# Supplementary material for: Antibody Binding Alters the Characteristics and Contents of Extracellular Vesicles Released by Histoplasma capsulatum
Source: mSphere. 2016 Mar 30;1(2):e00085-15. doi: 10.1128/mSphere.00085-15 (PMC4894687; doi:10.1128/mSphere.00085-15)
Supplement: Table S2 [file sph002162053st2.xlsx]

## Sheet: Table S2
Table S2 - List of identified peptides and proteins.
FASTA heading	Accessions	Names	Conf	Sequence	Modifications	Cleavages	dMass	Prec_MW	Prec_mz	Theor_MW	Theor_mz	Theor_z	Sc	Spectrum	Specific	Time	PrecursorSignal	PrecursorElution
tr|C0NBV8|C0NBV8_AJECG Heat shock protein OS=Ajellomyces capsulatus (strain G186AR / H82 / ATCC MYA-2454 / RMSCC 2432) GN=HCBG_00604 PE=3 SV=1	tr|C0NBV8|C0NBV8_AJECG	Heat shock protein OS=Ajellomyces capsulatus (strain G186AR / H82 / ATCC MYA-2454 / RMSCC 2432) GN=HCBG_00604 PE=3 SV=1	99	IRYEALSDPSKLDSNKDLR		missed R-Y@2; missed K-L@11; missed K-D@16	-0.00557207	2219.15	555.795	2219.15	555.796	4	11	1.1.1.2797.20	1	29.1255	1694.62	29.2076
	tr|C0NBV8|C0NBV8_AJECG	Heat shock protein OS=Ajellomyces capsulatus (strain G186AR / H82 / ATCC MYA-2454 / RMSCC 2432) GN=HCBG_00604 PE=3 SV=1	99	HNDDEQYIWESSAGGTFK			-0.000480527	2082.89	1042.45	2082.89	1042.45	2	11	1.1.1.3193.19	1	36.2978	499.188	36.3079
	tr|C0NBV8|C0NBV8_AJECG	Heat shock protein OS=Ajellomyces capsulatus (strain G186AR / H82 / ATCC MYA-2454 / RMSCC 2432) GN=HCBG_00604 PE=3 SV=1	99	AQALRDTSMSSYMSSKKTFEISPK		missed R-D@5; missed K-K@16; missed K-T@17	-0.00629632	2692.31	674.086	2692.32	674.087	4	12	1.1.1.3125.27	1	32.8802	1405.26	32.8546
	tr|C0NBV8|C0NBV8_AJECG	Heat shock protein OS=Ajellomyces capsulatus (strain G186AR / H82 / ATCC MYA-2454 / RMSCC 2432) GN=HCBG_00604 PE=3 SV=1	96.03	ELISNCSDALDKIR	Carbamidomethyl(C)@6	missed K-I@12	-0.000548328	1632.81	545.278	1632.81	545.279	3	7	1.1.1.2862.13	1	32.4197	2833.62	32.2525
	tr|C0NBV8|C0NBV8_AJECG	Heat shock protein OS=Ajellomyces capsulatus (strain G186AR / H82 / ATCC MYA-2454 / RMSCC 2432) GN=HCBG_00604 PE=3 SV=1	96.29	AQALRDTSMSSYMSSK		missed R-D@5	-0.0011979	1761.8	588.274	1761.8	588.275	3	8	1.1.1.2701.33	1	27.6172	4938.2	27.3859
	tr|C0NBV8|C0NBV8_AJECG	Heat shock protein OS=Ajellomyces capsulatus (strain G186AR / H82 / ATCC MYA-2454 / RMSCC 2432) GN=HCBG_00604 PE=3 SV=1	95.65	AILFVPKRAPFDLF		cleaved F-E@C-term; missed K-R@7; missed R-A@8	0.00122764	1632.94	817.477	1632.94	817.477	2	7	1.1.1.3607.13	1	55.7571	1456.05	55.6412
	tr|C0NBV8|C0NBV8_AJECG	Heat shock protein OS=Ajellomyces capsulatus (strain G186AR / H82 / ATCC MYA-2454 / RMSCC 2432) GN=HCBG_00604 PE=3 SV=1	99	AILFVPKRAPFDLFET		cleaved T-K@C-term; missed K-R@7; missed R-A@8	-0.000359751	1863.03	622.017	1863.03	622.017	3	6	1.1.1.3534.2	1	53.497	1624.58	53.4408
	tr|C0NBV8|C0NBV8_AJECG	Heat shock protein OS=Ajellomyces capsulatus (strain G186AR / H82 / ATCC MYA-2454 / RMSCC 2432) GN=HCBG_00604 PE=3 SV=1	97.37	KIKETKIEEEELNKTKPIWTRNPADITQEEYASFYK		missed K-I@1; missed K-E@3; missed K-I@6; missed K-T@14; missed R-N@21	2.77105e-05	4369.25	729.215	4369.25	729.215	6	10	1.1.1.2911.25	1	38.227	5653.52	38.3539
	tr|C0NBV8|C0NBV8_AJECG	Heat shock protein OS=Ajellomyces capsulatus (strain G186AR / H82 / ATCC MYA-2454 / RMSCC 2432) GN=HCBG_00604 PE=3 SV=1	95.36	TLTISDTGIGMTKADLVNNLGTIAR	Deamidated(N)@18	missed K-A@13	0.00755799	2575.36	859.461	2575.35	859.458	3	7	1.1.1.3187.35	1	48.7689	2602.91	48.6351
	tr|C0NBV8|C0NBV8_AJECG	Heat shock protein OS=Ajellomyces capsulatus (strain G186AR / H82 / ATCC MYA-2454 / RMSCC 2432) GN=HCBG_00604 PE=3 SV=1	95.18	IDIIPDKENKTLTISDTGIGMTKADLVNNLGTIAR		missed K-E@7; missed K-T@10; missed K-A@23	0.00283093	3740.01	1247.68	3740	1247.67	3	6	1.1.1.3155.39	1	47.1632	4285.52	47.2695
	tr|C0NBV8|C0NBV8_AJECG	Heat shock protein OS=Ajellomyces capsulatus (strain G186AR / H82 / ATCC MYA-2454 / RMSCC 2432) GN=HCBG_00604 PE=3 SV=1	99	LVSGFTIEEPSGFAER		cleaved L-L@N-term	-0.00338664	1737.85	869.934	1737.86	869.936	2	13	1.1.1.3303.43	1	41.8242	3251.32	41.836
	tr|C0NBV8|C0NBV8_AJECG	Heat shock protein OS=Ajellomyces capsulatus (strain G186AR / H82 / ATCC MYA-2454 / RMSCC 2432) GN=HCBG_00604 PE=3 SV=1	98.26	RAPFDLFETK		missed R-A@1	-0.00600218	1222.63	612.322	1222.63	612.325	2	6	1.1.1.3356.5	1	39.3102	593.288	39.3503
	tr|C0NBV8|C0NBV8_AJECG	Heat shock protein OS=Ajellomyces capsulatus (strain G186AR / H82 / ATCC MYA-2454 / RMSCC 2432) GN=HCBG_00604 PE=3 SV=1	98.76	KTLELFNEIAEDREQFDKFYSAFSK		missed K-T@1; missed R-E@13; missed K-F@18	0.00118379	3054.5	764.632	3054.5	764.632	4	7	1.1.1.3340.12	1	56.5208	8237.07	56.3557
	tr|C0NBV8|C0NBV8_AJECG	Heat shock protein OS=Ajellomyces capsulatus (strain G186AR / H82 / ATCC MYA-2454 / RMSCC 2432) GN=HCBG_00604 PE=3 SV=1	98.98	QMYYITGESLKAVQK		missed K-A@11	0.000888107	1757.9	586.975	1757.9	586.975	3	9	1.1.1.3150.8	1	34.1221	2943.63	34.0631
	tr|C0NBV8|C0NBV8_AJECG	Heat shock protein OS=Ajellomyces capsulatus (strain G186AR / H82 / ATCC MYA-2454 / RMSCC 2432) GN=HCBG_00604 PE=3 SV=1	98.88	YEALSDPSKLDSNKDLRIDIIPDKENK		missed K-L@9; missed K-D@14; missed R-I@17; missed K-E@24	0.00508881	3115.61	779.909	3115.6	779.908	4	8	1.1.1.2937.38	1	36.2143	1662.06	36.2803
	tr|C0NBV8|C0NBV8_AJECG	Heat shock protein OS=Ajellomyces capsulatus (strain G186AR / H82 / ATCC MYA-2454 / RMSCC 2432) GN=HCBG_00604 PE=3 SV=1	96.28	HFSVEGQLEFR			0.0369489	1347.69	674.854	1347.66	674.836	2	7	1.1.1.2945.18	1	36.5976	881.225	36.5302
	tr|C0NBV8|C0NBV8_AJECG	Heat shock protein OS=Ajellomyces capsulatus (strain G186AR / H82 / ATCC MYA-2454 / RMSCC 2432) GN=HCBG_00604 PE=3 SV=1	99	RAPFDLFETKK		missed R-A@1; missed K-K@10	0.0027187	1350.73	451.251	1350.73	451.25	3	10	1.1.1.2884.3	1	33.5289	809.864	33.7244
	tr|C0NBV8|C0NBV8_AJECG	Heat shock protein OS=Ajellomyces capsulatus (strain G186AR / H82 / ATCC MYA-2454 / RMSCC 2432) GN=HCBG_00604 PE=3 SV=1	99	NFEVLFLVDPIDEYAMTQLKEFDGK		missed K-E@20	-0.000840025	2960.45	987.824	2960.45	987.825	3	14	1.1.1.3571.28	1	68.2855	5552.46	68.3098
	tr|C0NBV8|C0NBV8_AJECG	Heat shock protein OS=Ajellomyces capsulatus (strain G186AR / H82 / ATCC MYA-2454 / RMSCC 2432) GN=HCBG_00604 PE=3 SV=1	99	IMKAQALRDTSMSSYMSSKKTFEISPK		missed K-A@3; missed R-D@8; missed K-K@19; missed K-T@20	-0.00157488	3064.54	511.764	3064.54	511.764	6	9	1.1.1.3247.3	1	33.8798	612.375	33.8235
	tr|C0NBV8|C0NBV8_AJECG	Heat shock protein OS=Ajellomyces capsulatus (strain G186AR / H82 / ATCC MYA-2454 / RMSCC 2432) GN=HCBG_00604 PE=3 SV=1	99	SPFLDTLKEKNFEVLFLVDPIDEYAMTQLK		missed K-E@8; missed K-N@10	0.00413814	3542.83	886.715	3542.83	886.714	4	15	1.1.1.3541.27	1	66.7499	3313.61	66.7241
	tr|C0NBV8|C0NBV8_AJECG	Heat shock protein OS=Ajellomyces capsulatus (strain G186AR / H82 / ATCC MYA-2454 / RMSCC 2432) GN=HCBG_00604 PE=3 SV=1	99	SITQLLFETS		cleaved S-L@C-term	0.00425073	1137.6	569.805	1137.59	569.803	2	9	1.1.1.3173.5	1	51.3808	4461.69	51.475
	tr|C0NBV8|C0NBV8_AJECG	Heat shock protein OS=Ajellomyces capsulatus (strain G186AR / H82 / ATCC MYA-2454 / RMSCC 2432) GN=HCBG_00604 PE=3 SV=1	99	SITQLLFETSL		cleaved L-L@C-term	-0.00151155	1250.67	626.344	1250.68	626.345	2	4	1.1.1.3665.3	1	60.1767	970.32	60.2728
	tr|C0NBV8|C0NBV8_AJECG	Heat shock protein OS=Ajellomyces capsulatus (strain G186AR / H82 / ATCC MYA-2454 / RMSCC 2432) GN=HCBG_00604 PE=3 SV=1	98.08	KIKETKIEEEELNK		missed K-I@1; missed K-E@3; missed K-I@6	-0.000631948	1729.95	433.494	1729.95	433.494	4	8	1.1.1.2515.2	1	18.2349	218.007	18.275
	tr|C0NBV8|C0NBV8_AJECG	Heat shock protein OS=Ajellomyces capsulatus (strain G186AR / H82 / ATCC MYA-2454 / RMSCC 2432) GN=HCBG_00604 PE=3 SV=1	98.9	LLVSGFTIEEPSGFAER		cleaved S-L@N-term	0.0291871	1850.97	617.997	1850.94	617.988	3	8	1.1.1.3164.5	1	47.5822	6979.51	47.0681
	tr|C0NBV8|C0NBV8_AJECG	Heat shock protein OS=Ajellomyces capsulatus (strain G186AR / H82 / ATCC MYA-2454 / RMSCC 2432) GN=HCBG_00604 PE=3 SV=1	95.74	EAEEKEYEGLAK		missed K-E@5	-0.000151408	1394.66	465.893	1394.66	465.893	3	9	1.1.1.2623.4	1	20.3533	2022.23	19.9762
	tr|C0NBV8|C0NBV8_AJECG	Heat shock protein OS=Ajellomyces capsulatus (strain G186AR / H82 / ATCC MYA-2454 / RMSCC 2432) GN=HCBG_00604 PE=3 SV=1	97.21	YEALSDPSKLDSNKDLR		missed K-L@9; missed K-D@14	0.00241709	1949.97	488.5	1949.97	488.5	4	7	1.1.1.3185.10	1	27.9181	323.875	28.0011
	tr|C0NBV8|C0NBV8_AJECG	Heat shock protein OS=Ajellomyces capsulatus (strain G186AR / H82 / ATCC MYA-2454 / RMSCC 2432) GN=HCBG_00604 PE=3 SV=1	96.37	IHKLVSLGLNIDEDAETSEEKEADTVVAEAPGESAMEEVD		missed K-L@3; missed K-E@21	0.00215712	4269	1068.26	4269	1068.26	4	10	1.1.1.3507.37	1	46.8986	3823.5	46.9087
	tr|C0NBV8|C0NBV8_AJECG	Heat shock protein OS=Ajellomyces capsulatus (strain G186AR / H82 / ATCC MYA-2454 / RMSCC 2432) GN=HCBG_00604 PE=3 SV=1	99	SLKNVLGDKVEK		missed K-N@3; missed K-V@9	-0.00205363	1328.76	443.929	1328.77	443.929	3	8	1.1.1.2942.2	1	23.5688	150.972	23.6073
	tr|C0NBV8|C0NBV8_AJECG	Heat shock protein OS=Ajellomyces capsulatus (strain G186AR / H82 / ATCC MYA-2454 / RMSCC 2432) GN=HCBG_00604 PE=3 SV=1	99	KLVDITKDFELEETEEEKKAREAEEKEYEGLAK		missed K-L@1; missed K-D@7; missed K-K@18; missed K-A@19; missed R-E@21; missed K-E@26	-0.00450247	3925.96	655.335	3925.97	655.335	6	9	1.1.1.3030.14	1	40.8405	5471.34	40.9765
	tr|C0NBV8|C0NBV8_AJECG	Heat shock protein OS=Ajellomyces capsulatus (strain G186AR / H82 / ATCC MYA-2454 / RMSCC 2432) GN=HCBG_00604 PE=3 SV=1	95.61	TFEISPK			0.00095427	820.434	411.224	820.433	411.224	2	5	1.1.1.2717.4	1	25.0549	460.247	24.9989
	tr|C0NBV8|C0NBV8_AJECG	Heat shock protein OS=Ajellomyces capsulatus (strain G186AR / H82 / ATCC MYA-2454 / RMSCC 2432) GN=HCBG_00604 PE=3 SV=1	98.03	KIKETKIEEEELNKTKPIWTR		missed K-I@1; missed K-E@3; missed K-I@6; missed K-T@14	0.0043125	2612.46	654.122	2612.45	654.121	4	8	1.1.1.2801.36	1	29.3433	4199.97	29.2076
	tr|C0NBV8|C0NBV8_AJECG	Heat shock protein OS=Ajellomyces capsulatus (strain G186AR / H82 / ATCC MYA-2454 / RMSCC 2432) GN=HCBG_00604 PE=3 SV=1	96.23	SITQLLFETSLLVSGFTIEEPSGFAER			-0.00213819	2970.52	743.637	2970.52	743.638	4	7	1.1.1.3515.6	1	68.7541	3015.74	68.5401
	tr|C0NBV8|C0NBV8_AJECG	Heat shock protein OS=Ajellomyces capsulatus (strain G186AR / H82 / ATCC MYA-2454 / RMSCC 2432) GN=HCBG_00604 PE=3 SV=1	99	ETKIEEEELNKTKPIWTR		missed K-I@3; missed K-T@11	0.000828679	2243.18	561.802	2243.18	561.802	4	13	1.1.1.2825.15	1	30.5433	2088.73	30.5276
	tr|C0NBV8|C0NBV8_AJECG	Heat shock protein OS=Ajellomyces capsulatus (strain G186AR / H82 / ATCC MYA-2454 / RMSCC 2432) GN=HCBG_00604 PE=3 SV=1	95.19	SGDETTSLTDYVTR			0.000776305	1543.7	515.574	1543.7	515.574	3	6	1.1.1.2866.9	1	32.6203	4550.62	32.4565
	tr|C0NBV8|C0NBV8_AJECG	Heat shock protein OS=Ajellomyces capsulatus (strain G186AR / H82 / ATCC MYA-2454 / RMSCC 2432) GN=HCBG_00604 PE=3 SV=1	99	HSEFISYPIYLHVLK			-0.00191523	1844.98	616.001	1844.98	616.001	3	10	1.1.1.3075.6	0	43.0852	10149.5	43.0277
	tr|C0NBV8|C0NBV8_AJECG	Heat shock protein OS=Ajellomyces capsulatus (strain G186AR / H82 / ATCC MYA-2454 / RMSCC 2432) GN=HCBG_00604 PE=3 SV=1	97.76	DTSMSSYMSSK			-0.00201236	1222.48	612.249	1222.48	612.25	2	8	1.1.1.2703.22	1	24.3699	747.102	24.3409
	tr|C0NBV8|C0NBV8_AJECG	Heat shock protein OS=Ajellomyces capsulatus (strain G186AR / H82 / ATCC MYA-2454 / RMSCC 2432) GN=HCBG_00604 PE=3 SV=1	99	NPADITQEEYASFYK			-0.00410333	1774.8	888.408	1774.81	888.41	2	16	1.1.1.3216.28	1	37.4342	3649.28	37.5077
	tr|C0NBV8|C0NBV8_AJECG	Heat shock protein OS=Ajellomyces capsulatus (strain G186AR / H82 / ATCC MYA-2454 / RMSCC 2432) GN=HCBG_00604 PE=3 SV=1	99	EKNFEVLFLVDPIDEYAMTQLKEFDGKK		missed K-N@2; missed K-E@22; missed K-K@27	0.00714566	3345.69	837.43	3345.68	837.428	4	7	1.1.1.3427.20	1	60.9529	2102.08	61.0347
	tr|C0NBV8|C0NBV8_AJECG	Heat shock protein OS=Ajellomyces capsulatus (strain G186AR / H82 / ATCC MYA-2454 / RMSCC 2432) GN=HCBG_00604 PE=3 SV=1	96.43	ETKIEEEELNKTKPIWTRNPADITQEEYASFYK		missed K-I@3; missed K-T@11; missed R-N@18	0.00776169	3999.98	801.004	3999.97	801.002	5	7	1.1.1.2956.24	1	40.4787	2638.82	40.6063
	tr|C0NBV8|C0NBV8_AJECG	Heat shock protein OS=Ajellomyces capsulatus (strain G186AR / H82 / ATCC MYA-2454 / RMSCC 2432) GN=HCBG_00604 PE=3 SV=1	98.51	SSETFEFQAEISQLLSLIINTVYSNKEIFLR	Acetyl@N-term	cleaved M-S@N-term; missed K-E@26	-0.00174752	3660.89	916.23	3660.89	916.23	4	11	1.1.1.3581.5	1	68.7872	2184.01	68.7155
	tr|C0NBV8|C0NBV8_AJECG	Heat shock protein OS=Ajellomyces capsulatus (strain G186AR / H82 / ATCC MYA-2454 / RMSCC 2432) GN=HCBG_00604 PE=3 SV=1	99	SLKNVLGDKVEKVVVSH		cleaved H-K@C-term; missed K-N@3; missed K-V@9; missed K-V@12	0.00341513	1850.07	463.524	1850.06	463.523	4	10	1.1.1.2863.4	1	32.4632	518.871	32.4565
	tr|C0NBV8|C0NBV8_AJECG	Heat shock protein OS=Ajellomyces capsulatus (strain G186AR / H82 / ATCC MYA-2454 / RMSCC 2432) GN=HCBG_00604 PE=3 SV=1	98.12	LIGSPCAIRTGQFGWSANMER	Carbamidomethyl(C)@6	missed R-T@9	-0.000421075	2350.13	784.384	2350.13	784.384	3	9	1.1.1.3323.31	1	41.4352	2218.05	41.4061
	tr|C0NBV8|C0NBV8_AJECG	Heat shock protein OS=Ajellomyces capsulatus (strain G186AR / H82 / ATCC MYA-2454 / RMSCC 2432) GN=HCBG_00604 PE=3 SV=1	98.72	SPFLDTLKEKNFEVLFLVDPIDEYAMTQLKEFDGK		missed K-E@8; missed K-N@10; missed K-E@30	0.00464896	4119.08	1030.78	4119.08	1030.78	4	8	1.1.1.3566.33	1	68.0315	3891.16	68.0517
	tr|C0NBV8|C0NBV8_AJECG	Heat shock protein OS=Ajellomyces capsulatus (strain G186AR / H82 / ATCC MYA-2454 / RMSCC 2432) GN=HCBG_00604 PE=3 SV=1	96.62	AVQKSPFLDTLKEKNFEVLFLVDPIDEYAMTQLKEFDGKK		missed K-S@4; missed K-E@12; missed K-N@14; missed K-E@34; missed K-K@39	-0.0048756	4673.43	779.912	4673.43	779.913	6	8	1.1.1.3382.14	1	62.0078	6364.99	61.737
	tr|C0NBV8|C0NBV8_AJECG	Heat shock protein OS=Ajellomyces capsulatus (strain G186AR / H82 / ATCC MYA-2454 / RMSCC 2432) GN=HCBG_00604 PE=3 SV=1	99	ITQDTDGEPLGRGTK		missed R-G@12	-0.00376023	1586.79	529.936	1586.79	529.937	3	10	1.1.1.2773.2	1	17.2867	192.192	17.237
	tr|C0NBV8|C0NBV8_AJECG	Heat shock protein OS=Ajellomyces capsulatus (strain G186AR / H82 / ATCC MYA-2454 / RMSCC 2432) GN=HCBG_00604 PE=3 SV=1	99	LGIHEDAQNRPALAKLLR		missed K-L@15	9.9577e-05	2014.14	504.543	2014.14	504.543	4	13	1.1.1.3141.8	1	33.6713	1651.84	33.6619
	tr|C0NBV8|C0NBV8_AJECG	Heat shock protein OS=Ajellomyces capsulatus (strain G186AR / H82 / ATCC MYA-2454 / RMSCC 2432) GN=HCBG_00604 PE=3 SV=1	96.61	IEEEELNKTKPIWTR		missed K-T@8	-0.00415604	1884.99	629.337	1884.99	629.339	3	7	1.1.1.2753.28	1	30.2681	790.721	30.1904
	tr|C0NBV8|C0NBV8_AJECG	Heat shock protein OS=Ajellomyces capsulatus (strain G186AR / H82 / ATCC MYA-2454 / RMSCC 2432) GN=HCBG_00604 PE=3 SV=1	99	SGDETTSLTDYVTRMQEHQK		missed R-M@14	0.0088698	2325.06	582.273	2325.05	582.271	4	10	1.1.1.3195.7	1	36.366	1020.09	36.3578
	tr|C0NBV8|C0NBV8_AJECG	Heat shock protein OS=Ajellomyces capsulatus (strain G186AR / H82 / ATCC MYA-2454 / RMSCC 2432) GN=HCBG_00604 PE=3 SV=1	96.99	IDIIPDKENKTLTISDTGIGMTK	Oxidation(M)@21	missed K-E@7; missed K-T@10	0.000477314	2518.32	630.587	2518.32	630.587	4	9	1.1.1.2877.15	1	36.5174	2261.45	36.6027
	tr|C0NBV8|C0NBV8_AJECG	Heat shock protein OS=Ajellomyces capsulatus (strain G186AR / H82 / ATCC MYA-2454 / RMSCC 2432) GN=HCBG_00604 PE=3 SV=1	99	DTSMSSYMSSKK		missed K-K@11	-0.00843127	1350.57	451.198	1350.58	451.2	3	8	1.1.1.2638.3	1	21.0878	158.13	21.0273
	tr|C0NBV8|C0NBV8_AJECG	Heat shock protein OS=Ajellomyces capsulatus (strain G186AR / H82 / ATCC MYA-2454 / RMSCC 2432) GN=HCBG_00604 PE=3 SV=1	96.33	FNSTKSGDETTSLTDYVTR	Ammonia-loss(N)@2	missed K-S@5	-0.00159555	2103.96	1052.99	2103.96	1052.99	2	9	1.1.1.3213.34	1	37.3009	568.209	37.2577
	tr|C0NBV8|C0NBV8_AJECG	Heat shock protein OS=Ajellomyces capsulatus (strain G186AR / H82 / ATCC MYA-2454 / RMSCC 2432) GN=HCBG_00604 PE=3 SV=1	98.32	TGQFGWSANMERIMK		missed R-I@12	0.000536728	1754.82	585.948	1754.82	585.948	3	7	1.1.1.3272.10	1	40.2163	1930.59	40.3062
	tr|C0NBV8|C0NBV8_AJECG	Heat shock protein OS=Ajellomyces capsulatus (strain G186AR / H82 / ATCC MYA-2454 / RMSCC 2432) GN=HCBG_00604 PE=3 SV=1	99	MILHLKDEQTEYLNESKIK		missed K-D@6; missed K-I@17	-0.00507343	2331.21	778.077	2331.21	778.079	3	12	1.1.1.2864.42	1	32.5458	2326.51	32.5075
	tr|C0NBV8|C0NBV8_AJECG	Heat shock protein OS=Ajellomyces capsulatus (strain G186AR / H82 / ATCC MYA-2454 / RMSCC 2432) GN=HCBG_00604 PE=3 SV=1	96.47	ITQDTDGEPLGR			-0.00288125	1300.62	651.319	1300.63	651.32	2	8	1.1.1.2564.8	1	20.7181	372.177	20.1713
	tr|C0NBV8|C0NBV8_AJECG	Heat shock protein OS=Ajellomyces capsulatus (strain G186AR / H82 / ATCC MYA-2454 / RMSCC 2432) GN=HCBG_00604 PE=3 SV=1	95.05	TGQFGWSANMER	Oxidation(M)@10		0.000174404	1398.6	700.307	1398.6	700.307	2	8	1.1.1.2728.43	1	29.006	907.05	28.8643
	tr|C0NBV8|C0NBV8_AJECG	Heat shock protein OS=Ajellomyces capsulatus (strain G186AR / H82 / ATCC MYA-2454 / RMSCC 2432) GN=HCBG_00604 PE=3 SV=1	99	GTFKITQDTDGEPLGR		cleaved G-G@N-term; missed K-I@4	-0.00998661	1733.85	578.957	1733.86	578.96	3	11	1.1.1.2747.22	1	29.9574	558.816	29.9867
	tr|C0NBV8|C0NBV8_AJECG	Heat shock protein OS=Ajellomyces capsulatus (strain G186AR / H82 / ATCC MYA-2454 / RMSCC 2432) GN=HCBG_00604 PE=3 SV=1	95.27	SVEGQLEFR	Deamidated(Q)@5	cleaved F-S@N-term	0.0186261	1064.53	533.274	1064.51	533.264	2	6	1.1.1.3175.12	1	30.2527	1442.65	30.1878
	tr|C0NBV8|C0NBV8_AJECG	Heat shock protein OS=Ajellomyces capsulatus (strain G186AR / H82 / ATCC MYA-2454 / RMSCC 2432) GN=HCBG_00604 PE=3 SV=1	99	SLKNVLGDKVEKVVVS		cleaved S-H@C-term; missed K-N@3; missed K-V@9; missed K-V@12	-0.00136099	1713	572.008	1713	572.008	3	10	1.1.1.3255.7	1	34.2893	1066.98	34.2223
	tr|C0NBV8|C0NBV8_AJECG	Heat shock protein OS=Ajellomyces capsulatus (strain G186AR / H82 / ATCC MYA-2454 / RMSCC 2432) GN=HCBG_00604 PE=3 SV=1	99	PADITQEEYASFYK		cleaved N-P@N-term	-0.00186831	1660.76	831.387	1660.76	831.388	2	9	1.1.1.2857.44	1	35.5364	854.249	35.4971
	tr|C0NBV8|C0NBV8_AJECG	Heat shock protein OS=Ajellomyces capsulatus (strain G186AR / H82 / ATCC MYA-2454 / RMSCC 2432) GN=HCBG_00604 PE=3 SV=1	95.44	SLKNVLGDKVEKVVVSHK		missed K-N@3; missed K-V@9; missed K-V@12	0.00447212	1978.16	660.395	1978.16	660.393	3	7	1.1.1.2765.36	1	30.8855	1202.61	30.9032
	tr|C0NBV8|C0NBV8_AJECG	Heat shock protein OS=Ajellomyces capsulatus (strain G186AR / H82 / ATCC MYA-2454 / RMSCC 2432) GN=HCBG_00604 PE=3 SV=1	96.33	NFEVLFLVDPIDEYAMTQLKEFDGKK		missed K-E@20; missed K-K@25	-0.00136074	3088.54	1030.52	3088.55	1030.52	3	7	1.1.1.3459.40	1	65.9234	16494.2	66.0906
	tr|C0NBV8|C0NBV8_AJECG	Heat shock protein OS=Ajellomyces capsulatus (strain G186AR / H82 / ATCC MYA-2454 / RMSCC 2432) GN=HCBG_00604 PE=3 SV=1	97.44	MILHLKDEQTEYLNESK		missed K-D@6	-0.00351444	2090.03	523.515	2090.04	523.516	4	8	1.1.1.2797.9	1	32.4856	11988.5	31.9691
	tr|C0NBV8|C0NBV8_AJECG	Heat shock protein OS=Ajellomyces capsulatus (strain G186AR / H82 / ATCC MYA-2454 / RMSCC 2432) GN=HCBG_00604 PE=3 SV=1	97.35	QLLSLIINTVYSNKEIFLR		cleaved S-Q@N-term; missed K-E@14	0.000432833	2263.29	755.439	2263.29	755.439	3	10	1.1.1.3545.8	1	66.9384	4749.66	66.7751
	tr|C0NBV8|C0NBV8_AJECG	Heat shock protein OS=Ajellomyces capsulatus (strain G186AR / H82 / ATCC MYA-2454 / RMSCC 2432) GN=HCBG_00604 PE=3 SV=1	95.51	KLVDITKDFELEETEEEKKAR		missed K-L@1; missed K-D@7; missed K-K@18; missed K-A@19	-3.40462e-05	2549.32	850.781	2549.32	850.781	3	8	1.1.1.2851.41	1	35.2318	1840.15	35.2453
	tr|C0NBV8|C0NBV8_AJECG	Heat shock protein OS=Ajellomyces capsulatus (strain G186AR / H82 / ATCC MYA-2454 / RMSCC 2432) GN=HCBG_00604 PE=3 SV=1	98.03	AVQKSPFLDTLKEK		missed K-S@4; missed K-E@12	0.00393518	1602.9	401.733	1602.9	401.732	4	7	1.1.1.2799.2	1	29.2128	1447.76	29.31
	tr|C0NBV8|C0NBV8_AJECG	Heat shock protein OS=Ajellomyces capsulatus (strain G186AR / H82 / ATCC MYA-2454 / RMSCC 2432) GN=HCBG_00604 PE=3 SV=1	98.85	SLKNVLGDKVEKVVVSHKLIGSPCAIR	Carbamidomethyl(C)@24	missed K-N@3; missed K-V@9; missed K-V@12; missed K-L@18	-0.000871531	2945.68	737.428	2945.68	737.428	4	10	1.1.1.3242.12	1	38.7253	1887.34	38.8038
	tr|C0NBV8|C0NBV8_AJECG	Heat shock protein OS=Ajellomyces capsulatus (strain G186AR / H82 / ATCC MYA-2454 / RMSCC 2432) GN=HCBG_00604 PE=3 SV=1	99	AVQKSPFLDTLKEKNFEVLFLVDPIDEYAMTQLKEFDGK		missed K-S@4; missed K-E@12; missed K-N@14; missed K-E@34	0.00329371	4545.34	758.564	4545.34	758.564	6	12	1.1.1.3499.9	1	64.5947	2032.78	64.5845
	tr|C0NBV8|C0NBV8_AJECG	Heat shock protein OS=Ajellomyces capsulatus (strain G186AR / H82 / ATCC MYA-2454 / RMSCC 2432) GN=HCBG_00604 PE=3 SV=1	96.03	TLELFNEIAEDREQFDKFYSAFSK		missed R-E@12; missed K-F@17	-0.00679183	2926.4	976.472	2926.4	976.475	3	6	1.1.1.3382.39	1	62.0287	5420.56	61.4817
	tr|C0NBV8|C0NBV8_AJECG	Heat shock protein OS=Ajellomyces capsulatus (strain G186AR / H82 / ATCC MYA-2454 / RMSCC 2432) GN=HCBG_00604 PE=3 SV=1	97.44	IKETKIEEEELNKTKPIWTR		missed K-E@2; missed K-I@5; missed K-T@13	-0.000716574	2484.36	829.127	2484.36	829.127	3	8	1.1.1.2756.46	1	30.4357	2959.08	30.4959
	tr|C0NBV8|C0NBV8_AJECG	Heat shock protein OS=Ajellomyces capsulatus (strain G186AR / H82 / ATCC MYA-2454 / RMSCC 2432) GN=HCBG_00604 PE=3 SV=1	99	APFDLFETK			0.00201963	1066.54	534.275	1066.53	534.274	2	7	1.1.1.3045.3	1	41.5817	575.596	41.6268
	tr|C0NBV8|C0NBV8_AJECG	Heat shock protein OS=Ajellomyces capsulatus (strain G186AR / H82 / ATCC MYA-2454 / RMSCC 2432) GN=HCBG_00604 PE=3 SV=1	98.03	LLRFNSTKSGDETTSLTDYVTR		missed R-F@3; missed K-S@8	0.00752257	2503.26	835.428	2503.26	835.426	3	21	1.1.1.3294.13	1	36.2379	5734.35	36.2647
	tr|C0NBV8|C0NBV8_AJECG	Heat shock protein OS=Ajellomyces capsulatus (strain G186AR / H82 / ATCC MYA-2454 / RMSCC 2432) GN=HCBG_00604 PE=3 SV=1	97.41	AILFVPKRAPFDLFETK		missed K-R@7; missed R-A@8	0.000333935	1991.12	664.716	1991.12	664.715	3	8	1.1.1.3620.11	1	49.6998	3737.76	49.8399
	tr|C0NBV8|C0NBV8_AJECG	Heat shock protein OS=Ajellomyces capsulatus (strain G186AR / H82 / ATCC MYA-2454 / RMSCC 2432) GN=HCBG_00604 PE=3 SV=1	99	ADITQEEYASFYK		cleaved P-A@N-term	-0.00489759	1563.7	782.86	1563.71	782.862	2	13	1.1.1.3168.7	1	35.04	562.355	35.0619
	tr|C0NBV8|C0NBV8_AJECG	Heat shock protein OS=Ajellomyces capsulatus (strain G186AR / H82 / ATCC MYA-2454 / RMSCC 2432) GN=HCBG_00604 PE=3 SV=1	95.54	LIGSPCAIR	Carbamidomethyl(C)@6		-0.00114214	985.537	493.776	985.538	493.776	2	7	1.1.1.2998.7	1	26.4155	244.818	26.397
	tr|C0NBV8|C0NBV8_AJECG	Heat shock protein OS=Ajellomyces capsulatus (strain G186AR / H82 / ATCC MYA-2454 / RMSCC 2432) GN=HCBG_00604 PE=3 SV=1	99	VTVISKHNDDEQYIWESSAGGTFK		missed K-H@6	-0.0016671	2710.29	678.579	2710.29	678.579	4	10	1.1.1.2925.27	1	35.6028	1221.2	35.6279
	tr|C0NBV8|C0NBV8_AJECG	Heat shock protein OS=Ajellomyces capsulatus (strain G186AR / H82 / ATCC MYA-2454 / RMSCC 2432) GN=HCBG_00604 PE=3 SV=1	99	SPFLDTLKEK		missed K-E@8	0.000168486	1176.64	589.327	1176.64	589.327	2	8	1.1.1.2766.29	1	30.9309	929.274	30.8522
	tr|C0NBV8|C0NBV8_AJECG	Heat shock protein OS=Ajellomyces capsulatus (strain G186AR / H82 / ATCC MYA-2454 / RMSCC 2432) GN=HCBG_00604 PE=3 SV=1	99	IDIIPDKENK		missed K-E@7	-0.000667557	1183.64	592.829	1183.64	592.83	2	9	1.1.1.2718.18	1	25.1196	462.357	25.1497
	tr|C0NBV8|C0NBV8_AJECG	Heat shock protein OS=Ajellomyces capsulatus (strain G186AR / H82 / ATCC MYA-2454 / RMSCC 2432) GN=HCBG_00604 PE=3 SV=1	99	TLTISDTGIGMTK			-0.00176798	1336.69	669.352	1336.69	669.353	2	11	1.1.1.3177.11	1	35.4785	2850.27	35.5603
	tr|C0NBV8|C0NBV8_AJECG	Heat shock protein OS=Ajellomyces capsulatus (strain G186AR / H82 / ATCC MYA-2454 / RMSCC 2432) GN=HCBG_00604 PE=3 SV=1	96.99	EDHLAVKHFSVEGQLEFR		cleaved W-E@N-term; missed K-H@7	0.983473	2141.05	714.692	2140.07	714.364	3	8	1.1.1.3021.16	1	43.7233	709.966	43.7076
	tr|C0NBV8|C0NBV8_AJECG	Heat shock protein OS=Ajellomyces capsulatus (strain G186AR / H82 / ATCC MYA-2454 / RMSCC 2432) GN=HCBG_00604 PE=3 SV=1	99	EKNFEVLFLVDPIDEYAMTQLK		missed K-N@2	-0.00223047	2641.33	881.452	2641.33	881.452	3	7	1.1.1.3449.25	1	62.0794	1148.16	62.0552
	tr|C0NBV8|C0NBV8_AJECG	Heat shock protein OS=Ajellomyces capsulatus (strain G186AR / H82 / ATCC MYA-2454 / RMSCC 2432) GN=HCBG_00604 PE=3 SV=1	99	KHSEFISYPIYLHVLK		missed K-H@1	-0.00238485	1973.08	494.276	1973.08	494.277	4	10	1.1.1.2940.2	1	39.6601	1389.36	39.6558
	tr|C0NBV8|C0NBV8_AJECG	Heat shock protein OS=Ajellomyces capsulatus (strain G186AR / H82 / ATCC MYA-2454 / RMSCC 2432) GN=HCBG_00604 PE=3 SV=1	97.94	SPFLDTLKEKNFEVLFLVDPIDEYAMTQLKEFDGKK		missed K-E@8; missed K-N@10; missed K-E@30; missed K-K@35	0.0132514	4247.19	708.872	4247.18	708.87	6	7	1.1.1.3768.4	1	65.4132	885.326	65.4067
	tr|C0NBV8|C0NBV8_AJECG	Heat shock protein OS=Ajellomyces capsulatus (strain G186AR / H82 / ATCC MYA-2454 / RMSCC 2432) GN=HCBG_00604 PE=3 SV=1	99	AQALRDTSMSSYMSSKK		missed R-D@5; missed K-K@16	0.000637833	1889.9	473.482	1889.9	473.482	4	13	1.1.1.2706.12	1	24.5128	618.699	24.4936
	tr|C0NBV8|C0NBV8_AJECG	Heat shock protein OS=Ajellomyces capsulatus (strain G186AR / H82 / ATCC MYA-2454 / RMSCC 2432) GN=HCBG_00604 PE=3 SV=1	99	SPIIQELKKKVEADGENDRTVK		missed K-K@8; missed K-K@9; missed K-V@10; missed R-T@19	-0.00197245	2496.35	625.096	2496.35	625.096	4	11	1.1.1.3109.30	1	32.0717	2190.87	32.0432
	tr|C0NBV8|C0NBV8_AJECG	Heat shock protein OS=Ajellomyces capsulatus (strain G186AR / H82 / ATCC MYA-2454 / RMSCC 2432) GN=HCBG_00604 PE=3 SV=1	98.18	LVDITKDFELEETEEEKKAREAEEKEYEGLAK		missed K-D@6; missed K-K@17; missed K-A@18; missed R-E@20; missed K-E@25	0.00116252	3797.87	543.561	3797.87	543.561	7	9	1.1.1.2971.3	1	41.2118	11915.4	41.3071
	tr|C0NBV8|C0NBV8_AJECG	Heat shock protein OS=Ajellomyces capsulatus (strain G186AR / H82 / ATCC MYA-2454 / RMSCC 2432) GN=HCBG_00604 PE=3 SV=1	95.95	TFEISPKSPIIQELK		missed K-S@7	0.00742023	1728.97	577.332	1728.97	577.329	3	6	1.1.1.3026.7	1	40.6347	619.805	40.5765
	tr|C0NBV8|C0NBV8_AJECG	Heat shock protein OS=Ajellomyces capsulatus (strain G186AR / H82 / ATCC MYA-2454 / RMSCC 2432) GN=HCBG_00604 PE=3 SV=1	99	IKETKIEEEELNKTKPIWTRNPADITQEEYASFYK		missed K-E@2; missed K-I@5; missed K-T@13; missed R-N@20	0.00328401	4241.16	707.867	4241.15	707.866	6	10	1.1.1.3272.25	1	40.2288	2339.64	40.1547
	tr|C0NBV8|C0NBV8_AJECG	Heat shock protein OS=Ajellomyces capsulatus (strain G186AR / H82 / ATCC MYA-2454 / RMSCC 2432) GN=HCBG_00604 PE=3 SV=1	96.12	AILFVPKRAPFDLFE		cleaved E-T@C-term; missed K-R@7; missed R-A@8	-0.000208523	1761.98	588.335	1761.98	588.335	3	7	1.1.1.3587.2	1	54.7313	481.206	54.7264
	tr|C0NBV8|C0NBV8_AJECG	Heat shock protein OS=Ajellomyces capsulatus (strain G186AR / H82 / ATCC MYA-2454 / RMSCC 2432) GN=HCBG_00604 PE=3 SV=1	97.67	DTSMSSYMSSKKTFEISPK		missed K-K@11; missed K-T@12	0.00806224	2153.01	539.26	2153	539.258	4	7	1.1.1.3130.5	1	33.115	353.44	33.0573
	tr|C0NBV8|C0NBV8_AJECG	Heat shock protein OS=Ajellomyces capsulatus (strain G186AR / H82 / ATCC MYA-2454 / RMSCC 2432) GN=HCBG_00604 PE=3 SV=1	97.27	SLKNVLGDKVEKVV		cleaved V-V@C-term; missed K-N@3; missed K-V@9; missed K-V@12	-0.000273225	1526.9	509.975	1526.9	509.975	3	8	1.1.1.3137.5	1	33.4676	646.38	33.4104
	tr|C0NBV8|C0NBV8_AJECG	Heat shock protein OS=Ajellomyces capsulatus (strain G186AR / H82 / ATCC MYA-2454 / RMSCC 2432) GN=HCBG_00604 PE=3 SV=1	96.37	QMYYITGESLK			-7.034e-05	1331.64	666.829	1331.64	666.829	2	7	1.1.1.2828.31	1	34.074	31552.1	33.6423
	tr|C0NBV8|C0NBV8_AJECG	Heat shock protein OS=Ajellomyces capsulatus (strain G186AR / H82 / ATCC MYA-2454 / RMSCC 2432) GN=HCBG_00604 PE=3 SV=1	98.75	IMKAQALRDTSMSSYMSSKK		missed K-A@3; missed R-D@8; missed K-K@19	0.00250687	2262.12	566.537	2262.12	566.537	4	9	1.1.1.2777.31	1	28.1114	788.418	28.1332
	tr|C0NBV8|C0NBV8_AJECG	Heat shock protein OS=Ajellomyces capsulatus (strain G186AR / H82 / ATCC MYA-2454 / RMSCC 2432) GN=HCBG_00604 PE=3 SV=1	99	EKNFEVLFLVDPIDEYAMTQLKEFDGK		missed K-N@2; missed K-E@22	0.0114709	3217.6	805.408	3217.59	805.405	4	16	1.1.1.3429.9	1	64.3817	1557.04	64.3155
	tr|C0NBV8|C0NBV8_AJECG	Heat shock protein OS=Ajellomyces capsulatus (strain G186AR / H82 / ATCC MYA-2454 / RMSCC 2432) GN=HCBG_00604 PE=3 SV=1	99	LFLVDPIDEYAMTQLKEFDGKK		cleaved V-L@N-term; missed K-E@16; missed K-K@21	-0.00401404	2599.32	650.837	2599.32	650.838	4	11	1.1.1.3259.7	1	55.7413	1356.16	55.6822
	tr|C0NBV8|C0NBV8_AJECG	Heat shock protein OS=Ajellomyces capsulatus (strain G186AR / H82 / ATCC MYA-2454 / RMSCC 2432) GN=HCBG_00604 PE=3 SV=1	99	SPIIQELK			-0.000212074	926.543	464.279	926.544	464.279	2	11	1.1.1.2807.3	1	29.6213	1784.14	29.6154
	tr|C0NBV8|C0NBV8_AJECG	Heat shock protein OS=Ajellomyces capsulatus (strain G186AR / H82 / ATCC MYA-2454 / RMSCC 2432) GN=HCBG_00604 PE=3 SV=1	98.35	MILHLKDEQTEYLNESKIKEVVK		missed K-D@6; missed K-I@17; missed K-E@19	0.00122183	2786.49	465.422	2786.49	465.422	6	9	1.1.1.2922.2	1	35.4315	2769.82	35.4775
	tr|C0NBV8|C0NBV8_AJECG	Heat shock protein OS=Ajellomyces capsulatus (strain G186AR / H82 / ATCC MYA-2454 / RMSCC 2432) GN=HCBG_00604 PE=3 SV=1	99	LFLVDPIDEYAMTQLKEFDGK		cleaved V-L@N-term; missed K-E@16	-0.000652966	2471.23	824.75	2471.23	824.75	3	9	1.1.1.3334.15	1	59.5621	883.718	59.5973
	tr|C0NBV8|C0NBV8_AJECG	Heat shock protein OS=Ajellomyces capsulatus (strain G186AR / H82 / ATCC MYA-2454 / RMSCC 2432) GN=HCBG_00604 PE=3 SV=1	99	IKETKIEEEELNK		missed K-E@2; missed K-I@5	0.00141744	1601.85	534.958	1601.85	534.958	3	21	1.1.1.2618.4	1	20.1203	404.619	20.1753
	tr|C0NBV8|C0NBV8_AJECG	Heat shock protein OS=Ajellomyces capsulatus (strain G186AR / H82 / ATCC MYA-2454 / RMSCC 2432) GN=HCBG_00604 PE=3 SV=1	97.67	ADLVNNLGTIAR			0.000362189	1255.69	628.852	1255.69	628.852	2	7	1.1.1.2859.20	1	35.6173	1019.7	35.5474
	tr|C0NBV8|C0NBV8_AJECG	Heat shock protein OS=Ajellomyces capsulatus (strain G186AR / H82 / ATCC MYA-2454 / RMSCC 2432) GN=HCBG_00604 PE=3 SV=1	98.74	ETLQQNKIMK		missed K-I@7	0.000491233	1231.66	411.561	1231.66	411.56	3	8	1.1.1.2511.2	1	18.0341	251.375	18.125
	tr|C0NBV8|C0NBV8_AJECG	Heat shock protein OS=Ajellomyces capsulatus (strain G186AR / H82 / ATCC MYA-2454 / RMSCC 2432) GN=HCBG_00604 PE=3 SV=1	99	IEEEELNKTKPIWTRNPADITQEEYASFYK		missed K-T@8; missed R-N@15	-0.00124865	3641.79	911.454	3641.79	911.455	4	13	1.1.1.3034.36	1	41.0588	5651.08	41.1265
	tr|C0NBV8|C0NBV8_AJECG	Heat shock protein OS=Ajellomyces capsulatus (strain G186AR / H82 / ATCC MYA-2454 / RMSCC 2432) GN=HCBG_00604 PE=3 SV=1	96.52	LGIHEDAQNRPALAK			-0.00201251	1631.87	408.975	1631.87	408.976	4	7	1.1.1.2670.2	1	22.6872	3554.19	22.1803
	tr|C0NBV8|C0NBV8_AJECG	Heat shock protein OS=Ajellomyces capsulatus (strain G186AR / H82 / ATCC MYA-2454 / RMSCC 2432) GN=HCBG_00604 PE=3 SV=1	95.46	AILFVPKRAPF		cleaved F-D@C-term; missed K-R@7; missed R-A@8	0.00303145	1257.76	420.262	1257.76	420.261	3	7	1.1.1.3325.2	1	41.5127	1983.64	41.4061
	tr|C0NBV8|C0NBV8_AJECG	Heat shock protein OS=Ajellomyces capsulatus (strain G186AR / H82 / ATCC MYA-2454 / RMSCC 2432) GN=HCBG_00604 PE=3 SV=1	99	MQEHQKQMYYITGESLKAVQK		missed K-Q@6; missed K-A@17	-0.00259179	2539.25	635.821	2539.26	635.821	4	15	1.1.1.3092.35	1	31.2094	2192.23	31.2279
	tr|C0NBV8|C0NBV8_AJECG	Heat shock protein OS=Ajellomyces capsulatus (strain G186AR / H82 / ATCC MYA-2454 / RMSCC 2432) GN=HCBG_00604 PE=3 SV=1	97.83	RELISNCSDALDKIRYEALSDPSKLDSNKDLR	Carbamidomethyl(C)@7	cleaved L-R@N-term; missed R-E@1; missed K-I@13; missed R-Y@15; missed K-L@24; missed K-D@29	-4.1055	3716.77	620.469	3720.87	621.153	6	14	1.1.1.3000.5	1	42.6641	16711.1	42.7075
	tr|C0NBV8|C0NBV8_AJECG	Heat shock protein OS=Ajellomyces capsulatus (strain G186AR / H82 / ATCC MYA-2454 / RMSCC 2432) GN=HCBG_00604 PE=3 SV=1	98	DLVNNLGTIAR		cleaved A-D@N-term	-0.024419	1184.63	593.321	1184.65	593.333	2	13	1.1.1.3382.3	1	37.7683	1049.54	37.8101
	tr|C0NBV8|C0NBV8_AJECG	Heat shock protein OS=Ajellomyces capsulatus (strain G186AR / H82 / ATCC MYA-2454 / RMSCC 2432) GN=HCBG_00604 PE=3 SV=1	97.31	IMKAQALRDTSMSSYMSSK		missed K-A@3; missed R-D@8	-0.00110009	2134.02	534.513	2134.02	534.513	4	7	1.1.1.3242.5	1	30.7868	2578.88	30.6779
	tr|C0NBV8|C0NBV8_AJECG	Heat shock protein OS=Ajellomyces capsulatus (strain G186AR / H82 / ATCC MYA-2454 / RMSCC 2432) GN=HCBG_00604 PE=3 SV=1	97.64	AILFVPKRAPFDL		cleaved L-F@C-term; missed K-R@7; missed R-A@8	-0.00122853	1485.87	743.942	1485.87	743.943	2	10	1.1.1.3516.16	1	47.3263	1681.78	47.3102
	tr|C0NBV8|C0NBV8_AJECG	Heat shock protein OS=Ajellomyces capsulatus (strain G186AR / H82 / ATCC MYA-2454 / RMSCC 2432) GN=HCBG_00604 PE=3 SV=1	99	ETEKEVPDEDAEEVKDEGDDKAPK		missed K-E@4; missed K-D@15; missed K-A@21	0.0038929	2701.21	676.311	2701.21	676.31	4	14	1.1.1.2628.9	1	20.608	463.352	20.6256
	tr|C0NBV8|C0NBV8_AJECG	Heat shock protein OS=Ajellomyces capsulatus (strain G186AR / H82 / ATCC MYA-2454 / RMSCC 2432) GN=HCBG_00604 PE=3 SV=1	99	TLSNDWEDHLAVK			-0.00177434	1526.73	764.375	1526.74	764.376	2	17	1.1.1.2889.39	1	33.8096	5820.68	33.7746
	tr|C0NBV8|C0NBV8_AJECG	Heat shock protein OS=Ajellomyces capsulatus (strain G186AR / H82 / ATCC MYA-2454 / RMSCC 2432) GN=HCBG_00604 PE=3 SV=1	96.67	NIKLGIHEDAQNRPALAK		missed K-L@3	-0.000311591	1987.1	497.781	1987.1	497.781	4	7	1.1.1.3157.4	1	26.4919	890.326	26.4302
	tr|C0NBV8|C0NBV8_AJECG	Heat shock protein OS=Ajellomyces capsulatus (strain G186AR / H82 / ATCC MYA-2454 / RMSCC 2432) GN=HCBG_00604 PE=3 SV=1	99	TLELFNEIAEDREQFDK		missed R-E@12	0.00101119	2096.01	699.676	2096.01	699.676	3	8	1.1.1.3166.20	1	47.6963	1306.4	47.6256
	tr|C0NBV8|C0NBV8_AJECG	Heat shock protein OS=Ajellomyces capsulatus (strain G186AR / H82 / ATCC MYA-2454 / RMSCC 2432) GN=HCBG_00604 PE=3 SV=1	99	MILHLKDEQTEYLNESKIKEVVKK		missed K-D@6; missed K-I@17; missed K-E@19; missed K-K@23	0.00412363	2914.59	729.654	2914.58	729.653	4	8	1.1.1.3249.13	1	34.0003	897.781	33.9731
	tr|C0NBV8|C0NBV8_AJECG	Heat shock protein OS=Ajellomyces capsulatus (strain G186AR / H82 / ATCC MYA-2454 / RMSCC 2432) GN=HCBG_00604 PE=3 SV=1	99	FLVDPIDEYAMTQLKEFDGKK		cleaved L-F@N-term; missed K-E@15; missed K-K@20	0.00231008	2486.24	622.568	2486.24	622.567	4	21	1.1.1.3251.7	1	52.0004	6558.98	51.9404
	tr|C0NBV8|C0NBV8_AJECG	Heat shock protein OS=Ajellomyces capsulatus (strain G186AR / H82 / ATCC MYA-2454 / RMSCC 2432) GN=HCBG_00604 PE=3 SV=1	95.89	MQEHQKQMYYITGESLK		missed K-Q@6	-0.000716196	2113	705.34	2113	705.34	3	6	1.1.1.3225.27	1	29.945	625.947	29.8643
	tr|C0NBV8|C0NBV8_AJECG	Heat shock protein OS=Ajellomyces capsulatus (strain G186AR / H82 / ATCC MYA-2454 / RMSCC 2432) GN=HCBG_00604 PE=3 SV=1	96.59	ELISNCSDALDKIRYEALSDPSKLDSNKDLR	Carbamidomethyl(C)@6; GlyGly(K)@12; Cation:K(D)@20	missed K-I@12; missed R-Y@14; missed K-L@23; missed K-D@28	-0.00324725	3716.77	930.199	3716.77	930.2	4	13	1.1.1.3000.28	1	42.6841	6583.73	42.7075
	tr|C0NBV8|C0NBV8_AJECG	Heat shock protein OS=Ajellomyces capsulatus (strain G186AR / H82 / ATCC MYA-2454 / RMSCC 2432) GN=HCBG_00604 PE=3 SV=1	98.09	KTFEISPKSPIIQELK		missed K-T@1; missed K-S@8	-0.00909093	1857.05	465.27	1857.06	465.273	4	7	1.1.1.2869.2	1	36.1053	1708.08	36.0506
	tr|C0NBV8|C0NBV8_AJECG	Heat shock protein OS=Ajellomyces capsulatus (strain G186AR / H82 / ATCC MYA-2454 / RMSCC 2432) GN=HCBG_00604 PE=3 SV=1	98.37	VVVSHKLIGSPCAIR	Carbamidomethyl(C)@12	missed K-L@6	0.000470163	1634.93	409.74	1634.93	409.74	4	7	1.1.1.3022.2	1	27.6186	286.137	27.6126
	tr|C0NBV8|C0NBV8_AJECG	Heat shock protein OS=Ajellomyces capsulatus (strain G186AR / H82 / ATCC MYA-2454 / RMSCC 2432) GN=HCBG_00604 PE=3 SV=1	99	FLVDPIDEYAMTQLKEFDGK		cleaved L-F@N-term; missed K-E@15	-0.00218084	2358.14	787.055	2358.15	787.056	3	11	1.1.1.3320.15	1	55.5084	3127.26	55.4925
	tr|C0NBV8|C0NBV8_AJECG	Heat shock protein OS=Ajellomyces capsulatus (strain G186AR / H82 / ATCC MYA-2454 / RMSCC 2432) GN=HCBG_00604 PE=3 SV=1	99	TLSNDWEDHLAVKHFSVEGQLEFR		missed K-H@13	-0.00179153	2856.38	953.134	2856.38	953.135	3	8	1.1.1.3071.31	1	42.9059	3430.36	42.9777
	tr|C0NBV8|C0NBV8_AJECG	Heat shock protein OS=Ajellomyces capsulatus (strain G186AR / H82 / ATCC MYA-2454 / RMSCC 2432) GN=HCBG_00604 PE=3 SV=1	98.39	SPFLDTLKEKNFEVL		cleaved L-F@C-term; missed K-E@8; missed K-N@10	0.00243696	1778.95	593.99	1778.95	593.989	3	11	1.1.1.3151.4	1	46.929	2137.26	46.9683
	tr|C0NBV8|C0NBV8_AJECG	Heat shock protein OS=Ajellomyces capsulatus (strain G186AR / H82 / ATCC MYA-2454 / RMSCC 2432) GN=HCBG_00604 PE=3 SV=1	97.65	KTFEISPK		missed K-T@1	-0.00193938	948.526	475.27	948.528	475.271	2	7	1.1.1.2622.4	1	20.2958	176.422	20.2251
	tr|C0NBV8|C0NBV8_AJECG	Heat shock protein OS=Ajellomyces capsulatus (strain G186AR / H82 / ATCC MYA-2454 / RMSCC 2432) GN=HCBG_00604 PE=3 SV=1	98.43	NFEVLFLVDPIDEYAMTQLK			1.00634	2385.2	796.075	2384.2	795.74	3	11	1.1.1.3571.7	0	68.268	1162.75	68.3098
	tr|C0NBV8|C0NBV8_AJECG	Heat shock protein OS=Ajellomyces capsulatus (strain G186AR / H82 / ATCC MYA-2454 / RMSCC 2432) GN=HCBG_00604 PE=3 SV=1	99	TKPIWTRNPADITQEEYASFYK		missed R-N@7	-0.00309926	2657.31	665.335	2657.31	665.335	4	9	1.1.1.3014.9	1	40.0369	8319.11	40.2765
	tr|C0NBV8|C0NBV8_AJECG	Heat shock protein OS=Ajellomyces capsulatus (strain G186AR / H82 / ATCC MYA-2454 / RMSCC 2432) GN=HCBG_00604 PE=3 SV=1	99	IMKAQALRDTSMSSY		cleaved Y-M@C-term; missed K-A@3; missed R-D@8	-0.000807253	1700.82	567.948	1700.82	567.948	3	12	1.1.1.3217.5	1	29.5352	780.856	29.5653
	tr|C0NBV8|C0NBV8_AJECG	Heat shock protein OS=Ajellomyces capsulatus (strain G186AR / H82 / ATCC MYA-2454 / RMSCC 2432) GN=HCBG_00604 PE=3 SV=1	97.71	NVLGDKVEKVVVSHK		missed K-V@6; missed K-V@9	0.00328036	1649.95	413.495	1649.95	413.494	4	8	1.1.1.2714.3	1	28.2564	2723.94	28.3525
tr|C0P0B3|C0P0B3_AJECG Hsp60-like protein OS=Ajellomyces capsulatus (strain G186AR / H82 / ATCC MYA-2454 / RMSCC 2432) GN=HCBG_08832 PE=3 SV=1	tr|C0P0B3|C0P0B3_AJECG	Hsp60-like protein OS=Ajellomyces capsulatus (strain G186AR / H82 / ATCC MYA-2454 / RMSCC 2432) GN=HCBG_08832 PE=3 SV=1	98.69	DGKTIEDELEVTEGMR		missed K-T@3	0.0358978	1820.88	607.968	1820.85	607.956	3	8	1.1.1.2974.5	1	38.0355	1524.53	38.129
	tr|C0P0B3|C0P0B3_AJECG	Hsp60-like protein OS=Ajellomyces capsulatus (strain G186AR / H82 / ATCC MYA-2454 / RMSCC 2432) GN=HCBG_08832 PE=3 SV=1	99	DGKTIEDELEVTEGMRFDR		missed K-T@3; missed R-F@16	0.00370919	2239.05	560.769	2239.04	560.768	4	7	1.1.1.3040.5	1	41.3332	1737.22	41.1765
	tr|C0P0B3|C0P0B3_AJECG	Hsp60-like protein OS=Ajellomyces capsulatus (strain G186AR / H82 / ATCC MYA-2454 / RMSCC 2432) GN=HCBG_08832 PE=3 SV=1	99	EGVITVKDGKTIEDELEVTEGMRFDR		missed K-D@7; missed K-T@10; missed R-F@23	0.00365294	2965.47	742.376	2965.47	742.375	4	9	1.1.1.3074.16	1	43.0434	2058.89	43.0777
	tr|C0P0B3|C0P0B3_AJECG	Hsp60-like protein OS=Ajellomyces capsulatus (strain G186AR / H82 / ATCC MYA-2454 / RMSCC 2432) GN=HCBG_08832 PE=3 SV=1	95.39	ITKDGVTVAKAVTLQDKFENLGAR	Deamidated(N)@20	missed K-D@3; missed K-A@10; missed K-F@17	0.0209273	2574.42	515.892	2574.4	515.888	5	10	1.1.1.3292.3	1	36.1216	1547.04	36.1152
	tr|C0P0B3|C0P0B3_AJECG	Hsp60-like protein OS=Ajellomyces capsulatus (strain G186AR / H82 / ATCC MYA-2454 / RMSCC 2432) GN=HCBG_08832 PE=3 SV=1	96.47	TNEVAGDGTTTATVLAR			-0.00210207	1675.84	838.925	1675.84	838.926	2	6	1.1.1.2715.50	1	28.3465	687.689	27.7902
	tr|C0P0B3|C0P0B3_AJECG	Hsp60-like protein OS=Ajellomyces capsulatus (strain G186AR / H82 / ATCC MYA-2454 / RMSCC 2432) GN=HCBG_08832 PE=3 SV=1	99	VGKEGVITVKDGKTIEDELEVTEGMR		missed K-E@3; missed K-D@10; missed K-T@13	-0.000215661	2831.46	708.872	2831.46	708.872	4	17	1.1.1.2978.17	1	38.2455	3108.58	38.229
	tr|C0P0B3|C0P0B3_AJECG	Hsp60-like protein OS=Ajellomyces capsulatus (strain G186AR / H82 / ATCC MYA-2454 / RMSCC 2432) GN=HCBG_08832 PE=3 SV=1	97.52	TALVDASGVASLLGTTEVAIVEAPEEKGPAGPPGGMGGMGGMGGGMF		missed K-G@27	0.00729186	4330.07	1083.53	4330.06	1083.52	4	10	1.1.1.3913.43	1	67.5353	9097.19	67.6489
	tr|C0P0B3|C0P0B3_AJECG	Hsp60-like protein OS=Ajellomyces capsulatus (strain G186AR / H82 / ATCC MYA-2454 / RMSCC 2432) GN=HCBG_08832 PE=3 SV=1	99	SILGDIGILTNA		cleaved A-T@C-term	0.00143903	1185.66	593.838	1185.66	593.838	2	5	1.1.1.3361.3	1	57.5825	1571.35	57.6784
	tr|C0P0B3|C0P0B3_AJECG	Hsp60-like protein OS=Ajellomyces capsulatus (strain G186AR / H82 / ATCC MYA-2454 / RMSCC 2432) GN=HCBG_08832 PE=3 SV=1	98.7	GRNVLIESSYGSPKITKDGVTVAK		missed R-N@2; missed K-I@14; missed K-D@17	0.00257731	2518.38	630.602	2518.38	630.601	4	9	1.1.1.3100.29	1	31.6114	1423.06	31.4825
	tr|C0P0B3|C0P0B3_AJECG	Hsp60-like protein OS=Ajellomyces capsulatus (strain G186AR / H82 / ATCC MYA-2454 / RMSCC 2432) GN=HCBG_08832 PE=3 SV=1	95.56	AAANGLASVKPTNFDQQLGVSIVK	Deamidated(N)@13		0.00195481	2428.3	810.44	2428.3	810.439	3	8	1.1.1.3312.46	1	42.2855	14320.8	42.0911
	tr|C0P0B3|C0P0B3_AJECG	Hsp60-like protein OS=Ajellomyces capsulatus (strain G186AR / H82 / ATCC MYA-2454 / RMSCC 2432) GN=HCBG_08832 PE=3 SV=1	96.74	GFDSAKGEYVDMIASGIVDPLKVVR		missed K-G@6; missed K-V@22	0.00703732	2665.39	667.354	2665.38	667.352	4	6	1.1.1.3571.9	1	53.9265	510.219	53.8655
	tr|C0P0B3|C0P0B3_AJECG	Hsp60-like protein OS=Ajellomyces capsulatus (strain G186AR / H82 / ATCC MYA-2454 / RMSCC 2432) GN=HCBG_08832 PE=3 SV=1	98.29	ISAVQDIIPALEASTTLR			-0.00912761	1897.04	633.355	1897.05	633.358	3	7	1.1.1.3567.5	1	55.1803	757.748	55.0701
	tr|C0P0B3|C0P0B3_AJECG	Hsp60-like protein OS=Ajellomyces capsulatus (strain G186AR / H82 / ATCC MYA-2454 / RMSCC 2432) GN=HCBG_08832 PE=3 SV=1	99	RPLVIIAEDIEGEALAVCILNK	Carbamidomethyl(C)@18		0.00154395	2435.35	812.79	2435.35	812.789	3	13	1.1.1.3398.11	1	59.4728	1015.09	59.5113
	tr|C0P0B3|C0P0B3_AJECG	Hsp60-like protein OS=Ajellomyces capsulatus (strain G186AR / H82 / ATCC MYA-2454 / RMSCC 2432) GN=HCBG_08832 PE=3 SV=1	96.64	GIQAAVEAVVEYLQANKR		missed K-R@17	0.00320312	1958.06	653.694	1958.06	653.693	3	11	1.1.1.4106.2	1	64.0998	377.57	64.0946
	tr|C0P0B3|C0P0B3_AJECG	Hsp60-like protein OS=Ajellomyces capsulatus (strain G186AR / H82 / ATCC MYA-2454 / RMSCC 2432) GN=HCBG_08832 PE=3 SV=1	99	VEFEKPLILLSEK			-0.0007599	1543.89	515.636	1543.89	515.636	3	16	1.1.1.3051.4	1	41.884	2095.93	41.9283
	tr|C0P0B3|C0P0B3_AJECG	Hsp60-like protein OS=Ajellomyces capsulatus (strain G186AR / H82 / ATCC MYA-2454 / RMSCC 2432) GN=HCBG_08832 PE=3 SV=1	95.52	RPLVIIAEDIEGEALAVCILNKLR	Cation:K(E)@13; Carbamidomethyl(C)@18; GlyGly(K)@22	missed K-L@22	-0.00679274	2856.52	715.138	2856.53	715.14	4	10	1.1.1.3526.5	1	65.967	1091.74	65.9084
	tr|C0P0B3|C0P0B3_AJECG	Hsp60-like protein OS=Ajellomyces capsulatus (strain G186AR / H82 / ATCC MYA-2454 / RMSCC 2432) GN=HCBG_08832 PE=3 SV=1	95.95	AVTLQDKFENLGAR		missed K-F@7	-0.0243556	1560.8	781.408	1560.83	781.42	2	9	1.1.1.3143.32	1	33.7918	53077.3	33.4608
	tr|C0P0B3|C0P0B3_AJECG	Hsp60-like protein OS=Ajellomyces capsulatus (strain G186AR / H82 / ATCC MYA-2454 / RMSCC 2432) GN=HCBG_08832 PE=3 SV=1	99	KSILGDIGILTNATVFTDELDMKLEK		missed K-S@1; missed K-L@23	-0.00391955	2863.52	955.514	2863.53	955.516	3	7	1.1.1.3408.31	1	59.9958	1524.03	59.9668
	tr|C0P0B3|C0P0B3_AJECG	Hsp60-like protein OS=Ajellomyces capsulatus (strain G186AR / H82 / ATCC MYA-2454 / RMSCC 2432) GN=HCBG_08832 PE=3 SV=1	98.76	LISNAMEKVGKEGVITVKDGK		missed K-V@8; missed K-E@11; missed K-D@18	0.000312476	2215.22	554.813	2215.22	554.813	4	9	1.1.1.2819.17	1	30.2401	1301.21	30.3244
	tr|C0P0B3|C0P0B3_AJECG	Hsp60-like protein OS=Ajellomyces capsulatus (strain G186AR / H82 / ATCC MYA-2454 / RMSCC 2432) GN=HCBG_08832 PE=3 SV=1	96.3	ATADMLGSTGSITITKEDTIILNGDGSKDSIAQR	Deamidated(N)@23	missed K-E@16; missed K-D@28	0.0133107	3479.74	870.943	3479.73	870.94	4	10	1.1.1.2982.41	1	41.7946	2637.27	41.7077
	tr|C0P0B3|C0P0B3_AJECG	Hsp60-like protein OS=Ajellomyces capsulatus (strain G186AR / H82 / ATCC MYA-2454 / RMSCC 2432) GN=HCBG_08832 PE=3 SV=1	99	AALLKGIDTLAKAVCTTLGPKGR	Carbamidomethyl(C)@15	missed K-G@5; missed K-A@12; missed K-G@21	-2.67908e-05	2353.35	589.345	2353.35	589.345	4	22	1.1.1.3466.5	1	50.0389	2969.76	50.0315
	tr|C0P0B3|C0P0B3_AJECG	Hsp60-like protein OS=Ajellomyces capsulatus (strain G186AR / H82 / ATCC MYA-2454 / RMSCC 2432) GN=HCBG_08832 PE=3 SV=1	97	AAVEEGILPGGGTALLKAAANGLASVKPTNFDQQLGVSIVK	Deamidated(N)@30	missed K-A@17	-0.00972626	4005.17	1002.3	4005.18	1002.3	4	8	1.1.1.3699.33	1	53.722	2194.89	53.7422
	tr|C0P0B3|C0P0B3_AJECG	Hsp60-like protein OS=Ajellomyces capsulatus (strain G186AR / H82 / ATCC MYA-2454 / RMSCC 2432) GN=HCBG_08832 PE=3 SV=1	99	AAVEEGILPGGGTALLK			-0.00102793	1594.89	532.638	1594.89	532.638	3	13	1.1.1.3298.5	1	41.5374	3939.15	41.5808
	tr|C0P0B3|C0P0B3_AJECG	Hsp60-like protein OS=Ajellomyces capsulatus (strain G186AR / H82 / ATCC MYA-2454 / RMSCC 2432) GN=HCBG_08832 PE=3 SV=1	99	GRNVLIESSYGSPK		missed R-N@2	-0.00309121	1505.78	502.934	1505.78	502.935	3	7	1.1.1.3088.10	1	25.8341	129.625	25.8169
	tr|C0P0B3|C0P0B3_AJECG	Hsp60-like protein OS=Ajellomyces capsulatus (strain G186AR / H82 / ATCC MYA-2454 / RMSCC 2432) GN=HCBG_08832 PE=3 SV=1	98.36	GIDTLAKAVCTTLGPK	Carbamidomethyl(C)@10	missed K-A@7	-0.00155474	1643.89	548.971	1643.89	548.971	3	7	1.1.1.3362.4	1	43.3886	250.81	43.4328
	tr|C0P0B3|C0P0B3_AJECG	Hsp60-like protein OS=Ajellomyces capsulatus (strain G186AR / H82 / ATCC MYA-2454 / RMSCC 2432) GN=HCBG_08832 PE=3 SV=1	99	TIVENAGLEGSVIVGKLTDEHASDFNR		missed K-L@16	-0.00109089	2870.44	718.617	2870.44	718.618	4	11	1.1.1.3385.4	1	45.9388	1856.99	45.8807
	tr|C0P0B3|C0P0B3_AJECG	Hsp60-like protein OS=Ajellomyces capsulatus (strain G186AR / H82 / ATCC MYA-2454 / RMSCC 2432) GN=HCBG_08832 PE=3 SV=1	99	NVAAGCNPMDLRR	Carbamidomethyl(C)@6	missed R-R@12	0.0176857	1472.72	491.912	1472.7	491.906	3	7	1.1.1.2654.18	1	25.2228	278.803	25.2047
	tr|C0P0B3|C0P0B3_AJECG	Hsp60-like protein OS=Ajellomyces capsulatus (strain G186AR / H82 / ATCC MYA-2454 / RMSCC 2432) GN=HCBG_08832 PE=3 SV=1	99	GFDSAKGEYVDMIASGIVDPLK		missed K-G@6	-0.000199498	2311.14	771.387	2311.14	771.387	3	17	1.1.1.3227.21	1	50.791	4800.88	50.7701
	tr|C0P0B3|C0P0B3_AJECG	Hsp60-like protein OS=Ajellomyces capsulatus (strain G186AR / H82 / ATCC MYA-2454 / RMSCC 2432) GN=HCBG_08832 PE=3 SV=1	99	VGGASEVEVGEK			-0.00156865	1159.57	580.793	1159.57	580.793	2	16	1.1.1.2581.4	1	18.3206	392.661	18.3311
	tr|C0P0B3|C0P0B3_AJECG	Hsp60-like protein OS=Ajellomyces capsulatus (strain G186AR / H82 / ATCC MYA-2454 / RMSCC 2432) GN=HCBG_08832 PE=3 SV=1	99	ISAVQDIIPALEASTTLRRPLVIIAEDIEGEALAVCILNK	Carbamidomethyl(C)@36	missed R-R@18	-0.00434661	4314.38	1079.6	4314.39	1079.6	4	10	1.1.1.3572.32	1	68.34	1813.56	68.361
	tr|C0P0B3|C0P0B3_AJECG	Hsp60-like protein OS=Ajellomyces capsulatus (strain G186AR / H82 / ATCC MYA-2454 / RMSCC 2432) GN=HCBG_08832 PE=3 SV=1	99	LAKLSGGVAVIK		missed K-L@3	-0.00147282	1154.74	578.376	1154.74	578.377	2	10	1.1.1.3149.20	1	28.9389	200.553	28.9624
	tr|C0P0B3|C0P0B3_AJECG	Hsp60-like protein OS=Ajellomyces capsulatus (strain G186AR / H82 / ATCC MYA-2454 / RMSCC 2432) GN=HCBG_08832 PE=3 SV=1	99	AIFSETVKNVAAGCNPMDLR	Carbamidomethyl(C)@14	missed K-N@8	-6.33451e-05	2192.07	731.698	2192.07	731.698	3	13	1.1.1.3297.29	1	41.5064	4157.6	41.479
	tr|C0P0B3|C0P0B3_AJECG	Hsp60-like protein OS=Ajellomyces capsulatus (strain G186AR / H82 / ATCC MYA-2454 / RMSCC 2432) GN=HCBG_08832 PE=3 SV=1	98.37	NVLIESSYGSPKITK		missed K-I@12	0.000262082	1634.89	545.97	1634.89	545.97	3	8	1.1.1.3114.11	1	30.9987	1080.98	30.9354
	tr|C0P0B3|C0P0B3_AJECG	Hsp60-like protein OS=Ajellomyces capsulatus (strain G186AR / H82 / ATCC MYA-2454 / RMSCC 2432) GN=HCBG_08832 PE=3 SV=1	99	GVIADPTTSDYEKEK		missed K-E@13	-0.000652087	1651.79	551.605	1651.79	551.605	3	14	1.1.1.2685.10	1	23.456	695.942	23.4298
	tr|C0P0B3|C0P0B3_AJECG	Hsp60-like protein OS=Ajellomyces capsulatus (strain G186AR / H82 / ATCC MYA-2454 / RMSCC 2432) GN=HCBG_08832 PE=3 SV=1	99	RGIQAAVEAVVEYLQANKR		missed R-G@1; missed K-R@18	-0.00549633	2114.15	705.725	2114.16	705.727	3	10	1.1.1.3600.8	1	56.8665	776.234	56.9075
	tr|C0P0B3|C0P0B3_AJECG	Hsp60-like protein OS=Ajellomyces capsulatus (strain G186AR / H82 / ATCC MYA-2454 / RMSCC 2432) GN=HCBG_08832 PE=3 SV=1	95.66	LLQDVASKTNEVAGDGTTTATVLAR	Acetyl@N-term	missed K-T@8	-0.034249	2572.3	858.441	2572.33	858.452	3	9	1.1.1.3460.33	1	49.7569	1485.25	49.777
	tr|C0P0B3|C0P0B3_AJECG	Hsp60-like protein OS=Ajellomyces capsulatus (strain G186AR / H82 / ATCC MYA-2454 / RMSCC 2432) GN=HCBG_08832 PE=3 SV=1	99	VGKEGVITVKDGKTIEDELEVTEGMRFDR		missed K-E@3; missed K-D@10; missed K-T@13; missed R-F@26	-0.000439664	3249.65	542.616	3249.66	542.616	6	12	1.1.1.3024.4	1	40.5322	4586.1	40.6265
	tr|C0P0B3|C0P0B3_AJECG	Hsp60-like protein OS=Ajellomyces capsulatus (strain G186AR / H82 / ATCC MYA-2454 / RMSCC 2432) GN=HCBG_08832 PE=3 SV=1	95.94	TIVENAGLEGSVIVGK			0.0107706	1584.88	793.449	1584.87	793.443	2	7	1.1.1.2939.35	0	36.3118	3308.12	36.1801
	tr|C0P0B3|C0P0B3_AJECG	Hsp60-like protein OS=Ajellomyces capsulatus (strain G186AR / H82 / ATCC MYA-2454 / RMSCC 2432) GN=HCBG_08832 PE=3 SV=1	99	AQKVEFEKPLILLSEKK		missed K-V@3; missed K-K@16	-0.00274249	1999.17	500.8	1999.17	500.8	4	16	1.1.1.2923.5	1	35.4842	12293.2	35.2771
	tr|C0P0B3|C0P0B3_AJECG	Hsp60-like protein OS=Ajellomyces capsulatus (strain G186AR / H82 / ATCC MYA-2454 / RMSCC 2432) GN=HCBG_08832 PE=3 SV=1	95.51	VGGASEVEVGEKKDRVVDALNATR		missed K-K@12; missed K-D@13; missed R-V@15	-0.00103703	2498.31	625.584	2498.31	625.584	4	8	1.1.1.2743.32	1	29.7619	11003.8	29.5791
	tr|C0P0B3|C0P0B3_AJECG	Hsp60-like protein OS=Ajellomyces capsulatus (strain G186AR / H82 / ATCC MYA-2454 / RMSCC 2432) GN=HCBG_08832 PE=3 SV=1	96.53	DITTTEEIAQVATISANGDTHVGK			-0.00361421	2470.22	824.412	2470.22	824.414	3	7	1.1.1.3047.36	1	41.7095	3540.3	41.4766
	tr|C0P0B3|C0P0B3_AJECG	Hsp60-like protein OS=Ajellomyces capsulatus (strain G186AR / H82 / ATCC MYA-2454 / RMSCC 2432) GN=HCBG_08832 PE=3 SV=1	96.37	NVLIESSYGSPKITKDGVTVAKAVTLQDKFENLGAR		missed K-I@12; missed K-D@15; missed K-A@22; missed K-F@29	-0.00330546	3848.06	642.351	3848.07	642.352	6	7	1.1.1.3411.10	1	42.0506	7102.44	41.8905
	tr|C0P0B3|C0P0B3_AJECG	Hsp60-like protein OS=Ajellomyces capsulatus (strain G186AR / H82 / ATCC MYA-2454 / RMSCC 2432) GN=HCBG_08832 PE=3 SV=1	99	KISAVQDIIPALEASTTLR		missed K-I@1	-0.0004876	2025.15	507.294	2025.15	507.294	4	10	1.1.1.3209.2	1	49.8617	843.467	49.704
	tr|C0P0B3|C0P0B3_AJECG	Hsp60-like protein OS=Ajellomyces capsulatus (strain G186AR / H82 / ATCC MYA-2454 / RMSCC 2432) GN=HCBG_08832 PE=3 SV=1	96.11	TIEDELEVTEGMRFDR		missed R-F@13	0.0049278	1938.9	647.309	1938.9	647.307	3	7	1.1.1.2971.14	1	41.221	1828.91	41.1566
	tr|C0P0B3|C0P0B3_AJECG	Hsp60-like protein OS=Ajellomyces capsulatus (strain G186AR / H82 / ATCC MYA-2454 / RMSCC 2432) GN=HCBG_08832 PE=3 SV=1	97.44	LISNAMEK			-0.00139895	904.467	453.241	904.469	453.242	2	8	1.1.1.2596.2	1	19.0034	177.433	19.0294
	tr|C0P0B3|C0P0B3_AJECG	Hsp60-like protein OS=Ajellomyces capsulatus (strain G186AR / H82 / ATCC MYA-2454 / RMSCC 2432) GN=HCBG_08832 PE=3 SV=1	99	VVDALNATR			-0.000889818	957.523	479.769	957.524	479.769	2	11	1.1.1.2639.3	1	21.1431	732.16	20.9269
	tr|C0P0B3|C0P0B3_AJECG	Hsp60-like protein OS=Ajellomyces capsulatus (strain G186AR / H82 / ATCC MYA-2454 / RMSCC 2432) GN=HCBG_08832 PE=3 SV=1	99	AQKVEFEKPLILLSEK		missed K-V@3	-0.000636556	1871.08	468.776	1871.08	468.776	4	22	1.1.1.2986.2	1	38.6323	18746.9	38.6783
	tr|C0P0B3|C0P0B3_AJECG	Hsp60-like protein OS=Ajellomyces capsulatus (strain G186AR / H82 / ATCC MYA-2454 / RMSCC 2432) GN=HCBG_08832 PE=3 SV=1	96.89	SILGDIGILTNATVFTDELDMKLEK		missed K-L@22	-0.00111491	2735.43	684.865	2735.43	684.865	4	8	1.1.1.3499.5	1	67.9338	8808.33	67.5172
	tr|C0P0B3|C0P0B3_AJECG	Hsp60-like protein OS=Ajellomyces capsulatus (strain G186AR / H82 / ATCC MYA-2454 / RMSCC 2432) GN=HCBG_08832 PE=3 SV=1	99	AHKELKFGVEGR		cleaved F-A@N-term; missed K-E@3; missed K-F@6	-0.00100697	1369.75	457.589	1369.75	457.589	3	15	1.1.1.2859.2	1	19.6337	554.259	19.4997
	tr|C0P0B3|C0P0B3_AJECG	Hsp60-like protein OS=Ajellomyces capsulatus (strain G186AR / H82 / ATCC MYA-2454 / RMSCC 2432) GN=HCBG_08832 PE=3 SV=1	99	LRGQLQVAAVKAPGFGDNR		missed R-G@2; missed K-A@11	0.988376	1997.08	500.279	1996.1	500.031	4	12	1.1.1.2841.9	1	31.3539	3911.82	31.292
	tr|C0P0B3|C0P0B3_AJECG	Hsp60-like protein OS=Ajellomyces capsulatus (strain G186AR / H82 / ATCC MYA-2454 / RMSCC 2432) GN=HCBG_08832 PE=3 SV=1	95.18	LTDEHASDFNRGFDSAKGEYVDMIASGIVDPLKVVR		missed R-G@11; missed K-G@17; missed K-V@33	0.00874238	3950.96	659.5	3950.95	659.498	6	9	1.1.1.3227.8	1	50.7802	12028.7	50.8719
	tr|C0P0B3|C0P0B3_AJECG	Hsp60-like protein OS=Ajellomyces capsulatus (strain G186AR / H82 / ATCC MYA-2454 / RMSCC 2432) GN=HCBG_08832 PE=3 SV=1	99	ATADMLGSTGSITITK			-0.00137288	1565.8	783.905	1565.8	783.906	2	17	1.1.1.2900.5	1	34.3546	1048.42	34.378
	tr|C0P0B3|C0P0B3_AJECG	Hsp60-like protein OS=Ajellomyces capsulatus (strain G186AR / H82 / ATCC MYA-2454 / RMSCC 2432) GN=HCBG_08832 PE=3 SV=1	96.38	NVLIESSYGSPK			0.000352833	1292.66	647.338	1292.66	647.338	2	8	1.1.1.2730.34	1	29.1008	12988.6	28.8131
	tr|C0P0B3|C0P0B3_AJECG	Hsp60-like protein OS=Ajellomyces capsulatus (strain G186AR / H82 / ATCC MYA-2454 / RMSCC 2432) GN=HCBG_08832 PE=3 SV=1	95.99	TIVENAGLEGSVIVGKLTDEHASDFNRGFDSAKGEYVDMIASGIVDPLKVVR		missed K-L@16; missed R-G@27; missed K-G@33; missed K-V@49	-0.00543527	5517.8	920.641	5517.81	920.642	6	9	1.1.1.3616.36	1	57.7043	7481.91	57.5186
	tr|C0P0B3|C0P0B3_AJECG	Hsp60-like protein OS=Ajellomyces capsulatus (strain G186AR / H82 / ATCC MYA-2454 / RMSCC 2432) GN=HCBG_08832 PE=3 SV=1	98.62	LTDEHASDFNRGFDSAKGEYVDMIASGIVDPLK		missed R-G@11; missed K-G@17	0.00505736	3596.71	900.186	3596.71	900.185	4	6	1.1.1.3193.41	1	49.0796	2634.98	49.042
	tr|C0P0B3|C0P0B3_AJECG	Hsp60-like protein OS=Ajellomyces capsulatus (strain G186AR / H82 / ATCC MYA-2454 / RMSCC 2432) GN=HCBG_08832 PE=3 SV=1	99	AAANGLASVKPTNFDQQLGVSIVKSAITRPAR		missed K-S@24	0.00953886	3279.81	656.97	3279.81	656.968	5	9	1.1.1.3357.12	1	44.5332	1409.93	44.5198
	tr|C0P0B3|C0P0B3_AJECG	Hsp60-like protein OS=Ajellomyces capsulatus (strain G186AR / H82 / ATCC MYA-2454 / RMSCC 2432) GN=HCBG_08832 PE=3 SV=1	99	GQLQVAAVK			-0.00298013	912.536	457.275	912.539	457.277	2	8	1.1.1.2652.4	1	21.7982	199.265	21.8326
	tr|C0P0B3|C0P0B3_AJECG	Hsp60-like protein OS=Ajellomyces capsulatus (strain G186AR / H82 / ATCC MYA-2454 / RMSCC 2432) GN=HCBG_08832 PE=3 SV=1	99	FDRGYVSPYFITDTK		missed R-G@3	0.00243554	1807.88	904.948	1807.88	904.946	2	15	1.1.1.2966.32	1	37.6609	2491.2	37.7293
	tr|C0P0B3|C0P0B3_AJECG	Hsp60-like protein OS=Ajellomyces capsulatus (strain G186AR / H82 / ATCC MYA-2454 / RMSCC 2432) GN=HCBG_08832 PE=3 SV=1	95.74	LLQDVASK			-0.00168661	872.495	437.255	872.497	437.256	2	7	1.1.1.2605.2	1	19.4404	222.489	19.5287
	tr|C0P0B3|C0P0B3_AJECG	Hsp60-like protein OS=Ajellomyces capsulatus (strain G186AR / H82 / ATCC MYA-2454 / RMSCC 2432) GN=HCBG_08832 PE=3 SV=1	99	GYVSPYFITDTK			0.00193468	1389.68	695.849	1389.68	695.848	2	11	1.1.1.3230.9	1	38.1172	1319.83	38.154
	tr|C0P0B3|C0P0B3_AJECG	Hsp60-like protein OS=Ajellomyces capsulatus (strain G186AR / H82 / ATCC MYA-2454 / RMSCC 2432) GN=HCBG_08832 PE=3 SV=1	98.86	DITTTEEIAQVATISANGDTHVGKLISNAMEK	Deamidated(N)@17	missed K-L@24	0.00158874	3357.66	840.423	3357.66	840.423	4	8	1.1.1.3221.26	1	50.49	2254.56	50.4651
	tr|C0P0B3|C0P0B3_AJECG	Hsp60-like protein OS=Ajellomyces capsulatus (strain G186AR / H82 / ATCC MYA-2454 / RMSCC 2432) GN=HCBG_08832 PE=3 SV=1	99	GRNVLIESSYGSPKITK		missed R-N@2; missed K-I@14	-0.00128734	1848.01	463.01	1848.01	463.01	4	9	1.1.1.3038.8	1	28.4399	240.433	28.3762
	tr|C0P0B3|C0P0B3_AJECG	Hsp60-like protein OS=Ajellomyces capsulatus (strain G186AR / H82 / ATCC MYA-2454 / RMSCC 2432) GN=HCBG_08832 PE=3 SV=1	99	VGGASEVEVGEKKDR		missed K-K@12; missed K-D@13	0.001033	1558.8	520.606	1558.8	520.606	3	12	1.1.1.2446.3	1	14.2785	167.945	14.2066
	tr|C0P0B3|C0P0B3_AJECG	Hsp60-like protein OS=Ajellomyces capsulatus (strain G186AR / H82 / ATCC MYA-2454 / RMSCC 2432) GN=HCBG_08832 PE=3 SV=1	98.09	GVIADPTTSDYEKEKLQER		missed K-E@13; missed K-L@15	0.000528049	2178.08	727.034	2178.08	727.034	3	8	1.1.1.2744.43	1	26.4538	2502.3	26.5671
	tr|C0P0B3|C0P0B3_AJECG	Hsp60-like protein OS=Ajellomyces capsulatus (strain G186AR / H82 / ATCC MYA-2454 / RMSCC 2432) GN=HCBG_08832 PE=3 SV=1	99	NVLIESSYGSPKITKDGVTVAK		missed K-I@12; missed K-D@15	-0.00117428	2305.25	577.32	2305.25	577.32	4	17	1.1.1.3134.13	1	33.3233	12633.6	33.4104
	tr|C0P0B3|C0P0B3_AJECG	Hsp60-like protein OS=Ajellomyces capsulatus (strain G186AR / H82 / ATCC MYA-2454 / RMSCC 2432) GN=HCBG_08832 PE=3 SV=1	99	GYVSPYFITDTKAQKVEFEKPLILLSEK		missed K-A@12; missed K-V@15	0.00521813	3242.75	649.558	3242.75	649.557	5	11	1.1.1.3165.9	1	47.6363	2418.4	47.6764
	tr|C0P0B3|C0P0B3_AJECG	Hsp60-like protein OS=Ajellomyces capsulatus (strain G186AR / H82 / ATCC MYA-2454 / RMSCC 2432) GN=HCBG_08832 PE=3 SV=1	99	AAVEEGILPGGGTALLKAAANGLASVKPTNFDQQLGVSIVKSAITRPAR	Deamidated(N)@30	missed K-A@17; missed K-S@41	0.000766311	4857.67	810.619	4857.67	810.619	6	9	1.1.1.3537.19	1	53.664	1608.1	53.645
	tr|C0P0B3|C0P0B3_AJECG	Hsp60-like protein OS=Ajellomyces capsulatus (strain G186AR / H82 / ATCC MYA-2454 / RMSCC 2432) GN=HCBG_08832 PE=3 SV=1	97.22	AIFSETVKNVAAGCNPMDLRR	Carbamidomethyl(C)@14	missed K-N@8; missed R-R@20	0.00358402	2348.18	588.051	2348.17	588.05	4	8	1.1.1.3237.4	1	38.4595	11001.2	38.6038
	tr|C0P0B3|C0P0B3_AJECG	Hsp60-like protein OS=Ajellomyces capsulatus (strain G186AR / H82 / ATCC MYA-2454 / RMSCC 2432) GN=HCBG_08832 PE=3 SV=1	97.31	CEQIRGVIADPTTSDYEKEK	Carbamidomethyl(C)@1	missed R-G@5; missed K-E@18	-0.00229164	2338.11	585.534	2338.11	585.535	4	8	1.1.1.2772.27	1	27.8529	577.514	27.878
	tr|C0P0B3|C0P0B3_AJECG	Hsp60-like protein OS=Ajellomyces capsulatus (strain G186AR / H82 / ATCC MYA-2454 / RMSCC 2432) GN=HCBG_08832 PE=3 SV=1	96.84	LRGQLQVAAVKAPGFGDNRK		missed R-G@2; missed K-A@11; missed R-K@19	-0.000159354	2124.19	532.055	2124.19	532.055	4	8	1.1.1.3061.17	1	29.6225	710.737	29.7073
	tr|C0P0B3|C0P0B3_AJECG	Hsp60-like protein OS=Ajellomyces capsulatus (strain G186AR / H82 / ATCC MYA-2454 / RMSCC 2432) GN=HCBG_08832 PE=3 SV=1	97.11	VVDALNATRAAVEEGILPGGGTALLK		missed R-A@9	-0.000975211	2534.41	845.809	2534.41	845.81	3	9	1.1.1.3477.25	1	50.6155	2702.85	50.5913
	tr|C0P0B3|C0P0B3_AJECG	Hsp60-like protein OS=Ajellomyces capsulatus (strain G186AR / H82 / ATCC MYA-2454 / RMSCC 2432) GN=HCBG_08832 PE=3 SV=1	99	DGVTVAKAVTLQDKFENLGAR		missed K-A@7; missed K-F@14	-0.00362618	2231.19	744.736	2231.19	744.738	3	16	1.1.1.3253.16	1	39.2781	3473.65	39.2034
	tr|C0P0B3|C0P0B3_AJECG	Hsp60-like protein OS=Ajellomyces capsulatus (strain G186AR / H82 / ATCC MYA-2454 / RMSCC 2432) GN=HCBG_08832 PE=3 SV=1	99	GEYVDMIASGIVDPLKVVR		missed K-V@16	-0.00316803	2060.09	687.705	2060.1	687.706	3	7	1.1.1.3255.11	1	52.2074	1345.23	52.1949
	tr|C0P0B3|C0P0B3_AJECG	Hsp60-like protein OS=Ajellomyces capsulatus (strain G186AR / H82 / ATCC MYA-2454 / RMSCC 2432) GN=HCBG_08832 PE=3 SV=1	99	LTDEHASDFNR			-8.3624e-05	1303.58	435.534	1303.58	435.534	3	11	1.1.1.2547.2	1	16.789	201.898	16.815
	tr|C0P0B3|C0P0B3_AJECG	Hsp60-like protein OS=Ajellomyces capsulatus (strain G186AR / H82 / ATCC MYA-2454 / RMSCC 2432) GN=HCBG_08832 PE=3 SV=1	99	AVCTTLGPK	Carbamidomethyl(C)@3		-0.00188807	945.493	473.754	945.495	473.755	2	11	1.1.1.2596.3	1	19.0242	238.393	18.9294
	tr|C0P0B3|C0P0B3_AJECG	Hsp60-like protein OS=Ajellomyces capsulatus (strain G186AR / H82 / ATCC MYA-2454 / RMSCC 2432) GN=HCBG_08832 PE=3 SV=1	99	AALLKGIDTLAKAVCTTLGPK	Carbamidomethyl(C)@15	missed K-G@5; missed K-A@12	-0.00325966	2140.23	536.064	2140.23	536.065	4	20	1.1.1.3522.2	1	52.8874	2486.78	52.9334
	tr|C0P0B3|C0P0B3_AJECG	Hsp60-like protein OS=Ajellomyces capsulatus (strain G186AR / H82 / ATCC MYA-2454 / RMSCC 2432) GN=HCBG_08832 PE=3 SV=1	95.29	LSGGVAVIK			-0.00012191	842.522	422.269	842.523	422.269	2	6	1.1.1.2968.2	1	24.8793	635.126	24.7192
	tr|C0P0B3|C0P0B3_AJECG	Hsp60-like protein OS=Ajellomyces capsulatus (strain G186AR / H82 / ATCC MYA-2454 / RMSCC 2432) GN=HCBG_08832 PE=3 SV=1	99	AALLKGIDTLAK		missed K-G@5	-0.00215609	1212.74	607.378	1212.74	607.379	2	11	1.1.1.3159.16	1	34.5789	1223.89	34.5632
	tr|C0P0B3|C0P0B3_AJECG	Hsp60-like protein OS=Ajellomyces capsulatus (strain G186AR / H82 / ATCC MYA-2454 / RMSCC 2432) GN=HCBG_08832 PE=3 SV=1	95.11	AIFSETVK			-0.000413265	893.485	447.75	893.486	447.75	2	6	1.1.1.2687.9	1	26.8918	766.135	27.034
	tr|C0P0B3|C0P0B3_AJECG	Hsp60-like protein OS=Ajellomyces capsulatus (strain G186AR / H82 / ATCC MYA-2454 / RMSCC 2432) GN=HCBG_08832 PE=3 SV=1	97.76	GQLQVAAVKAPGFGDNRK		missed K-A@9; missed R-K@17	-0.00099461	1855.01	464.759	1855.01	464.759	4	10	1.1.1.2735.10	1	29.3358	2855.9	29.3241
	tr|C0P0B3|C0P0B3_AJECG	Hsp60-like protein OS=Ajellomyces capsulatus (strain G186AR / H82 / ATCC MYA-2454 / RMSCC 2432) GN=HCBG_08832 PE=3 SV=1	99	AVTLQDKFENLGARLLQDVASKTNEVAGDGTTTATVLAR		missed K-F@7; missed R-L@14; missed K-T@22	-0.00178314	4073.14	815.635	4073.14	815.635	5	10	1.1.1.3741.15	1	58.7633	2679.52	58.6964
	tr|C0P0B3|C0P0B3_AJECG	Hsp60-like protein OS=Ajellomyces capsulatus (strain G186AR / H82 / ATCC MYA-2454 / RMSCC 2432) GN=HCBG_08832 PE=3 SV=1	99	GIDTLAKAVCTTLGPKGR	Carbamidomethyl(C)@10	missed K-A@7; missed K-G@16	-0.00140825	1857.01	620.011	1857.01	620.012	3	16	1.1.1.3365.7	1	39.762	1217.09	39.749
	tr|C0P0B3|C0P0B3_AJECG	Hsp60-like protein OS=Ajellomyces capsulatus (strain G186AR / H82 / ATCC MYA-2454 / RMSCC 2432) GN=HCBG_08832 PE=3 SV=1	97.98	CEQIRGVIADPTTSDYEKEKLQER	Carbamidomethyl(C)@1	missed R-G@5; missed K-E@18; missed K-L@20	0.0062048	2864.4	717.108	2864.4	717.107	4	7	1.1.1.3065.33	1	29.8405	409.85	29.8606
	tr|C0P0B3|C0P0B3_AJECG	Hsp60-like protein OS=Ajellomyces capsulatus (strain G186AR / H82 / ATCC MYA-2454 / RMSCC 2432) GN=HCBG_08832 PE=3 SV=1	99	TIEDELEVTEGMR			0.00206143	1520.7	761.36	1520.7	761.359	2	10	1.1.1.2967.25	1	37.7025	3265.78	37.8293
tr|C0P141|C0P141_AJECG Allergen Asp f 4 OS=Ajellomyces capsulatus (strain G186AR / H82 / ATCC MYA-2454 / RMSCC 2432) GN=HCBG_09121 PE=4 SV=1	tr|C0P141|C0P141_AJECG	Allergen Asp f 4 OS=Ajellomyces capsulatus (strain G186AR / H82 / ATCC MYA-2454 / RMSCC 2432) GN=HCBG_09121 PE=4 SV=1	95.57	DVFTTTGFGGR		cleaved S-D@N-term	0.00360671	1156.55	579.285	1156.55	579.283	2	9	1.1.1.3162.12	1	34.7259	591.209	34.7635
	tr|C0P141|C0P141_AJECG	Allergen Asp f 4 OS=Ajellomyces capsulatus (strain G186AR / H82 / ATCC MYA-2454 / RMSCC 2432) GN=HCBG_09121 PE=4 SV=1	95.13	GDWTAVLSDVFTTTGFGGRNTA		cleaved A-G@C-term; missed R-N@19	-0.000292767	2272.08	758.366	2272.08	758.366	3	8	1.1.1.3893.6	1	63.5698	604.357	63.6125
	tr|C0P141|C0P141_AJECG	Allergen Asp f 4 OS=Ajellomyces capsulatus (strain G186AR / H82 / ATCC MYA-2454 / RMSCC 2432) GN=HCBG_09121 PE=4 SV=1	99	DHAIGGIGGNLAPGPVR			-0.00280768	1599.85	534.289	1599.85	534.29	3	10	1.1.1.3117.7	1	32.4589	473.347	32.5006
	tr|C0P141|C0P141_AJECG	Allergen Asp f 4 OS=Ajellomyces capsulatus (strain G186AR / H82 / ATCC MYA-2454 / RMSCC 2432) GN=HCBG_09121 PE=4 SV=1	99	DHAIGGIGGNLAPGP		cleaved P-V@C-term	0.030836	1344.71	673.362	1344.68	673.347	2	12	1.1.1.2883.37	1	33.5066	1582.19	33.6246
	tr|C0P141|C0P141_AJECG	Allergen Asp f 4 OS=Ajellomyces capsulatus (strain G186AR / H82 / ATCC MYA-2454 / RMSCC 2432) GN=HCBG_09121 PE=4 SV=1	99	TWGEFDFGSSPNGGWSGFDVSGIQAQMSK		cleaved C-T@N-term	0.0019662	3078.35	1027.12	3078.35	1027.12	3	13	1.1.1.3350.43	1	57.0553	1434.53	57.0671
	tr|C0P141|C0P141_AJECG	Allergen Asp f 4 OS=Ajellomyces capsulatus (strain G186AR / H82 / ATCC MYA-2454 / RMSCC 2432) GN=HCBG_09121 PE=4 SV=1	99	NTAGTGSIDTYSGNVGNPWGSNIIEIPEKDASKYKYVVKVK		missed K-D@29; missed K-Y@33; missed K-Y@35; missed K-V@39	0.00808571	4399.24	734.214	4399.23	734.213	6	17	1.1.1.3320.24	1	42.6711	12465.6	42.7493
	tr|C0P141|C0P141_AJECG	Allergen Asp f 4 OS=Ajellomyces capsulatus (strain G186AR / H82 / ATCC MYA-2454 / RMSCC 2432) GN=HCBG_09121 PE=4 SV=1	99	VKGQNSEPWLVVFWNKMGPDGKLDGHYGHSALR	Oxidation(M)@17	missed K-G@2; missed K-M@16; missed K-L@22	0.00815912	3737.86	623.984	3737.85	623.983	6	11	1.1.1.3310.11	1	42.1543	1329.82	42.2438
	tr|C0P141|C0P141_AJECG	Allergen Asp f 4 OS=Ajellomyces capsulatus (strain G186AR / H82 / ATCC MYA-2454 / RMSCC 2432) GN=HCBG_09121 PE=4 SV=1	99	YVVKVKGQNSEPWLVVFWNK		missed K-V@4; missed K-G@6	0.00208912	2419.31	605.834	2419.31	605.834	4	11	1.1.1.3438.7	1	48.6161	2020.76	48.6579
	tr|C0P141|C0P141_AJECG	Allergen Asp f 4 OS=Ajellomyces capsulatus (strain G186AR / H82 / ATCC MYA-2454 / RMSCC 2432) GN=HCBG_09121 PE=4 SV=1	99	PWGSNIIEIPEKDASKYK		cleaved N-P@N-term; missed K-D@12; missed K-Y@16	-0.00192765	2074.07	519.525	2074.07	519.526	4	20	1.1.1.2951.5	1	36.8871	6164.08	36.8804
	tr|C0P141|C0P141_AJECG	Allergen Asp f 4 OS=Ajellomyces capsulatus (strain G186AR / H82 / ATCC MYA-2454 / RMSCC 2432) GN=HCBG_09121 PE=4 SV=1	96.02	GDWTAVLSDVFTTTGFGGRNTAGTGSIDTYSGNVGNPWGSNIIEIPEKDASKYK		missed R-N@19; missed K-D@48; missed K-Y@52	0.00100965	5650.71	942.793	5650.71	942.793	6	9	1.1.1.3838.20	1	60.7773	2802.47	60.7573
	tr|C0P141|C0P141_AJECG	Allergen Asp f 4 OS=Ajellomyces capsulatus (strain G186AR / H82 / ATCC MYA-2454 / RMSCC 2432) GN=HCBG_09121 PE=4 SV=1	96.78	AVLSDVFTTTGFGGR		cleaved T-A@N-term	-0.00572318	1526.77	764.391	1526.77	764.394	2	7	1.1.1.3112.24	1	44.969	1701.64	44.7931
	tr|C0P141|C0P141_AJECG	Allergen Asp f 4 OS=Ajellomyces capsulatus (strain G186AR / H82 / ATCC MYA-2454 / RMSCC 2432) GN=HCBG_09121 PE=4 SV=1	99	GIQAQMSKMPLQGMK		cleaved S-G@N-term; missed K-M@8	0.0294209	1646.86	549.961	1646.83	549.951	3	13	1.1.1.3177.3	1	34.1487	1561.66	34.1409
	tr|C0P141|C0P141_AJECG	Allergen Asp f 4 OS=Ajellomyces capsulatus (strain G186AR / H82 / ATCC MYA-2454 / RMSCC 2432) GN=HCBG_09121 PE=4 SV=1	96.67	MGPDGKLDGHYGHSALRFTLNPGEVKYVALDEDSQGAFGAYPGNQLPK		missed K-L@6; missed R-F@17; missed K-Y@26	0.00271266	5116.48	853.754	5116.48	853.754	6	10	1.1.1.3363.34	1	44.8573	5174.44	44.9275
	tr|C0P141|C0P141_AJECG	Allergen Asp f 4 OS=Ajellomyces capsulatus (strain G186AR / H82 / ATCC MYA-2454 / RMSCC 2432) GN=HCBG_09121 PE=4 SV=1	95.65	GDWTAVLSDVFTTTGFGGR	Dioxidation(W)@3		-0.000715267	2017.94	1009.98	2017.94	1009.98	2	6	1.1.1.3654.32	1	58.1642	5611.7	57.9316
	tr|C0P141|C0P141_AJECG	Allergen Asp f 4 OS=Ajellomyces capsulatus (strain G186AR / H82 / ATCC MYA-2454 / RMSCC 2432) GN=HCBG_09121 PE=4 SV=1	97.52	RGDWTAVLSDVFTTTGFGGR	Deamidated(R)@1; Phosphoadenosine(T)@5	missed R-G@1	0.0312621	2472.12	825.046	2472.09	825.036	3	9	1.1.1.3656.7	1	58.2454	495.913	58.2362
	tr|C0P141|C0P141_AJECG	Allergen Asp f 4 OS=Ajellomyces capsulatus (strain G186AR / H82 / ATCC MYA-2454 / RMSCC 2432) GN=HCBG_09121 PE=4 SV=1	99	FDNAYAAKDHAIGGIGGNLAPGPVR		cleaved N-F@N-term; missed K-D@8	0.0015757	2480.26	621.072	2480.26	621.071	4	16	1.1.1.2886.13	1	33.6376	3978.84	33.6744
	tr|C0P141|C0P141_AJECG	Allergen Asp f 4 OS=Ajellomyces capsulatus (strain G186AR / H82 / ATCC MYA-2454 / RMSCC 2432) GN=HCBG_09121 PE=4 SV=1	95.53	FTLNPGEVKYVALDEDSQGAFGAYPGNQLPK		missed K-Y@9	0.00117655	3324.63	832.165	3324.63	832.165	4	9	1.1.1.3179.24	1	51.7017	3669.41	51.475
	tr|C0P141|C0P141_AJECG	Allergen Asp f 4 OS=Ajellomyces capsulatus (strain G186AR / H82 / ATCC MYA-2454 / RMSCC 2432) GN=HCBG_09121 PE=4 SV=1	99	FDNAYAAK		cleaved N-F@N-term	0.00264745	898.421	450.218	898.418	450.217	2	8	1.1.1.2531.2	1	16.5054	84.161	16.4113
	tr|C0P141|C0P141_AJECG	Allergen Asp f 4 OS=Ajellomyces capsulatus (strain G186AR / H82 / ATCC MYA-2454 / RMSCC 2432) GN=HCBG_09121 PE=4 SV=1	95.29	MGPDGKLDGHYGHSALR		missed K-L@6	0.00164117	1809.86	453.472	1809.86	453.472	4	7	1.1.1.2620.9	1	23.4944	1123.85	23.5346
	tr|C0P141|C0P141_AJECG	Allergen Asp f 4 OS=Ajellomyces capsulatus (strain G186AR / H82 / ATCC MYA-2454 / RMSCC 2432) GN=HCBG_09121 PE=4 SV=1	99	VFTTTGFGGR		cleaved D-V@N-term	-0.00205662	1041.52	521.768	1041.52	521.769	2	7	1.1.1.3154.13	1	29.1806	182.163	29.1666
	tr|C0P141|C0P141_AJECG	Allergen Asp f 4 OS=Ajellomyces capsulatus (strain G186AR / H82 / ATCC MYA-2454 / RMSCC 2432) GN=HCBG_09121 PE=4 SV=1	99	GDWTAVLSDVFTTTGFGGRNTAGTG		cleaved G-S@C-term; missed R-N@19	0.00326395	2487.17	1244.59	2487.17	1244.59	2	11	1.1.1.3749.14	1	63.0101	864.538	63.0153
	tr|C0P141|C0P141_AJECG	Allergen Asp f 4 OS=Ajellomyces capsulatus (strain G186AR / H82 / ATCC MYA-2454 / RMSCC 2432) GN=HCBG_09121 PE=4 SV=1	95.92	VKGQNSEPWLVVFWNK	Dioxidation(W)@14	missed K-G@2	0.0017976	1962	655.008	1962	655.007	3	7	1.1.1.3456.7	1	49.5318	997.459	49.4719
	tr|C0P141|C0P141_AJECG	Allergen Asp f 4 OS=Ajellomyces capsulatus (strain G186AR / H82 / ATCC MYA-2454 / RMSCC 2432) GN=HCBG_09121 PE=4 SV=1	98.01	GGWSGFDVSGIQAQMSKMPLQGMK		cleaved N-G@N-term; missed K-M@17	-0.00114702	2539.2	847.408	2539.2	847.408	3	8	1.1.1.3543.24	1	52.5187	1313.96	52.5463
	tr|C0P141|C0P141_AJECG	Allergen Asp f 4 OS=Ajellomyces capsulatus (strain G186AR / H82 / ATCC MYA-2454 / RMSCC 2432) GN=HCBG_09121 PE=4 SV=1	95.04	LAPGPVRLEVTIDYKG		cleaved N-L@N-term; missed R-L@7; missed K-G@15	0.000493482	1726.96	576.661	1726.96	576.661	3	9	1.1.1.3304.7	1	40.4516	1669.75	40.4428
	tr|C0P141|C0P141_AJECG	Allergen Asp f 4 OS=Ajellomyces capsulatus (strain G186AR / H82 / ATCC MYA-2454 / RMSCC 2432) GN=HCBG_09121 PE=4 SV=1	99	DEDSQGAFGAYPGNQLPK		cleaved L-D@N-term	-0.00350322	1892.85	947.433	1892.85	947.434	2	9	1.1.1.2891.46	1	33.9162	1885.23	33.9762
	tr|C0P141|C0P141_AJECG	Allergen Asp f 4 OS=Ajellomyces capsulatus (strain G186AR / H82 / ATCC MYA-2454 / RMSCC 2432) GN=HCBG_09121 PE=4 SV=1	99	WTAVLSDVFTTTGFGGR		cleaved D-W@N-term	0.00614513	1813.91	907.96	1813.9	907.957	2	9	1.1.1.3594.18	1	55.1006	466.759	55.0826
	tr|C0P141|C0P141_AJECG	Allergen Asp f 4 OS=Ajellomyces capsulatus (strain G186AR / H82 / ATCC MYA-2454 / RMSCC 2432) GN=HCBG_09121 PE=4 SV=1	98.84	GDWTAVLSDV		cleaved V-F@C-term	-0.000139768	1061.5	531.759	1061.5	531.759	2	9	1.1.1.3486.2	1	51.0553	1092.77	51.0505
	tr|C0P141|C0P141_AJECG	Allergen Asp f 4 OS=Ajellomyces capsulatus (strain G186AR / H82 / ATCC MYA-2454 / RMSCC 2432) GN=HCBG_09121 PE=4 SV=1	99	GQNSEPWLVVF		cleaved F-W@C-term	-9.27239e-05	1274.63	638.322	1274.63	638.322	2	6	1.1.1.3624.4	1	58.0856	2154.41	58.1299
	tr|C0P141|C0P141_AJECG	Allergen Asp f 4 OS=Ajellomyces capsulatus (strain G186AR / H82 / ATCC MYA-2454 / RMSCC 2432) GN=HCBG_09121 PE=4 SV=1	98.09	AALGLAQPHGHHHHHVSKRGDWTAVLSDVFTTTGFGGR		cleaved L-A@N-term; missed K-R@18; missed R-G@19	-7.02135	4050.01	1013.51	4057.03	1015.27	4	10	1.1.1.3477.32	1	63.5146	347.223	63.4341
	tr|C0P141|C0P141_AJECG	Allergen Asp f 4 OS=Ajellomyces capsulatus (strain G186AR / H82 / ATCC MYA-2454 / RMSCC 2432) GN=HCBG_09121 PE=4 SV=1	97.12	VKGQNSEPWLVVF		cleaved F-W@C-term; missed K-G@2	5.78004e-05	1501.79	751.904	1501.79	751.904	2	11	1.1.1.3228.19	1	50.8401	16748.2	50.7701
	tr|C0P141|C0P141_AJECG	Allergen Asp f 4 OS=Ajellomyces capsulatus (strain G186AR / H82 / ATCC MYA-2454 / RMSCC 2432) GN=HCBG_09121 PE=4 SV=1	95.4	FDNAYAAKDHAIGGIGGNLAPGPVRLEVTIDYKG		cleaved N-F@N-term; missed K-D@8; missed R-L@25; missed K-G@33	-0.00167889	3498.79	700.765	3498.79	700.765	5	11	1.1.1.3075.12	1	43.0927	5094.7	42.9277
	tr|C0P141|C0P141_AJECG	Allergen Asp f 4 OS=Ajellomyces capsulatus (strain G186AR / H82 / ATCC MYA-2454 / RMSCC 2432) GN=HCBG_09121 PE=4 SV=1	97.99	PGEVKYVALDEDSQGAFGAYPGNQLPK		cleaved N-P@N-term; missed K-Y@5	0.0034917	2849.39	950.804	2849.39	950.803	3	16	1.1.1.3377.17	1	40.3816	1330.85	40.347
	tr|C0P141|C0P141_AJECG	Allergen Asp f 4 OS=Ajellomyces capsulatus (strain G186AR / H82 / ATCC MYA-2454 / RMSCC 2432) GN=HCBG_09121 PE=4 SV=1	95.54	SGFDVSGIQAQMSK		cleaved W-S@N-term	0.00156749	1453.69	727.852	1453.69	727.851	2	8	1.1.1.3369.13	1	37.1381	408.574	37.0636
	tr|C0P141|C0P141_AJECG	Allergen Asp f 4 OS=Ajellomyces capsulatus (strain G186AR / H82 / ATCC MYA-2454 / RMSCC 2432) GN=HCBG_09121 PE=4 SV=1	95.18	YVALDEDSQGAFGAYPGNQLPK			0.000367199	2339.11	1170.56	2339.11	1170.56	2	6	1.1.1.3170.51	1	51.2664	2491.26	51.5259
	tr|C0P141|C0P141_AJECG	Allergen Asp f 4 OS=Ajellomyces capsulatus (strain G186AR / H82 / ATCC MYA-2454 / RMSCC 2432) GN=HCBG_09121 PE=4 SV=1	99	SEPWLVVFWNK		cleaved N-S@N-term	0.00130781	1403.73	702.87	1403.72	702.869	2	9	1.1.1.3604.6	1	57.0687	2106.55	57.0603
	tr|C0P141|C0P141_AJECG	Allergen Asp f 4 OS=Ajellomyces capsulatus (strain G186AR / H82 / ATCC MYA-2454 / RMSCC 2432) GN=HCBG_09121 PE=4 SV=1	99	SDVFTTTGFGGR		cleaved L-S@N-term	-0.000595993	1243.58	622.799	1243.58	622.799	2	11	1.1.1.3145.21	1	33.8829	749.698	33.9131
	tr|C0P141|C0P141_AJECG	Allergen Asp f 4 OS=Ajellomyces capsulatus (strain G186AR / H82 / ATCC MYA-2454 / RMSCC 2432) GN=HCBG_09121 PE=4 SV=1	99	SGNVGNPWGSNIIEIPEKDASKYK		cleaved Y-S@N-term; missed K-D@18; missed K-Y@22	0.00234311	2602.31	651.584	2602.3	651.583	4	17	1.1.1.2993.15	1	38.9921	7512.13	38.9774
	tr|C0P141|C0P141_AJECG	Allergen Asp f 4 OS=Ajellomyces capsulatus (strain G186AR / H82 / ATCC MYA-2454 / RMSCC 2432) GN=HCBG_09121 PE=4 SV=1	99	GHHHHHVSKRGDWTAVLSDVFTTTGFGGR		cleaved H-G@N-term; missed K-R@9; missed R-G@10	-11.0058	3187.56	1063.53	3198.56	1067.19	3	14	1.1.1.3421.12	1	63.9965	1569.81	63.7675
	tr|C0P141|C0P141_AJECG	Allergen Asp f 4 OS=Ajellomyces capsulatus (strain G186AR / H82 / ATCC MYA-2454 / RMSCC 2432) GN=HCBG_09121 PE=4 SV=1	97.91	TAVLSDVFTTTGFGGR		cleaved W-T@N-term	-0.00043757	1627.82	814.917	1627.82	814.918	2	12	1.1.1.3495.14	1	46.275	657.886	46.2519
	tr|C0P141|C0P141_AJECG	Allergen Asp f 4 OS=Ajellomyces capsulatus (strain G186AR / H82 / ATCC MYA-2454 / RMSCC 2432) GN=HCBG_09121 PE=4 SV=1	95.12	GQNSEPWLVVFWNK	Carbamyl@N-term		-0.00197319	1745.85	873.933	1745.85	873.934	2	7	1.1.1.3472.21	1	63.2515	1519.34	63.1799
	tr|C0P141|C0P141_AJECG	Allergen Asp f 4 OS=Ajellomyces capsulatus (strain G186AR / H82 / ATCC MYA-2454 / RMSCC 2432) GN=HCBG_09121 PE=4 SV=1	99	HHHHVSKRGDWTAVLSDVFTTTGFGGR		cleaved H-H@N-term; missed K-R@7; missed R-G@8	-3.00737	3001.47	1001.5	3004.48	1002.5	3	10	1.1.1.3728.23	1	63.4078	424.746	63.5359
	tr|C0P141|C0P141_AJECG	Allergen Asp f 4 OS=Ajellomyces capsulatus (strain G186AR / H82 / ATCC MYA-2454 / RMSCC 2432) GN=HCBG_09121 PE=4 SV=1	99	EPWLVVFWNK		cleaved S-E@N-term	0.0223426	1316.71	659.364	1316.69	659.353	2	7	1.1.1.3355.6	1	57.2793	1096.38	57.0671
	tr|C0P141|C0P141_AJECG	Allergen Asp f 4 OS=Ajellomyces capsulatus (strain G186AR / H82 / ATCC MYA-2454 / RMSCC 2432) GN=HCBG_09121 PE=4 SV=1	98.9	VALDEDSQGAFGAYPGNQLPK		cleaved Y-V@N-term	-0.00235218	2176.04	1089.03	2176.04	1089.03	2	8	1.1.1.2903.36	1	37.8481	720.227	37.8533
	tr|C0P141|C0P141_AJECG	Allergen Asp f 4 OS=Ajellomyces capsulatus (strain G186AR / H82 / ATCC MYA-2454 / RMSCC 2432) GN=HCBG_09121 PE=4 SV=1	99	GQNSEPWLVVFWNKMGPDGKLDGHYGHSALR		missed K-M@14; missed K-L@20	0.00214458	3494.7	583.457	3494.69	583.456	6	21	1.1.1.3468.3	1	50.1391	10738.2	50.0824
	tr|C0P141|C0P141_AJECG	Allergen Asp f 4 OS=Ajellomyces capsulatus (strain G186AR / H82 / ATCC MYA-2454 / RMSCC 2432) GN=HCBG_09121 PE=4 SV=1	98.27	PHGHHHHHVSKRGDWTAVLSDVFTTTGFGGR		cleaved Q-P@N-term; missed K-R@11; missed R-G@12	4.00475	3436.68	1146.57	3432.67	1145.23	3	14	1.1.1.3483.8	1	63.8201	1528.23	63.6361
	tr|C0P141|C0P141_AJECG	Allergen Asp f 4 OS=Ajellomyces capsulatus (strain G186AR / H82 / ATCC MYA-2454 / RMSCC 2432) GN=HCBG_09121 PE=4 SV=1	95.67	MPLQGMK			6.19849e-06	803.404	402.709	803.403	402.709	2	6	1.1.1.2956.2	1	22.9884	242.761	22.93
	tr|C0P141|C0P141_AJECG	Allergen Asp f 4 OS=Ajellomyces capsulatus (strain G186AR / H82 / ATCC MYA-2454 / RMSCC 2432) GN=HCBG_09121 PE=4 SV=1	99	LDGHYGHSALR			0.000919051	1224.6	409.208	1224.6	409.207	3	10	1.1.1.2504.2	1	15.4794	154.981	15.5836
	tr|C0P141|C0P141_AJECG	Allergen Asp f 4 OS=Ajellomyces capsulatus (strain G186AR / H82 / ATCC MYA-2454 / RMSCC 2432) GN=HCBG_09121 PE=4 SV=1	99	SKRGDWTAVLSDVFTTTGFGGR	Arg->GluSA(R)@3	cleaved V-S@N-term; missed K-R@2; missed R-G@3	-0.0105088	2314.11	1158.06	2314.12	1158.07	2	13	1.1.1.3420.9	1	63.9567	729.934	63.917
	tr|C0P141|C0P141_AJECG	Allergen Asp f 4 OS=Ajellomyces capsulatus (strain G186AR / H82 / ATCC MYA-2454 / RMSCC 2432) GN=HCBG_09121 PE=4 SV=1	96.41	LEVTIDYKG		missed K-G@8	-0.000486302	1036.54	519.279	1036.54	519.279	2	10	1.1.1.3157.2	1	33.153	5308.36	33.1474
	tr|C0P141|C0P141_AJECG	Allergen Asp f 4 OS=Ajellomyces capsulatus (strain G186AR / H82 / ATCC MYA-2454 / RMSCC 2432) GN=HCBG_09121 PE=4 SV=1	99	TAGTGSIDTYSGNVGNPWGSNIIEIPEKDASKYK		cleaved N-T@N-term; missed K-D@28; missed K-Y@32	0.0115127	3568.74	893.193	3568.73	893.19	4	11	1.1.1.3062.25	1	42.4569	1496.69	42.5286
	tr|C0P141|C0P141_AJECG	Allergen Asp f 4 OS=Ajellomyces capsulatus (strain G186AR / H82 / ATCC MYA-2454 / RMSCC 2432) GN=HCBG_09121 PE=4 SV=1	96.94	EVKYVALDEDSQGAFGAYPGNQLPK		cleaved G-E@N-term; missed K-Y@3	0.000741203	2695.31	899.445	2695.31	899.445	3	13	1.1.1.3369.14	1	39.9863	1564.52	39.9981
	tr|C0P141|C0P141_AJECG	Allergen Asp f 4 OS=Ajellomyces capsulatus (strain G186AR / H82 / ATCC MYA-2454 / RMSCC 2432) GN=HCBG_09121 PE=4 SV=1	98.85	GDWTAVLSDVF		cleaved F-T@C-term	-0.00247955	1208.57	605.292	1208.57	605.293	2	7	1.1.1.3706.3	1	62.2694	18119.2	62.4167
	tr|C0P141|C0P141_AJECG	Allergen Asp f 4 OS=Ajellomyces capsulatus (strain G186AR / H82 / ATCC MYA-2454 / RMSCC 2432) GN=HCBG_09121 PE=4 SV=1	97.21	VLSDVFTTTGFGGR		cleaved A-V@N-term	-0.00145491	1455.73	486.252	1455.74	486.253	3	12	1.1.1.3411.3	1	42.0447	3964.82	42.04
	tr|C0P141|C0P141_AJECG	Allergen Asp f 4 OS=Ajellomyces capsulatus (strain G186AR / H82 / ATCC MYA-2454 / RMSCC 2432) GN=HCBG_09121 PE=4 SV=1	98.05	NTAGTGSIDTYSGNVGN		cleaved N-P@C-term	-0.00194706	1626.71	814.362	1626.71	814.363	2	10	1.1.1.3146.10	1	25.9671	437.551	26.0232
	tr|C0P141|C0P141_AJECG	Allergen Asp f 4 OS=Ajellomyces capsulatus (strain G186AR / H82 / ATCC MYA-2454 / RMSCC 2432) GN=HCBG_09121 PE=4 SV=1	99	PWGSNIIEIPEKDASK		cleaved N-P@N-term; missed K-D@12	-0.00790694	1782.91	595.31	1782.92	595.312	3	10	1.1.1.2961.10	1	37.3904	1771.09	37.4297
	tr|C0P141|C0P141_AJECG	Allergen Asp f 4 OS=Ajellomyces capsulatus (strain G186AR / H82 / ATCC MYA-2454 / RMSCC 2432) GN=HCBG_09121 PE=4 SV=1	99	SGNVGNPWGSNIIEIPEKDASK		cleaved Y-S@N-term; missed K-D@18	0.00789496	2311.15	771.391	2311.14	771.389	3	13	1.1.1.3005.34	1	39.6078	3685.71	39.6271
	tr|C0P141|C0P141_AJECG	Allergen Asp f 4 OS=Ajellomyces capsulatus (strain G186AR / H82 / ATCC MYA-2454 / RMSCC 2432) GN=HCBG_09121 PE=4 SV=1	99	EVTIDYKG		cleaved L-E@N-term; missed K-G@7	-0.00195509	923.458	462.736	923.46	462.737	2	6	1.1.1.3052.4	1	23.9932	91.4776	23.9809
	tr|C0P141|C0P141_AJECG	Allergen Asp f 4 OS=Ajellomyces capsulatus (strain G186AR / H82 / ATCC MYA-2454 / RMSCC 2432) GN=HCBG_09121 PE=4 SV=1	99	DWTAVLSDVFTTTGFGGR		cleaved G-D@N-term	0.0153606	1928.94	643.988	1928.93	643.983	3	11	1.1.1.3501.3	1	68.0345	325.145	68.0285
	tr|C0P141|C0P141_AJECG	Allergen Asp f 4 OS=Ajellomyces capsulatus (strain G186AR / H82 / ATCC MYA-2454 / RMSCC 2432) GN=HCBG_09121 PE=4 SV=1	99	GDWTAVLSDVFTTT		cleaved T-G@C-term	-0.00390788	1511.71	756.862	1511.71	756.864	2	7	1.1.1.3831.5	1	63.3424	1744.73	63.2343
	tr|C0P141|C0P141_AJECG	Allergen Asp f 4 OS=Ajellomyces capsulatus (strain G186AR / H82 / ATCC MYA-2454 / RMSCC 2432) GN=HCBG_09121 PE=4 SV=1	97.93	ALDEDSQGAFGAYPGNQLPK		cleaved V-A@N-term	0.00127886	2076.98	1039.49	2076.98	1039.49	2	17	1.1.1.3295.6	1	36.3094	665.259	36.3145
	tr|C0P141|C0P141_AJECG	Allergen Asp f 4 OS=Ajellomyces capsulatus (strain G186AR / H82 / ATCC MYA-2454 / RMSCC 2432) GN=HCBG_09121 PE=4 SV=1	95.16	FTLNPGEVK			-0.000118791	1003.53	502.774	1003.53	502.774	2	6	1.1.1.3126.6	1	31.5945	2816.6	31.4363
	tr|C0P141|C0P141_AJECG	Allergen Asp f 4 OS=Ajellomyces capsulatus (strain G186AR / H82 / ATCC MYA-2454 / RMSCC 2432) GN=HCBG_09121 PE=4 SV=1	99	VGNPWGSNIIEIPEKDASKYK		cleaved N-V@N-term; missed K-D@15; missed K-Y@19	-6.36144e-05	2344.21	587.059	2344.21	587.059	4	10	1.1.1.2989.3	1	38.7828	1403.55	38.7781
	tr|C0P141|C0P141_AJECG	Allergen Asp f 4 OS=Ajellomyces capsulatus (strain G186AR / H82 / ATCC MYA-2454 / RMSCC 2432) GN=HCBG_09121 PE=4 SV=1	97.53	NTAGTGSIDTYSGNVGNPWGSNIIEIPEK			0.00377172	2990.43	997.817	2990.43	997.816	3	8	1.1.1.3079.48	1	46.6537	6269.18	46.7118
	tr|C0P141|C0P141_AJECG	Allergen Asp f 4 OS=Ajellomyces capsulatus (strain G186AR / H82 / ATCC MYA-2454 / RMSCC 2432) GN=HCBG_09121 PE=4 SV=1	95.66	GDWTAVLSDVFTTTGFGGRN		cleaved N-T@C-term; missed R-N@19	-0.0034048	2099.99	701.003	2099.99	701.004	3	7	1.1.1.3766.2	1	63.8328	2810.05	63.6249
	tr|C0P141|C0P141_AJECG	Allergen Asp f 4 OS=Ajellomyces capsulatus (strain G186AR / H82 / ATCC MYA-2454 / RMSCC 2432) GN=HCBG_09121 PE=4 SV=1	98.78	GDWTAVLSDVFTTTGFGGRNTAGTGSIDTYSGNVGNPWGSNIIEIPEKDASKYKYVVK		missed R-N@19; missed K-D@48; missed K-Y@52; missed K-Y@54	0.013039	6140.02	1024.34	6140.01	1024.34	6	11	1.1.1.3811.32	1	59.4111	16936	59.432
	tr|C0P141|C0P141_AJECG	Allergen Asp f 4 OS=Ajellomyces capsulatus (strain G186AR / H82 / ATCC MYA-2454 / RMSCC 2432) GN=HCBG_09121 PE=4 SV=1	95.28	DHAIGGIGGNLAPGPVRLEVTIDYKG		missed R-L@17; missed K-G@25	-0.000388742	2618.38	873.801	2618.38	873.801	3	7	1.1.1.3065.35	1	45.94	3396.64	45.558
	tr|C0P141|C0P141_AJECG	Allergen Asp f 4 OS=Ajellomyces capsulatus (strain G186AR / H82 / ATCC MYA-2454 / RMSCC 2432) GN=HCBG_09121 PE=4 SV=1	97.07	NTAGTGSIDTYSGNVGNPWGSNIIEIPEKDASK		missed K-D@29	0.000517604	3391.62	848.912	3391.62	848.911	4	9	1.1.1.3346.22	1	43.9892	4024.5	43.8124
	tr|C0P141|C0P141_AJECG	Allergen Asp f 4 OS=Ajellomyces capsulatus (strain G186AR / H82 / ATCC MYA-2454 / RMSCC 2432) GN=HCBG_09121 PE=4 SV=1	95.39	NTAGTGSIDTYSGNVGNPWGSNIIEIPEKDASKYK		missed K-D@29; missed K-Y@33	-0.00589297	3682.77	921.7	3682.78	921.701	4	11	1.1.1.3494.21	1	43.3789	9647.8	43.5491
	tr|C0P141|C0P141_AJECG	Allergen Asp f 4 OS=Ajellomyces capsulatus (strain G186AR / H82 / ATCC MYA-2454 / RMSCC 2432) GN=HCBG_09121 PE=4 SV=1	96.34	GGWSGFDVSGIQAQMSK		cleaved N-G@N-term	-0.00235757	1753.81	877.911	1753.81	877.912	2	6	1.1.1.3403.46	1	45.4473	1399.97	45.3044
	tr|C0P141|C0P141_AJECG	Allergen Asp f 4 OS=Ajellomyces capsulatus (strain G186AR / H82 / ATCC MYA-2454 / RMSCC 2432) GN=HCBG_09121 PE=4 SV=1	99	LEVTIDYK			0.991103	980.514	491.264	979.523	490.769	2	7	1.1.1.2848.6	0	31.7064	2991.34	31.5978
	tr|C0P141|C0P141_AJECG	Allergen Asp f 4 OS=Ajellomyces capsulatus (strain G186AR / H82 / ATCC MYA-2454 / RMSCC 2432) GN=HCBG_09121 PE=4 SV=1	96.69	LSDVFTTTGFGGR		cleaved V-L@N-term	5.97425	1362.64	682.328	1356.67	679.341	2	8	1.1.1.3436.3	1	61.3971	1577.81	61.3912
	tr|C0P141|C0P141_AJECG	Allergen Asp f 4 OS=Ajellomyces capsulatus (strain G186AR / H82 / ATCC MYA-2454 / RMSCC 2432) GN=HCBG_09121 PE=4 SV=1	98.85	PWGSNIIEIPEKDASKYKYVVK		cleaved N-P@N-term; missed K-D@12; missed K-Y@16; missed K-Y@18	-0.00369294	2563.36	641.848	2563.37	641.849	4	11	1.1.1.3260.5	1	39.6131	1004.45	39.5533
	tr|C0P141|C0P141_AJECG	Allergen Asp f 4 OS=Ajellomyces capsulatus (strain G186AR / H82 / ATCC MYA-2454 / RMSCC 2432) GN=HCBG_09121 PE=4 SV=1	97.19	NTAGTGSIDTYSGNVGNPWGSNIIEIPEKDASKYKYVVK		missed K-D@29; missed K-Y@33; missed K-Y@35	0.00255914	4172.07	1044.03	4172.07	1044.02	4	8	1.1.1.3081.42	1	43.4155	44693.8	43.2279
tr|C0P0C5|C0P0C5_AJECG ATP synthase subunit beta OS=Ajellomyces capsulatus (strain G186AR / H82 / ATCC MYA-2454 / RMSCC 2432) GN=HCBG_08844 PE=3 SV=1	tr|C0P0C5|C0P0C5_AJECG	ATP synthase subunit beta OS=Ajellomyces capsulatus (strain G186AR / H82 / ATCC MYA-2454 / RMSCC 2432) GN=HCBG_08844 PE=3 SV=1	98.11	IHQVIGAVVDVKFDGDQLPSILNALETTNGGQK		missed K-F@12	-0.0129465	3475.82	869.962	3475.83	869.965	4	7	1.1.1.3335.24	1	56.2773	1776.62	56.1526
	tr|C0P0C5|C0P0C5_AJECG	ATP synthase subunit beta OS=Ajellomyces capsulatus (strain G186AR / H82 / ATCC MYA-2454 / RMSCC 2432) GN=HCBG_08844 PE=3 SV=1	96.99	ILAELQKS		missed K-S@7	-0.00276594	900.525	451.27	900.528	451.271	2	9	1.1.1.2991.2	1	24.7616	161.369	24.6932
	tr|C0P0C5|C0P0C5_AJECG	ATP synthase subunit beta OS=Ajellomyces capsulatus (strain G186AR / H82 / ATCC MYA-2454 / RMSCC 2432) GN=HCBG_08844 PE=3 SV=1	96.24	IMNVTGDPIDERGPIK		missed R-G@12	-0.000517419	1753.9	585.641	1753.9	585.642	3	8	1.1.1.2859.21	1	32.2733	1219.92	32.2525
	tr|C0P0C5|C0P0C5_AJECG	ATP synthase subunit beta OS=Ajellomyces capsulatus (strain G186AR / H82 / ATCC MYA-2454 / RMSCC 2432) GN=HCBG_08844 PE=3 SV=1	99	VVDLLAPYAR			-0.0021851	1115.63	558.823	1115.63	558.824	2	10	1.1.1.3266.6	1	39.9113	2437.43	40.0041
	tr|C0P0C5|C0P0C5_AJECG	ATP synthase subunit beta OS=Ajellomyces capsulatus (strain G186AR / H82 / ATCC MYA-2454 / RMSCC 2432) GN=HCBG_08844 PE=3 SV=1	99	VGKTVFIQELINNIAK	Acetyl@N-term	cleaved G-V@N-term; missed K-T@3	-0.0189795	1828.03	915.021	1828.05	915.03	2	8	1.1.1.3401.26	1	59.6363	554.529	59.612
	tr|C0P0C5|C0P0C5_AJECG	ATP synthase subunit beta OS=Ajellomyces capsulatus (strain G186AR / H82 / ATCC MYA-2454 / RMSCC 2432) GN=HCBG_08844 PE=3 SV=1	95.92	VALTGLTVAEYFRDEEGQDVLLFIDNIFR		missed R-D@13	0.000886948	3342.71	836.686	3342.71	836.686	4	6	1.1.1.3513.6	1	68.6528	3769.11	68.4894
	tr|C0P0C5|C0P0C5_AJECG	ATP synthase subunit beta OS=Ajellomyces capsulatus (strain G186AR / H82 / ATCC MYA-2454 / RMSCC 2432) GN=HCBG_08844 PE=3 SV=1	97.27	AIINGEGDDLPEAAF		cleaved F-Y@C-term	0.000846331	1530.72	766.368	1530.72	766.367	2	10	1.1.1.3371.7	1	45.2427	1162.44	45.2828
	tr|C0P0C5|C0P0C5_AJECG	ATP synthase subunit beta OS=Ajellomyces capsulatus (strain G186AR / H82 / ATCC MYA-2454 / RMSCC 2432) GN=HCBG_08844 PE=3 SV=1	99	TVFIQELINNIAKAHGGYSVFTGVGER		missed K-A@13	0.0143927	2919.54	730.892	2919.52	730.888	4	11	1.1.1.3689.3	1	61.4018	1373.81	61.4469
	tr|C0P0C5|C0P0C5_AJECG	ATP synthase subunit beta OS=Ajellomyces capsulatus (strain G186AR / H82 / ATCC MYA-2454 / RMSCC 2432) GN=HCBG_08844 PE=3 SV=1	95.13	SVQAVYVPADDLTDPAPATTFAHLDATTVLSR		cleaved T-S@N-term	-0.00647971	3341.67	1114.9	3341.68	1114.9	3	6	1.1.1.3528.39	1	51.7721	548.39	51.7872
	tr|C0P0C5|C0P0C5_AJECG	ATP synthase subunit beta OS=Ajellomyces capsulatus (strain G186AR / H82 / ATCC MYA-2454 / RMSCC 2432) GN=HCBG_08844 PE=3 SV=1	96.69	LVLEVAQHLGENVVR			0.00138569	1674.94	559.322	1674.94	559.321	3	8	1.1.1.3334.8	1	41.9748	1868.66	42.0668
	tr|C0P0C5|C0P0C5_AJECG	ATP synthase subunit beta OS=Ajellomyces capsulatus (strain G186AR / H82 / ATCC MYA-2454 / RMSCC 2432) GN=HCBG_08844 PE=3 SV=1	95.04	TIAMDGTEGLVRGAAVTDTGAPIMIPVGPGTLGR	Oxidation(M)@24	missed R-G@12	0.00451934	3309.71	828.435	3309.71	828.434	4	7	1.1.1.3623.21	1	49.8606	4006.79	49.6367
	tr|C0P0C5|C0P0C5_AJECG	ATP synthase subunit beta OS=Ajellomyces capsulatus (strain G186AR / H82 / ATCC MYA-2454 / RMSCC 2432) GN=HCBG_08844 PE=3 SV=1	98.14	AVTDTGAPIMIPVGPGTLGR		cleaved A-A@N-term	-0.00280182	1922.03	962.021	1922.03	962.022	2	9	1.1.1.3371.21	1	45.266	425.083	45.2329
	tr|C0P0C5|C0P0C5_AJECG	ATP synthase subunit beta OS=Ajellomyces capsulatus (strain G186AR / H82 / ATCC MYA-2454 / RMSCC 2432) GN=HCBG_08844 PE=3 SV=1	97.35	LVDLKDTIR		missed K-D@5	-0.000804398	1071.63	536.821	1071.63	536.822	2	6	1.1.1.2740.16	1	29.5956	3213.41	29.3751
	tr|C0P0C5|C0P0C5_AJECG	ATP synthase subunit beta OS=Ajellomyces capsulatus (strain G186AR / H82 / ATCC MYA-2454 / RMSCC 2432) GN=HCBG_08844 PE=3 SV=1	99	LVLEVAQHLGENVVRTIAMDGTEGLVRGAAVTDTGAPIMIPVGPGTLGR		missed R-T@15; missed R-G@27	-0.00135554	4950.64	991.135	4950.64	991.136	5	8	1.1.1.3912.24	1	67.4687	1239.97	67.3943
	tr|C0P0C5|C0P0C5_AJECG	ATP synthase subunit beta OS=Ajellomyces capsulatus (strain G186AR / H82 / ATCC MYA-2454 / RMSCC 2432) GN=HCBG_08844 PE=3 SV=1	99	IGLFGGAGVGK			-0.0010725	974.554	488.284	974.555	488.285	2	14	1.1.1.3183.2	1	35.7652	4090.39	35.7098
	tr|C0P0C5|C0P0C5_AJECG	ATP synthase subunit beta OS=Ajellomyces capsulatus (strain G186AR / H82 / ATCC MYA-2454 / RMSCC 2432) GN=HCBG_08844 PE=3 SV=1	99	TIAMDGTEGLVR			-0.00200901	1261.63	631.823	1261.63	631.824	2	14	1.1.1.3117.25	1	32.4739	10250.9	32.5006
	tr|C0P0C5|C0P0C5_AJECG	ATP synthase subunit beta OS=Ajellomyces capsulatus (strain G186AR / H82 / ATCC MYA-2454 / RMSCC 2432) GN=HCBG_08844 PE=3 SV=1	96.88	KAPIHAEAPEYVEQATSAEVLVTGIKVVDLLAPYAR		missed K-A@1; missed K-V@26	0.00146337	3848.07	963.026	3848.07	963.025	4	7	1.1.1.3942.18	1	66.0494	3381.7	65.878
	tr|C0P0C5|C0P0C5_AJECG	ATP synthase subunit beta OS=Ajellomyces capsulatus (strain G186AR / H82 / ATCC MYA-2454 / RMSCC 2432) GN=HCBG_08844 PE=3 SV=1	99	FYMVGDFESAR		cleaved A-F@N-term	-0.000140214	1320.58	661.298	1320.58	661.298	2	10	1.1.1.2933.10	1	39.3154	1682.35	39.2544
	tr|C0P0C5|C0P0C5_AJECG	ATP synthase subunit beta OS=Ajellomyces capsulatus (strain G186AR / H82 / ATCC MYA-2454 / RMSCC 2432) GN=HCBG_08844 PE=3 SV=1	95.79	AHGGYSVFTGVGERTREGNDLYHEMQETR		missed R-T@14; missed R-E@16	0.00214596	3295.51	824.885	3295.51	824.884	4	9	1.1.1.3174.16	1	35.3387	1922.17	35.3605
	tr|C0P0C5|C0P0C5_AJECG	ATP synthase subunit beta OS=Ajellomyces capsulatus (strain G186AR / H82 / ATCC MYA-2454 / RMSCC 2432) GN=HCBG_08844 PE=3 SV=1	99	AHGGYSVFTGVGERTR		missed R-T@14	0.00232245	1692.84	424.216	1692.83	424.216	4	8	1.1.1.3022.4	1	27.622	225.965	27.6126
	tr|C0P0C5|C0P0C5_AJECG	ATP synthase subunit beta OS=Ajellomyces capsulatus (strain G186AR / H82 / ATCC MYA-2454 / RMSCC 2432) GN=HCBG_08844 PE=3 SV=1	99	GGKIGLFGGAGVGK		missed K-I@3	-0.00248659	1216.69	609.352	1216.69	609.354	2	12	1.1.1.3093.23	1	31.2504	1417.43	31.2279
	tr|C0P0C5|C0P0C5_AJECG	ATP synthase subunit beta OS=Ajellomyces capsulatus (strain G186AR / H82 / ATCC MYA-2454 / RMSCC 2432) GN=HCBG_08844 PE=3 SV=1	95.33	AIINGEGDDLPEAAFYMVGDFESAR			-0.00401656	2686.22	896.413	2686.22	896.415	3	6	1.1.1.3445.23	1	65.196	578.751	65.2244
	tr|C0P0C5|C0P0C5_AJECG	ATP synthase subunit beta OS=Ajellomyces capsulatus (strain G186AR / H82 / ATCC MYA-2454 / RMSCC 2432) GN=HCBG_08844 PE=3 SV=1	98.96	SELGIYPAVDPLDSKSR		cleaved I-S@N-term; missed K-S@15	-1.00136	1844.95	923.48	1845.95	923.981	2	11	1.1.1.3321.37	1	42.7324	4042.1	42.9516
	tr|C0P0C5|C0P0C5_AJECG	ATP synthase subunit beta OS=Ajellomyces capsulatus (strain G186AR / H82 / ATCC MYA-2454 / RMSCC 2432) GN=HCBG_08844 PE=3 SV=1	97.08	GGKIGLFGGAGVGKTVFIQELINNIAKAHGGYSVFTGVGER		missed K-I@3; missed K-T@14; missed K-A@27	-0.00192197	4118.2	824.648	4118.21	824.649	5	7	1.1.1.3665.13	1	60.185	1387.41	60.069
	tr|C0P0C5|C0P0C5_AJECG	ATP synthase subunit beta OS=Ajellomyces capsulatus (strain G186AR / H82 / ATCC MYA-2454 / RMSCC 2432) GN=HCBG_08844 PE=3 SV=1	99	FDGDQLPSILNALETTNGGQK			-0.00145156	2217.09	740.037	2217.09	740.038	3	8	1.1.1.3302.12	1	54.5893	1486.42	54.5759
	tr|C0P0C5|C0P0C5_AJECG	ATP synthase subunit beta OS=Ajellomyces capsulatus (strain G186AR / H82 / ATCC MYA-2454 / RMSCC 2432) GN=HCBG_08844 PE=3 SV=1	96.99	IMNVTGDPIDERGPIKHTK		missed R-G@12; missed K-H@16	0.000574153	2120.11	707.709	2120.1	707.709	3	10	1.1.1.3043.12	1	27.4341	1814.55	27.3961
	tr|C0P0C5|C0P0C5_AJECG	ATP synthase subunit beta OS=Ajellomyces capsulatus (strain G186AR / H82 / ATCC MYA-2454 / RMSCC 2432) GN=HCBG_08844 PE=3 SV=1	97.75	GISELGIYPAVDPLDSK			0.000692159	1772.92	591.981	1772.92	591.98	3	6	1.1.1.3575.4	1	47.4144	3030.67	47.6107
	tr|C0P0C5|C0P0C5_AJECG	ATP synthase subunit beta OS=Ajellomyces capsulatus (strain G186AR / H82 / ATCC MYA-2454 / RMSCC 2432) GN=HCBG_08844 PE=3 SV=1	96.71	SLQDIIAILGMDELSEADKLTVER		missed K-L@19	-0.000619377	2658.38	887.133	2658.38	887.133	3	6	1.1.1.3518.6	1	68.9153	25131.9	68.3878
	tr|C0P0C5|C0P0C5_AJECG	ATP synthase subunit beta OS=Ajellomyces capsulatus (strain G186AR / H82 / ATCC MYA-2454 / RMSCC 2432) GN=HCBG_08844 PE=3 SV=1	96.65	SLQDIIAILGMDELSEADKLTVERAR		missed K-L@19; missed R-A@24	-0.00984893	2885.51	722.384	2885.52	722.386	4	7	1.1.1.3890.2	1	66.3272	917.004	66.322
	tr|C0P0C5|C0P0C5_AJECG	ATP synthase subunit beta OS=Ajellomyces capsulatus (strain G186AR / H82 / ATCC MYA-2454 / RMSCC 2432) GN=HCBG_08844 PE=3 SV=1	96.3	TVFIQELINNIAK			7.18723e-05	1501.85	751.933	1501.85	751.932	2	5	1.1.1.3677.7	1	60.7928	267.146	60.8346
	tr|C0P0C5|C0P0C5_AJECG	ATP synthase subunit beta OS=Ajellomyces capsulatus (strain G186AR / H82 / ATCC MYA-2454 / RMSCC 2432) GN=HCBG_08844 PE=3 SV=1	98.22	MLDPRIVGEEHYNVATR		missed R-I@5	-0.000178204	1998.99	500.756	1998.99	500.756	4	9	1.1.1.3128.3	1	33.0122	4710.81	33.1079
	tr|C0P0C5|C0P0C5_AJECG	ATP synthase subunit beta OS=Ajellomyces capsulatus (strain G186AR / H82 / ATCC MYA-2454 / RMSCC 2432) GN=HCBG_08844 PE=3 SV=1	99	QLPSILNALETTNGGQKLVLEVAQHLGENVVR		cleaved D-Q@N-term; missed K-L@17	-6.0279	3433.85	859.47	3439.88	860.977	4	9	1.1.1.3406.21	1	63.2378	521.771	63.2171
	tr|C0P0C5|C0P0C5_AJECG	ATP synthase subunit beta OS=Ajellomyces capsulatus (strain G186AR / H82 / ATCC MYA-2454 / RMSCC 2432) GN=HCBG_08844 PE=3 SV=1	98.24	VIQLDGESK			-0.000652762	987.523	494.769	987.524	494.769	2	8	1.1.1.2639.4	1	21.1489	1200.29	21.2789
	tr|C0P0C5|C0P0C5_AJECG	ATP synthase subunit beta OS=Ajellomyces capsulatus (strain G186AR / H82 / ATCC MYA-2454 / RMSCC 2432) GN=HCBG_08844 PE=3 SV=1	96.04	TREGNDLYHEMQETR		missed R-E@2	-0.000285699	1877.83	626.951	1877.83	626.951	3	8	1.1.1.3014.6	1	25.9443	223.412	25.9703
	tr|C0P0C5|C0P0C5_AJECG	ATP synthase subunit beta OS=Ajellomyces capsulatus (strain G186AR / H82 / ATCC MYA-2454 / RMSCC 2432) GN=HCBG_08844 PE=3 SV=1	95.71	DTGAPIMIPVGPGTLGR		cleaved T-D@N-term	-0.00248495	1650.87	826.444	1650.88	826.445	2	6	1.1.1.3415.32	1	46.0452	182.941	45.9646
	tr|C0P0C5|C0P0C5_AJECG	ATP synthase subunit beta OS=Ajellomyces capsulatus (strain G186AR / H82 / ATCC MYA-2454 / RMSCC 2432) GN=HCBG_08844 PE=3 SV=1	97.24	IPSAVGYQPTLAVDMGGMQER			0.0064499	2219.08	1110.55	2219.07	1110.54	2	6	1.1.1.3006.46	1	43.0005	1164.5	42.8074
	tr|C0P0C5|C0P0C5_AJECG	ATP synthase subunit beta OS=Ajellomyces capsulatus (strain G186AR / H82 / ATCC MYA-2454 / RMSCC 2432) GN=HCBG_08844 PE=3 SV=1	99	IGLFGGAGVGKTVFIQELINNIAK		missed K-T@11	0.000567895	2458.4	820.472	2458.39	820.472	3	15	1.1.1.3770.9	1	65.5194	8100.95	65.5085
	tr|C0P0C5|C0P0C5_AJECG	ATP synthase subunit beta OS=Ajellomyces capsulatus (strain G186AR / H82 / ATCC MYA-2454 / RMSCC 2432) GN=HCBG_08844 PE=3 SV=1	98.78	IMNVTGDPIDERGPIKHTKKAPIHAEAPEYVEQATSAEVLVTGIKVVDLLAPYAR		missed R-G@12; missed K-H@16; missed K-K@19; missed K-A@20; missed K-V@45	-0.00861467	5950.16	851.03	5950.17	851.031	7	9	1.1.1.3797.17	1	58.6866	2678.52	58.6184
	tr|C0P0C5|C0P0C5_AJECG	ATP synthase subunit beta OS=Ajellomyces capsulatus (strain G186AR / H82 / ATCC MYA-2454 / RMSCC 2432) GN=HCBG_08844 PE=3 SV=1	99	AHGGYSVFTGVGER			-0.00302904	1435.68	479.568	1435.68	479.569	3	14	1.1.1.3072.5	1	30.1687	2921.97	30.1613
	tr|C0P0C5|C0P0C5_AJECG	ATP synthase subunit beta OS=Ajellomyces capsulatus (strain G186AR / H82 / ATCC MYA-2454 / RMSCC 2432) GN=HCBG_08844 PE=3 SV=1	99	AKGEKILAELQKS		missed K-G@2; missed K-I@5; missed K-S@12	4.31436e-05	1413.82	472.28	1413.82	472.28	3	15	1.1.1.3027.6	1	27.8809	1424.42	27.9687
	tr|C0P0C5|C0P0C5_AJECG	ATP synthase subunit beta OS=Ajellomyces capsulatus (strain G186AR / H82 / ATCC MYA-2454 / RMSCC 2432) GN=HCBG_08844 PE=3 SV=1	97.77	FTQAGSEVSALLGRIPSAVGYQPTLAVDMGGMQER	Oxidation(M)@29	missed R-I@14	0.0231337	3651.83	913.964	3651.8	913.958	4	7	1.1.1.3291.37	1	54.0505	1160.6	54.0673
	tr|C0P0C5|C0P0C5_AJECG	ATP synthase subunit beta OS=Ajellomyces capsulatus (strain G186AR / H82 / ATCC MYA-2454 / RMSCC 2432) GN=HCBG_08844 PE=3 SV=1	99	GMDELSEADKLTVER		cleaved L-G@N-term; missed K-L@10	-0.00183044	1691.8	846.908	1691.8	846.909	2	13	1.1.1.2875.31	1	33.0966	724.828	33.1168
	tr|C0P0C5|C0P0C5_AJECG	ATP synthase subunit beta OS=Ajellomyces capsulatus (strain G186AR / H82 / ATCC MYA-2454 / RMSCC 2432) GN=HCBG_08844 PE=3 SV=1	99	ITTTTKGSITSVQ		cleaved Q-A@C-term; missed K-G@6	-0.00176404	1335.72	668.869	1335.72	668.87	2	8	1.1.1.3001.5	1	21.4532	125.191	21.4081
	tr|C0P0C5|C0P0C5_AJECG	ATP synthase subunit beta OS=Ajellomyces capsulatus (strain G186AR / H82 / ATCC MYA-2454 / RMSCC 2432) GN=HCBG_08844 PE=3 SV=1	96.32	GSITSVQAVYVPADDLTDPAPATTFAHLDATTVLSR			-4.35292e-05	3699.86	925.973	3699.86	925.973	4	7	1.1.1.3693.27	1	53.4127	1563.81	53.3874
	tr|C0P0C5|C0P0C5_AJECG	ATP synthase subunit beta OS=Ajellomyces capsulatus (strain G186AR / H82 / ATCC MYA-2454 / RMSCC 2432) GN=HCBG_08844 PE=3 SV=1	95.51	VALVFGQMNEPPGAR			-0.00224844	1584.81	793.41	1584.81	793.411	2	7	1.1.1.3310.36	1	40.7787	2217.82	40.2422
	tr|C0P0C5|C0P0C5_AJECG	ATP synthase subunit beta OS=Ajellomyces capsulatus (strain G186AR / H82 / ATCC MYA-2454 / RMSCC 2432) GN=HCBG_08844 PE=3 SV=1	98.24	FTQAGSEVSALLGR			-0.00166503	1434.75	718.38	1434.75	718.381	2	9	1.1.1.3322.25	1	41.3793	815.784	41.4061
	tr|C0P0C5|C0P0C5_AJECG	ATP synthase subunit beta OS=Ajellomyces capsulatus (strain G186AR / H82 / ATCC MYA-2454 / RMSCC 2432) GN=HCBG_08844 PE=3 SV=1	99	IHQVIGAVVDVK			-1.01894	1275.73	426.251	1276.75	426.591	3	10	1.1.1.2819.2	0	30.2276	1099.61	30.2736
	tr|C0P0C5|C0P0C5_AJECG	ATP synthase subunit beta OS=Ajellomyces capsulatus (strain G186AR / H82 / ATCC MYA-2454 / RMSCC 2432) GN=HCBG_08844 PE=3 SV=1	99	EYVEQATSAEVLVTGIKVVDLLAPYAR	Acetyl@N-term	cleaved P-E@N-term; missed K-V@17	-0.0012614	2975.58	744.903	2975.59	744.904	4	9	1.1.1.3600.10	1	56.8682	1604.26	56.9583
	tr|C0P0C5|C0P0C5_AJECG	ATP synthase subunit beta OS=Ajellomyces capsulatus (strain G186AR / H82 / ATCC MYA-2454 / RMSCC 2432) GN=HCBG_08844 PE=3 SV=1	95.99	IMNVTGDPIDER			0.000614634	1358.65	680.333	1358.65	680.332	2	6	1.1.1.2834.35	1	31.0184	1520.05	30.8836
	tr|C0P0C5|C0P0C5_AJECG	ATP synthase subunit beta OS=Ajellomyces capsulatus (strain G186AR / H82 / ATCC MYA-2454 / RMSCC 2432) GN=HCBG_08844 PE=3 SV=1	98.34	AVYVPADDLTDPAPATTFAHLDATTVLSR		cleaved Q-A@N-term	0.000199545	3027.52	757.887	3027.52	757.887	4	7	1.1.1.3206.19	1	49.723	1217.05	49.653
	tr|C0P0C5|C0P0C5_AJECG	ATP synthase subunit beta OS=Ajellomyces capsulatus (strain G186AR / H82 / ATCC MYA-2454 / RMSCC 2432) GN=HCBG_08844 PE=3 SV=1	99	KAPIHAEAPEYVEQATSAEVLVTGIK		missed K-A@1	-0.00554791	2750.44	917.822	2750.45	917.824	3	9	1.1.1.3300.46	1	41.6735	1753.73	41.5808
	tr|C0P0C5|C0P0C5_AJECG	ATP synthase subunit beta OS=Ajellomyces capsulatus (strain G186AR / H82 / ATCC MYA-2454 / RMSCC 2432) GN=HCBG_08844 PE=3 SV=1	96.29	VQQMLQEYK			-0.00282635	1165.58	583.796	1165.58	583.797	2	8	1.1.1.2650.28	1	25.0275	2949.13	25.0013
	tr|C0P0C5|C0P0C5_AJECG	ATP synthase subunit beta OS=Ajellomyces capsulatus (strain G186AR / H82 / ATCC MYA-2454 / RMSCC 2432) GN=HCBG_08844 PE=3 SV=1	99	VIQLDGESKVALVFGQMNEPPGAR		missed K-V@9	-0.000231103	2554.32	639.588	2554.32	639.588	4	8	1.1.1.3394.6	1	46.3939	754.401	46.3862
	tr|C0P0C5|C0P0C5_AJECG	ATP synthase subunit beta OS=Ajellomyces capsulatus (strain G186AR / H82 / ATCC MYA-2454 / RMSCC 2432) GN=HCBG_08844 PE=3 SV=1	99	DLLAPYARGGKIGLFGGAGVGKTVFIQELINNIAK		cleaved V-D@N-term; missed R-G@8; missed K-I@11; missed K-T@22	-3.99933	3596.02	900.012	3600.02	901.012	4	10	1.1.1.3338.21	1	59.7703	7699.67	59.5973
	tr|C0P0C5|C0P0C5_AJECG	ATP synthase subunit beta OS=Ajellomyces capsulatus (strain G186AR / H82 / ATCC MYA-2454 / RMSCC 2432) GN=HCBG_08844 PE=3 SV=1	95.95	GAAVTDTGAPIMIPVGPGTLGR			-0.0018442	2050.09	1026.05	2050.09	1026.05	2	6	1.1.1.3702.46	1	45.9262	949.766	46.0372
	tr|C0P0C5|C0P0C5_AJECG	ATP synthase subunit beta OS=Ajellomyces capsulatus (strain G186AR / H82 / ATCC MYA-2454 / RMSCC 2432) GN=HCBG_08844 PE=3 SV=1	99	FLSQPFTVAQVFTGIEGKLVDLKDTIR		missed K-L@18; missed K-D@23	0.00066341	3021.65	756.421	3021.65	756.421	4	12	1.1.1.3812.3	1	67.6591	28169.8	67.3984
	tr|C0P0C5|C0P0C5_AJECG	ATP synthase subunit beta OS=Ajellomyces capsulatus (strain G186AR / H82 / ATCC MYA-2454 / RMSCC 2432) GN=HCBG_08844 PE=3 SV=1	99	APIHAEAPEYVEQATSAEVLVTGIK			0.00164287	2622.36	875.126	2622.35	875.125	3	16	1.1.1.3106.38	1	44.6755	3032.03	44.6914
	tr|C0P0C5|C0P0C5_AJECG	ATP synthase subunit beta OS=Ajellomyces capsulatus (strain G186AR / H82 / ATCC MYA-2454 / RMSCC 2432) GN=HCBG_08844 PE=3 SV=1	98.22	GGKIGLFGGAGVGKTVFIQELINNIAK		missed K-I@3; missed K-T@14	0.00266702	2700.54	901.186	2700.53	901.185	3	7	1.1.1.3640.19	1	58.9141	4555.43	58.997
	tr|C0P0C5|C0P0C5_AJECG	ATP synthase subunit beta OS=Ajellomyces capsulatus (strain G186AR / H82 / ATCC MYA-2454 / RMSCC 2432) GN=HCBG_08844 PE=3 SV=1	96.74	FLSQPFTVAQVFTGIEGK			-0.000729068	1968.03	657.019	1968.04	657.019	3	5	1.1.1.3656.2	1	58.2413	2567.53	58.0329
	tr|C0P0C5|C0P0C5_AJECG	ATP synthase subunit beta OS=Ajellomyces capsulatus (strain G186AR / H82 / ATCC MYA-2454 / RMSCC 2432) GN=HCBG_08844 PE=3 SV=1	96.02	IVGEEHYNVATR			0.00125799	1386.69	463.237	1386.69	463.237	3	6	1.1.1.2602.15	1	22.5882	599.412	22.5228
	tr|C0P0C5|C0P0C5_AJECG	ATP synthase subunit beta OS=Ajellomyces capsulatus (strain G186AR / H82 / ATCC MYA-2454 / RMSCC 2432) GN=HCBG_08844 PE=3 SV=1	99	ARVALTGLTVAEYFRDEEGQDVLLFIDNIFR		missed R-V@2; missed R-D@15	0.000756026	3569.85	893.47	3569.85	893.47	4	8	1.1.1.3826.8	1	68.3836	452.01	68.3735
	tr|C0P0C5|C0P0C5_AJECG	ATP synthase subunit beta OS=Ajellomyces capsulatus (strain G186AR / H82 / ATCC MYA-2454 / RMSCC 2432) GN=HCBG_08844 PE=3 SV=1	99	VGYQPTLAVDMGGMQER		cleaved A-V@N-term	-0.00413655	1850.86	926.438	1850.87	926.44	2	8	1.1.1.2915.41	1	38.4404	1097.02	38.4039
	tr|C0P0C5|C0P0C5_AJECG	ATP synthase subunit beta OS=Ajellomyces capsulatus (strain G186AR / H82 / ATCC MYA-2454 / RMSCC 2432) GN=HCBG_08844 PE=3 SV=1	99	ASTSTAQSGKIHQVIGAVVDVKFDGDQLPSILNALETTNGGQKLVLEVAQHLGENVVR	Deamidated(N)@39	cleaved Y-A@N-term; missed K-I@10; missed K-F@22; missed K-L@43	-0.00565879	6052.18	1009.7	6052.19	1009.71	6	10	1.1.1.3801.25	1	67.1161	3301.04	67.0918
	tr|C0P0C5|C0P0C5_AJECG	ATP synthase subunit beta OS=Ajellomyces capsulatus (strain G186AR / H82 / ATCC MYA-2454 / RMSCC 2432) GN=HCBG_08844 PE=3 SV=1	95.14	ASTSTAQSGKIHQVIGAVVDVKFDGDQLPSILNALETTNGGQK		cleaved Y-A@N-term; missed K-I@10; missed K-F@22	-0.00334723	4394.27	879.861	4394.27	879.862	5	7	1.1.1.3318.32	1	55.4207	1955.91	55.2384
	tr|C0P0C5|C0P0C5_AJECG	ATP synthase subunit beta OS=Ajellomyces capsulatus (strain G186AR / H82 / ATCC MYA-2454 / RMSCC 2432) GN=HCBG_08844 PE=3 SV=1	96.85	GISELGIYPAVDPLDSKSRMLDPR		missed K-S@17; missed R-M@19	0.0018505	2628.36	658.097	2628.36	658.097	4	9	1.1.1.3536.12	1	45.4752	5182.1	45.5636
	tr|C0P0C5|C0P0C5_AJECG	ATP synthase subunit beta OS=Ajellomyces capsulatus (strain G186AR / H82 / ATCC MYA-2454 / RMSCC 2432) GN=HCBG_08844 PE=3 SV=1	95.63	GISELGIYPAVDPLDSKSR		missed K-S@17	-0.00157863	2016.05	1009.03	2016.05	1009.03	2	7	1.1.1.3374.47	1	44.0307	14994.5	43.787
	tr|C0P0C5|C0P0C5_AJECG	ATP synthase subunit beta OS=Ajellomyces capsulatus (strain G186AR / H82 / ATCC MYA-2454 / RMSCC 2432) GN=HCBG_08844 PE=3 SV=1	98.3	VQQMLQEYKSLQDIIAILGMDELSEADKLTVER		missed K-S@9; missed K-L@28	-0.00126167	3805.95	952.494	3805.95	952.494	4	7	1.1.1.3508.20	1	68.4078	5783.78	68.3368
	tr|C0P0C5|C0P0C5_AJECG	ATP synthase subunit beta OS=Ajellomyces capsulatus (strain G186AR / H82 / ATCC MYA-2454 / RMSCC 2432) GN=HCBG_08844 PE=3 SV=1	99	EGNDLYHEMQETR			0.0089604	1620.69	541.238	1620.68	541.235	3	8	1.1.1.3066.7	1	28.5845	144.901	28.6163
	tr|C0P0C5|C0P0C5_AJECG	ATP synthase subunit beta OS=Ajellomyces capsulatus (strain G186AR / H82 / ATCC MYA-2454 / RMSCC 2432) GN=HCBG_08844 PE=3 SV=1	96.72	AVYVPADDLTDPAPATTFAHLDATTVLSRGISELGIYPAVDPLDSK	Nitro(Y)@3	cleaved Q-A@N-term; missed R-G@29	0.0173953	4827.43	1207.87	4827.41	1207.86	4	10	1.1.1.3073.31	1	46.354	854.267	46.3092
	tr|C0P0C5|C0P0C5_AJECG	ATP synthase subunit beta OS=Ajellomyces capsulatus (strain G186AR / H82 / ATCC MYA-2454 / RMSCC 2432) GN=HCBG_08844 PE=3 SV=1	99	SFKAIINGEGDDLPEAAFYMVGDFESAR		missed K-A@3	0.0154387	3048.43	1017.15	3048.42	1017.15	3	7	1.1.1.3644.41	1	59.137	1945.17	59.1505
	tr|C0P0C5|C0P0C5_AJECG	ATP synthase subunit beta OS=Ajellomyces capsulatus (strain G186AR / H82 / ATCC MYA-2454 / RMSCC 2432) GN=HCBG_08844 PE=3 SV=1	98.41	GEKILAELQKS		missed K-I@3; missed K-S@10	-0.000201364	1214.69	405.903	1214.69	405.903	3	7	1.1.1.2731.3	1	29.1261	291.721	29.1201
tr|C0ND43|C0ND43_AJECG Cell wall synthesis protein OS=Ajellomyces capsulatus (strain G186AR / H82 / ATCC MYA-2454 / RMSCC 2432) GN=HCBG_01039 PE=4 SV=1	tr|C0ND43|C0ND43_AJECG	Cell wall synthesis protein OS=Ajellomyces capsulatus (strain G186AR / H82 / ATCC MYA-2454 / RMSCC 2432) GN=HCBG_01039 PE=4 SV=1	97.27	LDFSIKIEGSNLSGACSYK	Formyl(K)@6; Carbamidomethyl(C)@16	missed K-I@6	0.0102094	2116.02	706.349	2116.01	706.346	3	9	1.1.1.3297.23	1	41.5014	1072.6	41.479
	tr|C0ND43|C0ND43_AJECG	Cell wall synthesis protein OS=Ajellomyces capsulatus (strain G186AR / H82 / ATCC MYA-2454 / RMSCC 2432) GN=HCBG_01039 PE=4 SV=1	99	LCMKGVGGVQVKNTMSQVVAVCR	Carbamidomethyl(C)@2; Carbamidomethyl(C)@22	missed K-G@4; missed K-N@12	0.000629064	2520.28	631.077	2520.28	631.077	4	9	1.1.1.3193.2	1	36.2628	1663.22	36.3578
	tr|C0ND43|C0ND43_AJECG	Cell wall synthesis protein OS=Ajellomyces capsulatus (strain G186AR / H82 / ATCC MYA-2454 / RMSCC 2432) GN=HCBG_01039 PE=4 SV=1	98.59	CSGGKLYLTNPGLSKKLCMKGVGGVQVK	Carbamidomethyl(C)@1; Ammonia-loss(N)@10; Carbamidomethyl(C)@18	missed K-L@5; missed K-K@15; missed K-L@16; missed K-G@20	-0.000468152	2961.56	741.397	2961.56	741.397	4	11	1.1.1.3383.5	1	37.8229	704.975	37.8597
	tr|C0ND43|C0ND43_AJECG	Cell wall synthesis protein OS=Ajellomyces capsulatus (strain G186AR / H82 / ATCC MYA-2454 / RMSCC 2432) GN=HCBG_01039 PE=4 SV=1	95.27	YEFEGELISK		cleaved A-Y@N-term	-0.000458041	1213.59	607.8	1213.59	607.801	2	11	1.1.1.3264.16	1	34.7365	10506.4	34.8206
	tr|C0ND43|C0ND43_AJECG	Cell wall synthesis protein OS=Ajellomyces capsulatus (strain G186AR / H82 / ATCC MYA-2454 / RMSCC 2432) GN=HCBG_01039 PE=4 SV=1	97.91	NTMSQVVAVCRTDYPGTESETVPLSVGGGSITELTCPDSGNYYTWQGK	Carbamidomethyl(C)@10; Carbamidomethyl(C)@36	missed R-T@11	0.0452997	5211.42	869.577	5211.37	869.57	6	9	1.1.1.3136.32	1	49.5263	1508.52	49.4963
	tr|C0ND43|C0ND43_AJECG	Cell wall synthesis protein OS=Ajellomyces capsulatus (strain G186AR / H82 / ATCC MYA-2454 / RMSCC 2432) GN=HCBG_01039 PE=4 SV=1	95.68	GSTGQSVGGLKCSGGKLYLTNPGLSK	Carbamidomethyl(C)@12	cleaved Q-G@N-term; missed K-C@11; missed K-L@16	-0.00140447	2565.32	642.337	2565.32	642.338	4	6	1.1.1.3213.27	1	32.1961	798.464	32.1196
	tr|C0ND43|C0ND43_AJECG	Cell wall synthesis protein OS=Ajellomyces capsulatus (strain G186AR / H82 / ATCC MYA-2454 / RMSCC 2432) GN=HCBG_01039 PE=4 SV=1	98.67	TVQGSSVTDIR		cleaved V-T@N-term	0.000316106	1161.6	581.807	1161.6	581.807	2	10	1.1.1.2570.9	1	21.0099	202.344	21.0234
	tr|C0ND43|C0ND43_AJECG	Cell wall synthesis protein OS=Ajellomyces capsulatus (strain G186AR / H82 / ATCC MYA-2454 / RMSCC 2432) GN=HCBG_01039 PE=4 SV=1	97.53	GDGSRPIGNFAPINLGVGR		cleaved W-G@N-term	-0.00202379	1895.99	633.005	1896	633.006	3	11	1.1.1.3375.5	1	40.2537	1654.09	40.2473
	tr|C0ND43|C0ND43_AJECG	Cell wall synthesis protein OS=Ajellomyces capsulatus (strain G186AR / H82 / ATCC MYA-2454 / RMSCC 2432) GN=HCBG_01039 PE=4 SV=1	96.8	AYEFEGELISK		cleaved Y-A@N-term	0.000802199	1284.62	643.32	1284.62	643.319	2	11	1.1.1.3215.3	1	36.0386	1962.37	36.1268
	tr|C0ND43|C0ND43_AJECG	Cell wall synthesis protein OS=Ajellomyces capsulatus (strain G186AR / H82 / ATCC MYA-2454 / RMSCC 2432) GN=HCBG_01039 PE=4 SV=1	96.17	SQWPSTQGSTGQSVGGLKCSGGKLYLTNPGLSKK	Carbamidomethyl(C)@19	missed K-C@18; missed K-L@23; missed K-K@33	0.000129827	3507.78	877.952	3507.78	877.952	4	11	1.1.1.3314.16	1	34.4068	7569.86	34.3787
	tr|C0ND43|C0ND43_AJECG	Cell wall synthesis protein OS=Ajellomyces capsulatus (strain G186AR / H82 / ATCC MYA-2454 / RMSCC 2432) GN=HCBG_01039 PE=4 SV=1	99	PIGNFAPINLGVGR		cleaved R-P@N-term	-0.00500171	1423.79	712.902	1423.79	712.904	2	7	1.1.1.3451.17	1	44.0574	403.054	44.0909
	tr|C0ND43|C0ND43_AJECG	Cell wall synthesis protein OS=Ajellomyces capsulatus (strain G186AR / H82 / ATCC MYA-2454 / RMSCC 2432) GN=HCBG_01039 PE=4 SV=1	99	EGCQWGDGSRPIGNFAPINLGVGR	Carbamidomethyl(C)@3	cleaved Q-E@N-term	0.00213416	2556.23	853.084	2556.23	853.084	3	8	1.1.1.3530.18	1	45.1915	814.041	45.21
	tr|C0ND43|C0ND43_AJECG	Cell wall synthesis protein OS=Ajellomyces capsulatus (strain G186AR / H82 / ATCC MYA-2454 / RMSCC 2432) GN=HCBG_01039 PE=4 SV=1	98.34	YVTVQGSSVTDIR		cleaved Q-Y@N-term	-0.000573289	1423.73	712.872	1423.73	712.873	2	7	1.1.1.2749.42	1	30.0759	5058.24	29.5281
	tr|C0ND43|C0ND43_AJECG	Cell wall synthesis protein OS=Ajellomyces capsulatus (strain G186AR / H82 / ATCC MYA-2454 / RMSCC 2432) GN=HCBG_01039 PE=4 SV=1	99	IFQNAPTTNAK		cleaved S-I@N-term	-0.00134004	1203.62	602.819	1203.62	602.82	2	9	1.1.1.2607.4	1	19.5625	104.922	19.5287
	tr|C0ND43|C0ND43_AJECG	Cell wall synthesis protein OS=Ajellomyces capsulatus (strain G186AR / H82 / ATCC MYA-2454 / RMSCC 2432) GN=HCBG_01039 PE=4 SV=1	96.53	LYLTNPGLSK			-0.000657919	1104.62	553.316	1104.62	553.316	2	6	1.1.1.3200.15	1	31.5233	4658.49	31.6601
	tr|C0ND43|C0ND43_AJECG	Cell wall synthesis protein OS=Ajellomyces capsulatus (strain G186AR / H82 / ATCC MYA-2454 / RMSCC 2432) GN=HCBG_01039 PE=4 SV=1	98.85	PNLDLPEVKLPLPIPK	Oxidation(P)@1	cleaved G-P@N-term; missed K-L@9	0.038629	1798.1	600.374	1798.06	600.361	3	8	1.1.1.3747.2	1	56.1298	2178.01	55.972
	tr|C0ND43|C0ND43_AJECG	Cell wall synthesis protein OS=Ajellomyces capsulatus (strain G186AR / H82 / ATCC MYA-2454 / RMSCC 2432) GN=HCBG_01039 PE=4 SV=1	98.94	GVTIQEGCQWGDGSRPIGN	Carbamidomethyl(C)@8	cleaved N-F@C-term	0.00150793	2029.93	677.65	2029.93	677.65	3	13	1.1.1.3294.8	1	33.4093	991.566	33.3848
	tr|C0ND43|C0ND43_AJECG	Cell wall synthesis protein OS=Ajellomyces capsulatus (strain G186AR / H82 / ATCC MYA-2454 / RMSCC 2432) GN=HCBG_01039 PE=4 SV=1	95.22	SQWPSTQGSTGQSVGGLK	Oxidation(W)@3		-0.00141483	1819.87	607.63	1819.87	607.631	3	8	1.1.1.2627.36	1	23.8684	434.376	23.7852
	tr|C0ND43|C0ND43_AJECG	Cell wall synthesis protein OS=Ajellomyces capsulatus (strain G186AR / H82 / ATCC MYA-2454 / RMSCC 2432) GN=HCBG_01039 PE=4 SV=1	96.68	CSGGKLYLTNPGLSKK	Carbamidomethyl(C)@1	missed K-L@5; missed K-K@15	0.00155501	1721.91	431.486	1721.91	431.486	4	7	1.1.1.2708.4	1	24.6021	1698.8	24.6972
	tr|C0ND43|C0ND43_AJECG	Cell wall synthesis protein OS=Ajellomyces capsulatus (strain G186AR / H82 / ATCC MYA-2454 / RMSCC 2432) GN=HCBG_01039 PE=4 SV=1	96.07	KLCMKGVGGVQVK	Carbamidomethyl(C)@3	missed K-L@1; missed K-G@5	0.00377582	1402.78	468.601	1402.78	468.6	3	5	1.1.1.3035.7	1	28.2833	262.411	28.3762
	tr|C0ND43|C0ND43_AJECG	Cell wall synthesis protein OS=Ajellomyces capsulatus (strain G186AR / H82 / ATCC MYA-2454 / RMSCC 2432) GN=HCBG_01039 PE=4 SV=1	99	LYLTNPGLSKKLCMK	Carbamidomethyl(C)@13	missed K-K@10; missed K-L@11	2.30037e-05	1764.96	442.248	1764.96	442.248	4	15	1.1.1.3137.2	1	33.4651	5543.19	33.4608
	tr|C0ND43|C0ND43_AJECG	Cell wall synthesis protein OS=Ajellomyces capsulatus (strain G186AR / H82 / ATCC MYA-2454 / RMSCC 2432) GN=HCBG_01039 PE=4 SV=1	95.74	TGIHGDKCEDGAMCSYACGPGYQK	Carbamidomethyl(C)@8; Carbamidomethyl(C)@14; Carbamidomethyl(C)@18	missed K-C@7	-0.000126715	2661.07	666.275	2661.07	666.275	4	10	1.1.1.2700.18	1	24.2291	8526.47	23.9859
	tr|C0ND43|C0ND43_AJECG	Cell wall synthesis protein OS=Ajellomyces capsulatus (strain G186AR / H82 / ATCC MYA-2454 / RMSCC 2432) GN=HCBG_01039 PE=4 SV=1	99	SDGTIFLSIFQ		cleaved Q-N@C-term	-0.00141298	1226.62	614.316	1226.62	614.316	2	6	1.1.1.3371.5	1	61.4382	613.018	61.4817
	tr|C0ND43|C0ND43_AJECG	Cell wall synthesis protein OS=Ajellomyces capsulatus (strain G186AR / H82 / ATCC MYA-2454 / RMSCC 2432) GN=HCBG_01039 PE=4 SV=1	95.51	CSGGKLYLTNPGLSKKLCMK	Carbamidomethyl(C)@1; Carbamidomethyl(C)@18	missed K-L@5; missed K-K@15; missed K-L@16	0.000429856	2254.16	564.548	2254.16	564.548	4	7	1.1.1.3133.15	1	31.9579	1302.63	31.8405
	tr|C0ND43|C0ND43_AJECG	Cell wall synthesis protein OS=Ajellomyces capsulatus (strain G186AR / H82 / ATCC MYA-2454 / RMSCC 2432) GN=HCBG_01039 PE=4 SV=1	95.83	YYTWQGKGTSAQYYVNPK		cleaved N-Y@N-term; missed K-G@7	-0.000709512	2153.02	718.681	2153.02	718.681	3	8	1.1.1.3115.37	1	32.3829	587.336	32.3997
	tr|C0ND43|C0ND43_AJECG	Cell wall synthesis protein OS=Ajellomyces capsulatus (strain G186AR / H82 / ATCC MYA-2454 / RMSCC 2432) GN=HCBG_01039 PE=4 SV=1	96.52	NTMSQVVAVCR	Carbamidomethyl(C)@10		0.00211709	1263.61	632.812	1263.61	632.81	2	7	1.1.1.2770.26	1	31.1329	517.836	31.0055
	tr|C0ND43|C0ND43_AJECG	Cell wall synthesis protein OS=Ajellomyces capsulatus (strain G186AR / H82 / ATCC MYA-2454 / RMSCC 2432) GN=HCBG_01039 PE=4 SV=1	96.68	GTSAQYYVNPK			-0.000414599	1226.59	614.304	1226.59	614.304	2	8	1.1.1.2683.12	1	23.3643	331.494	22.8308
	tr|C0ND43|C0ND43_AJECG	Cell wall synthesis protein OS=Ajellomyces capsulatus (strain G186AR / H82 / ATCC MYA-2454 / RMSCC 2432) GN=HCBG_01039 PE=4 SV=1	96.6	DPTDVVVVPGPTVYAYEFEGELISK		cleaved P-D@N-term	-0.00801792	2723.35	908.791	2723.36	908.793	3	9	1.1.1.3825.24	1	60.119	1016.09	59.9423
	tr|C0ND43|C0ND43_AJECG	Cell wall synthesis protein OS=Ajellomyces capsulatus (strain G186AR / H82 / ATCC MYA-2454 / RMSCC 2432) GN=HCBG_01039 PE=4 SV=1	95.29	CSGGKLYLTNPGLSK	Carbamidomethyl(C)@1	missed K-L@5	0.00264829	1593.82	532.281	1593.82	532.28	3	7	1.1.1.2727.22	1	28.9371	16025.5	28.5573
	tr|C0ND43|C0ND43_AJECG	Cell wall synthesis protein OS=Ajellomyces capsulatus (strain G186AR / H82 / ATCC MYA-2454 / RMSCC 2432) GN=HCBG_01039 PE=4 SV=1	99	PKGVTIQEGCQWGDGSRPIGNFAPINLGVGR	Carbamidomethyl(C)@10	cleaved N-P@N-term; missed K-G@2	0.00427091	3279.66	820.923	3279.66	820.922	4	12	1.1.1.3512.29	1	44.2821	672.572	44.3055
	tr|C0ND43|C0ND43_AJECG	Cell wall synthesis protein OS=Ajellomyces capsulatus (strain G186AR / H82 / ATCC MYA-2454 / RMSCC 2432) GN=HCBG_01039 PE=4 SV=1	95.39	SQWPSTQGSTGQSVGGLKCSGGKLYLTNPGLSK	Carbamidomethyl(C)@19	missed K-C@18; missed K-L@23	0.000308599	3379.68	845.928	3379.68	845.928	4	8	1.1.1.2930.41	1	35.8656	3753.13	35.7788
	tr|C0ND43|C0ND43_AJECG	Cell wall synthesis protein OS=Ajellomyces capsulatus (strain G186AR / H82 / ATCC MYA-2454 / RMSCC 2432) GN=HCBG_01039 PE=4 SV=1	95.29	EFEGELISK		cleaved Y-E@N-term	0.0011369	1050.52	526.269	1050.52	526.269	2	7	1.1.1.3057.10	1	29.4115	589.694	29.3487
	tr|C0ND43|C0ND43_AJECG	Cell wall synthesis protein OS=Ajellomyces capsulatus (strain G186AR / H82 / ATCC MYA-2454 / RMSCC 2432) GN=HCBG_01039 PE=4 SV=1	96.43	GVGGVQVKNTMSQVVAVCR	Deamidated(N)@9; Carbamidomethyl(C)@18	missed K-N@8	0.0016808	1989.02	664.012	1989.01	664.012	3	7	1.1.1.3291.12	1	33.2602	387.805	33.2355
	tr|C0ND43|C0ND43_AJECG	Cell wall synthesis protein OS=Ajellomyces capsulatus (strain G186AR / H82 / ATCC MYA-2454 / RMSCC 2432) GN=HCBG_01039 PE=4 SV=1	95.43	SDGTIFLSIFQNAPTTNAKLDFSIK	Formyl(K)@25	missed K-L@19	0.0114581	2755.42	919.48	2755.41	919.476	3	10	1.1.1.3351.30	1	60.4396	6163.89	60.3096
	tr|C0ND43|C0ND43_AJECG	Cell wall synthesis protein OS=Ajellomyces capsulatus (strain G186AR / H82 / ATCC MYA-2454 / RMSCC 2432) GN=HCBG_01039 PE=4 SV=1	99	IEGSNLSGACSYK	Carbamidomethyl(C)@10		-0.00125643	1384.63	693.321	1384.63	693.322	2	16	1.1.1.2658.10	1	22.1174	2033.37	22.0814
	tr|C0ND43|C0ND43_AJECG	Cell wall synthesis protein OS=Ajellomyces capsulatus (strain G186AR / H82 / ATCC MYA-2454 / RMSCC 2432) GN=HCBG_01039 PE=4 SV=1	99	LCMKGVGGVQVKN	Carbamidomethyl(C)@2	cleaved N-T@C-term; missed K-G@4; missed K-N@12	0.00137455	1388.73	463.917	1388.73	463.916	3	15	1.1.1.3148.2	1	26.0316	253.324	26.0232
	tr|C0ND43|C0ND43_AJECG	Cell wall synthesis protein OS=Ajellomyces capsulatus (strain G186AR / H82 / ATCC MYA-2454 / RMSCC 2432) GN=HCBG_01039 PE=4 SV=1	99	DPTDVVVVPGPTVYAYEFEGELISKSQACDGIQEGALQWADPDNAKNACDPQP	Carbamidomethyl(C)@29; Carbamidomethyl(C)@49	cleaved P-D@N-term; cleaved P-S@C-term; missed K-S@25; missed K-N@46	1.96543	5762.62	1153.53	5760.65	1153.14	5	8	1.1.1.3243.51	1	54.967	1084.25	54.9722
	tr|C0ND43|C0ND43_AJECG	Cell wall synthesis protein OS=Ajellomyces capsulatus (strain G186AR / H82 / ATCC MYA-2454 / RMSCC 2432) GN=HCBG_01039 PE=4 SV=1	95.95	SIFQNAPTTNAK		cleaved L-S@N-term	0.000714996	1290.66	646.336	1290.66	646.336	2	7	1.1.1.2998.13	1	26.4305	188.153	26.346
	tr|C0ND43|C0ND43_AJECG	Cell wall synthesis protein OS=Ajellomyces capsulatus (strain G186AR / H82 / ATCC MYA-2454 / RMSCC 2432) GN=HCBG_01039 PE=4 SV=1	99	GVTIQEGCQWGDGSR	Carbamidomethyl(C)@8	cleaved R-P@C-term	0.00149971	1648.73	825.371	1648.73	825.37	2	9	1.1.1.3157.32	1	29.3619	130.281	29.3704
	tr|C0ND43|C0ND43_AJECG	Cell wall synthesis protein OS=Ajellomyces capsulatus (strain G186AR / H82 / ATCC MYA-2454 / RMSCC 2432) GN=HCBG_01039 PE=4 SV=1	99	GTSAQYYVNPKGVTIQEGCQWGDGSRPIGNFAPINLGVGR	Carbamidomethyl(C)@19	missed K-G@11	-0.00722966	4263.08	1066.78	4263.09	1066.78	4	9	1.1.1.3390.46	1	46.2246	7941.24	46.1322
	tr|C0ND43|C0ND43_AJECG	Cell wall synthesis protein OS=Ajellomyces capsulatus (strain G186AR / H82 / ATCC MYA-2454 / RMSCC 2432) GN=HCBG_01039 PE=4 SV=1	97.81	NLDLPEVKLPLPIPK		cleaved P-N@N-term; missed K-L@8	0.00227723	1685.02	843.515	1685.01	843.514	2	7	1.1.1.3242.31	1	51.5626	487.157	51.4824
	tr|C0ND43|C0ND43_AJECG	Cell wall synthesis protein OS=Ajellomyces capsulatus (strain G186AR / H82 / ATCC MYA-2454 / RMSCC 2432) GN=HCBG_01039 PE=4 SV=1	99	RSPDPTDVVVVPGPTVYAYEFEGELISK	Dicarbamidomethyl(D)@4; Oxidation(P)@12; Oxidation(P)@14	missed R-S@1	-0.0578917	3209.52	1070.85	3209.58	1070.87	3	14	1.1.1.3663.42	1	54.8132	7762.51	54.6223
	tr|C0ND43|C0ND43_AJECG	Cell wall synthesis protein OS=Ajellomyces capsulatus (strain G186AR / H82 / ATCC MYA-2454 / RMSCC 2432) GN=HCBG_01039 PE=4 SV=1	95.51	LYLTNPGLSKK		missed K-K@10	0.000337518	1232.71	617.364	1232.71	617.364	2	8	1.1.1.2688.39	1	26.9679	1619.42	26.9319
	tr|C0ND43|C0ND43_AJECG	Cell wall synthesis protein OS=Ajellomyces capsulatus (strain G186AR / H82 / ATCC MYA-2454 / RMSCC 2432) GN=HCBG_01039 PE=4 SV=1	95.08	FAPINLGVGR		cleaved N-F@N-term	-0.00124953	1042.59	522.303	1042.59	522.303	2	9	1.1.1.3382.2	1	37.7658	1546.83	37.8101
	tr|C0ND43|C0ND43_AJECG	Cell wall synthesis protein OS=Ajellomyces capsulatus (strain G186AR / H82 / ATCC MYA-2454 / RMSCC 2432) GN=HCBG_01039 PE=4 SV=1	95.52	SDGTIFLSIF		cleaved F-Q@C-term	-0.00151618	1098.56	550.286	1098.56	550.287	2	7	1.1.1.3472.2	1	63.2356	2483.48	63.2816
	tr|C0ND43|C0ND43_AJECG	Cell wall synthesis protein OS=Ajellomyces capsulatus (strain G186AR / H82 / ATCC MYA-2454 / RMSCC 2432) GN=HCBG_01039 PE=4 SV=1	99	LYLTNPGLSKKLCMKGVGGVQVK	Carbamidomethyl(C)@13	missed K-K@10; missed K-L@11; missed K-G@15	-0.00393816	2489.38	623.353	2489.39	623.354	4	12	1.1.1.3284.5	1	35.7287	649.728	35.7165
	tr|C0ND43|C0ND43_AJECG	Cell wall synthesis protein OS=Ajellomyces capsulatus (strain G186AR / H82 / ATCC MYA-2454 / RMSCC 2432) GN=HCBG_01039 PE=4 SV=1	96.48	TDYPGTESETVPLSVGGGSITELTCPDSGNYYTWQGK	Cation:K(E)@22; GlyGly(T)@24; Carbamidomethyl(C)@25		0.00427019	4117.78	1030.45	4117.78	1030.45	4	14	1.1.1.3219.42	1	50.4017	41155.2	50.2117
	tr|C0ND43|C0ND43_AJECG	Cell wall synthesis protein OS=Ajellomyces capsulatus (strain G186AR / H82 / ATCC MYA-2454 / RMSCC 2432) GN=HCBG_01039 PE=4 SV=1	95.56	SQWPSTQGSTGQSVGGLKCSGGKLYLTNPGLSKKLCMK	Carbamidomethyl(C)@19; Carbamidomethyl(C)@36	missed K-C@18; missed K-L@23; missed K-K@33; missed K-L@34	-0.00547882	4040.02	1011.01	4040.03	1011.01	4	8	1.1.1.3187.23	1	36.0011	2494.89	36.1086
	tr|C0ND43|C0ND43_AJECG	Cell wall synthesis protein OS=Ajellomyces capsulatus (strain G186AR / H82 / ATCC MYA-2454 / RMSCC 2432) GN=HCBG_01039 PE=4 SV=1	96.03	KLCMKGVGGVQVKNTMSQVVAVCR	Carbamidomethyl(C)@3; Carbamidomethyl(C)@23	missed K-L@1; missed K-G@5; missed K-N@13	0.00318819	2648.38	663.102	2648.37	663.101	4	7	1.1.1.3322.10	1	34.8016	387.48	34.7762
	tr|C0ND43|C0ND43_AJECG	Cell wall synthesis protein OS=Ajellomyces capsulatus (strain G186AR / H82 / ATCC MYA-2454 / RMSCC 2432) GN=HCBG_01039 PE=4 SV=1	99	LDLPEVKLPLPIPK		cleaved N-L@N-term; missed K-L@7	-0.00100341	1570.97	524.664	1570.97	524.664	3	17	1.1.1.3500.2	1	51.7666	4894.77	51.7111
	tr|C0ND43|C0ND43_AJECG	Cell wall synthesis protein OS=Ajellomyces capsulatus (strain G186AR / H82 / ATCC MYA-2454 / RMSCC 2432) GN=HCBG_01039 PE=4 SV=1	96.64	SQWPSTQGSTGQSVGGLKCSGGK	Carbamidomethyl(C)@19	missed K-C@18	0.000541529	2293.08	765.366	2293.08	765.366	3	8	1.1.1.2668.44	1	25.9543	1221.22	25.7601
	tr|C0ND43|C0ND43_AJECG	Cell wall synthesis protein OS=Ajellomyces capsulatus (strain G186AR / H82 / ATCC MYA-2454 / RMSCC 2432) GN=HCBG_01039 PE=4 SV=1	99	APTTNAKLDFSIK	Formyl(K)@13	cleaved N-A@N-term; missed K-L@7	0.011132	1432.77	478.596	1432.76	478.593	3	9	1.1.1.2782.5	1	31.7245	428.845	31.768
	tr|C0ND43|C0ND43_AJECG	Cell wall synthesis protein OS=Ajellomyces capsulatus (strain G186AR / H82 / ATCC MYA-2454 / RMSCC 2432) GN=HCBG_01039 PE=4 SV=1	95.14	GVTIQEGCQWGDGSRPIGNFAPINLGVGR	Carbamidomethyl(C)@8		-0.00564746	3054.5	1019.17	3054.51	1019.18	3	7	1.1.1.3528.41	1	47.9524	9136.91	47.6132
	tr|C0ND43|C0ND43_AJECG	Cell wall synthesis protein OS=Ajellomyces capsulatus (strain G186AR / H82 / ATCC MYA-2454 / RMSCC 2432) GN=HCBG_01039 PE=4 SV=1	95.22	VTVQGSSVTDIR		cleaved Y-V@N-term	-0.00208086	1260.67	631.34	1260.67	631.341	2	8	1.1.1.2720.34	1	28.5892	617.137	28.5573
	tr|C0ND43|C0ND43_AJECG	Cell wall synthesis protein OS=Ajellomyces capsulatus (strain G186AR / H82 / ATCC MYA-2454 / RMSCC 2432) GN=HCBG_01039 PE=4 SV=1	99	VQGSSVTDIR		cleaved T-V@N-term	-0.00216113	1060.55	531.282	1060.55	531.283	2	8	1.1.1.2608.4	1	19.5965	89.482	19.6283
	tr|C0ND43|C0ND43_AJECG	Cell wall synthesis protein OS=Ajellomyces capsulatus (strain G186AR / H82 / ATCC MYA-2454 / RMSCC 2432) GN=HCBG_01039 PE=4 SV=1	96.32	SDGTIFLSIFQNAPTTNAK			-0.00281684	2024.02	675.68	2024.02	675.681	3	6	1.1.1.3316.6	1	58.6415	1161.23	58.5308
	tr|C0ND43|C0ND43_AJECG	Cell wall synthesis protein OS=Ajellomyces capsulatus (strain G186AR / H82 / ATCC MYA-2454 / RMSCC 2432) GN=HCBG_01039 PE=4 SV=1	98.22	PPKDQGPNLDLPEVKLPLPIPK	Oxidation(P)@7	cleaved D-P@N-term; missed K-D@3; missed K-L@15	0.0346235	2420.4	606.108	2420.37	606.099	4	8	1.1.1.3553.2	1	53.0057	2055.85	52.85
	tr|C0ND43|C0ND43_AJECG	Cell wall synthesis protein OS=Ajellomyces capsulatus (strain G186AR / H82 / ATCC MYA-2454 / RMSCC 2432) GN=HCBG_01039 PE=4 SV=1	95.51	LCMKGVGGVQVK	Carbamidomethyl(C)@2	missed K-G@4	-0.00110171	1274.68	425.902	1274.68	425.902	3	7	1.1.1.2735.4	1	29.3308	1128.37	28.9153
	tr|C0ND43|C0ND43_AJECG	Cell wall synthesis protein OS=Ajellomyces capsulatus (strain G186AR / H82 / ATCC MYA-2454 / RMSCC 2432) GN=HCBG_01039 PE=4 SV=1	95.57	SQACDGIQEGALQWADPDNAK	GlyGly(S)@1; Carbamidomethyl(C)@4; Cation:K(D)@5		-0.00429349	2425	1213.51	2425	1213.51	2	14	1.1.1.3009.28	1	39.8202	14769.3	39.7771
tr|C0NDI4|C0NDI4_AJECG Beta-glucosidase OS=Ajellomyces capsulatus (strain G186AR / H82 / ATCC MYA-2454 / RMSCC 2432) GN=HCBG_01927 PE=4 SV=1	tr|C0NDI4|C0NDI4_AJECG	Beta-glucosidase OS=Ajellomyces capsulatus (strain G186AR / H82 / ATCC MYA-2454 / RMSCC 2432) GN=HCBG_01927 PE=4 SV=1	97.88	GAAAVAADIALIKLKGFRNVR	Delta:H(4)C(2)@N-term	missed K-L@13; missed K-G@15; missed R-N@18	0.00198317	2181.31	546.336	2181.31	546.335	4	10	1.1.1.3402.2	1	46.7902	1144.24	46.8362
	tr|C0NDI4|C0NDI4_AJECG	Beta-glucosidase OS=Ajellomyces capsulatus (strain G186AR / H82 / ATCC MYA-2454 / RMSCC 2432) GN=HCBG_01927 PE=4 SV=1	96.84	AIASPEAQATAIKS		cleaved S-I@C-term; missed K-S@13	-0.00164885	1356.72	679.369	1356.72	679.37	2	8	1.1.1.2647.32	1	24.8797	2382.55	24.6994
	tr|C0NDI4|C0NDI4_AJECG	Beta-glucosidase OS=Ajellomyces capsulatus (strain G186AR / H82 / ATCC MYA-2454 / RMSCC 2432) GN=HCBG_01927 PE=4 SV=1	99	VYATDCDTLQNVGN	Carbamidomethyl(C)@6	cleaved N-A@C-term	0.000294496	1568.68	785.346	1568.68	785.346	2	7	1.1.1.3075.23	1	29.0603	122.535	29.068
	tr|C0NDI4|C0NDI4_AJECG	Beta-glucosidase OS=Ajellomyces capsulatus (strain G186AR / H82 / ATCC MYA-2454 / RMSCC 2432) GN=HCBG_01927 PE=4 SV=1	99	WGHFDMVDLIVVGNEALHQ		cleaved Q-G@C-term	0.00696106	2179.06	727.36	2179.05	727.358	3	9	1.1.1.3359.7	1	60.8277	413.723	60.8695
	tr|C0NDI4|C0NDI4_AJECG	Beta-glucosidase OS=Ajellomyces capsulatus (strain G186AR / H82 / ATCC MYA-2454 / RMSCC 2432) GN=HCBG_01927 PE=4 SV=1	99	EAINLETGWPSGGSSNGKAIASPEAQATAIK	Deamidated(N)@16	missed K-A@18	-0.00372313	3055.51	1019.51	3055.51	1019.51	3	11	1.1.1.2996.44	1	39.1669	1176.78	39.1771
	tr|C0NDI4|C0NDI4_AJECG	Beta-glucosidase OS=Ajellomyces capsulatus (strain G186AR / H82 / ATCC MYA-2454 / RMSCC 2432) GN=HCBG_01927 PE=4 SV=1	99	SVFFSFTNDLWKNPGYLGVEQ		cleaved Q-F@C-term; missed K-N@12	0.00412771	2447.18	816.735	2447.18	816.734	3	9	1.1.1.3663.11	1	60.0815	8442.38	60.018
	tr|C0NDI4|C0NDI4_AJECG	Beta-glucosidase OS=Ajellomyces capsulatus (strain G186AR / H82 / ATCC MYA-2454 / RMSCC 2432) GN=HCBG_01927 PE=4 SV=1	99	ILGDICPGKEAINLETGWPSGGSSNGKAIASPEAQATAIKSIVK	Methyl(D)@4; Carbamidomethyl(C)@6; Deamidated(N)@25	missed K-E@9; missed K-A@27; missed K-S@40	0.00217444	4450.31	891.069	4450.31	891.068	5	14	1.1.1.3083.21	1	46.839	4079.94	46.7623
	tr|C0NDI4|C0NDI4_AJECG	Beta-glucosidase OS=Ajellomyces capsulatus (strain G186AR / H82 / ATCC MYA-2454 / RMSCC 2432) GN=HCBG_01927 PE=4 SV=1	95.38	WGMTYSPYTNNGQCK	Deamidated(N)@11; Carbamidomethyl(C)@14		0.00199932	1806.74	904.375	1806.73	904.374	2	7	1.1.1.3153.27	1	34.3012	314.395	34.313
	tr|C0NDI4|C0NDI4_AJECG	Beta-glucosidase OS=Ajellomyces capsulatus (strain G186AR / H82 / ATCC MYA-2454 / RMSCC 2432) GN=HCBG_01927 PE=4 SV=1	99	DLWKNPGYLGV		cleaved N-D@N-term; cleaved V-E@C-term; missed K-N@4	-0.00145545	1260.65	631.332	1260.65	631.332	2	14	1.1.1.3108.9	1	44.753	6149.78	44.7931
	tr|C0NDI4|C0NDI4_AJECG	Beta-glucosidase OS=Ajellomyces capsulatus (strain G186AR / H82 / ATCC MYA-2454 / RMSCC 2432) GN=HCBG_01927 PE=4 SV=1	95.44	ILGDICPGKEAINLETGWPSGGSSNGK	Methyl(D)@4; Carbamidomethyl(C)@6; Deamidated(N)@25	missed K-E@9	0.00604415	2771.35	693.845	2771.34	693.843	4	13	1.1.1.3442.15	1	43.6005	2276.92	43.5854
	tr|C0NDI4|C0NDI4_AJECG	Beta-glucosidase OS=Ajellomyces capsulatus (strain G186AR / H82 / ATCC MYA-2454 / RMSCC 2432) GN=HCBG_01927 PE=4 SV=1	95.68	EAINLETGWPSGGSSNGK			0.00143555	1802.85	601.956	1802.84	601.955	3	8	1.1.1.2928.16	0	35.7445	2202.75	35.7788
	tr|C0NDI4|C0NDI4_AJECG	Beta-glucosidase OS=Ajellomyces capsulatus (strain G186AR / H82 / ATCC MYA-2454 / RMSCC 2432) GN=HCBG_01927 PE=4 SV=1	99	VAADIALIK		cleaved A-V@N-term	-0.000727285	912.564	457.289	912.564	457.289	2	9	1.1.1.2868.2	1	32.7163	652.241	32.7114
	tr|C0NDI4|C0NDI4_AJECG	Beta-glucosidase OS=Ajellomyces capsulatus (strain G186AR / H82 / ATCC MYA-2454 / RMSCC 2432) GN=HCBG_01927 PE=4 SV=1	96.68	AIASPEAQATAIKSIV		cleaved V-K@C-term; missed K-S@13	-0.000227068	1568.88	785.446	1568.88	785.446	2	9	1.1.1.3270.32	1	40.1338	1094.34	40.1547
	tr|C0NDI4|C0NDI4_AJECG	Beta-glucosidase OS=Ajellomyces capsulatus (strain G186AR / H82 / ATCC MYA-2454 / RMSCC 2432) GN=HCBG_01927 PE=4 SV=1	99	WGMTYSPYTNNGQCKGAAAVAADIALIKLKGFR	Deamidated(N)@11; Carbamidomethyl(C)@14; Formyl(K)@15	missed K-G@15; missed K-L@28; missed K-G@30	0.0387552	3600.82	721.172	3600.79	721.164	5	10	1.1.1.3295.20	1	54.2398	1110.81	54.4232
	tr|C0NDI4|C0NDI4_AJECG	Beta-glucosidase OS=Ajellomyces capsulatus (strain G186AR / H82 / ATCC MYA-2454 / RMSCC 2432) GN=HCBG_01927 PE=4 SV=1	99	GIQDAKNQVDDIVK	Methyl(D)@10	missed K-N@6	-0.00362711	1555.82	778.916	1555.82	778.918	2	22	1.1.1.2866.44	1	32.6495	17541.2	32.6604
	tr|C0NDI4|C0NDI4_AJECG	Beta-glucosidase OS=Ajellomyces capsulatus (strain G186AR / H82 / ATCC MYA-2454 / RMSCC 2432) GN=HCBG_01927 PE=4 SV=1	95.92	FSFTNDLWK		cleaved F-F@N-term	-0.00204064	1156.55	579.284	1156.56	579.285	2	8	1.1.1.3363.3	1	44.8315	2001.09	44.8256
	tr|C0NDI4|C0NDI4_AJECG	Beta-glucosidase OS=Ajellomyces capsulatus (strain G186AR / H82 / ATCC MYA-2454 / RMSCC 2432) GN=HCBG_01927 PE=4 SV=1	95.65	ILGDICPGKEAINLETGWPSGGSSNGKAIASPEAQATAIKSIVKVVGSK	Methyl(D)@4; Carbamidomethyl(C)@6; Deamidated(N)@25	missed K-E@9; missed K-A@27; missed K-S@40; missed K-V@44	-0.00339137	4920.59	821.105	4920.59	821.106	6	9	1.1.1.3536.15	1	52.1571	2816.55	52.2929
	tr|C0NDI4|C0NDI4_AJECG	Beta-glucosidase OS=Ajellomyces capsulatus (strain G186AR / H82 / ATCC MYA-2454 / RMSCC 2432) GN=HCBG_01927 PE=4 SV=1	96.46	NPGYLGVEQFWGCGDLF	Carbamidomethyl(C)@13		0.00126379	1957.87	979.941	1957.87	979.941	2	8	1.1.1.3490.14	1	64.1636	2045.24	64.2337
	tr|C0NDI4|C0NDI4_AJECG	Beta-glucosidase OS=Ajellomyces capsulatus (strain G186AR / H82 / ATCC MYA-2454 / RMSCC 2432) GN=HCBG_01927 PE=4 SV=1	98.99	AIASPEAQAT		cleaved T-A@C-term	-0.00136711	957.475	479.745	957.477	479.746	2	11	1.1.1.2813.2	1	18.4541	141.756	18.4905
	tr|C0NDI4|C0NDI4_AJECG	Beta-glucosidase OS=Ajellomyces capsulatus (strain G186AR / H82 / ATCC MYA-2454 / RMSCC 2432) GN=HCBG_01927 PE=4 SV=1	95.63	ILGDICPGKEAINLETGWPSGGSSNGKAIASPEAQATAIK	Methyl(D)@4; Carbamidomethyl(C)@6; Deamidated(N)@25	missed K-E@9; missed K-A@27	0.00585506	4023.03	1006.76	4023.03	1006.76	4	12	1.1.1.3013.45	1	43.3475	7745.32	43.2573
	tr|C0NDI4|C0NDI4_AJECG	Beta-glucosidase OS=Ajellomyces capsulatus (strain G186AR / H82 / ATCC MYA-2454 / RMSCC 2432) GN=HCBG_01927 PE=4 SV=1	97.95	QPEQKPPAEQKPPVLGGGEK			-6.02588	2107.09	527.78	2113.12	529.286	4	14	1.1.1.2540.6	1	19.4942	4269.8	19.4746
	tr|C0NDI4|C0NDI4_AJECG	Beta-glucosidase OS=Ajellomyces capsulatus (strain G186AR / H82 / ATCC MYA-2454 / RMSCC 2432) GN=HCBG_01927 PE=4 SV=1	99	KILGDICPGKEAINLETGWPSGGSSNGKAIASPEAQATAIK	Cation:K(D)@5; Carbamidomethyl(C)@7; Deamidated(N)@26	cleaved M-K@N-term; missed K-I@1; missed K-E@10; missed K-A@28	-0.0349088	4175.03	696.845	4175.06	696.851	6	15	1.1.1.3094.18	1	44.0505	6206.43	44.0831
	tr|C0NDI4|C0NDI4_AJECG	Beta-glucosidase OS=Ajellomyces capsulatus (strain G186AR / H82 / ATCC MYA-2454 / RMSCC 2432) GN=HCBG_01927 PE=4 SV=1	97.81	GAAAVAADIALIKLK	Delta:H(4)C(2)@N-term	missed K-L@13	-0.00178195	1451.91	726.96	1451.91	726.961	2	9	1.1.1.3114.19	1	45.067	4896.19	44.8439
	tr|C0NDI4|C0NDI4_AJECG	Beta-glucosidase OS=Ajellomyces capsulatus (strain G186AR / H82 / ATCC MYA-2454 / RMSCC 2432) GN=HCBG_01927 PE=4 SV=1	97.73	SVFFSFTN		cleaved N-D@C-term	-0.000258114	947.439	474.727	947.439	474.727	2	8	1.1.1.3172.2	1	47.9863	815.735	47.9814
	tr|C0NDI4|C0NDI4_AJECG	Beta-glucosidase OS=Ajellomyces capsulatus (strain G186AR / H82 / ATCC MYA-2454 / RMSCC 2432) GN=HCBG_01927 PE=4 SV=1	99	PPAEQKPPVLGGGEKWGMTYSPYTNNGQCK	Trp->Kynurenin(W)@16; Deamidated(N)@26; Carbamidomethyl(C)@29	cleaved K-P@N-term; missed K-W@15	0.00306398	3295.53	824.89	3295.53	824.889	4	13	1.1.1.2927.40	1	35.7143	9054.61	35.7788
	tr|C0NDI4|C0NDI4_AJECG	Beta-glucosidase OS=Ajellomyces capsulatus (strain G186AR / H82 / ATCC MYA-2454 / RMSCC 2432) GN=HCBG_01927 PE=4 SV=1	96.52	GAGYNGPITTTEPLNKWQEAGK		missed K-W@16	-0.00263412	2331.15	1166.58	2331.15	1166.58	2	8	1.1.1.2829.50	1	34.14	10058.9	34.0455
	tr|C0NDI4|C0NDI4_AJECG	Beta-glucosidase OS=Ajellomyces capsulatus (strain G186AR / H82 / ATCC MYA-2454 / RMSCC 2432) GN=HCBG_01927 PE=4 SV=1	95.39	GCFKGAGYNGPITTTEPLNKWQEAGK	Carbamidomethyl(C)@2; Deamidated(N)@19	missed K-G@4; missed K-W@20	0.00374835	2824.35	942.458	2824.35	942.457	3	8	1.1.1.2914.41	1	35.0633	5207.5	34.9265
	tr|C0NDI4|C0NDI4_AJECG	Beta-glucosidase OS=Ajellomyces capsulatus (strain G186AR / H82 / ATCC MYA-2454 / RMSCC 2432) GN=HCBG_01927 PE=4 SV=1	98.6	EQFWGCGDLF	Carbamidomethyl(C)@6	cleaved V-E@N-term	-0.00218124	1257.51	629.762	1257.51	629.763	2	8	1.1.1.3276.6	1	53.2675	2314.98	53.3102
	tr|C0NDI4|C0NDI4_AJECG	Beta-glucosidase OS=Ajellomyces capsulatus (strain G186AR / H82 / ATCC MYA-2454 / RMSCC 2432) GN=HCBG_01927 PE=4 SV=1	99	NVRVYATDCDTLQNVGNACKLNGLR	GlyGly(T)@7; Carbamidomethyl(C)@9; Cation:K(D)@10; Carbamidomethyl(C)@19	missed R-V@3; missed K-L@20	-0.00203029	3002.38	751.603	3002.39	751.604	4	16	1.1.1.2920.30	1	35.3545	1004.72	35.3771
	tr|C0NDI4|C0NDI4_AJECG	Beta-glucosidase OS=Ajellomyces capsulatus (strain G186AR / H82 / ATCC MYA-2454 / RMSCC 2432) GN=HCBG_01927 PE=4 SV=1	98.93	SIVKVVGSKSVFFSFTNDLWKNPGYLGVEQFWGCGDLF	Carbamidomethyl(C)@34	missed K-V@4; missed K-S@9; missed K-N@21	0.00325906	4327.15	1082.79	4327.15	1082.79	4	8	1.1.1.3974.39	1	67.6998	3085.83	67.6637
	tr|C0NDI4|C0NDI4_AJECG	Beta-glucosidase OS=Ajellomyces capsulatus (strain G186AR / H82 / ATCC MYA-2454 / RMSCC 2432) GN=HCBG_01927 PE=4 SV=1	95.07	GAAAVAADIALIK	Delta:H(4)C(2)@N-term		-0.0238281	1210.7	606.36	1210.73	606.372	2	11	1.1.1.3168.6	0	47.7863	21780.6	47.2695
	tr|C0NDI4|C0NDI4_AJECG	Beta-glucosidase OS=Ajellomyces capsulatus (strain G186AR / H82 / ATCC MYA-2454 / RMSCC 2432) GN=HCBG_01927 PE=4 SV=1	99	AIASPEAQATAIKSIVKVVGSKS		cleaved S-V@C-term; missed K-S@13; missed K-V@17; missed K-S@22	-0.000532973	2254.29	564.58	2254.29	564.58	4	10	1.1.1.3324.6	1	42.8583	590.776	42.8503
	tr|C0NDI4|C0NDI4_AJECG	Beta-glucosidase OS=Ajellomyces capsulatus (strain G186AR / H82 / ATCC MYA-2454 / RMSCC 2432) GN=HCBG_01927 PE=4 SV=1	99	IGANIHCFFNPNVVASECGNFIQNQMKILGDICPGKEAINLETGWPSGGSSNGK	Carbamidomethyl(C)@7; Carbamidomethyl(C)@18; Carbamidomethyl(C)@33	cleaved V-I@N-term; missed K-I@27; missed K-E@36	-2.05568	5844.71	975.126	5846.77	975.469	6	14	1.1.1.3074.36	1	43.0601	104225	43.0777
	tr|C0NDI4|C0NDI4_AJECG	Beta-glucosidase OS=Ajellomyces capsulatus (strain G186AR / H82 / ATCC MYA-2454 / RMSCC 2432) GN=HCBG_01927 PE=4 SV=1	99	MILGVFVSSKGIQDAK		missed K-G@10	-0.00345122	1691.92	564.982	1691.93	564.983	3	18	1.1.1.3300.7	1	41.641	3986.1	41.5808
	tr|C0NDI4|C0NDI4_AJECG	Beta-glucosidase OS=Ajellomyces capsulatus (strain G186AR / H82 / ATCC MYA-2454 / RMSCC 2432) GN=HCBG_01927 PE=4 SV=1	96.11	SIVKVVGSK		missed K-V@4	-0.00121829	915.574	458.794	915.575	458.795	2	6	1.1.1.2505.4	1	17.7439	146.982	17.8256
	tr|C0NDI4|C0NDI4_AJECG	Beta-glucosidase OS=Ajellomyces capsulatus (strain G186AR / H82 / ATCC MYA-2454 / RMSCC 2432) GN=HCBG_01927 PE=4 SV=1	97.31	MILGVFVSSK			0.00291671	1079.61	540.811	1079.6	540.81	2	4	1.1.1.3432.2	1	61.1924	353.234	61.2384
	tr|C0NDI4|C0NDI4_AJECG	Beta-glucosidase OS=Ajellomyces capsulatus (strain G186AR / H82 / ATCC MYA-2454 / RMSCC 2432) GN=HCBG_01927 PE=4 SV=1	95.33	VYATDCDTLQNVGNACK	Carbamidomethyl(C)@6; Carbamidomethyl(C)@16		0.000891647	1927.84	643.621	1927.84	643.621	3	7	1.1.1.2798.35	1	29.1892	1027.33	28.6445
	tr|C0NDI4|C0NDI4_AJECG	Beta-glucosidase OS=Ajellomyces capsulatus (strain G186AR / H82 / ATCC MYA-2454 / RMSCC 2432) GN=HCBG_01927 PE=4 SV=1	97.67	ILGDICPGKEAIN	Methyl(D)@4; Carbamidomethyl(C)@6	cleaved N-L@C-term; missed K-E@9	0.00228675	1412.74	707.375	1412.73	707.374	2	10	1.1.1.3293.10	1	33.3547	505.682	33.3848
	tr|C0NDI4|C0NDI4_AJECG	Beta-glucosidase OS=Ajellomyces capsulatus (strain G186AR / H82 / ATCC MYA-2454 / RMSCC 2432) GN=HCBG_01927 PE=4 SV=1	97.63	SVFFSFTNDLWK			0.00281907	1489.73	745.871	1489.72	745.869	2	6	1.1.1.3459.9	1	65.8976	580.495	65.9378
	tr|C0NDI4|C0NDI4_AJECG	Beta-glucosidase OS=Ajellomyces capsulatus (strain G186AR / H82 / ATCC MYA-2454 / RMSCC 2432) GN=HCBG_01927 PE=4 SV=1	98.34	NVRVYATDCDTLQNVGNACK	Carbamidomethyl(C)@9; Cation:K(D)@10; GlyGly(T)@11; Carbamidomethyl(C)@19	missed R-V@3	-0.00274538	2449.05	817.357	2449.05	817.358	3	10	1.1.1.2765.48	1	30.8955	2769.17	30.7502
	tr|C0NDI4|C0NDI4_AJECG	Beta-glucosidase OS=Ajellomyces capsulatus (strain G186AR / H82 / ATCC MYA-2454 / RMSCC 2432) GN=HCBG_01927 PE=4 SV=1	98.05	VYATDCDTLQNVGNACKLNGLR	Cation:K(D)@5; Carbamidomethyl(C)@6; Dicarbamidomethyl(D)@7; Carbamidomethyl(C)@16	missed K-L@17	0.00131678	2633.17	878.732	2633.17	878.732	3	14	1.1.1.3355.10	1	36.4488	981.345	36.4673
	tr|C0NDI4|C0NDI4_AJECG	Beta-glucosidase OS=Ajellomyces capsulatus (strain G186AR / H82 / ATCC MYA-2454 / RMSCC 2432) GN=HCBG_01927 PE=4 SV=1	98.76	AIASPEAQATAIKSIVKVVGS		cleaved S-K@C-term; missed K-S@13; missed K-V@17	-0.00316356	2039.16	680.727	2039.16	680.728	3	12	1.1.1.3370.14	1	45.197	3382.62	45.1313
	tr|C0NDI4|C0NDI4_AJECG	Beta-glucosidase OS=Ajellomyces capsulatus (strain G186AR / H82 / ATCC MYA-2454 / RMSCC 2432) GN=HCBG_01927 PE=4 SV=1	99	WGMTYSPYTNNGQCKGAAAVAADIALIKLKGFRNVR	Deamidated(N)@11; Carbamidomethyl(C)@14; Formyl(K)@15	missed K-G@15; missed K-L@28; missed K-G@30; missed R-N@33	0.0591872	3970.06	662.683	3970	662.674	6	12	1.1.1.3158.10	1	50.6216	1948.88	50.5591
	tr|C0NDI4|C0NDI4_AJECG	Beta-glucosidase OS=Ajellomyces capsulatus (strain G186AR / H82 / ATCC MYA-2454 / RMSCC 2432) GN=HCBG_01927 PE=4 SV=1	95.87	AIASPEAQATA		cleaved A-I@C-term	-0.000682351	1028.51	515.264	1028.51	515.264	2	11	1.1.1.2558.9	1	20.3964	1158.16	20.4216
	tr|C0NDI4|C0NDI4_AJECG	Beta-glucosidase OS=Ajellomyces capsulatus (strain G186AR / H82 / ATCC MYA-2454 / RMSCC 2432) GN=HCBG_01927 PE=4 SV=1	99	AIASPEAQATAIKSIVK		missed K-S@13	-0.00128327	1696.97	566.664	1696.97	566.665	3	21	1.1.1.3169.3	1	35.073	27388.9	35.1612
	tr|C0NDI4|C0NDI4_AJECG	Beta-glucosidase OS=Ajellomyces capsulatus (strain G186AR / H82 / ATCC MYA-2454 / RMSCC 2432) GN=HCBG_01927 PE=4 SV=1	95.52	SVFFSFTNDLWKNPGYLGV		cleaved V-E@C-term; missed K-N@12	-0.00242197	2190.08	731.033	2190.08	731.033	3	9	1.1.1.3470.7	1	63.1381	9179.7	63.2308
	tr|C0NDI4|C0NDI4_AJECG	Beta-glucosidase OS=Ajellomyces capsulatus (strain G186AR / H82 / ATCC MYA-2454 / RMSCC 2432) GN=HCBG_01927 PE=4 SV=1	99	AIASPEAQATAIKSIVKVVGSK		missed K-S@13; missed K-V@17	0.000630124	2167.26	542.822	2167.26	542.822	4	18	1.1.1.3322.2	1	42.7538	26273.7	42.5979
	tr|C0NDI4|C0NDI4_AJECG	Beta-glucosidase OS=Ajellomyces capsulatus (strain G186AR / H82 / ATCC MYA-2454 / RMSCC 2432) GN=HCBG_01927 PE=4 SV=1	96.63	PGKEAINLETGWPSGGSSNGKAIASPEAQATAIKSIVKVVGSK		cleaved C-P@N-term; missed K-E@3; missed K-A@21; missed K-S@34; missed K-V@38	-7.09679	4227.16	846.44	4234.26	847.859	5	15	1.1.1.3601.26	1	51.6499	8008.59	51.5235
	tr|C0NDI4|C0NDI4_AJECG	Beta-glucosidase OS=Ajellomyces capsulatus (strain G186AR / H82 / ATCC MYA-2454 / RMSCC 2432) GN=HCBG_01927 PE=4 SV=1	97.02	AIASPEAQATAIK			4.03438e-05	1269.69	635.854	1269.69	635.854	2	6	1.1.1.2699.35	1	27.5179	490.906	27.486
	tr|C0NDI4|C0NDI4_AJECG	Beta-glucosidase OS=Ajellomyces capsulatus (strain G186AR / H82 / ATCC MYA-2454 / RMSCC 2432) GN=HCBG_01927 PE=4 SV=1	99	GYNGPITTTEPLNKWQEAGK		cleaved A-G@N-term; missed K-W@14	0.00185324	2203.09	735.371	2203.09	735.371	3	9	1.1.1.2891.32	1	33.9046	1388.54	33.9255
	tr|C0NDI4|C0NDI4_AJECG	Beta-glucosidase OS=Ajellomyces capsulatus (strain G186AR / H82 / ATCC MYA-2454 / RMSCC 2432) GN=HCBG_01927 PE=4 SV=1	99	VVGSKSVFFSFTNDLWK		missed K-S@5	0.000703391	1960.01	654.344	1960.01	654.344	3	11	1.1.1.3513.6	1	52.4326	1268.17	52.4752
	tr|C0NDI4|C0NDI4_AJECG	Beta-glucosidase OS=Ajellomyces capsulatus (strain G186AR / H82 / ATCC MYA-2454 / RMSCC 2432) GN=HCBG_01927 PE=4 SV=1	99	GAAAVAADIALIKLKGFR	Delta:H(4)C(2)@N-term	missed K-L@13; missed K-G@15	-0.00275672	1812.1	605.039	1812.1	605.04	3	16	1.1.1.3451.6	1	49.2766	3003.08	49.2682
	tr|C0NDI4|C0NDI4_AJECG	Beta-glucosidase OS=Ajellomyces capsulatus (strain G186AR / H82 / ATCC MYA-2454 / RMSCC 2432) GN=HCBG_01927 PE=4 SV=1	98.32	AIASPEAQATAI		cleaved I-K@C-term	-0.000390157	1141.6	571.806	1141.6	571.806	2	9	1.1.1.3255.13	1	31.4411	2545.72	31.3781
	tr|C0NDI4|C0NDI4_AJECG	Beta-glucosidase OS=Ajellomyces capsulatus (strain G186AR / H82 / ATCC MYA-2454 / RMSCC 2432) GN=HCBG_01927 PE=4 SV=1	97.35	GAGYNGPITTTEPLNK			0.00401219	1631.82	816.917	1631.82	816.915	2	8	1.1.1.2731.48	1	29.1636	1310.9	29.2223
	tr|C0NDI4|C0NDI4_AJECG	Beta-glucosidase OS=Ajellomyces capsulatus (strain G186AR / H82 / ATCC MYA-2454 / RMSCC 2432) GN=HCBG_01927 PE=4 SV=1	99	ILGDICPGK	Methyl(D)@4; Carbamidomethyl(C)@6		0.000313434	985.527	493.771	985.527	493.771	2	7	1.1.1.2766.8	0	27.5339	994.121	27.4752
	tr|C0NDI4|C0NDI4_AJECG	Beta-glucosidase OS=Ajellomyces capsulatus (strain G186AR / H82 / ATCC MYA-2454 / RMSCC 2432) GN=HCBG_01927 PE=4 SV=1	95.44	PPAEQKPPVLGGGEK		cleaved K-P@N-term	3.99579	1506.8	503.276	1502.81	501.944	3	14	1.1.1.2559.6	1	20.4458	2763.12	20.4718
	tr|C0NDI4|C0NDI4_AJECG	Beta-glucosidase OS=Ajellomyces capsulatus (strain G186AR / H82 / ATCC MYA-2454 / RMSCC 2432) GN=HCBG_01927 PE=4 SV=1	96.04	KILGDICPGKEAINLETGWPSGGSSNGK	Cation:K(D)@5; Carbamidomethyl(C)@7	cleaved M-K@N-term; missed K-I@1; missed K-E@10	-0.0363248	2922.36	731.597	2922.39	731.606	4	13	1.1.1.3010.11	1	43.1689	20625	43.0573
	tr|C0NDI4|C0NDI4_AJECG	Beta-glucosidase OS=Ajellomyces capsulatus (strain G186AR / H82 / ATCC MYA-2454 / RMSCC 2432) GN=HCBG_01927 PE=4 SV=1	95.11	GCFKGAGYNGPITTTEPLNK	Carbamidomethyl(C)@2	missed K-G@4	-0.000182385	2124.03	709.018	2124.03	709.018	3	7	1.1.1.2751.38	1	30.1744	1444.69	30.2414
	tr|C0NDI4|C0NDI4_AJECG	Beta-glucosidase OS=Ajellomyces capsulatus (strain G186AR / H82 / ATCC MYA-2454 / RMSCC 2432) GN=HCBG_01927 PE=4 SV=1	98.69	MILGVFVSSKGIQDAKNQVDDIVK	Methyl(D)@20	missed K-G@10; missed K-N@16	-0.00705232	2617.41	655.359	2617.42	655.361	4	11	1.1.1.3232.8	1	51.0343	2682.91	51.0753
tr|C0NYC6|C0NYC6_AJECG Hsp70-like protein OS=Ajellomyces capsulatus (strain G186AR / H82 / ATCC MYA-2454 / RMSCC 2432) GN=HCBG_07920 PE=3 SV=1	tr|C0NYC6|C0NYC6_AJECG	Hsp70-like protein OS=Ajellomyces capsulatus (strain G186AR / H82 / ATCC MYA-2454 / RMSCC 2432) GN=HCBG_07920 PE=3 SV=1	99	FADPEVQADMKHFPFK		missed K-H@11	0.00144681	1905.91	636.311	1905.91	636.31	3	18	1.1.1.2974.9	1	38.0422	3556.14	38.0291
	tr|C0NYC6|C0NYC6_AJECG	Hsp70-like protein OS=Ajellomyces capsulatus (strain G186AR / H82 / ATCC MYA-2454 / RMSCC 2432) GN=HCBG_07920 PE=3 SV=1	98.25	LIGDAAKNQVAMNPANTVFDAKR		missed K-N@7; missed K-R@22	-0.00577715	2443.26	815.427	2443.26	815.429	3	7	1.1.1.2828.39	1	34.0807	1748.83	33.9952
	tr|C0NYC6|C0NYC6_AJECG	Hsp70-like protein OS=Ajellomyces capsulatus (strain G186AR / H82 / ATCC MYA-2454 / RMSCC 2432) GN=HCBG_07920 PE=3 SV=1	99	NGLESYAYSLR			-0.00111319	1271.61	636.814	1271.61	636.815	2	12	1.1.1.2928.19	1	35.747	4710.44	35.8289
	tr|C0NYC6|C0NYC6_AJECG	Hsp70-like protein OS=Ajellomyces capsulatus (strain G186AR / H82 / ATCC MYA-2454 / RMSCC 2432) GN=HCBG_07920 PE=3 SV=1	99	LVNHFVSEFK			0.00353285	1218.64	407.222	1218.64	407.221	3	7	1.1.1.2836.2	1	31.0931	689.568	31.088
	tr|C0NYC6|C0NYC6_AJECG	Hsp70-like protein OS=Ajellomyces capsulatus (strain G186AR / H82 / ATCC MYA-2454 / RMSCC 2432) GN=HCBG_07920 PE=3 SV=1	96.02	MLAEAEKYKAEDEAEASR		missed K-Y@7; missed K-A@9	-0.000302235	2039.95	510.994	2039.95	510.994	4	8	1.1.1.2624.15	1	23.7079	3362.02	23.3818
	tr|C0NYC6|C0NYC6_AJECG	Hsp70-like protein OS=Ajellomyces capsulatus (strain G186AR / H82 / ATCC MYA-2454 / RMSCC 2432) GN=HCBG_07920 PE=3 SV=1	99	SDNQPGVLIQVFEGER		cleaved F-S@N-term	0.013517	1786.9	596.64	1786.89	596.636	3	9	1.1.1.3175.3	1	48.1385	520.987	48.0831
	tr|C0NYC6|C0NYC6_AJECG	Hsp70-like protein OS=Ajellomyces capsulatus (strain G186AR / H82 / ATCC MYA-2454 / RMSCC 2432) GN=HCBG_07920 PE=3 SV=1	99	KSETFSTFSDNQPGVLIQVFEGER		missed K-S@1	0.0148081	2714.33	905.785	2714.32	905.78	3	7	1.1.1.3503.31	1	51.9436	570.07	51.9144
	tr|C0NYC6|C0NYC6_AJECG	Hsp70-like protein OS=Ajellomyces capsulatus (strain G186AR / H82 / ATCC MYA-2454 / RMSCC 2432) GN=HCBG_07920 PE=3 SV=1	98.62	NQVAMNPANTVFDAK			-0.00311652	1618.77	810.394	1618.78	810.396	2	11	1.1.1.3199.12	1	35.2643	516.006	35.2331
	tr|C0NYC6|C0NYC6_AJECG	Hsp70-like protein OS=Ajellomyces capsulatus (strain G186AR / H82 / ATCC MYA-2454 / RMSCC 2432) GN=HCBG_07920 PE=3 SV=1	99	DNNLLGKFELTGIPPAPR		missed K-F@7	-0.00472232	1951.05	651.357	1951.05	651.358	3	14	1.1.1.3159.12	0	47.3335	1626.67	47.2695
	tr|C0NYC6|C0NYC6_AJECG	Hsp70-like protein OS=Ajellomyces capsulatus (strain G186AR / H82 / ATCC MYA-2454 / RMSCC 2432) GN=HCBG_07920 PE=3 SV=1	99	VLRDAKIDKSSVHEIVLVGGSTRIPR		missed R-D@3; missed K-I@6; missed K-S@9; missed R-I@23	-0.00388429	2844.63	569.932	2844.63	569.933	5	15	1.1.1.2865.16	1	32.5752	1841.98	32.5584
	tr|C0NYC6|C0NYC6_AJECG	Hsp70-like protein OS=Ajellomyces capsulatus (strain G186AR / H82 / ATCC MYA-2454 / RMSCC 2432) GN=HCBG_07920 PE=3 SV=1	99	TTPSFVAFTDTERLIGDAAK		missed R-L@13	-0.00333022	2139.08	714.034	2139.08	714.036	3	14	1.1.1.3196.15	1	49.2111	12511	49.093
	tr|C0NYC6|C0NYC6_AJECG	Hsp70-like protein OS=Ajellomyces capsulatus (strain G186AR / H82 / ATCC MYA-2454 / RMSCC 2432) GN=HCBG_07920 PE=3 SV=1	97.47	STAGDTHLGGEDFDNRLVNHFVSEFK		missed R-L@16	0.00211823	2891.35	723.845	2891.35	723.844	4	9	1.1.1.3116.19	1	45.1688	7247.79	45.0988
	tr|C0NYC6|C0NYC6_AJECG	Hsp70-like protein OS=Ajellomyces capsulatus (strain G186AR / H82 / ATCC MYA-2454 / RMSCC 2432) GN=HCBG_07920 PE=3 SV=1	95.9	QATKDAGLIAGLNVLR	Gln->pyro-Glu@N-term	missed K-D@4	-0.00131789	1621.91	811.964	1621.92	811.965	2	6	1.1.1.3413.19	1	47.3599	4230.67	47.2407
	tr|C0NYC6|C0NYC6_AJECG	Hsp70-like protein OS=Ajellomyces capsulatus (strain G186AR / H82 / ATCC MYA-2454 / RMSCC 2432) GN=HCBG_07920 PE=3 SV=1	99	KFADPEVQADMKHFPFK		missed K-F@1; missed K-H@12	-0.00279475	2034	509.507	2034	509.508	4	17	1.1.1.2915.5	1	35.0835	2450.35	35.127
	tr|C0NYC6|C0NYC6_AJECG	Hsp70-like protein OS=Ajellomyces capsulatus (strain G186AR / H82 / ATCC MYA-2454 / RMSCC 2432) GN=HCBG_07920 PE=3 SV=1	98.35	NTTIPTKKSETFSTFSDNQPGVLIQVFEGER		missed K-K@7; missed K-S@8	-0.00280798	3469.73	868.441	3469.74	868.441	4	8	1.1.1.3629.26	1	50.1699	1547.75	50.2977
	tr|C0NYC6|C0NYC6_AJECG	Hsp70-like protein OS=Ajellomyces capsulatus (strain G186AR / H82 / ATCC MYA-2454 / RMSCC 2432) GN=HCBG_07920 PE=3 SV=1	99	MLAEAEKYKAEDEAEASRISAK		missed K-Y@7; missed K-A@9; missed R-I@18	0.00185833	2439.2	610.807	2439.2	610.806	4	19	1.1.1.2781.34	1	28.318	8639.75	28.3374
	tr|C0NYC6|C0NYC6_AJECG	Hsp70-like protein OS=Ajellomyces capsulatus (strain G186AR / H82 / ATCC MYA-2454 / RMSCC 2432) GN=HCBG_07920 PE=3 SV=1	99	IDKSSVHEIVLVGGSTRIPR		missed K-S@3; missed R-I@17	-0.00215886	2162.21	541.561	2162.22	541.562	4	17	1.1.1.2869.14	1	32.7773	8154.07	32.6604
	tr|C0NYC6|C0NYC6_AJECG	Hsp70-like protein OS=Ajellomyces capsulatus (strain G186AR / H82 / ATCC MYA-2454 / RMSCC 2432) GN=HCBG_07920 PE=3 SV=1	97.76	ARFEELCQDLFR	Carbamidomethyl(C)@7	missed R-F@2	-0.00106743	1582.76	792.385	1582.76	792.385	2	8	1.1.1.3344.17	1	42.5028	1220.73	42.4231
	tr|C0NYC6|C0NYC6_AJECG	Hsp70-like protein OS=Ajellomyces capsulatus (strain G186AR / H82 / ATCC MYA-2454 / RMSCC 2432) GN=HCBG_07920 PE=3 SV=1	99	TTPSFVAFTDTER			-0.0076828	1470.69	736.353	1470.7	736.357	2	10	1.1.1.3229.7	1	38.0757	420.614	38.0544
	tr|C0NYC6|C0NYC6_AJECG	Hsp70-like protein OS=Ajellomyces capsulatus (strain G186AR / H82 / ATCC MYA-2454 / RMSCC 2432) GN=HCBG_07920 PE=3 SV=1	98.46	DAKIDKSSVHEIVLVGGSTR		missed K-I@3; missed K-S@6	-0.00165474	2110.14	704.386	2110.14	704.387	3	8	1.1.1.2750.38	1	30.1236	579.298	30.0886
	tr|C0NYC6|C0NYC6_AJECG	Hsp70-like protein OS=Ajellomyces capsulatus (strain G186AR / H82 / ATCC MYA-2454 / RMSCC 2432) GN=HCBG_07920 PE=3 SV=1	99	NQVAMNPANTVFDAKR		missed K-R@15	-5.91145e-05	1774.88	592.633	1774.88	592.633	3	10	1.1.1.3141.19	1	32.3677	534.621	32.3995
	tr|C0NYC6|C0NYC6_AJECG	Hsp70-like protein OS=Ajellomyces capsulatus (strain G186AR / H82 / ATCC MYA-2454 / RMSCC 2432) GN=HCBG_07920 PE=3 SV=1	99	TTPSFVAFTDTERLIGDAAKNQVAMNPANTVFDAKR		missed R-L@13; missed K-N@20; missed K-R@35	0.00116776	3895.95	780.198	3895.95	780.198	5	10	1.1.1.3271.14	1	53.0224	3501.86	53.008
	tr|C0NYC6|C0NYC6_AJECG	Hsp70-like protein OS=Ajellomyces capsulatus (strain G186AR / H82 / ATCC MYA-2454 / RMSCC 2432) GN=HCBG_07920 PE=3 SV=1	96.4	TKDNNLLGKFELTGIPPAPR		missed K-D@2; missed K-F@9	-0.00295138	2180.19	727.738	2180.2	727.739	3	7	1.1.1.3357.24	0	43.1506	1317.81	43.2802
	tr|C0NYC6|C0NYC6_AJECG	Hsp70-like protein OS=Ajellomyces capsulatus (strain G186AR / H82 / ATCC MYA-2454 / RMSCC 2432) GN=HCBG_07920 PE=3 SV=1	99	STAGDTHLGGEDFDNRLVNHFVSEFKR		missed R-L@16; missed K-R@26	0.00252913	3047.45	762.87	3047.45	762.869	4	11	1.1.1.3077.14	1	43.1944	4502.85	43.2779
	tr|C0NYC6|C0NYC6_AJECG	Hsp70-like protein OS=Ajellomyces capsulatus (strain G186AR / H82 / ATCC MYA-2454 / RMSCC 2432) GN=HCBG_07920 PE=3 SV=1	96.22	NTTIPTKKSETFSTFSDNQPGVLIQVFEGERAR		missed K-K@7; missed K-S@8; missed R-A@31	0.00963172	3696.88	617.155	3696.87	617.153	6	8	1.1.1.3502.4	1	46.6115	677.236	46.6049
	tr|C0NYC6|C0NYC6_AJECG	Hsp70-like protein OS=Ajellomyces capsulatus (strain G186AR / H82 / ATCC MYA-2454 / RMSCC 2432) GN=HCBG_07920 PE=3 SV=1	99	DDRIEIIANDQGNR		missed R-I@3	0.000817076	1627.79	543.605	1627.79	543.604	3	11	1.1.1.2783.28	1	28.415	1140.72	28.3883
	tr|C0NYC6|C0NYC6_AJECG	Hsp70-like protein OS=Ajellomyces capsulatus (strain G186AR / H82 / ATCC MYA-2454 / RMSCC 2432) GN=HCBG_07920 PE=3 SV=1	98.86	KSETFSTFSDNQPGVLIQVFEGERAR		missed K-S@1; missed R-A@24	0.0010495	2941.46	736.372	2941.46	736.372	4	7	1.1.1.3186.17	1	48.7031	1613.88	48.6351
	tr|C0NYC6|C0NYC6_AJECG	Hsp70-like protein OS=Ajellomyces capsulatus (strain G186AR / H82 / ATCC MYA-2454 / RMSCC 2432) GN=HCBG_07920 PE=3 SV=1	95.33	IINEPTAAAIAYGLDK			0.00101886	1658.89	830.452	1658.89	830.451	2	7	1.1.1.3304.34	0	41.8678	1621.63	41.7848
	tr|C0NYC6|C0NYC6_AJECG	Hsp70-like protein OS=Ajellomyces capsulatus (strain G186AR / H82 / ATCC MYA-2454 / RMSCC 2432) GN=HCBG_07920 PE=3 SV=1	99	ITDKGGKPVIQVEFKGETKEFTPEEISSMVLTK		missed K-G@4; missed K-G@15; missed K-E@19	0.00831467	3664.94	611.83	3664.93	611.828	6	9	1.1.1.3090.9	1	43.8409	4711.94	43.679
	tr|C0NYC6|C0NYC6_AJECG	Hsp70-like protein OS=Ajellomyces capsulatus (strain G186AR / H82 / ATCC MYA-2454 / RMSCC 2432) GN=HCBG_07920 PE=3 SV=1	99	DAKIDKSSVHEIVLVGGSTRIPR		missed K-I@3; missed K-S@6; missed R-I@20	0.000361901	2476.38	496.283	2476.38	496.283	5	9	1.1.1.2865.6	1	32.5668	3860.16	32.7114
	tr|C0NYC6|C0NYC6_AJECG	Hsp70-like protein OS=Ajellomyces capsulatus (strain G186AR / H82 / ATCC MYA-2454 / RMSCC 2432) GN=HCBG_07920 PE=3 SV=1	95.37	SETFSTFSDNQPGVLIQVFEGER	Methyl(E)@2		0.0213699	2600.26	867.761	2600.24	867.754	3	11	1.1.1.3552.34	1	49.1655	11700.8	48.9815
	tr|C0NYC6|C0NYC6_AJECG	Hsp70-like protein OS=Ajellomyces capsulatus (strain G186AR / H82 / ATCC MYA-2454 / RMSCC 2432) GN=HCBG_07920 PE=3 SV=1	99	EFTPEEISSMVLTK			0.00244321	1609.79	805.904	1609.79	805.903	2	7	1.1.1.3553.24	1	49.2082	478.089	49.2358
	tr|C0NYC6|C0NYC6_AJECG	Hsp70-like protein OS=Ajellomyces capsulatus (strain G186AR / H82 / ATCC MYA-2454 / RMSCC 2432) GN=HCBG_07920 PE=3 SV=1	96.8	IDKSSVHEIVLVGGSTR		missed K-S@3	-0.00221891	1795.98	898.996	1795.98	898.997	2	7	1.1.1.2747.49	1	29.9799	831.547	29.9357
	tr|C0NYC6|C0NYC6_AJECG	Hsp70-like protein OS=Ajellomyces capsulatus (strain G186AR / H82 / ATCC MYA-2454 / RMSCC 2432) GN=HCBG_07920 PE=3 SV=1	95.87	KFADPEVQADMK		missed K-F@1	0.00117329	1377.66	460.228	1377.66	460.227	3	5	1.1.1.2642.11	1	24.6099	242.524	24.5973
	tr|C0NYC6|C0NYC6_AJECG	Hsp70-like protein OS=Ajellomyces capsulatus (strain G186AR / H82 / ATCC MYA-2454 / RMSCC 2432) GN=HCBG_07920 PE=3 SV=1	99	FEELCQDLFR	Carbamidomethyl(C)@5		0.00317545	1355.62	678.818	1355.62	678.816	2	10	1.1.1.3042.15	1	41.4415	1875.26	41.3766
	tr|C0NYC6|C0NYC6_AJECG	Hsp70-like protein OS=Ajellomyces capsulatus (strain G186AR / H82 / ATCC MYA-2454 / RMSCC 2432) GN=HCBG_07920 PE=3 SV=1	99	DVAPLSLGIETAGGVMTPLIKR		cleaved L-D@N-term; missed K-R@21	0.00270953	2237.25	746.757	2237.25	746.756	3	9	1.1.1.3544.4	1	54.0067	767.899	54.0005
	tr|C0NYC6|C0NYC6_AJECG	Hsp70-like protein OS=Ajellomyces capsulatus (strain G186AR / H82 / ATCC MYA-2454 / RMSCC 2432) GN=HCBG_07920 PE=3 SV=1	99	ARFEELCQDLFRSTMEPVER	Carbamidomethyl(C)@7	missed R-F@2; missed R-S@12	-0.00217307	2512.18	629.053	2512.18	629.053	4	12	1.1.1.3369.11	1	45.1438	2733.39	45.0803
	tr|C0NYC6|C0NYC6_AJECG	Hsp70-like protein OS=Ajellomyces capsulatus (strain G186AR / H82 / ATCC MYA-2454 / RMSCC 2432) GN=HCBG_07920 PE=3 SV=1	99	SSVHEIVLVGGSTRIPR		missed R-I@14	-0.00122987	1806.01	603.011	1806.01	603.011	3	8	1.1.1.2845.28	1	31.5735	890.499	31.5472
	tr|C0NYC6|C0NYC6_AJECG	Hsp70-like protein OS=Ajellomyces capsulatus (strain G186AR / H82 / ATCC MYA-2454 / RMSCC 2432) GN=HCBG_07920 PE=3 SV=1	98.2	SETFSTFSDNQPGVLIQVFEGERAR		missed R-A@23	0.00123309	2813.36	938.795	2813.36	938.795	3	8	1.1.1.3194.42	1	52.4803	3289.89	52.493
	tr|C0NYC6|C0NYC6_AJECG	Hsp70-like protein OS=Ajellomyces capsulatus (strain G186AR / H82 / ATCC MYA-2454 / RMSCC 2432) GN=HCBG_07920 PE=3 SV=1	97.07	LIGDAAKNQVAMNPANTVFDAK		missed K-N@7	0.00247366	2287.17	763.396	2287.16	763.395	3	7	1.1.1.3215.18	1	37.3842	1173.25	37.3077
	tr|C0NYC6|C0NYC6_AJECG	Hsp70-like protein OS=Ajellomyces capsulatus (strain G186AR / H82 / ATCC MYA-2454 / RMSCC 2432) GN=HCBG_07920 PE=3 SV=1	99	IINEPTAAAIAYGLDKKADGER		missed K-K@16; missed K-A@17	-0.0012764	2315.21	579.81	2315.21	579.81	4	21	1.1.1.2962.5	1	37.4362	11512.6	37.5295
	tr|C0NYC6|C0NYC6_AJECG	Hsp70-like protein OS=Ajellomyces capsulatus (strain G186AR / H82 / ATCC MYA-2454 / RMSCC 2432) GN=HCBG_07920 PE=3 SV=1	99	SINPDEAVAYGAAVQAAILSGDTSSK			-1.02348	2533.23	845.416	2534.25	845.757	3	10	1.1.1.3307.23	1	54.8534	2665.93	54.9841
	tr|C0NYC6|C0NYC6_AJECG	Hsp70-like protein OS=Ajellomyces capsulatus (strain G186AR / H82 / ATCC MYA-2454 / RMSCC 2432) GN=HCBG_07920 PE=3 SV=1	99	FADPEVQADMK			0.00116996	1249.57	625.79	1249.56	625.79	2	9	1.1.1.2769.31	1	27.7036	872.78	27.827
	tr|C0NYC6|C0NYC6_AJECG	Hsp70-like protein OS=Ajellomyces capsulatus (strain G186AR / H82 / ATCC MYA-2454 / RMSCC 2432) GN=HCBG_07920 PE=3 SV=1	99	LVSDFFNGKEPNKSINPDEAVAYGAAVQAAILSGDTSSK		missed K-E@9; missed K-S@13	-0.00295306	4009.99	1003.5	4009.99	1003.51	4	12	1.1.1.3292.38	1	54.1021	5644.27	54.2199
	tr|C0NYC6|C0NYC6_AJECG	Hsp70-like protein OS=Ajellomyces capsulatus (strain G186AR / H82 / ATCC MYA-2454 / RMSCC 2432) GN=HCBG_07920 PE=3 SV=1	98.64	VLRDAKIDKSSVHEIVLVGGSTR		missed R-D@3; missed K-I@6; missed K-S@9	0.00189943	2478.39	620.606	2478.39	620.605	4	8	1.1.1.2757.30	1	30.4732	1066.66	30.3942
	tr|C0NYC6|C0NYC6_AJECG	Hsp70-like protein OS=Ajellomyces capsulatus (strain G186AR / H82 / ATCC MYA-2454 / RMSCC 2432) GN=HCBG_07920 PE=3 SV=1	99	NQVAMNPANTVFDAKRLIGR	Hydroxymethyl(N)@9	missed K-R@15; missed R-L@16	-0.00541975	2244.17	562.051	2244.18	562.052	4	9	1.1.1.3595.4	1	40.4462	925.552	40.4393
	tr|C0NYC6|C0NYC6_AJECG	Hsp70-like protein OS=Ajellomyces capsulatus (strain G186AR / H82 / ATCC MYA-2454 / RMSCC 2432) GN=HCBG_07920 PE=3 SV=1	96.92	FYGAGGEGAPGGFPGAGGPGGFPGGPGAGHASGGGDDGPTVEEVD			0.00676409	3898.68	975.677	3898.67	975.676	4	10	1.1.1.2997.28	1	42.5411	15109.5	42.6577
	tr|C0NYC6|C0NYC6_AJECG	Hsp70-like protein OS=Ajellomyces capsulatus (strain G186AR / H82 / ATCC MYA-2454 / RMSCC 2432) GN=HCBG_07920 PE=3 SV=1	97.07	STNEILLLDVAPLSLGIETAGGVMTPLIKR		missed K-R@29	-0.00350239	3120.74	1041.26	3120.75	1041.26	3	6	1.1.1.3818.38	1	67.9962	2413.82	67.909
	tr|C0NYC6|C0NYC6_AJECG	Hsp70-like protein OS=Ajellomyces capsulatus (strain G186AR / H82 / ATCC MYA-2454 / RMSCC 2432) GN=HCBG_07920 PE=3 SV=1	97.36	LKSEIDKTVQWLDENQTATKEEYESQQKELEAVANPIMMK		missed K-S@2; missed K-T@7; missed K-E@20; missed K-E@28	0.00409897	4694.31	1174.59	4694.31	1174.58	4	6	1.1.1.3206.50	1	49.7489	2926.53	49.704
	tr|C0NYC6|C0NYC6_AJECG	Hsp70-like protein OS=Ajellomyces capsulatus (strain G186AR / H82 / ATCC MYA-2454 / RMSCC 2432) GN=HCBG_07920 PE=3 SV=1	95.53	DAGLIAGLNVLR			0.018705	1210.72	606.368	1210.7	606.359	2	7	1.1.1.3110.5	0	48.1824	3117.89	48.2259
	tr|C0NYC6|C0NYC6_AJECG	Hsp70-like protein OS=Ajellomyces capsulatus (strain G186AR / H82 / ATCC MYA-2454 / RMSCC 2432) GN=HCBG_07920 PE=3 SV=1	99	LVSDFFNGKEPNKSINPDEAVAYGAAVQAAILSGDTSSKSTNEILLLDVAPLSLGIETAGGVMTPLIKR		missed K-E@9; missed K-S@13; missed K-S@39; missed K-R@68	0.997501	7113.72	1186.63	7112.73	1186.46	6	12	1.1.1.3504.50	1	68.2276	2612.15	68.2336
	tr|C0NYC6|C0NYC6_AJECG	Hsp70-like protein OS=Ajellomyces capsulatus (strain G186AR / H82 / ATCC MYA-2454 / RMSCC 2432) GN=HCBG_07920 PE=3 SV=1	99	NTLSDSKVDEKLEAGDKEK		missed K-V@7; missed K-L@11; missed K-E@17	0.00115008	2105.05	527.27	2105.05	527.269	4	11	1.1.1.2624.5	1	20.405	846.458	20.3251
	tr|C0NYC6|C0NYC6_AJECG	Hsp70-like protein OS=Ajellomyces capsulatus (strain G186AR / H82 / ATCC MYA-2454 / RMSCC 2432) GN=HCBG_07920 PE=3 SV=1	98.9	IINEPTAAAIAYGLDKK	Deamidated(N)@3	missed K-K@16	0.0386473	1788.01	597.009	1787.97	596.996	3	11	1.1.1.2975.15	1	38.0938	9557.11	38.079
	tr|C0NYC6|C0NYC6_AJECG	Hsp70-like protein OS=Ajellomyces capsulatus (strain G186AR / H82 / ATCC MYA-2454 / RMSCC 2432) GN=HCBG_07920 PE=3 SV=1	95.72	SSVHEIVLVGGSTR			-0.000307584	1439.77	480.932	1439.77	480.932	3	7	1.1.1.2728.13	1	28.981	1916.15	28.7106
	tr|C0NYC6|C0NYC6_AJECG	Hsp70-like protein OS=Ajellomyces capsulatus (strain G186AR / H82 / ATCC MYA-2454 / RMSCC 2432) GN=HCBG_07920 PE=3 SV=1	97.92	STAGDTHLGGEDFDNR			0.00136087	1690.72	564.581	1690.72	564.58	3	8	1.1.1.2600.13	1	22.5027	329.543	22.573
	tr|C0NYC6|C0NYC6_AJECG	Hsp70-like protein OS=Ajellomyces capsulatus (strain G186AR / H82 / ATCC MYA-2454 / RMSCC 2432) GN=HCBG_07920 PE=3 SV=1	99	LVNHFVSEFKR		missed K-R@10	-0.000608855	1374.74	459.254	1374.74	459.254	3	12	1.1.1.2722.8	1	28.6697	884.111	28.6085
	tr|C0NYC6|C0NYC6_AJECG	Hsp70-like protein OS=Ajellomyces capsulatus (strain G186AR / H82 / ATCC MYA-2454 / RMSCC 2432) GN=HCBG_07920 PE=3 SV=1	96.29	MRETAEAYLGGTVNNAVVTVPAYFNDSQR		missed R-E@2	-0.00514394	3172.52	794.137	3172.52	794.138	4	6	1.1.1.3164.30	1	47.603	799.45	47.422
tr|C0NKE9|C0NKE9_AJECG Beta-glucosidase OS=Ajellomyces capsulatus (strain G186AR / H82 / ATCC MYA-2454 / RMSCC 2432) GN=HCBG_03629 PE=3 SV=1	tr|C0NKE9|C0NKE9_AJECG	Beta-glucosidase OS=Ajellomyces capsulatus (strain G186AR / H82 / ATCC MYA-2454 / RMSCC 2432) GN=HCBG_03629 PE=3 SV=1	99	AVKGNEDVISAITVGSETLYRGNFTGPELLAKINDVKKQIPGVR		missed K-G@3; missed R-G@21; missed K-I@32; missed K-K@37; missed K-Q@38	-9.98181	4686.57	938.322	4696.56	940.318	5	9	1.1.1.3542.34	1	53.9305	1775.48	53.7467
	tr|C0NKE9|C0NKE9_AJECG	Beta-glucosidase OS=Ajellomyces capsulatus (strain G186AR / H82 / ATCC MYA-2454 / RMSCC 2432) GN=HCBG_03629 PE=3 SV=1	98.78	IHGGVDYLLVNAF		cleaved L-I@N-term; cleaved F-A@C-term	-0.00691469	1416.73	709.374	1416.74	709.377	2	8	1.1.1.3234.11	1	51.1385	873.939	51.1261
	tr|C0NKE9|C0NKE9_AJECG	Beta-glucosidase OS=Ajellomyces capsulatus (strain G186AR / H82 / ATCC MYA-2454 / RMSCC 2432) GN=HCBG_03629 PE=3 SV=1	99	VAGSRAKDIYIATGETGWPTDGGSNYGNAK		missed R-A@5; missed K-D@7	0.00175628	3055.47	764.874	3055.46	764.873	4	23	1.1.1.3142.33	1	33.7424	17015.3	33.7122
	tr|C0NKE9|C0NKE9_AJECG	Beta-glucosidase OS=Ajellomyces capsulatus (strain G186AR / H82 / ATCC MYA-2454 / RMSCC 2432) GN=HCBG_03629 PE=3 SV=1	99	SASDCDNALTIIPAAK	Carbamidomethyl(C)@5	cleaved Y-S@N-term	-0.00359407	1645.79	823.904	1645.8	823.906	2	10	1.1.1.3350.13	1	36.1932	921.746	36.1186
	tr|C0NKE9|C0NKE9_AJECG	Beta-glucosidase OS=Ajellomyces capsulatus (strain G186AR / H82 / ATCC MYA-2454 / RMSCC 2432) GN=HCBG_03629 PE=3 SV=1	95.27	TYSASDCDNALTIIPAAKAK	Cation:K(D)@6; Carbamidomethyl(C)@7; Dicarbamidomethyl(D)@8	missed K-A@18	-0.00100684	2261.04	1131.53	2261.04	1131.53	2	14	1.1.1.3282.30	1	35.6516	8114.31	35.6667
	tr|C0NKE9|C0NKE9_AJECG	Beta-glucosidase OS=Ajellomyces capsulatus (strain G186AR / H82 / ATCC MYA-2454 / RMSCC 2432) GN=HCBG_03629 PE=3 SV=1	96.99	DIYIATGETGWPTDGGSNYGNAK			-0.000597558	2386.07	1194.04	2386.07	1194.04	2	7	1.1.1.3311.50	1	40.841	5222.9	40.6449
	tr|C0NKE9|C0NKE9_AJECG	Beta-glucosidase OS=Ajellomyces capsulatus (strain G186AR / H82 / ATCC MYA-2454 / RMSCC 2432) GN=HCBG_03629 PE=3 SV=1	99	INDVKKQIPGVR		missed K-K@5; missed K-Q@6	-0.00288704	1365.81	456.276	1365.81	456.277	3	13	1.1.1.2885.2	1	20.6983	890.998	20.5365
	tr|C0NKE9|C0NKE9_AJECG	Beta-glucosidase OS=Ajellomyces capsulatus (strain G186AR / H82 / ATCC MYA-2454 / RMSCC 2432) GN=HCBG_03629 PE=3 SV=1	96.31	DIYIATGETGWPTDGGSNYGNAKAGTSNAK	Deamidated(N)@28; Delta:H(2)C(2)(K)@30	missed K-A@23	0.0145409	3042.4	1015.14	3042.38	1015.14	3	10	1.1.1.3304.20	1	36.7548	1893.94	36.6628
	tr|C0NKE9|C0NKE9_AJECG	Beta-glucosidase OS=Ajellomyces capsulatus (strain G186AR / H82 / ATCC MYA-2454 / RMSCC 2432) GN=HCBG_03629 PE=3 SV=1	95.69	GNEDVISAITVGSETLYR			-0.00598092	1922.95	641.991	1922.96	641.993	3	5	1.1.1.3263.8	1	52.6116	747.885	52.6017
	tr|C0NKE9|C0NKE9_AJECG	Beta-glucosidase OS=Ajellomyces capsulatus (strain G186AR / H82 / ATCC MYA-2454 / RMSCC 2432) GN=HCBG_03629 PE=3 SV=1	97.59	AKDIYIATGETGWPTDGGSNYGNAKA		cleaved A-G@C-term; missed K-D@2; missed K-A@25	-0.000187231	2656.24	886.421	2656.24	886.421	3	13	1.1.1.3277.16	1	35.4049	985.493	35.4674
	tr|C0NKE9|C0NKE9_AJECG	Beta-glucosidase OS=Ajellomyces capsulatus (strain G186AR / H82 / ATCC MYA-2454 / RMSCC 2432) GN=HCBG_03629 PE=3 SV=1	97.12	HWGMYTADRK		missed R-K@9	-0.000609709	1263.58	422.201	1263.58	422.201	3	7	1.1.1.2570.2	1	20.9808	156.997	20.9737
	tr|C0NKE9|C0NKE9_AJECG	Beta-glucosidase OS=Ajellomyces capsulatus (strain G186AR / H82 / ATCC MYA-2454 / RMSCC 2432) GN=HCBG_03629 PE=3 SV=1	98.23	AKGFKVVLGIWPDVETSFKADTAILKK		missed K-G@2; missed K-V@5; missed K-A@19; missed K-K@26	0.00343673	2960.68	741.177	2960.67	741.176	4	7	1.1.1.3203.15	1	49.5667	2120.36	49.653
	tr|C0NKE9|C0NKE9_AJECG	Beta-glucosidase OS=Ajellomyces capsulatus (strain G186AR / H82 / ATCC MYA-2454 / RMSCC 2432) GN=HCBG_03629 PE=3 SV=1	99	GFKVVLGIWPDVETSFK		missed K-V@3	-0.00313475	1921.03	641.351	1921.03	641.352	3	10	1.1.1.3534.3	1	53.4979	1284.4	53.5942
	tr|C0NKE9|C0NKE9_AJECG	Beta-glucosidase OS=Ajellomyces capsulatus (strain G186AR / H82 / ATCC MYA-2454 / RMSCC 2432) GN=HCBG_03629 PE=3 SV=1	95.63	AVKGNEDVISAITVGSETLYR	Delta:H(4)C(2)(K)@3; Deamidated(N)@5	missed K-G@3	0.072994	2250.25	751.09	2250.17	751.065	3	10	1.1.1.3022.11	0	43.7692	3569.44	43.6077
	tr|C0NKE9|C0NKE9_AJECG	Beta-glucosidase OS=Ajellomyces capsulatus (strain G186AR / H82 / ATCC MYA-2454 / RMSCC 2432) GN=HCBG_03629 PE=3 SV=1	96.03	AITVGSETLYR		cleaved S-A@N-term	-0.00158701	1208.64	605.327	1208.64	605.327	2	7	1.1.1.2850.23	1	31.8215	290.972	31.85
	tr|C0NKE9|C0NKE9_AJECG	Beta-glucosidase OS=Ajellomyces capsulatus (strain G186AR / H82 / ATCC MYA-2454 / RMSCC 2432) GN=HCBG_03629 PE=3 SV=1	97.31	AASEKHWGMYTADRKAKYQVQC	Carbamidomethyl(C)@22	missed K-H@5; missed R-K@14; missed K-A@15; missed K-Y@17	-0.00114154	2627.24	657.816	2627.24	657.817	4	10	1.1.1.3113.3	1	24.2622	765.242	24.3428
	tr|C0NKE9|C0NKE9_AJECG	Beta-glucosidase OS=Ajellomyces capsulatus (strain G186AR / H82 / ATCC MYA-2454 / RMSCC 2432) GN=HCBG_03629 PE=3 SV=1	98.91	AASEKHWGMYTADR		missed K-H@5	-0.000415205	1621.73	541.584	1621.73	541.584	3	6	1.1.1.2602.20	1	22.5948	889.625	22.4228
	tr|C0NKE9|C0NKE9_AJECG	Beta-glucosidase OS=Ajellomyces capsulatus (strain G186AR / H82 / ATCC MYA-2454 / RMSCC 2432) GN=HCBG_03629 PE=3 SV=1	99	AMAHIQKVAGSR		missed K-V@7	-0.00284769	1267.68	423.567	1267.68	423.568	3	16	1.1.1.2543.2	1	14.3673	175.94	14.2979
	tr|C0NKE9|C0NKE9_AJECG	Beta-glucosidase OS=Ajellomyces capsulatus (strain G186AR / H82 / ATCC MYA-2454 / RMSCC 2432) GN=HCBG_03629 PE=3 SV=1	99	AMAHIQKVAGSRAKDIYIATGETGWPTDGGSNYGNAKAGTSNAK	Deamidated(N)@42; Delta:H(2)C(2)(K)@44	missed K-V@7; missed R-A@12; missed K-D@14; missed K-A@37	0.0183234	4491.21	749.542	4491.19	749.539	6	9	1.1.1.3219.35	1	32.5029	588.351	32.5214
	tr|C0NKE9|C0NKE9_AJECG	Beta-glucosidase OS=Ajellomyces capsulatus (strain G186AR / H82 / ATCC MYA-2454 / RMSCC 2432) GN=HCBG_03629 PE=3 SV=1	95.86	VVLGIWPDVETSFKADTAILK		missed K-A@14	-0.00436254	2301.26	768.093	2301.26	768.095	3	7	1.1.1.3314.14	1	58.5459	2767.25	58.4796
	tr|C0NKE9|C0NKE9_AJECG	Beta-glucosidase OS=Ajellomyces capsulatus (strain G186AR / H82 / ATCC MYA-2454 / RMSCC 2432) GN=HCBG_03629 PE=3 SV=1	95.18	VVLGIWPDVETSFKADTAILKK		missed K-A@14; missed K-K@21	0.000533529	2429.36	810.793	2429.36	810.793	3	6	1.1.1.3259.21	1	52.4191	13925.8	51.8894
	tr|C0NKE9|C0NKE9_AJECG	Beta-glucosidase OS=Ajellomyces capsulatus (strain G186AR / H82 / ATCC MYA-2454 / RMSCC 2432) GN=HCBG_03629 PE=3 SV=1	97.14	LVRTYSASDCDNALTIIPAAKAK	Cation:K(D)@9; Carbamidomethyl(C)@10; Dicarbamidomethyl(D)@11	missed R-T@3; missed K-A@21	-0.00154072	2629.29	658.33	2629.29	658.331	4	15	1.1.1.3174.8	1	35.3254	24529.7	35.211
	tr|C0NKE9|C0NKE9_AJECG	Beta-glucosidase OS=Ajellomyces capsulatus (strain G186AR / H82 / ATCC MYA-2454 / RMSCC 2432) GN=HCBG_03629 PE=3 SV=1	95.95	AKDIYIATGETGWPTDGGSNYGNAKAGTSNAK	Deamidated(N)@30; Delta:H(2)C(2)(K)@32	missed K-D@2; missed K-A@25	0.00957835	3241.53	1081.52	3241.52	1081.51	3	11	1.1.1.3121.48	1	32.6953	6599.56	32.6523
	tr|C0NKE9|C0NKE9_AJECG	Beta-glucosidase OS=Ajellomyces capsulatus (strain G186AR / H82 / ATCC MYA-2454 / RMSCC 2432) GN=HCBG_03629 PE=3 SV=1	95.27	AGTFGFAMGVK		cleaved A-A@N-term	0.00153587	1084.54	543.277	1084.54	543.276	2	8	1.1.1.3457.3	0	44.3469	1158.71	44.3416
	tr|C0NKE9|C0NKE9_AJECG	Beta-glucosidase OS=Ajellomyces capsulatus (strain G186AR / H82 / ATCC MYA-2454 / RMSCC 2432) GN=HCBG_03629 PE=3 SV=1	97.36	AMAHIQKVAGSRAKDIYIATGETGWPTDGGSNYGNAK		missed K-V@7; missed R-A@12; missed K-D@14	0.00181388	3834.88	959.726	3834.87	959.726	4	9	1.1.1.3142.47	1	33.7541	2272.84	33.7122
	tr|C0NKE9|C0NKE9_AJECG	Beta-glucosidase OS=Ajellomyces capsulatus (strain G186AR / H82 / ATCC MYA-2454 / RMSCC 2432) GN=HCBG_03629 PE=3 SV=1	99	GFKVVLGIWPDVETSFKADTAILKKAVKGNEDVISAITVGSETLYR	Deamidated(N)@30	missed K-V@3; missed K-A@17; missed K-K@24; missed K-A@25; missed K-G@28	0.0153918	4965.69	828.622	4965.67	828.62	6	7	1.1.1.3749.17	1	64.4561	507.942	64.4386
	tr|C0NKE9|C0NKE9_AJECG	Beta-glucosidase OS=Ajellomyces capsulatus (strain G186AR / H82 / ATCC MYA-2454 / RMSCC 2432) GN=HCBG_03629 PE=3 SV=1	96.45	DFEDDFDVLKAH	GlyGlyGln(K)@10	cleaved H-T@C-term; missed K-A@10	-0.0137623	1692.74	565.253	1692.75	565.257	3	14	1.1.1.3413.2	1	42.1444	7897.72	42.1397
	tr|C0NKE9|C0NKE9_AJECG	Beta-glucosidase OS=Ajellomyces capsulatus (strain G186AR / H82 / ATCC MYA-2454 / RMSCC 2432) GN=HCBG_03629 PE=3 SV=1	96.82	IWPDVETSFKADTAILK		cleaved G-I@N-term; missed K-A@10	0.00478084	1933.02	645.349	1933.02	645.347	3	9	1.1.1.3507.4	1	46.8645	1121.4	46.9087
	tr|C0NKE9|C0NKE9_AJECG	Beta-glucosidase OS=Ajellomyces capsulatus (strain G186AR / H82 / ATCC MYA-2454 / RMSCC 2432) GN=HCBG_03629 PE=3 SV=1	95.56	AKDIYIATGETGWPTDGGSNYGNAK		missed K-D@2	0.00254491	2585.21	862.743	2585.2	862.742	3	7	1.1.1.3211.34	1	37.1884	2389.7	36.9577
	tr|C0NKE9|C0NKE9_AJECG	Beta-glucosidase OS=Ajellomyces capsulatus (strain G186AR / H82 / ATCC MYA-2454 / RMSCC 2432) GN=HCBG_03629 PE=3 SV=1	96.59	VGTADSWNKYDDGTADALIHGGVDY		cleaved Y-L@C-term; missed K-Y@9	-0.00114849	2639.18	880.733	2639.18	880.733	3	11	1.1.1.2981.37	1	41.7411	6526.84	41.7579
	tr|C0NKE9|C0NKE9_AJECG	Beta-glucosidase OS=Ajellomyces capsulatus (strain G186AR / H82 / ATCC MYA-2454 / RMSCC 2432) GN=HCBG_03629 PE=3 SV=1	95.27	TYSASDCDNALTIIPAAK	Cation:K(D)@6; Carbamidomethyl(C)@7; Dicarbamidomethyl(D)@8		-0.00256319	2061.91	1031.96	2061.91	1031.96	2	12	1.1.1.3365.20	1	39.7937	47921.2	39.2507
	tr|C0NKE9|C0NKE9_AJECG	Beta-glucosidase OS=Ajellomyces capsulatus (strain G186AR / H82 / ATCC MYA-2454 / RMSCC 2432) GN=HCBG_03629 PE=3 SV=1	99	VGTADSWNKYDDGTADALIHGGVDYLLVNAFA		cleaved A-F@C-term; missed K-Y@9	-0.002082	3367.6	1123.54	3367.6	1123.54	3	10	1.1.1.3420.7	1	63.9467	13932.4	64.0665
	tr|C0NKE9|C0NKE9_AJECG	Beta-glucosidase OS=Ajellomyces capsulatus (strain G186AR / H82 / ATCC MYA-2454 / RMSCC 2432) GN=HCBG_03629 PE=3 SV=1	99	VGTADSWNKYDDGTADALIH		cleaved H-G@C-term; missed K-Y@9	0.00261109	2147.98	717	2147.98	716.999	3	14	1.1.1.2938.28	1	36.2559	9670.73	36.2303
	tr|C0NKE9|C0NKE9_AJECG	Beta-glucosidase OS=Ajellomyces capsulatus (strain G186AR / H82 / ATCC MYA-2454 / RMSCC 2432) GN=HCBG_03629 PE=3 SV=1	95.13	FFEAFDEPWKPDSVGDNGK		cleaved F-F@N-term	-0.000653454	2183.98	729	2183.98	729.001	3	9	1.1.1.3071.15	1	42.8926	3821.84	42.9777
	tr|C0NKE9|C0NKE9_AJECG	Beta-glucosidase OS=Ajellomyces capsulatus (strain G186AR / H82 / ATCC MYA-2454 / RMSCC 2432) GN=HCBG_03629 PE=3 SV=1	99	AASEKHWGMYTADRK		missed K-H@5; missed R-K@14	-0.000868151	1749.82	438.464	1749.83	438.464	4	12	1.1.1.2852.2	1	19.3947	210.758	19.35
	tr|C0NKE9|C0NKE9_AJECG	Beta-glucosidase OS=Ajellomyces capsulatus (strain G186AR / H82 / ATCC MYA-2454 / RMSCC 2432) GN=HCBG_03629 PE=3 SV=1	99	LVRTYSASDCDNALTIIPAAKAKGFK	Carbamidomethyl(C)@10	missed R-T@3; missed K-A@21; missed K-G@23	0.00487907	2809.48	703.378	2809.48	703.377	4	12	1.1.1.3273.10	1	35.1931	973.03	35.1686
	tr|C0NKE9|C0NKE9_AJECG	Beta-glucosidase OS=Ajellomyces capsulatus (strain G186AR / H82 / ATCC MYA-2454 / RMSCC 2432) GN=HCBG_03629 PE=3 SV=1	97.78	TQKDFEDDFDVLKAH	GlyGlyGln(K)@13	cleaved H-T@C-term; missed K-D@3; missed K-A@13	-0.0116152	2049.94	513.492	2049.95	513.495	4	17	1.1.1.3299.2	1	36.4682	16306.7	36.4635
	tr|C0NKE9|C0NKE9_AJECG	Beta-glucosidase OS=Ajellomyces capsulatus (strain G186AR / H82 / ATCC MYA-2454 / RMSCC 2432) GN=HCBG_03629 PE=3 SV=1	98.28	AGTFGFAMGVKNADGSCK	Carbamidomethyl(C)@17	cleaved A-A@N-term; missed K-N@11	-0.00012828	1816.82	606.615	1816.82	606.615	3	10	1.1.1.3139.16	1	33.5775	5211.09	33.4104
	tr|C0NKE9|C0NKE9_AJECG	Beta-glucosidase OS=Ajellomyces capsulatus (strain G186AR / H82 / ATCC MYA-2454 / RMSCC 2432) GN=HCBG_03629 PE=3 SV=1	98.87	KAVKGNEDVISAITVGSETLYR		missed K-A@1; missed K-G@4	0.000308301	2349.25	784.092	2349.25	784.092	3	8	1.1.1.3336.23	1	42.0891	1782.39	41.9649
	tr|C0NKE9|C0NKE9_AJECG	Beta-glucosidase OS=Ajellomyces capsulatus (strain G186AR / H82 / ATCC MYA-2454 / RMSCC 2432) GN=HCBG_03629 PE=3 SV=1	95.18	VVLGIWPDVETSFK			-0.00531656	1588.84	795.43	1588.85	795.432	2	5	1.1.1.3283.16	1	53.6292	950.152	53.7646
	tr|C0NKE9|C0NKE9_AJECG	Beta-glucosidase OS=Ajellomyces capsulatus (strain G186AR / H82 / ATCC MYA-2454 / RMSCC 2432) GN=HCBG_03629 PE=3 SV=1	99	VGTADSWNKYDDGTADALIHGGVDYL		cleaved L-L@C-term; missed K-Y@9	-0.00115373	2752.26	918.427	2752.26	918.428	3	13	1.1.1.3432.42	1	48.341	4968.19	48.3536
	tr|C0NKE9|C0NKE9_AJECG	Beta-glucosidase OS=Ajellomyces capsulatus (strain G186AR / H82 / ATCC MYA-2454 / RMSCC 2432) GN=HCBG_03629 PE=3 SV=1	97.89	AKGFKVVLGIWPDVETSFKADTAILK		missed K-G@2; missed K-V@5; missed K-A@19	-0.00387329	2832.58	709.151	2832.58	709.152	4	6	1.1.1.3581.6	1	54.4318	2916.23	54.0683
	tr|C0NKE9|C0NKE9_AJECG	Beta-glucosidase OS=Ajellomyces capsulatus (strain G186AR / H82 / ATCC MYA-2454 / RMSCC 2432) GN=HCBG_03629 PE=3 SV=1	99	VGTADSWNKYDDGTADALIHGGVDYLLVNA		cleaved A-F@C-term; missed K-Y@9	0.00093382	3149.5	1050.84	3149.49	1050.84	3	7	1.1.1.3604.46	1	57.102	13595.4	57.1623
	tr|C0NKE9|C0NKE9_AJECG	Beta-glucosidase OS=Ajellomyces capsulatus (strain G186AR / H82 / ATCC MYA-2454 / RMSCC 2432) GN=HCBG_03629 PE=3 SV=1	97.08	NADGSCKTQKDFEDDFDVLKAH	Carbamidomethyl(C)@6; GlyGlyGln(K)@20	cleaved H-T@C-term; missed K-T@7; missed K-D@10; missed K-A@20	-0.0140184	2782.22	696.563	2782.24	696.567	4	14	1.1.1.3347.15	1	36.0405	47159.9	35.8698
	tr|C0NKE9|C0NKE9_AJECG	Beta-glucosidase OS=Ajellomyces capsulatus (strain G186AR / H82 / ATCC MYA-2454 / RMSCC 2432) GN=HCBG_03629 PE=3 SV=1	99	TFGFAMGVK		cleaved G-T@N-term	0.00405474	956.483	479.249	956.479	479.247	2	8	1.1.1.2882.2	1	36.7577	704.685	36.7533
	tr|C0NKE9|C0NKE9_AJECG	Beta-glucosidase OS=Ajellomyces capsulatus (strain G186AR / H82 / ATCC MYA-2454 / RMSCC 2432) GN=HCBG_03629 PE=3 SV=1	99	AKDIYIATGETGWPTDGGSNYGN		cleaved N-A@C-term; missed K-D@2	-0.00334078	2386.07	796.363	2386.07	796.364	3	13	1.1.1.3230.15	1	38.1272	1670.8	38.1042
	tr|C0NKE9|C0NKE9_AJECG	Beta-glucosidase OS=Ajellomyces capsulatus (strain G186AR / H82 / ATCC MYA-2454 / RMSCC 2432) GN=HCBG_03629 PE=3 SV=1	99	IYIATGETGWPTDGGSNYGNAK		cleaved D-I@N-term	0.0148083	2271.06	1136.54	2271.04	1136.53	2	9	1.1.1.3216.37	1	37.4492	461.857	37.5077
	tr|C0NKE9|C0NKE9_AJECG	Beta-glucosidase OS=Ajellomyces capsulatus (strain G186AR / H82 / ATCC MYA-2454 / RMSCC 2432) GN=HCBG_03629 PE=3 SV=1	95.86	LVRTYSASDCDNALTIIPAAK	Cation:K(D)@9; Carbamidomethyl(C)@10; Dicarbamidomethyl(D)@11	missed R-T@3	0.00786423	2430.17	811.064	2430.16	811.061	3	11	1.1.1.3356.15	1	39.3269	988.42	39.3005
	tr|C0NKE9|C0NKE9_AJECG	Beta-glucosidase OS=Ajellomyces capsulatus (strain G186AR / H82 / ATCC MYA-2454 / RMSCC 2432) GN=HCBG_03629 PE=3 SV=1	95.51	GTFGFAMGVK		cleaved A-G@N-term	0.00111481	1013.5	507.758	1013.5	507.758	2	7	1.1.1.3320.2	1	37.5126	914.664	37.5586
	tr|C0NKE9|C0NKE9_AJECG	Beta-glucosidase OS=Ajellomyces capsulatus (strain G186AR / H82 / ATCC MYA-2454 / RMSCC 2432) GN=HCBG_03629 PE=3 SV=1	96.67	AGTFGFAMGVKN		cleaved A-A@N-term; cleaved N-A@C-term; missed K-N@11	0.00127226	1198.58	600.298	1198.58	600.297	2	7	1.1.1.3575.10	1	37.0907	670.92	37.1806
	tr|C0NKE9|C0NKE9_AJECG	Beta-glucosidase OS=Ajellomyces capsulatus (strain G186AR / H82 / ATCC MYA-2454 / RMSCC 2432) GN=HCBG_03629 PE=3 SV=1	96.32	GFKVVLGIWPDVETSFKADTAILK		missed K-V@3; missed K-A@17	-0.000988117	2633.45	878.823	2633.45	878.823	3	6	1.1.1.3772.21	1	57.418	2054.73	57.3971
	tr|C0NKE9|C0NKE9_AJECG	Beta-glucosidase OS=Ajellomyces capsulatus (strain G186AR / H82 / ATCC MYA-2454 / RMSCC 2432) GN=HCBG_03629 PE=3 SV=1	96.33	GFKVVLGIWPDVETSFKADTAILKK		missed K-V@3; missed K-A@17; missed K-K@24	-0.00341415	2761.54	691.392	2761.54	691.393	4	7	1.1.1.3532.9	1	53.4007	11541.1	52.8825
	tr|C0NKE9|C0NKE9_AJECG	Beta-glucosidase OS=Ajellomyces capsulatus (strain G186AR / H82 / ATCC MYA-2454 / RMSCC 2432) GN=HCBG_03629 PE=3 SV=1	96.51	TYSASDCDNALTIIPAAKAKGFK	Cation:K(D)@6; Carbamidomethyl(C)@7; Dicarbamidomethyl(D)@8	missed K-A@18; missed K-G@20	-0.00566751	2593.22	865.414	2593.22	865.416	3	11	1.1.1.3204.29	1	36.8426	1272.67	36.8577
	tr|C0NKE9|C0NKE9_AJECG	Beta-glucosidase OS=Ajellomyces capsulatus (strain G186AR / H82 / ATCC MYA-2454 / RMSCC 2432) GN=HCBG_03629 PE=3 SV=1	95.19	AKDIYIATGETGWPTDGGSN		cleaved N-Y@C-term; missed K-D@2	0.00158607	2051.95	1026.98	2051.94	1026.98	2	8	1.1.1.3303.28	1	36.7075	1529.91	36.7625
tr|C0NAT6|C0NAT6_AJECG Putative uncharacterized protein OS=Ajellomyces capsulatus (strain G186AR / H82 / ATCC MYA-2454 / RMSCC 2432) GN=HCBG_00232 PE=4 SV=1	tr|C0NAT6|C0NAT6_AJECG	Putative uncharacterized protein OS=Ajellomyces capsulatus (strain G186AR / H82 / ATCC MYA-2454 / RMSCC 2432) GN=HCBG_00232 PE=4 SV=1	97.66	QILDTLGGASIGGVPFCYRY	Carbamidomethyl(C)@17; Arg->GluSA(R)@19; Dioxidation(Y)@20	cleaved Y-D@C-term; missed R-Y@19	-0.00158096	2175.02	1088.52	2175.02	1088.52	2	13	1.1.1.3222.49	1	50.5598	8869.99	50.4651
	tr|C0NAT6|C0NAT6_AJECG	Putative uncharacterized protein OS=Ajellomyces capsulatus (strain G186AR / H82 / ATCC MYA-2454 / RMSCC 2432) GN=HCBG_00232 PE=4 SV=1	96.97	SLKEILADLSPSLPLS		cleaved A-S@N-term; cleaved S-S@C-term; missed K-E@3	-0.00214571	1681.95	841.981	1681.95	841.982	2	10	1.1.1.3830.15	1	60.3657	1110.94	60.4515
	tr|C0NAT6|C0NAT6_AJECG	Putative uncharacterized protein OS=Ajellomyces capsulatus (strain G186AR / H82 / ATCC MYA-2454 / RMSCC 2432) GN=HCBG_00232 PE=4 SV=1	99	CNIGPGLSNRPHCLSR	Carbamidomethyl(C)@1; Carbamidomethyl(C)@13	cleaved T-C@N-term	-0.0011947	1836.88	460.228	1836.88	460.228	4	12	1.1.1.3102.2	1	23.7012	233.018	23.6915
	tr|C0NAT6|C0NAT6_AJECG	Putative uncharacterized protein OS=Ajellomyces capsulatus (strain G186AR / H82 / ATCC MYA-2454 / RMSCC 2432) GN=HCBG_00232 PE=4 SV=1	99	IRQILDTLGGASIGGVPF		cleaved F-C@C-term; missed R-Q@2	-0.00337301	1813.01	907.51	1813.01	907.512	2	10	1.1.1.3273.31	1	53.1369	1709.92	53.209
	tr|C0NAT6|C0NAT6_AJECG	Putative uncharacterized protein OS=Ajellomyces capsulatus (strain G186AR / H82 / ATCC MYA-2454 / RMSCC 2432) GN=HCBG_00232 PE=4 SV=1	98.57	QILDTLGGASIGGVPFCYR	Carbamidomethyl(C)@17		-0.000574214	2023.02	675.347	2023.02	675.347	3	8	1.1.1.3197.13	1	49.2602	12206.1	49.3985
	tr|C0NAT6|C0NAT6_AJECG	Putative uncharacterized protein OS=Ajellomyces capsulatus (strain G186AR / H82 / ATCC MYA-2454 / RMSCC 2432) GN=HCBG_00232 PE=4 SV=1	99	GIGSVMMDVAGSPSDPIFFMHHAFIDR		cleaved N-G@N-term	0.00959218	2933.38	734.351	2933.37	734.349	4	11	1.1.1.3344.7	1	56.7198	1850.02	56.7616
	tr|C0NAT6|C0NAT6_AJECG	Putative uncharacterized protein OS=Ajellomyces capsulatus (strain G186AR / H82 / ATCC MYA-2454 / RMSCC 2432) GN=HCBG_00232 PE=4 SV=1	97.61	SLKEILADLSPSLPLSSFGKF		cleaved A-S@N-term; cleaved F-H@C-term; missed K-E@3; missed K-F@20	-0.00664592	2248.23	750.417	2248.24	750.419	3	7	1.1.1.3799.4	1	65.4914	369.455	65.5357
	tr|C0NAT6|C0NAT6_AJECG	Putative uncharacterized protein OS=Ajellomyces capsulatus (strain G186AR / H82 / ATCC MYA-2454 / RMSCC 2432) GN=HCBG_00232 PE=4 SV=1	99	ASLKEILADLSPSLPLSSFGK		cleaved S-A@N-term; missed K-E@4	-0.00136841	2172.2	725.075	2172.2	725.075	3	11	1.1.1.3439.6	1	61.5527	1064.96	61.4934
	tr|C0NAT6|C0NAT6_AJECG	Putative uncharacterized protein OS=Ajellomyces capsulatus (strain G186AR / H82 / ATCC MYA-2454 / RMSCC 2432) GN=HCBG_00232 PE=4 SV=1	99	VASASLKEILADLSPSLPLSSFGK		cleaved S-V@N-term; missed K-E@7	-2.00618	2427.34	1214.67	2429.34	1215.68	2	11	1.1.1.3396.25	1	59.4057	2551.23	59.3608
	tr|C0NAT6|C0NAT6_AJECG	Putative uncharacterized protein OS=Ajellomyces capsulatus (strain G186AR / H82 / ATCC MYA-2454 / RMSCC 2432) GN=HCBG_00232 PE=4 SV=1	96.88	FSSATNRYEDFAR		missed R-Y@7	-0.000394179	1562.71	521.911	1562.71	521.911	3	7	1.1.1.2771.21	1	27.7969	722.883	27.7254
	tr|C0NAT6|C0NAT6_AJECG	Putative uncharacterized protein OS=Ajellomyces capsulatus (strain G186AR / H82 / ATCC MYA-2454 / RMSCC 2432) GN=HCBG_00232 PE=4 SV=1	95.53	WTTINGVDSHGTPLTLDTVISVAGIRPDVR	Deamidated(N)@5		0.00527691	3190.67	1064.56	3190.66	1064.56	3	10	1.1.1.3217.41	1	53.6379	33745.3	53.6011
	tr|C0NAT6|C0NAT6_AJECG	Putative uncharacterized protein OS=Ajellomyces capsulatus (strain G186AR / H82 / ATCC MYA-2454 / RMSCC 2432) GN=HCBG_00232 PE=4 SV=1	95.38	ILADLSPSLPLSSFGK		cleaved E-I@N-term	-0.00014427	1643.91	822.964	1643.91	822.964	2	8	1.1.1.3470.23	1	50.2574	3343.93	50.0824
	tr|C0NAT6|C0NAT6_AJECG	Putative uncharacterized protein OS=Ajellomyces capsulatus (strain G186AR / H82 / ATCC MYA-2454 / RMSCC 2432) GN=HCBG_00232 PE=4 SV=1	96.92	YFVWTFEQVLRDECGFNR	Carbamidomethyl(C)@14	missed R-D@11	-5.10257e-05	2365.1	789.372	2365.09	789.372	3	7	1.1.1.3309.14	1	58.2902	1296.1	58.02
	tr|C0NAT6|C0NAT6_AJECG	Putative uncharacterized protein OS=Ajellomyces capsulatus (strain G186AR / H82 / ATCC MYA-2454 / RMSCC 2432) GN=HCBG_00232 PE=4 SV=1	99	MDVAGSPSDPIFFMHHAFIDR		cleaved M-M@N-term	0.000129408	2389.1	598.282	2389.1	598.282	4	14	1.1.1.3160.3	1	47.3768	3958.32	47.3711
	tr|C0NAT6|C0NAT6_AJECG	Putative uncharacterized protein OS=Ajellomyces capsulatus (strain G186AR / H82 / ATCC MYA-2454 / RMSCC 2432) GN=HCBG_00232 PE=4 SV=1	99	YFVWTFEQVLR			-0.0015853	1486.76	744.387	1486.76	744.388	2	8	1.1.1.3351.12	1	57.0805	601.4	57.0671
	tr|C0NAT6|C0NAT6_AJECG	Putative uncharacterized protein OS=Ajellomyces capsulatus (strain G186AR / H82 / ATCC MYA-2454 / RMSCC 2432) GN=HCBG_00232 PE=4 SV=1	99	LDTLGGASIGGVPFCYRYDY	Carbamidomethyl(C)@15	cleaved I-L@N-term; missed R-Y@17	-0.00223167	2223.03	1112.52	2223.03	1112.52	2	8	1.1.1.3625.49	1	49.9856	1315.59	50.0432
	tr|C0NAT6|C0NAT6_AJECG	Putative uncharacterized protein OS=Ajellomyces capsulatus (strain G186AR / H82 / ATCC MYA-2454 / RMSCC 2432) GN=HCBG_00232 PE=4 SV=1	95.52	GQGVCITDGVFAGITCNIGPGLSNRPHCLSR	Carbamidomethyl(C)@5; Carbamidomethyl(C)@16; Carbamidomethyl(C)@28	cleaved N-G@N-term	-2.01363	3310.58	828.652	3312.59	829.155	4	12	1.1.1.3063.31	1	45.8364	22175	45.8082
	tr|C0NAT6|C0NAT6_AJECG	Putative uncharacterized protein OS=Ajellomyces capsulatus (strain G186AR / H82 / ATCC MYA-2454 / RMSCC 2432) GN=HCBG_00232 PE=4 SV=1	99	IRQILDTLGGASIGGVPFCYRYD	Carbamidomethyl(C)@19	cleaved D-Y@C-term; missed R-Q@2; missed R-Y@21	-0.00017566	2570.29	857.772	2570.3	857.772	3	9	1.1.1.3571.27	1	50.1258	1202.82	50.0999
	tr|C0NAT6|C0NAT6_AJECG	Putative uncharacterized protein OS=Ajellomyces capsulatus (strain G186AR / H82 / ATCC MYA-2454 / RMSCC 2432) GN=HCBG_00232 PE=4 SV=1	96.59	IRQILDTLGGASIGG		cleaved G-V@C-term; missed R-Q@2	-0.00159546	1469.82	735.917	1469.82	735.917	2	8	1.1.1.2948.20	1	40.0755	5180.48	40.0067
	tr|C0NAT6|C0NAT6_AJECG	Putative uncharacterized protein OS=Ajellomyces capsulatus (strain G186AR / H82 / ATCC MYA-2454 / RMSCC 2432) GN=HCBG_00232 PE=4 SV=1	99	QILDTLGGASIGGVPFCYRYD	Carbamidomethyl(C)@17	cleaved D-Y@C-term; missed R-Y@19	0.00456598	2301.11	768.045	2301.11	768.044	3	7	1.1.1.3602.17	1	51.6932	971.492	51.6758
	tr|C0NAT6|C0NAT6_AJECG	Putative uncharacterized protein OS=Ajellomyces capsulatus (strain G186AR / H82 / ATCC MYA-2454 / RMSCC 2432) GN=HCBG_00232 PE=4 SV=1	99	TSHDDRLAFLNAVKCLMNRPPSGR	Carbamidomethyl(C)@15	missed R-L@6; missed K-C@14	-0.00372747	2754.38	689.601	2754.38	689.602	4	8	1.1.1.3512.9	1	47.1194	1822.32	47.1596
	tr|C0NAT6|C0NAT6_AJECG	Putative uncharacterized protein OS=Ajellomyces capsulatus (strain G186AR / H82 / ATCC MYA-2454 / RMSCC 2432) GN=HCBG_00232 PE=4 SV=1	96.47	RTSHDDRLAFLNAVK		missed R-T@1; missed R-L@7	-7.35768e-05	1741.92	436.488	1741.92	436.488	4	7	1.1.1.2779.3	1	31.5715	11351.6	31.3115
	tr|C0NAT6|C0NAT6_AJECG	Putative uncharacterized protein OS=Ajellomyces capsulatus (strain G186AR / H82 / ATCC MYA-2454 / RMSCC 2432) GN=HCBG_00232 PE=4 SV=1	95.11	AVNEAQTAQCNNDFVIACNQR	Carbamidomethyl(C)@10; Carbamidomethyl(C)@18		0.00100159	2422.08	808.366	2422.08	808.366	3	7	1.1.1.2777.47	1	31.5067	3046.9	30.9543
	tr|C0NAT6|C0NAT6_AJECG	Putative uncharacterized protein OS=Ajellomyces capsulatus (strain G186AR / H82 / ATCC MYA-2454 / RMSCC 2432) GN=HCBG_00232 PE=4 SV=1	99	IRQILDTLGGASIGGVPFCYR	Carbamidomethyl(C)@19	missed R-Q@2	-0.00448806	2292.2	765.074	2292.2	765.076	3	13	1.1.1.3429.16	1	48.1667	1125.61	48.201
	tr|C0NAT6|C0NAT6_AJECG	Putative uncharacterized protein OS=Ajellomyces capsulatus (strain G186AR / H82 / ATCC MYA-2454 / RMSCC 2432) GN=HCBG_00232 PE=4 SV=1	98.27	VWQNEAQAR			0.00106821	1100.54	551.276	1100.54	551.275	2	8	1.1.1.2522.4	1	18.6199	136.836	18.325
	tr|C0NAT6|C0NAT6_AJECG	Putative uncharacterized protein OS=Ajellomyces capsulatus (strain G186AR / H82 / ATCC MYA-2454 / RMSCC 2432) GN=HCBG_00232 PE=4 SV=1	99	NFRVWQNEAQAR		missed R-V@3	0.00316812	1517.75	506.925	1517.75	506.924	3	9	1.1.1.3151.14	1	29.0326	320.325	29.0644
	tr|C0NAT6|C0NAT6_AJECG	Putative uncharacterized protein OS=Ajellomyces capsulatus (strain G186AR / H82 / ATCC MYA-2454 / RMSCC 2432) GN=HCBG_00232 PE=4 SV=1	95.56	IRQILDTLGGASIGGVPFCYRYDY	Carbamidomethyl(C)@19	missed R-Q@2; missed R-Y@21	0.998732	2734.36	912.46	2733.36	912.127	3	11	1.1.1.3609.27	1	52.0562	10036	51.9801
	tr|C0NAT6|C0NAT6_AJECG	Putative uncharacterized protein OS=Ajellomyces capsulatus (strain G186AR / H82 / ATCC MYA-2454 / RMSCC 2432) GN=HCBG_00232 PE=4 SV=1	99	EILADLSPSLPLSSFGK			-0.00310631	1772.95	591.992	1772.96	591.993	3	13	1.1.1.3516.2	1	52.5821	2328.77	52.5772
	tr|C0NAT6|C0NAT6_AJECG	Putative uncharacterized protein OS=Ajellomyces capsulatus (strain G186AR / H82 / ATCC MYA-2454 / RMSCC 2432) GN=HCBG_00232 PE=4 SV=1	95.07	TNYAAMHSCAETGPHGYGHNGIGSVMMDVAGSPSDPIFFMHHAFIDR	Carbamidomethyl(C)@9; Iodo(Y)@17; Delta:H(2)C(2)(H)@19		0.0851349	5241.22	874.544	5241.14	874.53	6	13	1.1.1.3200.36	1	49.4315	4437.35	49.4492
	tr|C0NAT6|C0NAT6_AJECG	Putative uncharacterized protein OS=Ajellomyces capsulatus (strain G186AR / H82 / ATCC MYA-2454 / RMSCC 2432) GN=HCBG_00232 PE=4 SV=1	99	LKEILADLSPSLPLSSFGK		cleaved S-L@N-term; missed K-E@2	-0.00855406	2014.13	672.383	2014.14	672.386	3	7	1.1.1.3159.8	1	50.6708	593.171	50.6099
	tr|C0NAT6|C0NAT6_AJECG	Putative uncharacterized protein OS=Ajellomyces capsulatus (strain G186AR / H82 / ATCC MYA-2454 / RMSCC 2432) GN=HCBG_00232 PE=4 SV=1	95.22	FAQAPVFTRDYFGSLPGPR		cleaved H-F@N-term; missed R-D@9	-0.00108186	2125.07	1063.54	2125.07	1063.54	2	7	1.1.1.3103.48	1	44.5313	2187.05	44.5898
	tr|C0NAT6|C0NAT6_AJECG	Putative uncharacterized protein OS=Ajellomyces capsulatus (strain G186AR / H82 / ATCC MYA-2454 / RMSCC 2432) GN=HCBG_00232 PE=4 SV=1	99	YFVWTFEQVLRDECGFNRN	Cation:K(E)@13; Carbamidomethyl(C)@14	cleaved N-Y@C-term; missed R-D@11; missed R-N@18	-0.00146451	2517.09	840.038	2517.09	840.039	3	12	1.1.1.3359.17	1	57.4921	27935.9	57.4748
	tr|C0NAT6|C0NAT6_AJECG	Putative uncharacterized protein OS=Ajellomyces capsulatus (strain G186AR / H82 / ATCC MYA-2454 / RMSCC 2432) GN=HCBG_00232 PE=4 SV=1	96	DYFGSLPGPR			-0.00204849	1107.53	554.774	1107.53	554.775	2	7	1.1.1.3190.2	1	36.1133	8019.82	35.9091
	tr|C0NAT6|C0NAT6_AJECG	Putative uncharacterized protein OS=Ajellomyces capsulatus (strain G186AR / H82 / ATCC MYA-2454 / RMSCC 2432) GN=HCBG_00232 PE=4 SV=1	96.78	NGQGVCITDGVFAGITCNIGPGLSNRPHCLSR	Deamidated(N)@1; Carbamidomethyl(C)@6; Carbamidomethyl(C)@17; Carbamidomethyl(C)@29		-0.000284642	3427.62	857.912	3427.62	857.912	4	10	1.1.1.3484.27	1	49.5259	3027.48	49.5002
	tr|C0NAT6|C0NAT6_AJECG	Putative uncharacterized protein OS=Ajellomyces capsulatus (strain G186AR / H82 / ATCC MYA-2454 / RMSCC 2432) GN=HCBG_00232 PE=4 SV=1	95.92	LSEIHQNDMFLVWHR			0.000303737	1923.94	481.993	1923.94	481.993	4	7	1.1.1.2945.2	1	39.9107	48301.9	39.5555
	tr|C0NAT6|C0NAT6_AJECG	Putative uncharacterized protein OS=Ajellomyces capsulatus (strain G186AR / H82 / ATCC MYA-2454 / RMSCC 2432) GN=HCBG_00232 PE=4 SV=1	95.17	DLIGKLIRPPLDPSPNPK	Deamidated(N)@16	missed K-L@5	0.0474683	1970.17	493.549	1970.12	493.537	4	11	1.1.1.2934.5	1	36.0363	15752.6	36.0296
	tr|C0NAT6|C0NAT6_AJECG	Putative uncharacterized protein OS=Ajellomyces capsulatus (strain G186AR / H82 / ATCC MYA-2454 / RMSCC 2432) GN=HCBG_00232 PE=4 SV=1	99	TEWRRTSHDDRLAFLNAVK		missed R-R@4; missed R-T@5; missed R-L@11	-0.000940865	2314.19	579.555	2314.19	579.556	4	9	1.1.1.3238.6	1	33.4355	1816.92	33.474
	tr|C0NAT6|C0NAT6_AJECG	Putative uncharacterized protein OS=Ajellomyces capsulatus (strain G186AR / H82 / ATCC MYA-2454 / RMSCC 2432) GN=HCBG_00232 PE=4 SV=1	95.49	LHQQKLSEIHQNDMFLVWHR	Phospho(S)@7	missed K-L@5	-0.0108004	2638.25	660.57	2638.26	660.573	4	10	1.1.1.3031.18	1	40.8939	2235.14	40.9265
	tr|C0NAT6|C0NAT6_AJECG	Putative uncharacterized protein OS=Ajellomyces capsulatus (strain G186AR / H82 / ATCC MYA-2454 / RMSCC 2432) GN=HCBG_00232 PE=4 SV=1	99	QILDTLGGASIGGVPF		cleaved F-C@C-term	-0.00204228	1543.82	772.919	1543.82	772.92	2	9	1.1.1.3269.17	1	56.2551	2990.91	56.2886
	tr|C0NAT6|C0NAT6_AJECG	Putative uncharacterized protein OS=Ajellomyces capsulatus (strain G186AR / H82 / ATCC MYA-2454 / RMSCC 2432) GN=HCBG_00232 PE=4 SV=1	95.95	DLSPSLPLSSFGK		cleaved A-D@N-term	-0.00322331	1346.7	674.36	1346.71	674.361	2	8	1.1.1.3339.15	1	43.6249	1045.82	43.6097
	tr|C0NAT6|C0NAT6_AJECG	Putative uncharacterized protein OS=Ajellomyces capsulatus (strain G186AR / H82 / ATCC MYA-2454 / RMSCC 2432) GN=HCBG_00232 PE=4 SV=1	97.39	WTTINGVDSHGTPLTLDTVISVAGIRPDVRIR		missed R-I@30	-0.00429869	3458.86	865.722	3458.86	865.723	4	10	1.1.1.3700.8	1	53.7767	4773.98	53.7422
	tr|C0NAT6|C0NAT6_AJECG	Putative uncharacterized protein OS=Ajellomyces capsulatus (strain G186AR / H82 / ATCC MYA-2454 / RMSCC 2432) GN=HCBG_00232 PE=4 SV=1	99	VMMDVAGSPSDPIFFMHHAFIDR		cleaved S-V@N-term	0.0008069	2619.21	655.809	2619.21	655.809	4	11	1.1.1.3149.5	1	50.1622	1847.4	50.1045
	tr|C0NAT6|C0NAT6_AJECG	Putative uncharacterized protein OS=Ajellomyces capsulatus (strain G186AR / H82 / ATCC MYA-2454 / RMSCC 2432) GN=HCBG_00232 PE=4 SV=1	95.86	QILDTLGGASIGGVPFCYRYDY	No Carbamidomethyl(C)@17	missed R-Y@19	0.0031568	2407.16	803.392	2407.15	803.391	3	11	1.1.1.3891.8	1	55.4859	3580.42	55.3745
	tr|C0NAT6|C0NAT6_AJECG	Putative uncharacterized protein OS=Ajellomyces capsulatus (strain G186AR / H82 / ATCC MYA-2454 / RMSCC 2432) GN=HCBG_00232 PE=4 SV=1	96.16	FAQAPVFTR		cleaved H-F@N-term	-0.00365892	1035.55	518.78	1035.55	518.782	2	11	1.1.1.3247.2	1	31.047	1168.83	31.0804
	tr|C0NAT6|C0NAT6_AJECG	Putative uncharacterized protein OS=Ajellomyces capsulatus (strain G186AR / H82 / ATCC MYA-2454 / RMSCC 2432) GN=HCBG_00232 PE=4 SV=1	97.18	TSHDDRLAFLNAVK		missed R-L@6	-0.000133925	1585.82	529.614	1585.82	529.614	3	8	1.1.1.2893.12	1	33.9892	24574.7	33.7244
	tr|C0NAT6|C0NAT6_AJECG	Putative uncharacterized protein OS=Ajellomyces capsulatus (strain G186AR / H82 / ATCC MYA-2454 / RMSCC 2432) GN=HCBG_00232 PE=4 SV=1	99	GVDSHGTPLTLDTVISVAGIRPDVR		cleaved N-G@N-term	0.000302779	2574.38	644.601	2574.38	644.601	4	10	1.1.1.3630.4	1	50.2024	739.399	50.2467
	tr|C0NAT6|C0NAT6_AJECG	Putative uncharacterized protein OS=Ajellomyces capsulatus (strain G186AR / H82 / ATCC MYA-2454 / RMSCC 2432) GN=HCBG_00232 PE=4 SV=1	99	IRQILDTLGGASIGGVPFCYRY	Carbamidomethyl(C)@19; Arg->GluSA(R)@21; Dioxidation(Y)@22	cleaved Y-D@C-term; missed R-Q@2; missed R-Y@21	-0.00137331	2444.2	815.742	2444.2	815.742	3	19	1.1.1.3187.29	1	48.7639	7216.9	48.6857
	tr|C0NAT6|C0NAT6_AJECG	Putative uncharacterized protein OS=Ajellomyces capsulatus (strain G186AR / H82 / ATCC MYA-2454 / RMSCC 2432) GN=HCBG_00232 PE=4 SV=1	95.52	SLKEILADLSPSLPLSSFGK		cleaved A-S@N-term; missed K-E@3	0.000285642	2101.17	701.396	2101.17	701.396	3	8	1.1.1.3433.7	1	61.2476	2203.82	61.4422
	tr|C0NAT6|C0NAT6_AJECG	Putative uncharacterized protein OS=Ajellomyces capsulatus (strain G186AR / H82 / ATCC MYA-2454 / RMSCC 2432) GN=HCBG_00232 PE=4 SV=1	97.66	QAPVFTRDYFGSLPGPR		cleaved A-Q@N-term; missed R-D@7	-0.00461941	1906.96	636.662	1906.97	636.664	3	12	1.1.1.3400.7	1	41.5051	1106.62	41.4921
	tr|C0NAT6|C0NAT6_AJECG	Putative uncharacterized protein OS=Ajellomyces capsulatus (strain G186AR / H82 / ATCC MYA-2454 / RMSCC 2432) GN=HCBG_00232 PE=4 SV=1	95.04	CLMNRPPSGRFSSATNRYEDFAR	Carbamidomethyl(C)@1; Ammonia-loss(N)@4	missed R-F@10; missed R-Y@17	0.00734505	2714.25	679.57	2714.24	679.568	4	13	1.1.1.3202.8	1	36.721	3239.42	36.7578
tr|C0NSW3|C0NSW3_AJECG Aldehyde dehydrogenase OS=Ajellomyces capsulatus (strain G186AR / H82 / ATCC MYA-2454 / RMSCC 2432) GN=HCBG_06243 PE=3 SV=1	tr|C0NSW3|C0NSW3_AJECG	Aldehyde dehydrogenase OS=Ajellomyces capsulatus (strain G186AR / H82 / ATCC MYA-2454 / RMSCC 2432) GN=HCBG_06243 PE=3 SV=1	96.1	IVKEEIFGPVCSVQK	Carbamidomethyl(C)@11	missed K-E@3	-0.000405675	1731.92	578.315	1731.92	578.315	3	7	1.1.1.2809.16	1	33.0999	5590.81	32.9339
	tr|C0NSW3|C0NSW3_AJECG	Aldehyde dehydrogenase OS=Ajellomyces capsulatus (strain G186AR / H82 / ATCC MYA-2454 / RMSCC 2432) GN=HCBG_06243 PE=3 SV=1	97.12	ILVEEGIYDTFLER	Deamidated(R)@14		0.0185891	1696.87	849.445	1696.86	849.435	2	11	1.1.1.3243.30	1	51.6128	6062.42	51.3804
	tr|C0NSW3|C0NSW3_AJECG	Aldehyde dehydrogenase OS=Ajellomyces capsulatus (strain G186AR / H82 / ATCC MYA-2454 / RMSCC 2432) GN=HCBG_06243 PE=3 SV=1	99	DVDVAVAAAR			-0.00187564	985.517	493.766	985.519	493.767	2	13	1.1.1.2698.11	1	24.1124	901.76	24.1376
	tr|C0NSW3|C0NSW3_AJECG	Aldehyde dehydrogenase OS=Ajellomyces capsulatus (strain G186AR / H82 / ATCC MYA-2454 / RMSCC 2432) GN=HCBG_06243 PE=3 SV=1	99	AQQNKVGDPFHSDTFQGPQISQVQFDR		missed K-V@5	-0.00222572	3073.46	769.373	3073.46	769.373	4	17	1.1.1.3254.16	1	39.3231	3740.32	39.3033
	tr|C0NSW3|C0NSW3_AJECG	Aldehyde dehydrogenase OS=Ajellomyces capsulatus (strain G186AR / H82 / ATCC MYA-2454 / RMSCC 2432) GN=HCBG_06243 PE=3 SV=1	98.55	VTLELGGK			-0.000895774	815.474	408.745	815.475	408.745	2	6	1.1.1.2762.2	1	27.3304	780.723	27.1264
	tr|C0NSW3|C0NSW3_AJECG	Aldehyde dehydrogenase OS=Ajellomyces capsulatus (strain G186AR / H82 / ATCC MYA-2454 / RMSCC 2432) GN=HCBG_06243 PE=3 SV=1	99	VSNALKAGTVWVNNYNMISYQAPFGGFKESGLGR		missed K-A@6; missed K-E@28	0.000286145	3674.83	735.973	3674.83	735.973	5	8	1.1.1.3204.20	1	49.622	1012.92	49.6018
	tr|C0NSW3|C0NSW3_AJECG	Aldehyde dehydrogenase OS=Ajellomyces capsulatus (strain G186AR / H82 / ATCC MYA-2454 / RMSCC 2432) GN=HCBG_06243 PE=3 SV=1	98.49	VHEATEKDVDVAVAAAR		cleaved A-V@N-term; missed K-D@7	0.978121	1780.89	891.452	1779.91	890.963	2	10	1.1.1.3727.23	1	55.1295	636.553	55.1579
	tr|C0NSW3|C0NSW3_AJECG	Aldehyde dehydrogenase OS=Ajellomyces capsulatus (strain G186AR / H82 / ATCC MYA-2454 / RMSCC 2432) GN=HCBG_06243 PE=3 SV=1	99	AGTVWVNNYNMISYQAPFGGFK			-0.00437263	2463.16	1232.59	2463.17	1232.59	2	8	1.1.1.3260.50	1	52.4939	2496.72	52.3985
	tr|C0NSW3|C0NSW3_AJECG	Aldehyde dehydrogenase OS=Ajellomyces capsulatus (strain G186AR / H82 / ATCC MYA-2454 / RMSCC 2432) GN=HCBG_06243 PE=3 SV=1	95.5	ALSQQITTPTCTYEQPLGLFINNEFVKGVDGR	Protein Terminal Acetyl@N-term; Carbamidomethyl(C)@11	cleaved M-A@N-term; missed K-G@27	-0.002143	3637.81	1213.61	3637.81	1213.61	3	8	1.1.1.3873.28	1	62.582	20470.6	62.2854
	tr|C0NSW3|C0NSW3_AJECG	Aldehyde dehydrogenase OS=Ajellomyces capsulatus (strain G186AR / H82 / ATCC MYA-2454 / RMSCC 2432) GN=HCBG_06243 PE=3 SV=1	99	IGPVIATGNTVILKTAEQTPLSALYTAK		missed K-T@14	-0.011438	2869.6	718.409	2869.62	718.411	4	7	1.1.1.3265.22	1	52.7249	620.789	52.7034
	tr|C0NSW3|C0NSW3_AJECG	Aldehyde dehydrogenase OS=Ajellomyces capsulatus (strain G186AR / H82 / ATCC MYA-2454 / RMSCC 2432) GN=HCBG_06243 PE=3 SV=1	95.91	VRLGDALFG		missed R-L@2	-0.0008312	946.523	474.269	946.524	474.269	2	7	1.1.1.3368.2	1	39.9023	14180	39.8985
	tr|C0NSW3|C0NSW3_AJECG	Aldehyde dehydrogenase OS=Ajellomyces capsulatus (strain G186AR / H82 / ATCC MYA-2454 / RMSCC 2432) GN=HCBG_06243 PE=3 SV=1	99	ASGAKVEIGGER		missed K-V@5	0.00120234	1172.62	587.315	1172.61	587.315	2	7	1.1.1.2426.2	1	15.0947	64.3218	15.0999
	tr|C0NSW3|C0NSW3_AJECG	Aldehyde dehydrogenase OS=Ajellomyces capsulatus (strain G186AR / H82 / ATCC MYA-2454 / RMSCC 2432) GN=HCBG_06243 PE=3 SV=1	95.39	FKNEEEAIDIANNTSYGLAAAVHTTNLNTAIR	Methyl(D)@9	missed K-N@2	-0.00186726	3474.74	1159.25	3474.74	1159.25	3	10	1.1.1.3176.43	1	48.2269	7250.4	48.1334
	tr|C0NSW3|C0NSW3_AJECG	Aldehyde dehydrogenase OS=Ajellomyces capsulatus (strain G186AR / H82 / ATCC MYA-2454 / RMSCC 2432) GN=HCBG_06243 PE=3 SV=1	99	TAEQTPLSALYTAK			0.00187221	1492.78	747.397	1492.78	747.396	2	15	1.1.1.2964.26	1	37.5592	3794.62	37.4797
	tr|C0NSW3|C0NSW3_AJECG	Aldehyde dehydrogenase OS=Ajellomyces capsulatus (strain G186AR / H82 / ATCC MYA-2454 / RMSCC 2432) GN=HCBG_06243 PE=3 SV=1	98.45	IMGYIQDGKASGAKVEIGGER	Methyl(D)@7	missed K-A@9; missed K-V@14	-0.00142036	2192.12	549.038	2192.13	549.039	4	12	1.1.1.2742.24	1	29.7043	2165.2	29.7829
	tr|C0NSW3|C0NSW3_AJECG	Aldehyde dehydrogenase OS=Ajellomyces capsulatus (strain G186AR / H82 / ATCC MYA-2454 / RMSCC 2432) GN=HCBG_06243 PE=3 SV=1	99	LGNQGFYIQPTIFSNVTEDMK			-0.00155421	2401.16	801.394	2401.16	801.395	3	15	1.1.1.3278.19	1	53.3795	10280.1	53.3608
	tr|C0NSW3|C0NSW3_AJECG	Aldehyde dehydrogenase OS=Ajellomyces capsulatus (strain G186AR / H82 / ATCC MYA-2454 / RMSCC 2432) GN=HCBG_06243 PE=3 SV=1	97.66	IMGYIQDGK	Methyl(D)@7		0.000278182	1037.52	519.768	1037.52	519.768	2	10	1.1.1.2668.21	1	25.9326	9995.18	25.7101
	tr|C0NSW3|C0NSW3_AJECG	Aldehyde dehydrogenase OS=Ajellomyces capsulatus (strain G186AR / H82 / ATCC MYA-2454 / RMSCC 2432) GN=HCBG_06243 PE=3 SV=1	96.58	QILQAAAK			-0.000871787	841.501	421.758	841.502	421.758	2	9	1.1.1.2564.2	1	17.4546	195.347	17.3813
	tr|C0NSW3|C0NSW3_AJECG	Aldehyde dehydrogenase OS=Ajellomyces capsulatus (strain G186AR / H82 / ATCC MYA-2454 / RMSCC 2432) GN=HCBG_06243 PE=3 SV=1	96.52	ALSQQITTPTCTYEQPLGLFINNEFVK	Protein Terminal Acetyl@N-term; Carbamidomethyl(C)@11; Deamidated(Q)@15	cleaved M-A@N-term	0.108724	3154.66	789.673	3154.55	789.646	4	11	1.1.1.3770.10	0	64.0403	3309.09	63.9289
	tr|C0NSW3|C0NSW3_AJECG	Aldehyde dehydrogenase OS=Ajellomyces capsulatus (strain G186AR / H82 / ATCC MYA-2454 / RMSCC 2432) GN=HCBG_06243 PE=3 SV=1	98.36	VSNALKAGTVWVNNYNMISYQAPFGGFK		missed K-A@6	-0.000893914	3075.53	1026.18	3075.53	1026.18	3	6	1.1.1.3236.43	1	51.2666	1947.09	51.2784
	tr|C0NSW3|C0NSW3_AJECG	Aldehyde dehydrogenase OS=Ajellomyces capsulatus (strain G186AR / H82 / ATCC MYA-2454 / RMSCC 2432) GN=HCBG_06243 PE=3 SV=1	99	VTLELGGKSPNIVFNDADIENAISWVNFGIYFNHGQCCSAGSR	Carbamidomethyl(C)@37; Carbamidomethyl(C)@38	missed K-S@8	-0.00251528	4756.24	1190.07	4756.24	1190.07	4	8	1.1.1.3510.50	1	65.188	2074.28	65.245
	tr|C0NSW3|C0NSW3_AJECG	Aldehyde dehydrogenase OS=Ajellomyces capsulatus (strain G186AR / H82 / ATCC MYA-2454 / RMSCC 2432) GN=HCBG_06243 PE=3 SV=1	98.41	LGNQGFYIQPTIFSNVTEDMKIVKEEIFGPVCSVQK	Carbamidomethyl(C)@32	missed K-I@21; missed K-E@24	0.00381778	4115.08	1029.78	4115.07	1029.78	4	11	1.1.1.3505.31	1	68.2635	7171.82	68.2853
	tr|C0NSW3|C0NSW3_AJECG	Aldehyde dehydrogenase OS=Ajellomyces capsulatus (strain G186AR / H82 / ATCC MYA-2454 / RMSCC 2432) GN=HCBG_06243 PE=3 SV=1	99	LADLMEQHCDVLAAIEALDNGKAYSIAK	Methyl(D)@3; Carbamidomethyl(C)@9; Deamidated(N)@20	missed K-A@22	-0.000258729	3073.51	769.385	3073.51	769.385	4	15	1.1.1.3268.20	1	52.8757	3949.41	52.8049
	tr|C0NSW3|C0NSW3_AJECG	Aldehyde dehydrogenase OS=Ajellomyces capsulatus (strain G186AR / H82 / ATCC MYA-2454 / RMSCC 2432) GN=HCBG_06243 PE=3 SV=1	99	VIDTDPESFNYTR			-0.000724688	1555.71	778.865	1555.72	778.865	2	13	1.1.1.3281.11	1	32.7657	753.164	32.7378
	tr|C0NSW3|C0NSW3_AJECG	Aldehyde dehydrogenase OS=Ajellomyces capsulatus (strain G186AR / H82 / ATCC MYA-2454 / RMSCC 2432) GN=HCBG_06243 PE=3 SV=1	97.65	IDVANSAACIR	Carbamidomethyl(C)@9		3.44309e-05	1188.59	595.303	1188.59	595.303	2	5	1.1.1.2685.34	1	26.8104	1897.72	26.4729
	tr|C0NSW3|C0NSW3_AJECG	Aldehyde dehydrogenase OS=Ajellomyces capsulatus (strain G186AR / H82 / ATCC MYA-2454 / RMSCC 2432) GN=HCBG_06243 PE=3 SV=1	98.62	ELGEYALDNYTQIK			-0.00316784	1655.8	828.908	1655.8	828.909	2	7	1.1.1.2919.14	1	38.6288	44015.1	38.8039
	tr|C0NSW3|C0NSW3_AJECG	Aldehyde dehydrogenase OS=Ajellomyces capsulatus (strain G186AR / H82 / ATCC MYA-2454 / RMSCC 2432) GN=HCBG_06243 PE=3 SV=1	99	ALSQQITTPTCTYEQPLGL	Protein Terminal Acetyl@N-term; Carbamidomethyl(C)@11	cleaved M-A@N-term; cleaved L-F@C-term	-0.000682418	2162.06	721.693	2162.06	721.693	3	7	1.1.1.3559.6	1	54.772	1699.05	54.7636
	tr|C0NSW3|C0NSW3_AJECG	Aldehyde dehydrogenase OS=Ajellomyces capsulatus (strain G186AR / H82 / ATCC MYA-2454 / RMSCC 2432) GN=HCBG_06243 PE=3 SV=1	99	KLADLMEQHCDVLAAIEALDNGK	Cation:K(D)@4; Carbamidomethyl(C)@10	cleaved I-K@N-term; missed K-L@1	-0.036874	2591.18	864.732	2591.21	864.745	3	12	1.1.1.3235.24	1	54.5372	4778.05	54.4631
	tr|C0NSW3|C0NSW3_AJECG	Aldehyde dehydrogenase OS=Ajellomyces capsulatus (strain G186AR / H82 / ATCC MYA-2454 / RMSCC 2432) GN=HCBG_06243 PE=3 SV=1	99	VEIGGERLGNQGFYIQPTIFSNVTEDMK		missed R-L@7	0.0173054	3141.56	1048.19	3141.54	1048.19	3	7	1.1.1.3253.48	1	52.1362	825.757	52.1439
	tr|C0NSW3|C0NSW3_AJECG	Aldehyde dehydrogenase OS=Ajellomyces capsulatus (strain G186AR / H82 / ATCC MYA-2454 / RMSCC 2432) GN=HCBG_06243 PE=3 SV=1	99	TAGAAIAAHMDIDK			0.000274396	1383.68	462.235	1383.68	462.234	3	9	1.1.1.2794.7	1	28.9609	765.137	28.8495
	tr|C0NSW3|C0NSW3_AJECG	Aldehyde dehydrogenase OS=Ajellomyces capsulatus (strain G186AR / H82 / ATCC MYA-2454 / RMSCC 2432) GN=HCBG_06243 PE=3 SV=1	97.07	IGPVIATGNTVILK			-0.00205612	1394.85	698.431	1394.85	698.432	2	7	1.1.1.3250.11	1	39.1152	1148.35	39.2034
	tr|C0NSW3|C0NSW3_AJECG	Aldehyde dehydrogenase OS=Ajellomyces capsulatus (strain G186AR / H82 / ATCC MYA-2454 / RMSCC 2432) GN=HCBG_06243 PE=3 SV=1	99	AGTVWVNNYNMISYQAPFGGFKESGLGR		missed K-E@22	-0.000699454	3062.47	766.625	3062.47	766.625	4	16	1.1.1.3210.25	1	49.9317	2721.2	49.9077
	tr|C0NSW3|C0NSW3_AJECG	Aldehyde dehydrogenase OS=Ajellomyces capsulatus (strain G186AR / H82 / ATCC MYA-2454 / RMSCC 2432) GN=HCBG_06243 PE=3 SV=1	99	AAFNGAWKHVTPTNRGR	Deamidated(N)@4	missed K-H@8; missed R-G@15	-0.00199262	1882.95	471.745	1882.96	471.746	4	7	1.1.1.3115.3	1	27.1917	135.364	27.1287
	tr|C0NSW3|C0NSW3_AJECG	Aldehyde dehydrogenase OS=Ajellomyces capsulatus (strain G186AR / H82 / ATCC MYA-2454 / RMSCC 2432) GN=HCBG_06243 PE=3 SV=1	95.59	CFETINPHNEKPIAAVHEATEKDVDVAVAAAR	Carbamidomethyl(C)@1; Cation:K(E)@10; GlyGly(K)@11	missed K-D@22	0.00630582	3653.74	914.441	3653.73	914.44	4	13	1.1.1.3329.12	1	37.9856	2069.39	37.8568
	tr|C0NSW3|C0NSW3_AJECG	Aldehyde dehydrogenase OS=Ajellomyces capsulatus (strain G186AR / H82 / ATCC MYA-2454 / RMSCC 2432) GN=HCBG_06243 PE=3 SV=1	97.36	LIVEAGFPPGVINILSGFGR			0.00188927	2055.15	1028.58	2055.15	1028.58	2	10	1.1.1.3480.44	1	66.9964	28841.8	66.7527
	tr|C0NSW3|C0NSW3_AJECG	Aldehyde dehydrogenase OS=Ajellomyces capsulatus (strain G186AR / H82 / ATCC MYA-2454 / RMSCC 2432) GN=HCBG_06243 PE=3 SV=1	99	LADLMEQHCDVLAAIEALDNGK	Methyl(H)@8; Carbamidomethyl(C)@9		0.00640068	2439.18	814.068	2439.18	814.066	3	11	1.1.1.3219.19	1	53.7203	2813.9	53.6514
	tr|C0NSW3|C0NSW3_AJECG	Aldehyde dehydrogenase OS=Ajellomyces capsulatus (strain G186AR / H82 / ATCC MYA-2454 / RMSCC 2432) GN=HCBG_06243 PE=3 SV=1	97.35	VTLELGGKSPN		cleaved N-I@C-term; missed K-S@8	-0.00247375	1113.6	557.808	1113.6	557.809	2	7	1.1.1.2708.28	1	27.9704	255.747	27.9435
	tr|C0NSW3|C0NSW3_AJECG	Aldehyde dehydrogenase OS=Ajellomyces capsulatus (strain G186AR / H82 / ATCC MYA-2454 / RMSCC 2432) GN=HCBG_06243 PE=3 SV=1	95.92	YYGGWADKIHGK		missed K-I@8	-0.000676249	1393.68	465.566	1393.68	465.567	3	6	1.1.1.2681.12	1	26.5879	901.651	26.6766
	tr|C0NSW3|C0NSW3_AJECG	Aldehyde dehydrogenase OS=Ajellomyces capsulatus (strain G186AR / H82 / ATCC MYA-2454 / RMSCC 2432) GN=HCBG_06243 PE=3 SV=1	97.61	ELGEYALDNYTQIKSVR		missed K-S@14	0.0363655	1998.04	667.021	1998.01	667.009	3	12	1.1.1.3269.3	1	38.7223	2196.81	38.7063
	tr|C0NSW3|C0NSW3_AJECG	Aldehyde dehydrogenase OS=Ajellomyces capsulatus (strain G186AR / H82 / ATCC MYA-2454 / RMSCC 2432) GN=HCBG_06243 PE=3 SV=1	99	GVDGRCFETINPHNEKPIAAVHEATEKDVDVAVAAAR	Carbamidomethyl(C)@6	missed R-C@5; missed K-D@27	-0.00316648	3985.97	665.335	3985.97	665.336	6	11	1.1.1.3213.10	1	37.2684	2434.47	37.3077
	tr|C0NSW3|C0NSW3_AJECG	Aldehyde dehydrogenase OS=Ajellomyces capsulatus (strain G186AR / H82 / ATCC MYA-2454 / RMSCC 2432) GN=HCBG_06243 PE=3 SV=1	97.56	ILVEEGIYDTFLERFKAR		missed R-F@14; missed K-A@16	0.000363981	2198.17	550.551	2198.17	550.551	4	7	1.1.1.3710.3	1	54.2494	2750.53	54.1928
	tr|C0NSW3|C0NSW3_AJECG	Aldehyde dehydrogenase OS=Ajellomyces capsulatus (strain G186AR / H82 / ATCC MYA-2454 / RMSCC 2432) GN=HCBG_06243 PE=3 SV=1	99	VGDPFHSDTFQGPQISQVQFDRIMGYIQDGK	Methyl(D)@29	missed R-I@22	0.00344685	3523.69	881.929	3523.68	881.928	4	11	1.1.1.3305.28	1	54.7554	4024.96	54.7287
	tr|C0NSW3|C0NSW3_AJECG	Aldehyde dehydrogenase OS=Ajellomyces capsulatus (strain G186AR / H82 / ATCC MYA-2454 / RMSCC 2432) GN=HCBG_06243 PE=3 SV=1	98.1	MALSQQITTPTCTYEQPLGLFINNEFVKGVDGR	Oxidation(M)@1; Deamidated(Q)@6; Carbamidomethyl(C)@12; Nitro(Y)@14; Deamidated(Q)@16	missed K-G@28	0.0177058	3789.8	948.458	3789.79	948.454	4	14	1.1.1.3699.22	1	61.9279	14603.3	61.9062
	tr|C0NSW3|C0NSW3_AJECG	Aldehyde dehydrogenase OS=Ajellomyces capsulatus (strain G186AR / H82 / ATCC MYA-2454 / RMSCC 2432) GN=HCBG_06243 PE=3 SV=1	99	VGDPFHSDTFQGPQISQVQFDR			0.00496278	2504.18	835.733	2504.17	835.731	3	12	1.1.1.3305.35	1	41.9197	2019.57	41.8871
	tr|C0NSW3|C0NSW3_AJECG	Aldehyde dehydrogenase OS=Ajellomyces capsulatus (strain G186AR / H82 / ATCC MYA-2454 / RMSCC 2432) GN=HCBG_06243 PE=3 SV=1	96.49	ESGLGRELGEYALDNYTQIK		missed R-E@6	0.00607553	2255.11	752.712	2255.11	752.71	3	6	1.1.1.3336.25	1	43.4819	693.667	43.458
	tr|C0NSW3|C0NSW3_AJECG	Aldehyde dehydrogenase OS=Ajellomyces capsulatus (strain G186AR / H82 / ATCC MYA-2454 / RMSCC 2432) GN=HCBG_06243 PE=3 SV=1	96.34	AQQNKVGDPFHSDTFQGPQ		cleaved Q-I@C-term; missed K-V@5	0.000704074	2099.97	700.996	2099.97	700.996	3	9	1.1.1.3261.33	1	31.7606	1269.55	31.7807
	tr|C0NSW3|C0NSW3_AJECG	Aldehyde dehydrogenase OS=Ajellomyces capsulatus (strain G186AR / H82 / ATCC MYA-2454 / RMSCC 2432) GN=HCBG_06243 PE=3 SV=1	99	ARAQQNKVGDPFHSDTFQGPQISQVQFDR		missed R-A@2; missed K-V@7	1.00675	3301.61	661.329	3300.6	661.128	5	12	1.1.1.2878.21	0	36.5726	1456.1	36.6027
	tr|C0NSW3|C0NSW3_AJECG	Aldehyde dehydrogenase OS=Ajellomyces capsulatus (strain G186AR / H82 / ATCC MYA-2454 / RMSCC 2432) GN=HCBG_06243 PE=3 SV=1	98.74	ILVEEGIYDTFLERFK		missed R-F@14	-0.00434195	1971.03	658.018	1971.04	658.019	3	9	1.1.1.3579.3	1	55.7911	3761.49	55.7342
	tr|C0NSW3|C0NSW3_AJECG	Aldehyde dehydrogenase OS=Ajellomyces capsulatus (strain G186AR / H82 / ATCC MYA-2454 / RMSCC 2432) GN=HCBG_06243 PE=3 SV=1	99	VSNALKAGTVWVNNYNMISYQAPFGGFKESGLGRELGEYALDNYTQIKSVR		missed K-A@6; missed K-E@28; missed R-E@34; missed K-S@48	-0.00402189	5654.82	943.477	5654.83	943.478	6	9	1.1.1.3562.38	1	54.9521	1752.02	54.9681
	tr|C0NSW3|C0NSW3_AJECG	Aldehyde dehydrogenase OS=Ajellomyces capsulatus (strain G186AR / H82 / ATCC MYA-2454 / RMSCC 2432) GN=HCBG_06243 PE=3 SV=1	97.49	KLADLMEQHCDVLAAIEALDNGKAYSIAK	Cation:K(E)@7; Carbamidomethyl(C)@10	cleaved I-K@N-term; missed K-L@1; missed K-A@23	-0.0370159	3224.52	807.138	3224.56	807.148	4	11	1.1.1.3292.18	1	54.0855	16669.1	54.2199
tr|C0NRN1|C0NRN1_AJECG Glyceraldehyde-3-phosphate dehydrogenase OS=Ajellomyces capsulatus (strain G186AR / H82 / ATCC MYA-2454 / RMSCC 2432) GN=HCBG_05811 PE=3 SV=1	tr|C0NRN1|C0NRN1_AJECG	Glyceraldehyde-3-phosphate dehydrogenase OS=Ajellomyces capsulatus (strain G186AR / H82 / ATCC MYA-2454 / RMSCC 2432) GN=HCBG_05811 PE=3 SV=1	97.12	AVTFYQERDPANIPWGKHGVEYVVESTGVFTTTEK		missed R-D@8; missed K-H@17	-1.01973	3953.92	791.792	3954.94	791.996	5	8	1.1.1.3169.20	1	47.8488	946.333	47.7781
	tr|C0NRN1|C0NRN1_AJECG	Glyceraldehyde-3-phosphate dehydrogenase OS=Ajellomyces capsulatus (strain G186AR / H82 / ATCC MYA-2454 / RMSCC 2432) GN=HCBG_05811 PE=3 SV=1	98.13	NAIEHGEVDVVAVNDPFIETHYAAYMLK			-0.000182757	3144.52	787.138	3144.52	787.138	4	7	1.1.1.3209.26	1	49.8817	1789.79	49.653
	tr|C0NRN1|C0NRN1_AJECG	Glyceraldehyde-3-phosphate dehydrogenase OS=Ajellomyces capsulatus (strain G186AR / H82 / ATCC MYA-2454 / RMSCC 2432) GN=HCBG_05811 PE=3 SV=1	97.4	KVIISAPSADAPMFVM		cleaved M-G@C-term; missed K-V@1	-0.000572342	1675.87	838.941	1675.87	838.941	2	8	1.1.1.3166.31	1	47.7055	3716	47.6256
	tr|C0NRN1|C0NRN1_AJECG	Glyceraldehyde-3-phosphate dehydrogenase OS=Ajellomyces capsulatus (strain G186AR / H82 / ATCC MYA-2454 / RMSCC 2432) GN=HCBG_05811 PE=3 SV=1	96.35	VIPSLNGKLTGMSMR		missed K-L@8	-0.0152153	1602.84	535.288	1602.86	535.293	3	9	1.1.1.3303.2	1	36.6667	403.98	36.613
	tr|C0NRN1|C0NRN1_AJECG	Glyceraldehyde-3-phosphate dehydrogenase OS=Ajellomyces capsulatus (strain G186AR / H82 / ATCC MYA-2454 / RMSCC 2432) GN=HCBG_05811 PE=3 SV=1	98.5	RVVDLIAYIAK	Deamidated(R)@1	missed R-V@1	0.0178038	1260.76	631.388	1260.74	631.379	2	11	1.1.1.3103.10	1	44.4997	5784.37	44.4375
	tr|C0NRN1|C0NRN1_AJECG	Glyceraldehyde-3-phosphate dehydrogenase OS=Ajellomyces capsulatus (strain G186AR / H82 / ATCC MYA-2454 / RMSCC 2432) GN=HCBG_05811 PE=3 SV=1	98.14	KVIISAPSADAPMFVMGVNEKTYDPSVNVLSNASCTTNCLAPLAK	Carbamidomethyl(C)@35; Carbamidomethyl(C)@39	missed K-V@1; missed K-T@21	0.00324661	4780.36	1196.1	4780.36	1196.1	4	9	1.1.1.3667.15	1	52.118	971.308	52.0733
	tr|C0NRN1|C0NRN1_AJECG	Glyceraldehyde-3-phosphate dehydrogenase OS=Ajellomyces capsulatus (strain G186AR / H82 / ATCC MYA-2454 / RMSCC 2432) GN=HCBG_05811 PE=3 SV=1	99	TYDPSVNVLSNASCTTNCLAPLAK	Carbamidomethyl(C)@14; Carbamidomethyl(C)@18		0.00865444	2595.24	866.087	2595.23	866.084	3	8	1.1.1.3326.41	1	42.9886	1228.95	43.0021
	tr|C0NRN1|C0NRN1_AJECG	Glyceraldehyde-3-phosphate dehydrogenase OS=Ajellomyces capsulatus (strain G186AR / H82 / ATCC MYA-2454 / RMSCC 2432) GN=HCBG_05811 PE=3 SV=1	97.92	TAAQNIIPSSTGAAK			-0.00162323	1428.76	477.259	1428.76	477.26	3	6	1.1.1.2659.18	1	25.4767	1314.45	25.3063
	tr|C0NRN1|C0NRN1_AJECG	Glyceraldehyde-3-phosphate dehydrogenase OS=Ajellomyces capsulatus (strain G186AR / H82 / ATCC MYA-2454 / RMSCC 2432) GN=HCBG_05811 PE=3 SV=1	97.78	VIPSLNGK	Deamidated(N)@6		-0.000332441	827.475	414.745	827.475	414.745	2	6	1.1.1.2703.4	1	24.3474	277.279	24.3409
	tr|C0NRN1|C0NRN1_AJECG	Glyceraldehyde-3-phosphate dehydrogenase OS=Ajellomyces capsulatus (strain G186AR / H82 / ATCC MYA-2454 / RMSCC 2432) GN=HCBG_05811 PE=3 SV=1	95.73	VIISAPSADAPMFVMGVNEK	Oxidation(M)@12		-0.000172753	2091.04	1046.53	2091.04	1046.53	2	7	1.1.1.3055.47	1	42.1204	2328.21	42.1289
	tr|C0NRN1|C0NRN1_AJECG	Glyceraldehyde-3-phosphate dehydrogenase OS=Ajellomyces capsulatus (strain G186AR / H82 / ATCC MYA-2454 / RMSCC 2432) GN=HCBG_05811 PE=3 SV=1	99	VIISAPSADAPMFVMGVNEKTYDPSVNVLSNASCTTNCLAPLAK	Carbamidomethyl(C)@34; Carbamidomethyl(C)@38	missed K-T@20	-0.00268759	4652.26	1164.07	4652.26	1164.07	4	8	1.1.1.3293.50	1	54.1629	2240.09	54.1689
	tr|C0NRN1|C0NRN1_AJECG	Glyceraldehyde-3-phosphate dehydrogenase OS=Ajellomyces capsulatus (strain G186AR / H82 / ATCC MYA-2454 / RMSCC 2432) GN=HCBG_05811 PE=3 SV=1	99	VPTANVSVVDLTCKTEKPVTYDQIKQTIK	Carbamidomethyl(C)@13	missed K-T@14; missed K-Q@25	0.00575291	3274.75	819.696	3274.75	819.694	4	9	1.1.1.2966.24	1	37.6517	3360.11	37.6293
	tr|C0NRN1|C0NRN1_AJECG	Glyceraldehyde-3-phosphate dehydrogenase OS=Ajellomyces capsulatus (strain G186AR / H82 / ATCC MYA-2454 / RMSCC 2432) GN=HCBG_05811 PE=3 SV=1	98.2	VPTANVSVVDLTCKTEKPVTYDQIKQTIKK	Carbamidomethyl(C)@13; Cation:K(E)@16; GlyGly(K)@17	missed K-T@14; missed K-Q@25; missed K-K@29	0.00260769	3554.84	593.481	3554.84	593.481	6	14	1.1.1.2940.8	1	36.3451	7824.88	36.4302
	tr|C0NRN1|C0NRN1_AJECG	Glyceraldehyde-3-phosphate dehydrogenase OS=Ajellomyces capsulatus (strain G186AR / H82 / ATCC MYA-2454 / RMSCC 2432) GN=HCBG_05811 PE=3 SV=1	99	NAIEHGEVDVVAVNDPFIETHYAAYMLKYDSTHGQFK		missed K-Y@28	0.0229768	4208.02	702.344	4208	702.34	6	12	1.1.1.3089.20	1	47.1318	1266.18	47.1124
	tr|C0NRN1|C0NRN1_AJECG	Glyceraldehyde-3-phosphate dehydrogenase OS=Ajellomyces capsulatus (strain G186AR / H82 / ATCC MYA-2454 / RMSCC 2432) GN=HCBG_05811 PE=3 SV=1	99	AVGKVIPSLNGKLTGMSMR	Deamidated(N)@10	missed K-V@4; missed K-L@12	0.000106381	1959.06	490.773	1959.06	490.773	4	18	1.1.1.2942.2	1	36.4343	3694.2	36.4302
	tr|C0NRN1|C0NRN1_AJECG	Glyceraldehyde-3-phosphate dehydrogenase OS=Ajellomyces capsulatus (strain G186AR / H82 / ATCC MYA-2454 / RMSCC 2432) GN=HCBG_05811 PE=3 SV=1	96.26	YDSTHGQFKGTIEVNSNGLTVNGK	Deamidated(N)@17	missed K-G@9	0.00317479	2566.23	856.418	2566.23	856.417	3	6	1.1.1.2768.45	1	31.0465	982.585	30.9032
	tr|C0NRN1|C0NRN1_AJECG	Glyceraldehyde-3-phosphate dehydrogenase OS=Ajellomyces capsulatus (strain G186AR / H82 / ATCC MYA-2454 / RMSCC 2432) GN=HCBG_05811 PE=3 SV=1	98.29	VIISAPSADAPM		cleaved M-F@C-term	-0.00171948	1170.59	586.304	1170.6	586.305	2	10	1.1.1.3236.3	1	37.0806	1339.77	37.0201
	tr|C0NRN1|C0NRN1_AJECG	Glyceraldehyde-3-phosphate dehydrogenase OS=Ajellomyces capsulatus (strain G186AR / H82 / ATCC MYA-2454 / RMSCC 2432) GN=HCBG_05811 PE=3 SV=1	96.11	GILGYSEDALVSSDLNGDSR			-0.0018203	2066.97	1034.49	2066.98	1034.5	2	7	1.1.1.3026.25	1	43.9958	2360.56	43.8076
	tr|C0NRN1|C0NRN1_AJECG	Glyceraldehyde-3-phosphate dehydrogenase OS=Ajellomyces capsulatus (strain G186AR / H82 / ATCC MYA-2454 / RMSCC 2432) GN=HCBG_05811 PE=3 SV=1	97.79	ASEGELKGILGYSEDALVSSDLNGDSR		missed K-G@7	0.00997296	2781.34	928.121	2781.33	928.117	3	6	1.1.1.3206.35	1	53.0808	14988.6	52.7468
	tr|C0NRN1|C0NRN1_AJECG	Glyceraldehyde-3-phosphate dehydrogenase OS=Ajellomyces capsulatus (strain G186AR / H82 / ATCC MYA-2454 / RMSCC 2432) GN=HCBG_05811 PE=3 SV=1	99	VPTANVSVVDLTCK	Carbamidomethyl(C)@13		-0.000234043	1501.78	751.898	1501.78	751.898	2	17	1.1.1.3341.10	1	35.7402	754.067	35.7207
	tr|C0NRN1|C0NRN1_AJECG	Glyceraldehyde-3-phosphate dehydrogenase OS=Ajellomyces capsulatus (strain G186AR / H82 / ATCC MYA-2454 / RMSCC 2432) GN=HCBG_05811 PE=3 SV=1	98.09	GTIEVNSNGLTVNGK	Deamidated(N)@13		0.0147922	1502.77	752.394	1502.76	752.386	2	10	1.1.1.2825.44	1	30.5674	4124.82	30.5276
	tr|C0NRN1|C0NRN1_AJECG	Glyceraldehyde-3-phosphate dehydrogenase OS=Ajellomyces capsulatus (strain G186AR / H82 / ATCC MYA-2454 / RMSCC 2432) GN=HCBG_05811 PE=3 SV=1	99	LISWYDNEWGYSR			-0.00288913	1687.76	844.887	1687.76	844.889	2	12	1.1.1.3362.36	1	44.808	4131.12	44.8256
	tr|C0NRN1|C0NRN1_AJECG	Glyceraldehyde-3-phosphate dehydrogenase OS=Ajellomyces capsulatus (strain G186AR / H82 / ATCC MYA-2454 / RMSCC 2432) GN=HCBG_05811 PE=3 SV=1	98.85	GGRTAAQNIIPSSTGAAKAVGK		missed R-T@3; missed K-A@18	0.0030339	2054.13	514.539	2054.12	514.538	4	7	1.1.1.2977.8	1	25.3527	290.489	25.434
	tr|C0NRN1|C0NRN1_AJECG	Glyceraldehyde-3-phosphate dehydrogenase OS=Ajellomyces capsulatus (strain G186AR / H82 / ATCC MYA-2454 / RMSCC 2432) GN=HCBG_05811 PE=3 SV=1	99	TAAQNIIPSSTGAAKAVGK		missed K-A@15	0.000814189	1783.98	595.667	1783.98	595.667	3	13	1.1.1.3028.18	1	27.9386	1109.61	27.9186
	tr|C0NRN1|C0NRN1_AJECG	Glyceraldehyde-3-phosphate dehydrogenase OS=Ajellomyces capsulatus (strain G186AR / H82 / ATCC MYA-2454 / RMSCC 2432) GN=HCBG_05811 PE=3 SV=1	98.73	KVIISAPSADAPM		cleaved M-F@C-term; missed K-V@1	-0.00267308	1298.69	650.351	1298.69	650.352	2	10	1.1.1.3289.9	1	33.153	1105.48	33.1856
	tr|C0NRN1|C0NRN1_AJECG	Glyceraldehyde-3-phosphate dehydrogenase OS=Ajellomyces capsulatus (strain G186AR / H82 / ATCC MYA-2454 / RMSCC 2432) GN=HCBG_05811 PE=3 SV=1	95.53	VINDNFGLTEGLMTTIHSYTATQK			-0.0112791	2653.29	885.439	2653.31	885.443	3	9	1.1.1.3215.32	1	53.5298	5432.14	53.6514
	tr|C0NRN1|C0NRN1_AJECG	Glyceraldehyde-3-phosphate dehydrogenase OS=Ajellomyces capsulatus (strain G186AR / H82 / ATCC MYA-2454 / RMSCC 2432) GN=HCBG_05811 PE=3 SV=1	97.3	VPTANVSVVDLTCKTEKPVTYDQIK	Carbamidomethyl(C)@13	missed K-T@14	-0.000453135	2804.46	702.123	2804.46	702.123	4	8	1.1.1.2937.28	1	36.2059	32902	36.0296
	tr|C0NRN1|C0NRN1_AJECG	Glyceraldehyde-3-phosphate dehydrogenase OS=Ajellomyces capsulatus (strain G186AR / H82 / ATCC MYA-2454 / RMSCC 2432) GN=HCBG_05811 PE=3 SV=1	99	AVTFYQERDPANIPWGK		missed R-D@8	0.00104648	1990.99	664.671	1990.99	664.671	3	21	1.1.1.2979.15	1	38.2938	55132.6	38.279
	tr|C0NRN1|C0NRN1_AJECG	Glyceraldehyde-3-phosphate dehydrogenase OS=Ajellomyces capsulatus (strain G186AR / H82 / ATCC MYA-2454 / RMSCC 2432) GN=HCBG_05811 PE=3 SV=1	99	VVKVGINGFGRIGR	Deamidated(N)@7	cleaved M-V@N-term; missed K-V@3; missed R-I@11	0.00339425	1471.87	491.629	1471.86	491.628	3	7	1.1.1.3230.3	1	33.0292	610.732	33.0242
	tr|C0NRN1|C0NRN1_AJECG	Glyceraldehyde-3-phosphate dehydrogenase OS=Ajellomyces capsulatus (strain G186AR / H82 / ATCC MYA-2454 / RMSCC 2432) GN=HCBG_05811 PE=3 SV=1	99	RVVDLIAYIAKVDAGK		missed R-V@1; missed K-V@11	-0.0024041	1730.01	866.011	1730.01	866.012	2	9	1.1.1.3476.29	1	50.5679	996.245	50.5405
	tr|C0NRN1|C0NRN1_AJECG	Glyceraldehyde-3-phosphate dehydrogenase OS=Ajellomyces capsulatus (strain G186AR / H82 / ATCC MYA-2454 / RMSCC 2432) GN=HCBG_05811 PE=3 SV=1	98.25	GGRTAAQNIIPSSTGAAK		missed R-T@3	0.000801439	1698.9	567.308	1698.9	567.308	3	7	1.1.1.2940.7	1	23.494	128.246	23.4552
	tr|C0NRN1|C0NRN1_AJECG	Glyceraldehyde-3-phosphate dehydrogenase OS=Ajellomyces capsulatus (strain G186AR / H82 / ATCC MYA-2454 / RMSCC 2432) GN=HCBG_05811 PE=3 SV=1	98.24	KVIISAPSADAPMFVMGVNEK		missed K-V@1	-0.00384993	2203.13	735.385	2203.14	735.387	3	8	1.1.1.3508.27	1	44.0774	1590.8	43.9507
	tr|C0NRN1|C0NRN1_AJECG	Glyceraldehyde-3-phosphate dehydrogenase OS=Ajellomyces capsulatus (strain G186AR / H82 / ATCC MYA-2454 / RMSCC 2432) GN=HCBG_05811 PE=3 SV=1	96.71	VVKVGINGFGR	Deamidated(N)@7	cleaved M-V@N-term; missed K-V@3	0.000825424	1145.66	573.836	1145.66	573.835	2	8	1.1.1.2813.19	1	29.9378	424.734	29.9193
	tr|C0NRN1|C0NRN1_AJECG	Glyceraldehyde-3-phosphate dehydrogenase OS=Ajellomyces capsulatus (strain G186AR / H82 / ATCC MYA-2454 / RMSCC 2432) GN=HCBG_05811 PE=3 SV=1	98.72	VINDNFGLTEGLMTTIHSYTATQKTVDGPSSKDWRGGR		missed K-T@24; missed K-D@32; missed R-G@35	0.00381015	4152.04	693.014	4152.03	693.013	6	10	1.1.1.3610.9	1	49.1911	2080.22	49.1804
	tr|C0NRN1|C0NRN1_AJECG	Glyceraldehyde-3-phosphate dehydrogenase OS=Ajellomyces capsulatus (strain G186AR / H82 / ATCC MYA-2454 / RMSCC 2432) GN=HCBG_05811 PE=3 SV=1	98.1	VINDNFGLTEGLMTTIHSYTATQKTVDGPSSK		missed K-T@24	0.00208733	3424.68	857.178	3424.68	857.178	4	7	1.1.1.3470.30	1	50.2632	1990.03	50.235
	tr|C0NRN1|C0NRN1_AJECG	Glyceraldehyde-3-phosphate dehydrogenase OS=Ajellomyces capsulatus (strain G186AR / H82 / ATCC MYA-2454 / RMSCC 2432) GN=HCBG_05811 PE=3 SV=1	99	KASEGELKGILGYSEDALVSSDLNGDSR		missed K-A@1; missed K-G@8	0.00612903	2909.43	728.365	2909.43	728.364	4	6	1.1.1.3352.25	1	44.2897	709.208	44.2657
	tr|C0NRN1|C0NRN1_AJECG	Glyceraldehyde-3-phosphate dehydrogenase OS=Ajellomyces capsulatus (strain G186AR / H82 / ATCC MYA-2454 / RMSCC 2432) GN=HCBG_05811 PE=3 SV=1	99	VINDNFGLTEGLMTTIHSYTATQKTVDGPSSKDWR		missed K-T@24; missed K-D@32	-0.00323256	3881.89	971.479	3881.89	971.48	4	6	1.1.1.3467.39	1	50.118	2663.44	50.0315
	tr|C0NRN1|C0NRN1_AJECG	Glyceraldehyde-3-phosphate dehydrogenase OS=Ajellomyces capsulatus (strain G186AR / H82 / ATCC MYA-2454 / RMSCC 2432) GN=HCBG_05811 PE=3 SV=1	95.53	SSIFDASAGIALNDHFIK	Deamidated(N)@13		0.0114311	1905.96	636.327	1905.95	636.323	3	8	1.1.1.3092.8	1	47.2736	2283.28	47.2638
	tr|C0NRN1|C0NRN1_AJECG	Glyceraldehyde-3-phosphate dehydrogenase OS=Ajellomyces capsulatus (strain G186AR / H82 / ATCC MYA-2454 / RMSCC 2432) GN=HCBG_05811 PE=3 SV=1	99	TEKPVTYDQIK			-0.00134695	1320.69	441.238	1320.69	441.238	3	8	1.1.1.2550.4	1	19.9875	156.995	20.0218
	tr|C0NRN1|C0NRN1_AJECG	Glyceraldehyde-3-phosphate dehydrogenase OS=Ajellomyces capsulatus (strain G186AR / H82 / ATCC MYA-2454 / RMSCC 2432) GN=HCBG_05811 PE=3 SV=1	99	HGVEYVVESTGVFTTTEKASAHLK		missed K-A@18	-0.00238977	2589.3	864.109	2589.31	864.11	3	9	1.1.1.2945.43	1	36.6184	953.305	36.5302
	tr|C0NRN1|C0NRN1_AJECG	Glyceraldehyde-3-phosphate dehydrogenase OS=Ajellomyces capsulatus (strain G186AR / H82 / ATCC MYA-2454 / RMSCC 2432) GN=HCBG_05811 PE=3 SV=1	99	HGVEYVVEST		cleaved T-G@C-term	0.000179136	1118.52	560.27	1118.52	560.269	2	7	1.1.1.2717.22	1	25.0699	279.644	25.049
	tr|C0NRN1|C0NRN1_AJECG	Glyceraldehyde-3-phosphate dehydrogenase OS=Ajellomyces capsulatus (strain G186AR / H82 / ATCC MYA-2454 / RMSCC 2432) GN=HCBG_05811 PE=3 SV=1	99	HGVEYVVESTGVFTTTEK			-0.000601595	1981.96	661.662	1981.96	661.662	3	14	1.1.1.2952.18	1	36.9481	1543.18	36.8804
	tr|C0NRN1|C0NRN1_AJECG	Glyceraldehyde-3-phosphate dehydrogenase OS=Ajellomyces capsulatus (strain G186AR / H82 / ATCC MYA-2454 / RMSCC 2432) GN=HCBG_05811 PE=3 SV=1	99	VVDLIAYIAK			-0.00124739	1103.66	552.836	1103.66	552.837	2	11	1.1.1.3433.3	1	48.3593	6663.14	48.3536
	tr|C0NRN1|C0NRN1_AJECG	Glyceraldehyde-3-phosphate dehydrogenase OS=Ajellomyces capsulatus (strain G186AR / H82 / ATCC MYA-2454 / RMSCC 2432) GN=HCBG_05811 PE=3 SV=1	99	HGVEYVVESTGVFTTTEKASAHLKGGAK		missed K-A@18; missed K-G@24	0.0036768	2902.49	726.629	2902.48	726.628	4	10	1.1.1.2841.18	1	34.7118	538.769	34.7436
	tr|C0NRN1|C0NRN1_AJECG	Glyceraldehyde-3-phosphate dehydrogenase OS=Ajellomyces capsulatus (strain G186AR / H82 / ATCC MYA-2454 / RMSCC 2432) GN=HCBG_05811 PE=3 SV=1	99	TVDGPSSKDWR		missed K-D@8	-0.00101176	1246.59	416.538	1246.59	416.539	3	10	1.1.1.2594.2	1	18.8926	720.595	19.0294
	tr|C0NRN1|C0NRN1_AJECG	Glyceraldehyde-3-phosphate dehydrogenase OS=Ajellomyces capsulatus (strain G186AR / H82 / ATCC MYA-2454 / RMSCC 2432) GN=HCBG_05811 PE=3 SV=1	96.79	VVDLIAYIAKVDAGK		missed K-V@10	-0.000845012	1573.91	787.961	1573.91	787.961	2	6	1.1.1.3673.14	1	52.3878	5301.77	52.5251
	tr|C0NRN1|C0NRN1_AJECG	Glyceraldehyde-3-phosphate dehydrogenase OS=Ajellomyces capsulatus (strain G186AR / H82 / ATCC MYA-2454 / RMSCC 2432) GN=HCBG_05811 PE=3 SV=1	97.6	VGINGFGR	Deamidated(N)@4		0.00132975	819.425	410.72	819.424	410.719	2	7	1.1.1.2692.3	1	27.1409	1599.78	27.136
	tr|C0NRN1|C0NRN1_AJECG	Glyceraldehyde-3-phosphate dehydrogenase OS=Ajellomyces capsulatus (strain G186AR / H82 / ATCC MYA-2454 / RMSCC 2432) GN=HCBG_05811 PE=3 SV=1	99	LISWYDNEWGYSRR		missed R-R@13	-0.00104004	1843.86	615.628	1843.86	615.629	3	8	1.1.1.3283.13	1	40.7789	3877.99	40.8665
tr|C0NAB0|C0NAB0_AJECG Enolase OS=Ajellomyces capsulatus (strain G186AR / H82 / ATCC MYA-2454 / RMSCC 2432) GN=HCBG_00056 PE=3 SV=1	tr|C0NAB0|C0NAB0_AJECG	Enolase OS=Ajellomyces capsulatus (strain G186AR / H82 / ATCC MYA-2454 / RMSCC 2432) GN=HCBG_00056 PE=3 SV=1	99	LAKLNQILRIEEELGSNAVYAGEK		missed K-L@3; missed R-I@9	0.00149989	2657.44	665.367	2657.44	665.367	4	7	1.1.1.3444.8	1	48.9218	846.77	48.9627
	tr|C0NAB0|C0NAB0_AJECG	Enolase OS=Ajellomyces capsulatus (strain G186AR / H82 / ATCC MYA-2454 / RMSCC 2432) GN=HCBG_00056 PE=3 SV=1	95.04	IEEELGSNAVYAGEKFRNAVEM		missed K-F@15; missed R-N@17	-0.00257386	2455.17	819.396	2455.17	819.397	3	8	1.1.1.3489.39	1	43.132	3440.6	43.0451
	tr|C0NAB0|C0NAB0_AJECG	Enolase OS=Ajellomyces capsulatus (strain G186AR / H82 / ATCC MYA-2454 / RMSCC 2432) GN=HCBG_00056 PE=3 SV=1	95.92	SGETEDVTIADIVVGLR			-0.00701483	1772.91	887.462	1772.92	887.465	2	6	1.1.1.3404.24	1	63.1386	545.46	63.0647
	tr|C0NAB0|C0NAB0_AJECG	Enolase OS=Ajellomyces capsulatus (strain G186AR / H82 / ATCC MYA-2454 / RMSCC 2432) GN=HCBG_00056 PE=3 SV=1	96.74	LAKLNQILRIEEELGSNAVYAGEKFR		missed K-L@3; missed R-I@9; missed K-F@24	0.00305733	2960.61	741.16	2960.61	741.159	4	7	1.1.1.3554.12	1	53.0649	1687.02	52.9505
	tr|C0NAB0|C0NAB0_AJECG	Enolase OS=Ajellomyces capsulatus (strain G186AR / H82 / ATCC MYA-2454 / RMSCC 2432) GN=HCBG_00056 PE=3 SV=1	97.56	LAKLNQILRIEEELGSNAVYAGEKFRNAVEM		missed K-L@3; missed R-I@9; missed K-F@24; missed R-N@26	0.00600985	3504.85	877.219	3504.84	877.217	4	10	1.1.1.3811.11	1	59.3936	11537.4	59.3305
	tr|C0NAB0|C0NAB0_AJECG	Enolase OS=Ajellomyces capsulatus (strain G186AR / H82 / ATCC MYA-2454 / RMSCC 2432) GN=HCBG_00056 PE=3 SV=1	98.69	TGAPARSERLAKLNQILRIEEELGSNAVYAGEKFRNAVEM		missed R-S@6; missed R-L@9; missed K-L@12; missed R-I@18; missed K-F@33; missed R-N@35	0.0021554	4430.31	739.393	4430.31	739.393	6	7	1.1.1.3745.6	1	56.0314	670.961	55.972
	tr|C0NAB0|C0NAB0_AJECG	Enolase OS=Ajellomyces capsulatus (strain G186AR / H82 / ATCC MYA-2454 / RMSCC 2432) GN=HCBG_00056 PE=3 SV=1	99	AIVPSGASTGQHEACELR	Carbamidomethyl(C)@15		-0.000186703	1881.9	628.307	1881.9	628.307	3	15	1.1.1.3136.5	1	25.4566	228.358	25.4617
	tr|C0NAB0|C0NAB0_AJECG	Enolase OS=Ajellomyces capsulatus (strain G186AR / H82 / ATCC MYA-2454 / RMSCC 2432) GN=HCBG_00056 PE=3 SV=1	99	LAFQEFMIVP		cleaved P-S@C-term	-0.00115861	1193.61	597.814	1193.62	597.815	2	6	1.1.1.3368.2	1	61.2824	341.55	61.3283
	tr|C0NAB0|C0NAB0_AJECG	Enolase OS=Ajellomyces capsulatus (strain G186AR / H82 / ATCC MYA-2454 / RMSCC 2432) GN=HCBG_00056 PE=3 SV=1	96.84	VNQIGTLTESIQAAK			0.000225946	1571.85	786.933	1571.85	786.933	2	7	1.1.1.2881.31	1	36.7315	18661.4	36.2014
	tr|C0NAB0|C0NAB0_AJECG	Enolase OS=Ajellomyces capsulatus (strain G186AR / H82 / ATCC MYA-2454 / RMSCC 2432) GN=HCBG_00056 PE=3 SV=1	99	DCQIVGDDITVTNPLR	Carbamidomethyl(C)@2	cleaved A-D@N-term	0.0155706	1814.9	908.457	1814.88	908.449	2	10	1.1.1.3014.29	1	40.0569	694.883	40.077
	tr|C0NAB0|C0NAB0_AJECG	Enolase OS=Ajellomyces capsulatus (strain G186AR / H82 / ATCC MYA-2454 / RMSCC 2432) GN=HCBG_00056 PE=3 SV=1	99	AIVPSGASTGQHEACELRDGDKSKWLGK	Carbamidomethyl(C)@15	missed R-D@18; missed K-S@22; missed K-W@24	0.00466007	2996.48	500.421	2996.48	500.42	6	11	1.1.1.2801.9	1	29.3208	9344.21	29.361
	tr|C0NAB0|C0NAB0_AJECG	Enolase OS=Ajellomyces capsulatus (strain G186AR / H82 / ATCC MYA-2454 / RMSCC 2432) GN=HCBG_00056 PE=3 SV=1	98.88	GVLTAVKNVNETIGPAII	GlyGly(T)@12	cleaved I-K@C-term; missed K-N@7	0.0353783	1922.12	641.714	1922.08	641.702	3	14	1.1.1.3002.17	1	39.4436	19655.1	39.3771
	tr|C0NAB0|C0NAB0_AJECG	Enolase OS=Ajellomyces capsulatus (strain G186AR / H82 / ATCC MYA-2454 / RMSCC 2432) GN=HCBG_00056 PE=3 SV=1	99	LAFQEFMIVPSTAPSFSEALR			-0.00128605	2340.18	781.068	2340.18	781.068	3	14	1.1.1.3642.8	1	59.0072	3082.66	59.0482
	tr|C0NAB0|C0NAB0_AJECG	Enolase OS=Ajellomyces capsulatus (strain G186AR / H82 / ATCC MYA-2454 / RMSCC 2432) GN=HCBG_00056 PE=3 SV=1	98.35	KPYVLPVPFQNVLNGGSHAGGR			-1.01252	2305.22	577.311	2306.23	577.564	4	8	1.1.1.3080.5	1	43.3347	513.914	43.3782
	tr|C0NAB0|C0NAB0_AJECG	Enolase OS=Ajellomyces capsulatus (strain G186AR / H82 / ATCC MYA-2454 / RMSCC 2432) GN=HCBG_00056 PE=3 SV=1	99	VLPVPFQNVLNGGSHAGGR		cleaved Y-V@N-term	0.000328968	1918.02	640.346	1918.02	640.346	3	8	1.1.1.3071.8	1	42.8868	986.63	42.8777
	tr|C0NAB0|C0NAB0_AJECG	Enolase OS=Ajellomyces capsulatus (strain G186AR / H82 / ATCC MYA-2454 / RMSCC 2432) GN=HCBG_00056 PE=3 SV=1	97.76	LGANAILGVSLAIAK			-0.00507272	1409.86	705.935	1409.86	705.938	2	6	1.1.1.3580.5	1	50.5648	665.7	50.5574
	tr|C0NAB0|C0NAB0_AJECG	Enolase OS=Ajellomyces capsulatus (strain G186AR / H82 / ATCC MYA-2454 / RMSCC 2432) GN=HCBG_00056 PE=3 SV=1	99	VYDSRGNPTVEVDVVTETGLHR		cleaved S-V@N-term; missed R-G@5	-10.0315	2432.18	609.053	2442.21	611.561	4	12	1.1.1.2949.14	1	36.7944	11592.8	36.7802
	tr|C0NAB0|C0NAB0_AJECG	Enolase OS=Ajellomyces capsulatus (strain G186AR / H82 / ATCC MYA-2454 / RMSCC 2432) GN=HCBG_00056 PE=3 SV=1	98.57	LAFQEFMIVPSTAPSFSEALRQGTEVYHK		missed R-Q@21	-0.000861868	3282.64	821.667	3282.64	821.667	4	7	1.1.1.3305.23	1	54.7513	52639.8	54.3724
	tr|C0NAB0|C0NAB0_AJECG	Enolase OS=Ajellomyces capsulatus (strain G186AR / H82 / ATCC MYA-2454 / RMSCC 2432) GN=HCBG_00056 PE=3 SV=1	99	MIVPSTAPSFSEALR		cleaved F-M@N-term	0.000820407	1604.82	803.419	1604.82	803.419	2	8	1.1.1.3038.31	1	41.2547	1096.71	41.2265
	tr|C0NAB0|C0NAB0_AJECG	Enolase OS=Ajellomyces capsulatus (strain G186AR / H82 / ATCC MYA-2454 / RMSCC 2432) GN=HCBG_00056 PE=3 SV=1	95.18	GNPTVEVDVVTETGLHR			-0.00382149	1821.92	608.313	1821.92	608.315	3	5	1.1.1.3173.4	1	48.0388	648.806	47.9814
	tr|C0NAB0|C0NAB0_AJECG	Enolase OS=Ajellomyces capsulatus (strain G186AR / H82 / ATCC MYA-2454 / RMSCC 2432) GN=HCBG_00056 PE=3 SV=1	99	LAFQEFMIVPSTAPSFSEALRQGTEVYHKLK		missed R-Q@21; missed K-L@29	-0.0021329	3523.82	705.77	3523.82	705.771	5	9	1.1.1.3312.14	1	55.1007	15722.8	54.9329
	tr|C0NAB0|C0NAB0_AJECG	Enolase OS=Ajellomyces capsulatus (strain G186AR / H82 / ATCC MYA-2454 / RMSCC 2432) GN=HCBG_00056 PE=3 SV=1	98.47	GVPLYAHVSDLAGTKKPYVLPVPFQNVLNGGSHAGGR	Deamidated(N)@29	missed K-K@15	-8.80973e-05	3816.01	764.21	3816.01	764.209	5	10	1.1.1.3097.23	1	47.5405	5757.86	47.5689
	tr|C0NAB0|C0NAB0_AJECG	Enolase OS=Ajellomyces capsulatus (strain G186AR / H82 / ATCC MYA-2454 / RMSCC 2432) GN=HCBG_00056 PE=3 SV=1	99	ACNALLLK	Carbamidomethyl(C)@2		0.00164132	901.507	451.761	901.505	451.76	2	9	1.1.1.2781.10	1	28.2981	989.453	28.2865
	tr|C0NAB0|C0NAB0_AJECG	Enolase OS=Ajellomyces capsulatus (strain G186AR / H82 / ATCC MYA-2454 / RMSCC 2432) GN=HCBG_00056 PE=3 SV=1	95.99	LNQILRIEEELGSNAVYAGEKFRNAVEM		missed R-I@6; missed K-F@21; missed R-N@23	-0.000467142	3192.62	799.163	3192.62	799.163	4	8	1.1.1.3633.12	1	58.5509	23770.8	58.3336
	tr|C0NAB0|C0NAB0_AJECG	Enolase OS=Ajellomyces capsulatus (strain G186AR / H82 / ATCC MYA-2454 / RMSCC 2432) GN=HCBG_00056 PE=3 SV=1	95.92	YGPSAGNVGDEGGVAPDIQTAEEALDLITEAIEQAGYTGK			-0.000770591	4005.9	1002.48	4005.9	1002.48	4	7	1.1.1.3512.18	1	68.6125	5545.4	68.4894
	tr|C0NAB0|C0NAB0_AJECG	Enolase OS=Ajellomyces capsulatus (strain G186AR / H82 / ATCC MYA-2454 / RMSCC 2432) GN=HCBG_00056 PE=3 SV=1	99	WLTYEQLADLYK			0.00113035	1541.78	771.896	1541.78	771.896	2	15	1.1.1.3236.19	1	51.2466	24738.2	51.2784
	tr|C0NAB0|C0NAB0_AJECG	Enolase OS=Ajellomyces capsulatus (strain G186AR / H82 / ATCC MYA-2454 / RMSCC 2432) GN=HCBG_00056 PE=3 SV=1	99	IAIDVASSEFYK			-0.00013138	1341.68	671.848	1341.68	671.848	2	14	1.1.1.3242.9	1	38.7203	1240.75	38.7538
	tr|C0NAB0|C0NAB0_AJECG	Enolase OS=Ajellomyces capsulatus (strain G186AR / H82 / ATCC MYA-2454 / RMSCC 2432) GN=HCBG_00056 PE=3 SV=1	98.97	TADCQIVGDDITVTNPLR	GlyGly(T)@1; Cation:K(D)@3; Carbamidomethyl(C)@4		-0.00543567	2138.96	1070.49	2138.97	1070.49	2	14	1.1.1.3032.39	1	40.968	32772.6	40.6765
	tr|C0NAB0|C0NAB0_AJECG	Enolase OS=Ajellomyces capsulatus (strain G186AR / H82 / ATCC MYA-2454 / RMSCC 2432) GN=HCBG_00056 PE=3 SV=1	99	IEEELGSNAVYAGEK			-0.00173093	1607.77	804.89	1607.77	804.891	2	17	1.1.1.3052.46	1	29.188	512.305	29.1965
	tr|C0NAB0|C0NAB0_AJECG	Enolase OS=Ajellomyces capsulatus (strain G186AR / H82 / ATCC MYA-2454 / RMSCC 2432) GN=HCBG_00056 PE=3 SV=1	99	IVGDDITVTNPLR		cleaved Q-I@N-term	4.15562e-05	1411.77	706.891	1411.77	706.891	2	12	1.1.1.2945.24	1	36.6026	2587.33	36.6302
	tr|C0NAB0|C0NAB0_AJECG	Enolase OS=Ajellomyces capsulatus (strain G186AR / H82 / ATCC MYA-2454 / RMSCC 2432) GN=HCBG_00056 PE=3 SV=1	99	SGETEDVTIADIVVGLRAGQIK		missed R-A@17	-0.000815429	2270.21	757.744	2270.21	757.745	3	11	1.1.1.3544.5	1	54.0075	3837.21	53.8992
	tr|C0NAB0|C0NAB0_AJECG	Enolase OS=Ajellomyces capsulatus (strain G186AR / H82 / ATCC MYA-2454 / RMSCC 2432) GN=HCBG_00056 PE=3 SV=1	99	YGPSAGNVGDEGGVAPDIQTAEEALDLITEAIEQAGYTGKVK		missed K-V@40	-0.0104783	4233.05	1059.27	4233.06	1059.27	4	12	1.1.1.3573.33	1	68.3918	3540.03	68.412
	tr|C0NAB0|C0NAB0_AJECG	Enolase OS=Ajellomyces capsulatus (strain G186AR / H82 / ATCC MYA-2454 / RMSCC 2432) GN=HCBG_00056 PE=3 SV=1	97.41	DSYAAGWGVMVSHR			-0.000731726	1534.7	768.356	1534.7	768.357	2	7	1.1.1.2947.31	1	36.7084	937.058	36.6802
	tr|C0NAB0|C0NAB0_AJECG	Enolase OS=Ajellomyces capsulatus (strain G186AR / H82 / ATCC MYA-2454 / RMSCC 2432) GN=HCBG_00056 PE=3 SV=1	98.51	LNQILRIEEELGSNAVYAGEK		missed R-I@6	-0.000202984	2345.22	1173.62	2345.22	1173.62	2	6	1.1.1.3156.49	1	47.2118	2576.61	47.1181
	tr|C0NAB0|C0NAB0_AJECG	Enolase OS=Ajellomyces capsulatus (strain G186AR / H82 / ATCC MYA-2454 / RMSCC 2432) GN=HCBG_00056 PE=3 SV=1	99	ACNALLLKVNQIGTLTESIQAAKDSYAAGWGVMVSHR	Carbamidomethyl(C)@2	missed K-V@8; missed K-D@23	0.00476587	3972.04	795.415	3972.03	795.414	5	11	1.1.1.3292.14	1	57.4229	1035.78	57.4589
	tr|C0NAB0|C0NAB0_AJECG	Enolase OS=Ajellomyces capsulatus (strain G186AR / H82 / ATCC MYA-2454 / RMSCC 2432) GN=HCBG_00056 PE=3 SV=1	99	ACNALLLKVNQIGTLTESIQAAK	Carbamidomethyl(C)@2	missed K-V@8	-0.00216528	2455.34	819.456	2455.35	819.456	3	13	1.1.1.3208.29	1	49.8334	2548.56	49.8058
	tr|C0NAB0|C0NAB0_AJECG	Enolase OS=Ajellomyces capsulatus (strain G186AR / H82 / ATCC MYA-2454 / RMSCC 2432) GN=HCBG_00056 PE=3 SV=1	97.12	LNQILRIEEELGSNAVYAGEKFR		missed R-I@6; missed K-F@21	-0.00089493	2648.39	663.105	2648.39	663.105	4	8	1.1.1.3657.7	1	51.5775	2748.51	51.721
	tr|C0NAB0|C0NAB0_AJECG	Enolase OS=Ajellomyces capsulatus (strain G186AR / H82 / ATCC MYA-2454 / RMSCC 2432) GN=HCBG_00056 PE=3 SV=1	98.65	QLASKYPIVSIEDPFAEDDWEAWSYFFK		missed K-Y@5	0.00111288	3380.59	846.155	3380.59	846.155	4	6	1.1.1.3555.14	1	67.4531	5389.91	67.2854
	tr|C0NAB0|C0NAB0_AJECG	Enolase OS=Ajellomyces capsulatus (strain G186AR / H82 / ATCC MYA-2454 / RMSCC 2432) GN=HCBG_00056 PE=3 SV=1	98.22	VNQIGTLTESIQAAKDSYAAGWGVMVSHR		missed K-D@15	1.99788	3090.54	773.642	3088.54	773.142	4	9	1.1.1.3279.13	1	53.425	2950.73	53.4618
	tr|C0NAB0|C0NAB0_AJECG	Enolase OS=Ajellomyces capsulatus (strain G186AR / H82 / ATCC MYA-2454 / RMSCC 2432) GN=HCBG_00056 PE=3 SV=1	99	AGAAEKGVPLYAHVSDLAGTK		missed K-G@6	0.00167775	2054.08	685.701	2054.08	685.701	3	14	1.1.1.2860.30	1	32.3318	1307.28	32.3545
	tr|C0NAB0|C0NAB0_AJECG	Enolase OS=Ajellomyces capsulatus (strain G186AR / H82 / ATCC MYA-2454 / RMSCC 2432) GN=HCBG_00056 PE=3 SV=1	95.94	SVYDSRGNPTVEVDVVTETGLHR		missed R-G@6	0.00907262	2529.26	844.092	2529.25	844.089	3	7	1.1.1.2938.40	1	36.2659	4401.1	35.8791
	tr|C0NAB0|C0NAB0_AJECG	Enolase OS=Ajellomyces capsulatus (strain G186AR / H82 / ATCC MYA-2454 / RMSCC 2432) GN=HCBG_00056 PE=3 SV=1	96.21	IEEELGSNAVYAGEKFR		missed K-F@15	-8.68808e-05	1910.94	637.986	1910.94	637.986	3	8	1.1.1.3132.26	1	33.2333	4407.85	33.3098
	tr|C0NAB0|C0NAB0_AJECG	Enolase OS=Ajellomyces capsulatus (strain G186AR / H82 / ATCC MYA-2454 / RMSCC 2432) GN=HCBG_00056 PE=3 SV=1	96.42	GVPLYAHVSDLAGTK			-0.0729269	1526.74	509.919	1526.81	509.944	3	11	1.1.1.2886.4	0	33.6301	9282.06	33.6744
	tr|C0NAB0|C0NAB0_AJECG	Enolase OS=Ajellomyces capsulatus (strain G186AR / H82 / ATCC MYA-2454 / RMSCC 2432) GN=HCBG_00056 PE=3 SV=1	99	AGAAEKGVPLYAHVSDLAGTKKPYVLPVPFQNVLNGGSHAGGR		missed K-G@6; missed K-K@21	-0.00991541	4342.29	724.722	4342.3	724.724	6	17	1.1.1.3111.23	1	44.9171	9139.89	44.8439
	tr|C0NAB0|C0NAB0_AJECG	Enolase OS=Ajellomyces capsulatus (strain G186AR / H82 / ATCC MYA-2454 / RMSCC 2432) GN=HCBG_00056 PE=3 SV=1	99	DQSKVDEFLNKLDGTPNK		missed K-V@4; missed K-L@11	-0.00268802	2047.02	683.347	2047.02	683.348	3	11	1.1.1.2996.18	1	39.1445	1528.88	39.1271
tr|C0NIW4|C0NIW4_AJECG Cobalamin-independent methionine synthase MetH/D OS=Ajellomyces capsulatus (strain G186AR / H82 / ATCC MYA-2454 / RMSCC 2432) GN=HCBG_02371 PE=3 SV=1	tr|C0NIW4|C0NIW4_AJECG	Cobalamin-independent methionine synthase MetH/D OS=Ajellomyces capsulatus (strain G186AR / H82 / ATCC MYA-2454 / RMSCC 2432) GN=HCBG_02371 PE=3 SV=1	99	AAGAEDVQIDEPVLVFDLPEKTK		missed K-T@21	0.00400255	2483.28	828.768	2483.28	828.767	3	7	1.1.1.3417.31	1	47.5702	696.091	47.5418
	tr|C0NIW4|C0NIW4_AJECG	Cobalamin-independent methionine synthase MetH/D OS=Ajellomyces capsulatus (strain G186AR / H82 / ATCC MYA-2454 / RMSCC 2432) GN=HCBG_02371 PE=3 SV=1	99	GLQRPAKDGEPAVDVPSLEMVK		missed K-D@7	0.000715767	2335.22	584.813	2335.22	584.812	4	17	1.1.1.2920.11	1	35.3387	5597.38	35.3271
	tr|C0NIW4|C0NIW4_AJECG	Cobalamin-independent methionine synthase MetH/D OS=Ajellomyces capsulatus (strain G186AR / H82 / ATCC MYA-2454 / RMSCC 2432) GN=HCBG_02371 PE=3 SV=1	95.34	VQSSVLGFPRMGR		cleaved M-V@N-term; missed R-M@10	0.00105605	1432.76	478.595	1432.76	478.594	3	9	1.1.1.3209.2	1	35.734	2852.61	35.7791
	tr|C0NIW4|C0NIW4_AJECG	Cobalamin-independent methionine synthase MetH/D OS=Ajellomyces capsulatus (strain G186AR / H82 / ATCC MYA-2454 / RMSCC 2432) GN=HCBG_02371 PE=3 SV=1	99	ISQQQTKLNLPMFPTTTIGSFPQTK		missed K-L@7	0.00336079	2805.48	936.166	2805.47	936.165	3	7	1.1.1.3431.37	1	48.2858	1782.19	48.201
	tr|C0NIW4|C0NIW4_AJECG	Cobalamin-independent methionine synthase MetH/D OS=Ajellomyces capsulatus (strain G186AR / H82 / ATCC MYA-2454 / RMSCC 2432) GN=HCBG_02371 PE=3 SV=1	99	AIEIVETAIQK			-0.00119255	1213.69	607.853	1213.69	607.853	2	10	1.1.1.3157.10	1	34.4762	696.459	34.5131
	tr|C0NIW4|C0NIW4_AJECG	Cobalamin-independent methionine synthase MetH/D OS=Ajellomyces capsulatus (strain G186AR / H82 / ATCC MYA-2454 / RMSCC 2432) GN=HCBG_02371 PE=3 SV=1	99	LRDLKKATEAYWGGK		missed R-D@2; missed K-K@5; missed K-A@6	0.00451859	1734.95	434.744	1734.94	434.743	4	10	1.1.1.3050.2	1	29.0481	433.019	29.0427
	tr|C0NIW4|C0NIW4_AJECG	Cobalamin-independent methionine synthase MetH/D OS=Ajellomyces capsulatus (strain G186AR / H82 / ATCC MYA-2454 / RMSCC 2432) GN=HCBG_02371 PE=3 SV=1	96.56	AVTEGPAAVREELEANAK		missed R-E@10	-0.00293511	1853.95	927.98	1853.95	927.981	2	8	1.1.1.2802.51	1	32.7756	2392.55	32.6278
	tr|C0NIW4|C0NIW4_AJECG	Cobalamin-independent methionine synthase MetH/D OS=Ajellomyces capsulatus (strain G186AR / H82 / ATCC MYA-2454 / RMSCC 2432) GN=HCBG_02371 PE=3 SV=1	96.3	EAYLDWAVK			-2.32037e-05	1093.54	547.779	1093.54	547.779	2	7	1.1.1.2909.5	1	38.1101	14639	38.2538
	tr|C0NIW4|C0NIW4_AJECG	Cobalamin-independent methionine synthase MetH/D OS=Ajellomyces capsulatus (strain G186AR / H82 / ATCC MYA-2454 / RMSCC 2432) GN=HCBG_02371 PE=3 SV=1	99	AGVDLIPSNDFALYDQVLDHIQLFGVIPERYSK		missed R-Y@30	-0.000225255	3731.92	933.987	3731.92	933.987	4	7	1.1.1.3813.24	1	67.7276	1360.95	67.7552
	tr|C0NIW4|C0NIW4_AJECG	Cobalamin-independent methionine synthase MetH/D OS=Ajellomyces capsulatus (strain G186AR / H82 / ATCC MYA-2454 / RMSCC 2432) GN=HCBG_02371 PE=3 SV=1	95.39	LNLPMFPTTTIGSFPQTK			-2.05903	1989.98	664.334	1992.04	665.02	3	12	1.1.1.3263.15	0	52.6174	11973.9	52.3985
	tr|C0NIW4|C0NIW4_AJECG	Cobalamin-independent methionine synthase MetH/D OS=Ajellomyces capsulatus (strain G186AR / H82 / ATCC MYA-2454 / RMSCC 2432) GN=HCBG_02371 PE=3 SV=1	95.51	VFVDEAYPR			1.95898e-05	1094.54	548.277	1094.54	548.277	2	7	1.1.1.2733.27	1	29.248	1384.03	29.1713
	tr|C0NIW4|C0NIW4_AJECG	Cobalamin-independent methionine synthase MetH/D OS=Ajellomyces capsulatus (strain G186AR / H82 / ATCC MYA-2454 / RMSCC 2432) GN=HCBG_02371 PE=3 SV=1	99	HIGPGVYDIHSPRVPSEQEIKSR		missed R-V@13; missed K-S@21	-0.000360404	2600.35	521.076	2600.35	521.076	5	13	1.1.1.2808.12	1	29.6798	1824.77	29.6665
	tr|C0NIW4|C0NIW4_AJECG	Cobalamin-independent methionine synthase MetH/D OS=Ajellomyces capsulatus (strain G186AR / H82 / ATCC MYA-2454 / RMSCC 2432) GN=HCBG_02371 PE=3 SV=1	99	GMLTGPITCLR	Carbamidomethyl(C)@9		-0.00184967	1217.62	609.819	1217.63	609.82	2	8	1.1.1.2979.11	1	38.2905	1126.24	38.329
	tr|C0NIW4|C0NIW4_AJECG	Cobalamin-independent methionine synthase MetH/D OS=Ajellomyces capsulatus (strain G186AR / H82 / ATCC MYA-2454 / RMSCC 2432) GN=HCBG_02371 PE=3 SV=1	96.3	NPEQLDTVINALGPK			0.00169712	1607.85	804.934	1607.85	804.933	2	6	1.1.1.3035.15	1	44.4225	1090	44.3576
	tr|C0NIW4|C0NIW4_AJECG	Cobalamin-independent methionine synthase MetH/D OS=Ajellomyces capsulatus (strain G186AR / H82 / ATCC MYA-2454 / RMSCC 2432) GN=HCBG_02371 PE=3 SV=1	96.47	CVRPPIIVGDISRPAPMTVK	Carbamidomethyl(C)@1		-0.000680501	2205.21	736.078	2205.21	736.078	3	8	1.1.1.2876.33	1	36.4822	1347.65	36.4522
	tr|C0NIW4|C0NIW4_AJECG	Cobalamin-independent methionine synthase MetH/D OS=Ajellomyces capsulatus (strain G186AR / H82 / ATCC MYA-2454 / RMSCC 2432) GN=HCBG_02371 PE=3 SV=1	99	EAKDAGITTRPVLLGPVSFLALAK		missed K-D@3	-0.00168287	2466.42	617.612	2466.42	617.613	4	14	1.1.1.3266.5	1	52.7614	3398.62	52.7542
	tr|C0NIW4|C0NIW4_AJECG	Cobalamin-independent methionine synthase MetH/D OS=Ajellomyces capsulatus (strain G186AR / H82 / ATCC MYA-2454 / RMSCC 2432) GN=HCBG_02371 PE=3 SV=1	96.41	YGLHPVDEYFAMGR			0.000424973	1653.76	552.261	1653.76	552.261	3	7	1.1.1.3318.8	1	41.1619	755.088	41.2537
	tr|C0NIW4|C0NIW4_AJECG	Cobalamin-independent methionine synthase MetH/D OS=Ajellomyces capsulatus (strain G186AR / H82 / ATCC MYA-2454 / RMSCC 2432) GN=HCBG_02371 PE=3 SV=1	99	KAGVDLIPSNDFALYDQVLDHIQLFGVIPER		missed K-A@1	0.000841185	3481.83	871.464	3481.82	871.463	4	15	1.1.1.3542.16	1	66.7918	3862.12	66.7751
	tr|C0NIW4|C0NIW4_AJECG	Cobalamin-independent methionine synthase MetH/D OS=Ajellomyces capsulatus (strain G186AR / H82 / ATCC MYA-2454 / RMSCC 2432) GN=HCBG_02371 PE=3 SV=1	99	YAASISKKPMKGMLTGPITCLR	Carbamidomethyl(C)@20	missed K-K@7; missed K-G@11	-0.00252992	2422.29	606.579	2422.29	606.58	4	9	1.1.1.2879.20	1	33.2886	1590.57	33.2176
	tr|C0NIW4|C0NIW4_AJECG	Cobalamin-independent methionine synthase MetH/D OS=Ajellomyces capsulatus (strain G186AR / H82 / ATCC MYA-2454 / RMSCC 2432) GN=HCBG_02371 PE=3 SV=1	99	QWTETKAALTNMVNAAKFFR	Gln->pyro-Glu@N-term	missed K-A@6; missed K-F@17	0.0192298	2309.18	770.735	2309.16	770.728	3	7	1.1.1.3750.4	1	59.212	358.656	59.1539
	tr|C0NIW4|C0NIW4_AJECG	Cobalamin-independent methionine synthase MetH/D OS=Ajellomyces capsulatus (strain G186AR / H82 / ATCC MYA-2454 / RMSCC 2432) GN=HCBG_02371 PE=3 SV=1	99	AALTNMVNAAKFFR		missed K-F@11	-0.00220827	1552.82	518.613	1552.82	518.613	3	12	1.1.1.3342.2	1	43.7664	786.913	43.7615
	tr|C0NIW4|C0NIW4_AJECG	Cobalamin-independent methionine synthase MetH/D OS=Ajellomyces capsulatus (strain G186AR / H82 / ATCC MYA-2454 / RMSCC 2432) GN=HCBG_02371 PE=3 SV=1	96.37	VQSSVLGFPR		cleaved M-V@N-term	-0.00288934	1088.59	545.305	1088.6	545.306	2	11	1.1.1.3196.2	1	35.0912	1529.71	34.9352
	tr|C0NIW4|C0NIW4_AJECG	Cobalamin-independent methionine synthase MetH/D OS=Ajellomyces capsulatus (strain G186AR / H82 / ATCC MYA-2454 / RMSCC 2432) GN=HCBG_02371 PE=3 SV=1	99	DGEPAVDVPSLEMVK			0.00289869	1584.77	793.394	1584.77	793.393	2	9	1.1.1.3036.27	1	41.1513	1895.69	41.1265
	tr|C0NIW4|C0NIW4_AJECG	Cobalamin-independent methionine synthase MetH/D OS=Ajellomyces capsulatus (strain G186AR / H82 / ATCC MYA-2454 / RMSCC 2432) GN=HCBG_02371 PE=3 SV=1	99	AAGAEDVQIDEPVLVFDLPEK			0.00239824	2254.14	752.387	2254.14	752.386	3	10	1.1.1.3245.17	1	51.7036	2262.91	51.5844
	tr|C0NIW4|C0NIW4_AJECG	Cobalamin-independent methionine synthase MetH/D OS=Ajellomyces capsulatus (strain G186AR / H82 / ATCC MYA-2454 / RMSCC 2432) GN=HCBG_02371 PE=3 SV=1	99	LLKVFVDEAYPR		missed K-V@3	-0.00109094	1448.8	483.941	1448.8	483.942	3	8	1.1.1.3216.2	1	37.4118	1116.44	37.5077
	tr|C0NIW4|C0NIW4_AJECG	Cobalamin-independent methionine synthase MetH/D OS=Ajellomyces capsulatus (strain G186AR / H82 / ATCC MYA-2454 / RMSCC 2432) GN=HCBG_02371 PE=3 SV=1	97.58	ATEVVIIAK			-0.000132532	942.575	472.295	942.575	472.295	2	6	1.1.1.2777.14	1	28.0972	4897.55	27.7761
	tr|C0NIW4|C0NIW4_AJECG	Cobalamin-independent methionine synthase MetH/D OS=Ajellomyces capsulatus (strain G186AR / H82 / ATCC MYA-2454 / RMSCC 2432) GN=HCBG_02371 PE=3 SV=1	99	AVTEGPAAVREELEANAKSVQAR		missed R-E@10; missed K-S@18	0.00231664	2395.25	599.819	2395.25	599.819	4	11	1.1.1.3174.2	1	35.3154	1774.92	35.3605
	tr|C0NIW4|C0NIW4_AJECG	Cobalamin-independent methionine synthase MetH/D OS=Ajellomyces capsulatus (strain G186AR / H82 / ATCC MYA-2454 / RMSCC 2432) GN=HCBG_02371 PE=3 SV=1	95.29	QTLSAGVVDGR			-0.00164147	1101.58	551.795	1101.58	551.796	2	9	1.1.1.2617.10	0	23.3575	2082.03	23.1273
	tr|C0NIW4|C0NIW4_AJECG	Cobalamin-independent methionine synthase MetH/D OS=Ajellomyces capsulatus (strain G186AR / H82 / ATCC MYA-2454 / RMSCC 2432) GN=HCBG_02371 PE=3 SV=1	99	EREAYLDWAVK		missed R-E@2	0.00318787	1378.69	690.353	1378.69	690.351	2	10	1.1.1.2838.9	1	34.5723	585.967	34.5941
	tr|C0NIW4|C0NIW4_AJECG	Cobalamin-independent methionine synthase MetH/D OS=Ajellomyces capsulatus (strain G186AR / H82 / ATCC MYA-2454 / RMSCC 2432) GN=HCBG_02371 PE=3 SV=1	99	FIEQEIQDVVK			0.00193003	1346.71	674.362	1346.71	674.361	2	10	1.1.1.3005.21	1	39.5969	2909.2	39.5771
	tr|C0NIW4|C0NIW4_AJECG	Cobalamin-independent methionine synthase MetH/D OS=Ajellomyces capsulatus (strain G186AR / H82 / ATCC MYA-2454 / RMSCC 2432) GN=HCBG_02371 PE=3 SV=1	98.18	HIGPGVYDIHSPRVPSEQEIK		missed R-V@13	0.00131873	2357.21	472.45	2357.21	472.45	5	11	1.1.1.2830.11	1	30.7943	2875.61	30.7819
	tr|C0NIW4|C0NIW4_AJECG	Cobalamin-independent methionine synthase MetH/D OS=Ajellomyces capsulatus (strain G186AR / H82 / ATCC MYA-2454 / RMSCC 2432) GN=HCBG_02371 PE=3 SV=1	99	AAFKPTYEKLGSLGDKAPR		missed K-L@9; missed K-A@16	-0.00104338	2048.1	513.033	2048.11	513.034	4	10	1.1.1.2799.16	1	29.2245	2830.9	29.31
	tr|C0NIW4|C0NIW4_AJECG	Cobalamin-independent methionine synthase MetH/D OS=Ajellomyces capsulatus (strain G186AR / H82 / ATCC MYA-2454 / RMSCC 2432) GN=HCBG_02371 PE=3 SV=1	99	KAGVDLIPSNDFALYDQVLDHIQLFGVIPERYSK		missed K-A@1; missed R-Y@31	0.00150423	3860.02	966.011	3860.01	966.011	4	7	1.1.1.3494.21	1	64.3536	1410.23	64.3837
	tr|C0NIW4|C0NIW4_AJECG	Cobalamin-independent methionine synthase MetH/D OS=Ajellomyces capsulatus (strain G186AR / H82 / ATCC MYA-2454 / RMSCC 2432) GN=HCBG_02371 PE=3 SV=1	99	SRIEEMLHYLRPDQLWIDPDCGLK	Carbamidomethyl(C)@21	missed R-I@2	0.00587168	2983.47	746.876	2983.47	746.874	4	10	1.1.1.3274.11	1	53.1705	900.841	53.209
	tr|C0NIW4|C0NIW4_AJECG	Cobalamin-independent methionine synthase MetH/D OS=Ajellomyces capsulatus (strain G186AR / H82 / ATCC MYA-2454 / RMSCC 2432) GN=HCBG_02371 PE=3 SV=1	99	AALTNMVNAAK			-0.000920882	1102.58	552.297	1102.58	552.297	2	10	1.1.1.2788.17	1	28.6622	888.721	28.6445
	tr|C0NIW4|C0NIW4_AJECG	Cobalamin-independent methionine synthase MetH/D OS=Ajellomyces capsulatus (strain G186AR / H82 / ATCC MYA-2454 / RMSCC 2432) GN=HCBG_02371 PE=3 SV=1	99	LNLPMFPTTTIGSFPQTKDIR		missed K-D@18	-0.0037888	2376.25	793.09	2376.25	793.091	3	12	1.1.1.3482.20	1	50.8667	2580.28	50.8466
	tr|C0NIW4|C0NIW4_AJECG	Cobalamin-independent methionine synthase MetH/D OS=Ajellomyces capsulatus (strain G186AR / H82 / ATCC MYA-2454 / RMSCC 2432) GN=HCBG_02371 PE=3 SV=1	98.66	LVPLYIDLLAQLK			0.00307415	1497.92	749.967	1497.92	749.966	2	7	1.1.1.3445.8	1	65.1835	804.166	65.1226
	tr|C0NIW4|C0NIW4_AJECG	Cobalamin-independent methionine synthase MetH/D OS=Ajellomyces capsulatus (strain G186AR / H82 / ATCC MYA-2454 / RMSCC 2432) GN=HCBG_02371 PE=3 SV=1	95.57	QWTETKAALTNMVNAAK		missed K-A@6	0.00887086	1875.96	626.327	1875.95	626.324	3	6	1.1.1.3321.10	1	37.5691	690.141	37.6581
	tr|C0NIW4|C0NIW4_AJECG	Cobalamin-independent methionine synthase MetH/D OS=Ajellomyces capsulatus (strain G186AR / H82 / ATCC MYA-2454 / RMSCC 2432) GN=HCBG_02371 PE=3 SV=1	99	DAGITTRPVLLGPVSFLALAK			0.000666504	2138.25	713.756	2138.25	713.756	3	7	1.1.1.3641.4	1	58.9527	917.553	58.8947
	tr|C0NIW4|C0NIW4_AJECG	Cobalamin-independent methionine synthase MetH/D OS=Ajellomyces capsulatus (strain G186AR / H82 / ATCC MYA-2454 / RMSCC 2432) GN=HCBG_02371 PE=3 SV=1	96.97	AGVDLIPSNDFALYDQVLDHIQLFGVIPER			-0.998042	3352.73	1118.58	3353.73	1118.92	3	9	1.1.1.3571.42	1	68.2972	1636.29	68.3098
	tr|C0NIW4|C0NIW4_AJECG	Cobalamin-independent methionine synthase MetH/D OS=Ajellomyces capsulatus (strain G186AR / H82 / ATCC MYA-2454 / RMSCC 2432) GN=HCBG_02371 PE=3 SV=1	99	IEEMLHYLRPDQLWIDPDCGLK	Carbamidomethyl(C)@19		-0.00390458	2740.33	686.09	2740.34	686.091	4	11	1.1.1.3218.7	1	50.3218	1496.07	50.3636
	tr|C0NIW4|C0NIW4_AJECG	Cobalamin-independent methionine synthase MetH/D OS=Ajellomyces capsulatus (strain G186AR / H82 / ATCC MYA-2454 / RMSCC 2432) GN=HCBG_02371 PE=3 SV=1	99	LTGYVFTTHAWVQSYGSR			0.00121103	2072.01	691.678	2072.01	691.678	3	9	1.1.1.3030.16	1	40.8422	4477.52	40.7765
	tr|C0NIW4|C0NIW4_AJECG	Cobalamin-independent methionine synthase MetH/D OS=Ajellomyces capsulatus (strain G186AR / H82 / ATCC MYA-2454 / RMSCC 2432) GN=HCBG_02371 PE=3 SV=1	99	VVVATSSSLLHTPHTLESEK			0.00520688	2134.13	534.54	2134.13	534.539	4	8	1.1.1.2838.18	1	31.2084	1700.73	31.19
	tr|C0NIW4|C0NIW4_AJECG	Cobalamin-independent methionine synthase MetH/D OS=Ajellomyces capsulatus (strain G186AR / H82 / ATCC MYA-2454 / RMSCC 2432) GN=HCBG_02371 PE=3 SV=1	97.3	ISQQQTKLNLPMFPTTTIGSFPQTKDIR		missed K-L@7; missed K-D@25	-0.00379732	3189.68	798.428	3189.69	798.429	4	7	1.1.1.3393.28	1	46.3619	2302.77	46.4366
	tr|C0NIW4|C0NIW4_AJECG	Cobalamin-independent methionine synthase MetH/D OS=Ajellomyces capsulatus (strain G186AR / H82 / ATCC MYA-2454 / RMSCC 2432) GN=HCBG_02371 PE=3 SV=1	99	LVLATYFGDIVHNIDVLPSLQSLHGIHVDLVRNPEQLDTVINALGPK		missed R-N@32	0.0183331	5142.81	858.141	5142.79	858.138	6	12	1.1.1.3569.18	1	68.1737	5171.22	68.1545
tr|C0NSN4|C0NSN4_AJECG Elongation factor 2 OS=Ajellomyces capsulatus (strain G186AR / H82 / ATCC MYA-2454 / RMSCC 2432) GN=HCBG_06164 PE=4 SV=1	tr|C0NSN4|C0NSN4_AJECG	Elongation factor 2 OS=Ajellomyces capsulatus (strain G186AR / H82 / ATCC MYA-2454 / RMSCC 2432) GN=HCBG_06164 PE=4 SV=1	97.56	AVQYLNEIKDSVVSGFQWATR		missed K-D@9	0.00567759	2410.23	804.418	2410.23	804.417	3	6	1.1.1.3757.11	1	56.6461	821.067	56.5315
	tr|C0NSN4|C0NSN4_AJECG	Elongation factor 2 OS=Ajellomyces capsulatus (strain G186AR / H82 / ATCC MYA-2454 / RMSCC 2432) GN=HCBG_06164 PE=4 SV=1	97.7	VMKFSVSPVVQR		missed K-F@3	2.11601e-05	1375.76	459.596	1375.76	459.595	3	7	1.1.1.2783.4	0	31.7743	1172.94	31.8694
	tr|C0NSN4|C0NSN4_AJECG	Elongation factor 2 OS=Ajellomyces capsulatus (strain G186AR / H82 / ATCC MYA-2454 / RMSCC 2432) GN=HCBG_06164 PE=4 SV=1	98.31	GIKEVVPGVENYYDKL		missed K-E@3; missed K-L@15	0.0010631	1821.95	911.984	1821.95	911.983	2	8	1.1.1.3333.45	1	41.9548	1813.92	42.0158
	tr|C0NSN4|C0NSN4_AJECG	Elongation factor 2 OS=Ajellomyces capsulatus (strain G186AR / H82 / ATCC MYA-2454 / RMSCC 2432) GN=HCBG_06164 PE=4 SV=1	98.62	IWCFGPDTTGANLLVDQTK	Carbamidomethyl(C)@3		-0.00435649	2135.03	1068.52	2135.04	1068.53	2	6	1.1.1.3195.49	1	49.1882	3989.28	49.093
	tr|C0NSN4|C0NSN4_AJECG	Elongation factor 2 OS=Ajellomyces capsulatus (strain G186AR / H82 / ATCC MYA-2454 / RMSCC 2432) GN=HCBG_06164 PE=4 SV=1	98.8	KFLPAADALMEMMVLHLPSPVTAQK		missed K-F@1	-0.00141233	2737.44	685.366	2737.44	685.367	4	7	1.1.1.3402.3	1	63.0196	249.99	62.9631
	tr|C0NSN4|C0NSN4_AJECG	Elongation factor 2 OS=Ajellomyces capsulatus (strain G186AR / H82 / ATCC MYA-2454 / RMSCC 2432) GN=HCBG_06164 PE=4 SV=1	98.59	RKGIKEVVPGVENYYDKL		missed R-K@1; missed K-G@2; missed K-E@5; missed K-L@17	-0.00418608	2106.14	527.543	2106.15	527.544	4	10	1.1.1.3265.3	1	34.7771	725.151	34.7707
	tr|C0NSN4|C0NSN4_AJECG	Elongation factor 2 OS=Ajellomyces capsulatus (strain G186AR / H82 / ATCC MYA-2454 / RMSCC 2432) GN=HCBG_06164 PE=4 SV=1	97.31	KIWCFGPDTTGANLLVDQTK	Carbamidomethyl(C)@4	missed K-I@1	0.00238034	2263.13	1132.57	2263.13	1132.57	2	9	1.1.1.3031.28	1	44.2508	3564.97	44.2076
	tr|C0NSN4|C0NSN4_AJECG	Elongation factor 2 OS=Ajellomyces capsulatus (strain G186AR / H82 / ATCC MYA-2454 / RMSCC 2432) GN=HCBG_06164 PE=4 SV=1	99	IQGPNYTPGRKEDLFIK		missed R-K@10; missed K-E@11	0.00207198	1975.05	494.771	1975.05	494.77	4	13	1.1.1.2834.6	1	30.9942	4393.73	30.9859
	tr|C0NSN4|C0NSN4_AJECG	Elongation factor 2 OS=Ajellomyces capsulatus (strain G186AR / H82 / ATCC MYA-2454 / RMSCC 2432) GN=HCBG_06164 PE=4 SV=1	99	LVEIQVPEQAMGGIYGVLTR		cleaved F-L@N-term	0.00462704	2172.17	725.063	2172.16	725.061	3	10	1.1.1.3578.7	1	55.7434	366.358	55.7852
	tr|C0NSN4|C0NSN4_AJECG	Elongation factor 2 OS=Ajellomyces capsulatus (strain G186AR / H82 / ATCC MYA-2454 / RMSCC 2432) GN=HCBG_06164 PE=4 SV=1	97.35	ILADEHGWDVTDARK		missed R-K@14	0.00212281	1724.85	432.22	1724.85	432.219	4	9	1.1.1.2726.4	1	28.871	1468.28	28.8643
	tr|C0NSN4|C0NSN4_AJECG	Elongation factor 2 OS=Ajellomyces capsulatus (strain G186AR / H82 / ATCC MYA-2454 / RMSCC 2432) GN=HCBG_06164 PE=4 SV=1	98.67	LYMTAQPLEEDVSRDIENGKIGPR	Deamidated(N)@18	missed R-D@14; missed K-I@20	-0.00178941	2731.35	683.844	2731.35	683.844	4	10	1.1.1.3033.16	1	40.9922	10565.2	41.0265
	tr|C0NSN4|C0NSN4_AJECG	Elongation factor 2 OS=Ajellomyces capsulatus (strain G186AR / H82 / ATCC MYA-2454 / RMSCC 2432) GN=HCBG_06164 PE=4 SV=1	99	LYMTAQPLEEDVSRDIENGK		missed R-D@14	-0.00361948	2307.1	770.041	2307.11	770.042	3	10	1.1.1.3041.37	1	41.4098	6095.47	41.4266
	tr|C0NSN4|C0NSN4_AJECG	Elongation factor 2 OS=Ajellomyces capsulatus (strain G186AR / H82 / ATCC MYA-2454 / RMSCC 2432) GN=HCBG_06164 PE=4 SV=1	97.26	SATGGQAFPQSVFDHWQILPGGSPLDVTTKPGQVVTEMR			0.00580622	4138.06	1035.52	4138.06	1035.52	4	12	1.1.1.3236.40	1	54.6014	15197.3	54.2594
	tr|C0NSN4|C0NSN4_AJECG	Elongation factor 2 OS=Ajellomyces capsulatus (strain G186AR / H82 / ATCC MYA-2454 / RMSCC 2432) GN=HCBG_06164 PE=4 SV=1	99	ARILADEHGWDVTDARK		missed R-I@2; missed R-K@16	0.00700405	1951.99	489.006	1951.99	489.004	4	8	1.1.1.3046.11	1	28.8499	207.207	28.8883
	tr|C0NSN4|C0NSN4_AJECG	Elongation factor 2 OS=Ajellomyces capsulatus (strain G186AR / H82 / ATCC MYA-2454 / RMSCC 2432) GN=HCBG_06164 PE=4 SV=1	99	FSVSPVVQR			-0.00618794	1017.55	509.784	1017.56	509.788	2	6	1.1.1.3162.13	1	29.5896	182.745	29.5752
	tr|C0NSN4|C0NSN4_AJECG	Elongation factor 2 OS=Ajellomyces capsulatus (strain G186AR / H82 / ATCC MYA-2454 / RMSCC 2432) GN=HCBG_06164 PE=4 SV=1	99	LYMTAQPLEEDVSR			0.00196527	1650.79	826.404	1650.79	826.403	2	7	1.1.1.3192.21	1	36.233	295.945	36.2083
	tr|C0NSN4|C0NSN4_AJECG	Elongation factor 2 OS=Ajellomyces capsulatus (strain G186AR / H82 / ATCC MYA-2454 / RMSCC 2432) GN=HCBG_06164 PE=4 SV=1	97.25	LWGDNYFNPK			0.0101166	1252.6	627.306	1252.59	627.301	2	9	1.1.1.3294.2	1	39.9499	413.031	39.9934
	tr|C0NSN4|C0NSN4_AJECG	Elongation factor 2 OS=Ajellomyces capsulatus (strain G186AR / H82 / ATCC MYA-2454 / RMSCC 2432) GN=HCBG_06164 PE=4 SV=1	95.58	NMSVIAHVDHGKSTLTDSLVQR		missed K-S@12	-0.00139705	2407.23	602.814	2407.23	602.814	4	7	1.1.1.2861.24	1	32.3778	19466.2	32.1515
	tr|C0NSN4|C0NSN4_AJECG	Elongation factor 2 OS=Ajellomyces capsulatus (strain G186AR / H82 / ATCC MYA-2454 / RMSCC 2432) GN=HCBG_06164 PE=4 SV=1	98.45	NMSVIAHVDHGK			0.000839513	1306.65	436.556	1306.65	436.556	3	7	1.1.1.2560.4	1	20.4818	193.508	20.4718
	tr|C0NSN4|C0NSN4_AJECG	Elongation factor 2 OS=Ajellomyces capsulatus (strain G186AR / H82 / ATCC MYA-2454 / RMSCC 2432) GN=HCBG_06164 PE=4 SV=1	97.61	ARILADEHGWDVTDAR		missed R-I@2	-0.000851309	1823.89	608.971	1823.89	608.971	3	8	1.1.1.2831.25	1	30.8567	1127.49	30.7819
	tr|C0NSN4|C0NSN4_AJECG	Elongation factor 2 OS=Ajellomyces capsulatus (strain G186AR / H82 / ATCC MYA-2454 / RMSCC 2432) GN=HCBG_06164 PE=4 SV=1	99	ALLELQVTKEDLYQSFSR		missed K-E@9	0.00371479	2139.12	714.049	2139.12	714.048	3	19	1.1.1.3135.2	1	46.1184	1736.35	46.1627
	tr|C0NSN4|C0NSN4_AJECG	Elongation factor 2 OS=Ajellomyces capsulatus (strain G186AR / H82 / ATCC MYA-2454 / RMSCC 2432) GN=HCBG_06164 PE=4 SV=1	97.81	VNFTVEEIR		cleaved M-V@N-term	-0.00290199	1105.57	553.794	1105.58	553.796	2	10	1.1.1.3193.3	1	34.943	1448.09	34.9352
	tr|C0NSN4|C0NSN4_AJECG	Elongation factor 2 OS=Ajellomyces capsulatus (strain G186AR / H82 / ATCC MYA-2454 / RMSCC 2432) GN=HCBG_06164 PE=4 SV=1	99	SGTLTTSETAHNLK			-0.00155746	1458.73	487.251	1458.73	487.251	3	13	1.1.1.2577.3	1	18.0996	336.684	17.9772
	tr|C0NSN4|C0NSN4_AJECG	Elongation factor 2 OS=Ajellomyces capsulatus (strain G186AR / H82 / ATCC MYA-2454 / RMSCC 2432) GN=HCBG_06164 PE=4 SV=1	99	VSDPVVSYRETVGSTSSITALSK		missed R-E@9	-0.000547874	2382.23	795.083	2382.23	795.083	3	12	1.1.1.2952.34	1	36.9614	3958.88	36.9305
	tr|C0NSN4|C0NSN4_AJECG	Elongation factor 2 OS=Ajellomyces capsulatus (strain G186AR / H82 / ATCC MYA-2454 / RMSCC 2432) GN=HCBG_06164 PE=4 SV=1	99	KRKGIKEVVPGVENYYDKL		missed K-R@1; missed R-K@2; missed K-G@3; missed K-E@6; missed K-L@18	0.000995359	2234.24	559.568	2234.24	559.568	4	12	1.1.1.3135.13	1	33.3736	2946.03	33.2593
	tr|C0NSN4|C0NSN4_AJECG	Elongation factor 2 OS=Ajellomyces capsulatus (strain G186AR / H82 / ATCC MYA-2454 / RMSCC 2432) GN=HCBG_06164 PE=4 SV=1	95.74	ETVGSTSSITALSK			-0.00073864	1379.71	690.864	1379.71	690.864	2	7	1.1.1.2785.47	1	28.5335	4200.96	28.3374
	tr|C0NSN4|C0NSN4_AJECG	Elongation factor 2 OS=Ajellomyces capsulatus (strain G186AR / H82 / ATCC MYA-2454 / RMSCC 2432) GN=HCBG_06164 PE=4 SV=1	97.57	VNFTVEEIRQLMDRPANIR		cleaved M-V@N-term; missed R-Q@9	-0.000185879	2300.21	576.059	2300.21	576.059	4	10	1.1.1.3473.6	1	48.9488	4389.45	48.9914
	tr|C0NSN4|C0NSN4_AJECG	Elongation factor 2 OS=Ajellomyces capsulatus (strain G186AR / H82 / ATCC MYA-2454 / RMSCC 2432) GN=HCBG_06164 PE=4 SV=1	99	ILADEHGWDVTDAR			0.00278501	1596.76	533.259	1596.75	533.258	3	12	1.1.1.3113.12	1	32.2605	1587.87	32.2982
	tr|C0NSN4|C0NSN4_AJECG	Elongation factor 2 OS=Ajellomyces capsulatus (strain G186AR / H82 / ATCC MYA-2454 / RMSCC 2432) GN=HCBG_06164 PE=4 SV=1	99	AGIISAAKAGEAR		missed K-A@8	-0.00236937	1213.68	405.566	1213.68	405.567	3	11	1.1.1.2883.2	1	20.5948	155.977	20.5365
	tr|C0NSN4|C0NSN4_AJECG	Elongation factor 2 OS=Ajellomyces capsulatus (strain G186AR / H82 / ATCC MYA-2454 / RMSCC 2432) GN=HCBG_06164 PE=4 SV=1	96.16	AYLPVNESFGFPADLR			-9.63135e-05	1794.89	898.454	1794.89	898.454	2	6	1.1.1.3636.36	1	50.5349	2014.29	50.7052
	tr|C0NSN4|C0NSN4_AJECG	Elongation factor 2 OS=Ajellomyces capsulatus (strain G186AR / H82 / ATCC MYA-2454 / RMSCC 2432) GN=HCBG_06164 PE=4 SV=1	97.1	RVSDPVVSYRETVGSTSSITALSKSPNKHNR		cleaved L-R@N-term; missed R-V@1; missed R-E@10; missed K-S@24; missed K-H@28	-0.0048037	3371.75	562.966	3371.75	562.966	6	9	1.1.1.3080.21	1	30.5903	604.584	30.5694
	tr|C0NSN4|C0NSN4_AJECG	Elongation factor 2 OS=Ajellomyces capsulatus (strain G186AR / H82 / ATCC MYA-2454 / RMSCC 2432) GN=HCBG_06164 PE=4 SV=1	99	RGHVFFEEQRPGTPLFTVK		missed R-G@1	-0.0031685	2244.18	562.052	2244.18	562.052	4	19	1.1.1.2926.14	1	35.6423	7921.89	35.7286
	tr|C0NSN4|C0NSN4_AJECG	Elongation factor 2 OS=Ajellomyces capsulatus (strain G186AR / H82 / ATCC MYA-2454 / RMSCC 2432) GN=HCBG_06164 PE=4 SV=1	98.33	RRGHVFFEEQRPGTPLFTVK		missed R-R@1; missed R-G@2	0.00288489	2400.28	481.064	2400.28	481.064	5	9	1.1.1.2885.6	1	33.5819	7900.98	33.4217
	tr|C0NSN4|C0NSN4_AJECG	Elongation factor 2 OS=Ajellomyces capsulatus (strain G186AR / H82 / ATCC MYA-2454 / RMSCC 2432) GN=HCBG_06164 PE=4 SV=1	95.79	LYMTAQPLEEDVSRDIENGKIGPRDDFKAR	Delta:H(4)C(2)(K)@28	missed R-D@14; missed K-I@20; missed R-D@24; missed K-A@28	-0.00321194	3490.75	582.799	3490.75	582.799	6	12	1.1.1.3417.3	1	42.3437	4317.01	42.2892
	tr|C0NSN4|C0NSN4_AJECG	Elongation factor 2 OS=Ajellomyces capsulatus (strain G186AR / H82 / ATCC MYA-2454 / RMSCC 2432) GN=HCBG_06164 PE=4 SV=1	99	GHVFFEEQRPGTPLFTVK			0.00390335	2088.08	523.028	2088.08	523.027	4	9	1.1.1.3247.2	1	38.9578	2307.4	39.0538
	tr|C0NSN4|C0NSN4_AJECG	Elongation factor 2 OS=Ajellomyces capsulatus (strain G186AR / H82 / ATCC MYA-2454 / RMSCC 2432) GN=HCBG_06164 PE=4 SV=1	99	PGGSPLDVTTKPGQVVTEMR		cleaved L-P@N-term	0.966228	2069.03	1035.52	2068.06	1035.04	2	16	1.1.1.3296.41	1	54.3081	12272.4	54.3724
	tr|C0NSN4|C0NSN4_AJECG	Elongation factor 2 OS=Ajellomyces capsulatus (strain G186AR / H82 / ATCC MYA-2454 / RMSCC 2432) GN=HCBG_06164 PE=4 SV=1	95.33	GGGQIIPTAR			-0.00117787	968.539	485.277	968.54	485.277	2	6	1.1.1.2678.4	1	23.09	255.742	23.0296
	tr|C0NSN4|C0NSN4_AJECG	Elongation factor 2 OS=Ajellomyces capsulatus (strain G186AR / H82 / ATCC MYA-2454 / RMSCC 2432) GN=HCBG_06164 PE=4 SV=1	99	AFCQFILDPIFK	Carbamidomethyl(C)@3		-0.00356104	1497.77	749.89	1497.77	749.892	2	8	1.1.1.3315.15	1	55.2541	903.036	55.2892
	tr|C0NSN4|C0NSN4_AJECG	Elongation factor 2 OS=Ajellomyces capsulatus (strain G186AR / H82 / ATCC MYA-2454 / RMSCC 2432) GN=HCBG_06164 PE=4 SV=1	99	SVEVKNANDLPKLVEGLKR	Trimethyl(K)@18	missed K-N@5; missed K-L@12; missed K-R@18	-0.00423167	2150.24	538.567	2150.24	538.568	4	13	1.1.1.2934.11	1	36.0413	3242.79	36.0296
	tr|C0NSN4|C0NSN4_AJECG	Elongation factor 2 OS=Ajellomyces capsulatus (strain G186AR / H82 / ATCC MYA-2454 / RMSCC 2432) GN=HCBG_06164 PE=4 SV=1	99	FIEPIEDVPAGNILGLVGVDQFLLK			-0.00390886	2695.48	899.5	2695.48	899.502	3	9	1.1.1.3574.11	1	68.4245	4110.99	68.361
	tr|C0NSN4|C0NSN4_AJECG	Elongation factor 2 OS=Ajellomyces capsulatus (strain G186AR / H82 / ATCC MYA-2454 / RMSCC 2432) GN=HCBG_06164 PE=4 SV=1	97.03	EVVPGVENYYDKL		missed K-L@12	-0.00206989	1523.75	762.882	1523.75	762.883	2	8	1.1.1.3329.31	1	41.7401	2029.66	41.8126
	tr|C0NSN4|C0NSN4_AJECG	Elongation factor 2 OS=Ajellomyces capsulatus (strain G186AR / H82 / ATCC MYA-2454 / RMSCC 2432) GN=HCBG_06164 PE=4 SV=1	99	EGPIADEPMR			-0.0018552	1113.51	557.763	1113.51	557.763	2	14	1.1.1.2677.3	1	23.0493	1038.95	23.0296
	tr|C0NSN4|C0NSN4_AJECG	Elongation factor 2 OS=Ajellomyces capsulatus (strain G186AR / H82 / ATCC MYA-2454 / RMSCC 2432) GN=HCBG_06164 PE=4 SV=1	97.39	SATGGQAFPQSVFDHWQILPGGSPLDVTTKPGQVVTEMRK		missed R-K@39	0.00106485	4266.15	854.238	4266.15	854.238	5	10	1.1.1.3176.25	1	51.5499	2947.59	51.5767
	tr|C0NSN4|C0NSN4_AJECG	Elongation factor 2 OS=Ajellomyces capsulatus (strain G186AR / H82 / ATCC MYA-2454 / RMSCC 2432) GN=HCBG_06164 PE=4 SV=1	99	VNFTVEEIRQLMDRPANIRNMSVIAHVDHGKSTLTDSLVQR		cleaved M-V@N-term; missed R-Q@9; missed R-N@19; missed K-S@31	-9.85987e-05	4689.42	782.578	4689.42	782.578	6	11	1.1.1.3437.20	1	48.5763	2926.12	48.4044
	tr|C0NSN4|C0NSN4_AJECG	Elongation factor 2 OS=Ajellomyces capsulatus (strain G186AR / H82 / ATCC MYA-2454 / RMSCC 2432) GN=HCBG_06164 PE=4 SV=1	96.41	KGIKEVVPGVENYYDKL		missed K-G@1; missed K-E@4; missed K-L@16	0.00617057	1950.05	976.033	1950.05	976.03	2	9	1.1.1.3264.12	1	38.499	582.247	38.4588
tr|C0NUY1|C0NUY1_AJECG Fructose 1_6-biphosphate aldolase OS=Ajellomyces capsulatus (strain G186AR / H82 / ATCC MYA-2454 / RMSCC 2432) GN=HCBG_06745 PE=4 SV=1	tr|C0NUY1|C0NUY1_AJECG	Fructose 16-biphosphate aldolase OS=Ajellomyces capsulatus (strain G186AR / H82 / ATCC MYA-2454 / RMSCC 2432) GN=HCBG_06745 PE=4 SV=1	99	RVQEGLDDFNTSGQL		cleaved V-R@N-term; missed R-V@1	-3.62875e-05	1677.8	839.905	1677.8	839.905	2	11	1.1.1.3216.9	1	36.105	723.93	36.1268
	tr|C0NUY1|C0NUY1_AJECG	Fructose 16-biphosphate aldolase OS=Ajellomyces capsulatus (strain G186AR / H82 / ATCC MYA-2454 / RMSCC 2432) GN=HCBG_06745 PE=4 SV=1	95.43	TLSAISPYFSIAAGFGNVH		cleaved H-G@C-term	-0.00729351	1950.98	976.496	1950.98	976.499	2	7	1.1.1.3257.32	1	55.6612	1509.1	55.7326
	tr|C0NUY1|C0NUY1_AJECG	Fructose 16-biphosphate aldolase OS=Ajellomyces capsulatus (strain G186AR / H82 / ATCC MYA-2454 / RMSCC 2432) GN=HCBG_06745 PE=4 SV=1	95.53	SPLILQVSQGGAAFFAGK	Deamidated(Q)@9		0.00277765	1790.96	896.487	1790.96	896.486	2	7	1.1.1.3251.35	1	52.0237	2564.68	52.1949
	tr|C0NUY1|C0NUY1_AJECG	Fructose 16-biphosphate aldolase OS=Ajellomyces capsulatus (strain G186AR / H82 / ATCC MYA-2454 / RMSCC 2432) GN=HCBG_06745 PE=4 SV=1	96.93	GISNTNQEASIAGATAAAHYIR			-0.0298687	2215.07	554.774	2215.1	554.782	4	12	1.1.1.3349.4	0	36.1292	40858.4	36.318
	tr|C0NUY1|C0NUY1_AJECG	Fructose 16-biphosphate aldolase OS=Ajellomyces capsulatus (strain G186AR / H82 / ATCC MYA-2454 / RMSCC 2432) GN=HCBG_06745 PE=4 SV=1	99	KSPLILQVSQGGAAFFAGK		missed K-S@1	-0.00914255	1918.06	640.36	1918.07	640.363	3	17	1.1.1.3118.11	1	45.2635	6243.49	45.2006
	tr|C0NUY1|C0NUY1_AJECG	Fructose 16-biphosphate aldolase OS=Ajellomyces capsulatus (strain G186AR / H82 / ATCC MYA-2454 / RMSCC 2432) GN=HCBG_06745 PE=4 SV=1	99	SVKDVLSRKTGVIVGDDVLR	Protein Terminal Acetyl@N-term	cleaved M-S@N-term; missed K-D@3; missed R-K@8; missed K-T@9	0.00172899	2197.24	550.318	2197.24	550.318	4	13	1.1.1.3275.5	1	40.3648	3531.91	40.4082
	tr|C0NUY1|C0NUY1_AJECG	Fructose 16-biphosphate aldolase OS=Ajellomyces capsulatus (strain G186AR / H82 / ATCC MYA-2454 / RMSCC 2432) GN=HCBG_06745 PE=4 SV=1	99	DKKSPLILQVSQGGAAFFAGKGISNTNQEASIAGATAAAHYIR		missed K-K@2; missed K-S@3; missed K-G@21	0.00636219	4358.28	727.388	4358.28	727.387	6	11	1.1.1.3432.14	1	48.3177	1165.48	48.2518
	tr|C0NUY1|C0NUY1_AJECG	Fructose 16-biphosphate aldolase OS=Ajellomyces capsulatus (strain G186AR / H82 / ATCC MYA-2454 / RMSCC 2432) GN=HCBG_06745 PE=4 SV=1	99	LLPWLDGMLDEDER			-0.000846634	1700.81	851.411	1700.81	851.411	2	9	1.1.1.3343.19	1	56.679	3682.33	56.8126
	tr|C0NUY1|C0NUY1_AJECG	Fructose 16-biphosphate aldolase OS=Ajellomyces capsulatus (strain G186AR / H82 / ATCC MYA-2454 / RMSCC 2432) GN=HCBG_06745 PE=4 SV=1	99	VTPMKQWLEMEIGITGGEEDGVNNESVDNNSLYTQPEDIYAIYK		missed K-Q@5	0.00227133	4989.32	1248.34	4989.32	1248.34	4	9	1.1.1.3383.51	1	58.745	9691.9	58.5972
	tr|C0NUY1|C0NUY1_AJECG	Fructose 16-biphosphate aldolase OS=Ajellomyces capsulatus (strain G186AR / H82 / ATCC MYA-2454 / RMSCC 2432) GN=HCBG_06745 PE=4 SV=1	95.51	TGSSKDKPVFLVFHGGSGSSK		missed K-D@5	0.000741971	2121.09	708.036	2121.09	708.036	3	8	1.1.1.2732.39	1	29.2071	1529.17	29.1713
	tr|C0NUY1|C0NUY1_AJECG	Fructose 16-biphosphate aldolase OS=Ajellomyces capsulatus (strain G186AR / H82 / ATCC MYA-2454 / RMSCC 2432) GN=HCBG_06745 PE=4 SV=1	95.29	KTGVIVGDDVLR		missed K-T@1	-0.00180673	1270.72	636.369	1270.72	636.37	2	7	1.1.1.2732.27	1	29.1971	5711.52	29.2731
	tr|C0NUY1|C0NUY1_AJECG	Fructose 16-biphosphate aldolase OS=Ajellomyces capsulatus (strain G186AR / H82 / ATCC MYA-2454 / RMSCC 2432) GN=HCBG_06745 PE=4 SV=1	97.97	TGSSKDKPVFLVFHGGSGSSKAEFK		missed K-D@5; missed K-A@21	0.00125893	2596.33	650.09	2596.33	650.089	4	8	1.1.1.2755.35	1	30.3757	2302.73	30.3942
	tr|C0NUY1|C0NUY1_AJECG	Fructose 16-biphosphate aldolase OS=Ajellomyces capsulatus (strain G186AR / H82 / ATCC MYA-2454 / RMSCC 2432) GN=HCBG_06745 PE=4 SV=1	99	TGVIVGDDVLRLFEHAHEKGYAIPAINVTSSSTVVAALEAAR		missed R-L@11; missed K-G@19	0.000489366	4376.31	876.27	4376.31	876.27	5	10	1.1.1.3388.23	1	58.9767	552.471	58.9542
	tr|C0NUY1|C0NUY1_AJECG	Fructose 16-biphosphate aldolase OS=Ajellomyces capsulatus (strain G186AR / H82 / ATCC MYA-2454 / RMSCC 2432) GN=HCBG_06745 PE=4 SV=1	98.47	KKDYLLTAVGNPEGDDKPNKKYFDPR		missed K-K@1; missed K-D@2; missed K-K@20; missed K-Y@21	0.00244829	3007.54	502.264	3007.54	502.264	6	10	1.1.1.2754.14	1	30.3072	4199.05	30.3942
	tr|C0NUY1|C0NUY1_AJECG	Fructose 16-biphosphate aldolase OS=Ajellomyces capsulatus (strain G186AR / H82 / ATCC MYA-2454 / RMSCC 2432) GN=HCBG_06745 PE=4 SV=1	99	AEFKEAISY		cleaved Y-G@C-term; missed K-E@4	0.00150958	1056.51	529.264	1056.51	529.264	2	10	1.1.1.2823.12	1	30.4391	495.093	30.4261
	tr|C0NUY1|C0NUY1_AJECG	Fructose 16-biphosphate aldolase OS=Ajellomyces capsulatus (strain G186AR / H82 / ATCC MYA-2454 / RMSCC 2432) GN=HCBG_06745 PE=4 SV=1	99	VNLDTDMQYAYLSGVRDYVLK		missed R-D@16	-0.0019488	2462.21	821.745	2462.22	821.746	3	7	1.1.1.3478.19	1	50.6617	1830.72	50.6935
	tr|C0NUY1|C0NUY1_AJECG	Fructose 16-biphosphate aldolase OS=Ajellomyces capsulatus (strain G186AR / H82 / ATCC MYA-2454 / RMSCC 2432) GN=HCBG_06745 PE=4 SV=1	95.44	TLSAISPYFSIAAGFGNVHGVYKPGNVRLHPELLAK		missed R-L@28	0.00637275	3823.06	638.185	3823.06	638.183	6	9	1.1.1.3199.12	1	49.3609	2176.97	49.3985
	tr|C0NUY1|C0NUY1_AJECG	Fructose 16-biphosphate aldolase OS=Ajellomyces capsulatus (strain G186AR / H82 / ATCC MYA-2454 / RMSCC 2432) GN=HCBG_06745 PE=4 SV=1	98.57	DYLLTAVGNPEGDDKPNKK		missed K-K@18	-0.00113987	2073.04	692.019	2073.04	692.02	3	8	1.1.1.2832.41	1	30.9211	1003.75	30.8836
	tr|C0NUY1|C0NUY1_AJECG	Fructose 16-biphosphate aldolase OS=Ajellomyces capsulatus (strain G186AR / H82 / ATCC MYA-2454 / RMSCC 2432) GN=HCBG_06745 PE=4 SV=1	95.73	MSVRVQEGLDDFNTSGQL	Carbamyl@N-term	cleaved A-M@N-term; missed R-V@4	-0.00176335	2037.94	1019.98	2037.94	1019.98	2	12	1.1.1.3365.19	1	39.7912	14898.6	39.5995
	tr|C0NUY1|C0NUY1_AJECG	Fructose 16-biphosphate aldolase OS=Ajellomyces capsulatus (strain G186AR / H82 / ATCC MYA-2454 / RMSCC 2432) GN=HCBG_06745 PE=4 SV=1	99	STVVAALEAAR		cleaved S-S@N-term	-0.000186133	1086.6	544.309	1086.6	544.309	2	9	1.1.1.2818.12	1	33.5542	1265.26	33.6423
	tr|C0NUY1|C0NUY1_AJECG	Fructose 16-biphosphate aldolase OS=Ajellomyces capsulatus (strain G186AR / H82 / ATCC MYA-2454 / RMSCC 2432) GN=HCBG_06745 PE=4 SV=1	99	KKDYLLTAVGNPEGDDKPNKK		missed K-K@1; missed K-D@2; missed K-K@20	-0.00409962	2329.22	583.313	2329.23	583.314	4	11	1.1.1.2699.17	1	24.1683	1204.99	24.2393
	tr|C0NUY1|C0NUY1_AJECG	Fructose 16-biphosphate aldolase OS=Ajellomyces capsulatus (strain G186AR / H82 / ATCC MYA-2454 / RMSCC 2432) GN=HCBG_06745 PE=4 SV=1	96.8	TGVIVGDDVLR			-0.00194753	1142.63	572.321	1142.63	572.322	2	7	1.1.1.2821.16	1	33.7092	7144.69	33.389
	tr|C0NUY1|C0NUY1_AJECG	Fructose 16-biphosphate aldolase OS=Ajellomyces capsulatus (strain G186AR / H82 / ATCC MYA-2454 / RMSCC 2432) GN=HCBG_06745 PE=4 SV=1	99	DKKSPLILQVSQGGAAFFAGK		missed K-K@2; missed K-S@3	0.00300907	2161.19	541.305	2161.19	541.305	4	13	1.1.1.3364.3	1	44.8823	1554.85	44.9275
	tr|C0NUY1|C0NUY1_AJECG	Fructose 16-biphosphate aldolase OS=Ajellomyces capsulatus (strain G186AR / H82 / ATCC MYA-2454 / RMSCC 2432) GN=HCBG_06745 PE=4 SV=1	97.34	KLLPWLDGMLDEDER		missed K-L@1	-0.00252731	1828.9	915.457	1828.9	915.459	2	6	1.1.1.3181.34	1	51.812	1402.44	51.7294
	tr|C0NUY1|C0NUY1_AJECG	Fructose 16-biphosphate aldolase OS=Ajellomyces capsulatus (strain G186AR / H82 / ATCC MYA-2454 / RMSCC 2432) GN=HCBG_06745 PE=4 SV=1	99	TLSAISPYFSIAAGFGNVHGVYKPG		cleaved G-N@C-term	0.00122714	2552.31	851.777	2552.31	851.776	3	9	1.1.1.3265.30	1	52.7315	1628.43	52.7034
	tr|C0NUY1|C0NUY1_AJECG	Fructose 16-biphosphate aldolase OS=Ajellomyces capsulatus (strain G186AR / H82 / ATCC MYA-2454 / RMSCC 2432) GN=HCBG_06745 PE=4 SV=1	99	TNQEASIAGATAAAHYIR		cleaved N-T@N-term	0.00573411	1843.92	615.648	1843.92	615.646	3	15	1.1.1.3167.5	1	33.6639	451.154	33.6444
	tr|C0NUY1|C0NUY1_AJECG	Fructose 16-biphosphate aldolase OS=Ajellomyces capsulatus (strain G186AR / H82 / ATCC MYA-2454 / RMSCC 2432) GN=HCBG_06745 PE=4 SV=1	99	AEFKEAISYGVVK		missed K-E@4	-0.00202792	1439.76	720.889	1439.77	720.89	2	18	1.1.1.2838.41	1	31.2275	3254.58	31.241
	tr|C0NUY1|C0NUY1_AJECG	Fructose 16-biphosphate aldolase OS=Ajellomyces capsulatus (strain G186AR / H82 / ATCC MYA-2454 / RMSCC 2432) GN=HCBG_06745 PE=4 SV=1	99	EASIAGATAAAHYIR		cleaved Q-E@N-term	-0.0257647	1500.74	751.379	1500.77	751.392	2	9	1.1.1.2847.34	0	35.0253	1234.73	34.5941
	tr|C0NUY1|C0NUY1_AJECG	Fructose 16-biphosphate aldolase OS=Ajellomyces capsulatus (strain G186AR / H82 / ATCC MYA-2454 / RMSCC 2432) GN=HCBG_06745 PE=4 SV=1	97.1	LLPWLDGMLDEDERYFK		missed R-Y@14	-0.00195187	2139.03	714.018	2139.03	714.019	3	6	1.1.1.3340.6	1	59.8598	28886.5	59.3451
	tr|C0NUY1|C0NUY1_AJECG	Fructose 16-biphosphate aldolase OS=Ajellomyces capsulatus (strain G186AR / H82 / ATCC MYA-2454 / RMSCC 2432) GN=HCBG_06745 PE=4 SV=1	99	LHPELLAKHQAYVKEK		missed K-H@8; missed K-E@14	-0.00515255	1903.06	476.773	1903.07	476.774	4	10	1.1.1.2920.7	1	22.4701	273.757	22.496
	tr|C0NUY1|C0NUY1_AJECG	Fructose 16-biphosphate aldolase OS=Ajellomyces capsulatus (strain G186AR / H82 / ATCC MYA-2454 / RMSCC 2432) GN=HCBG_06745 PE=4 SV=1	96.99	LLPWLDGMLDEDERYFKLHGEPLFSSHMIDLSEESVDWNIETTAK		missed R-Y@14; missed K-L@17	0.0023744	5305.53	885.262	5305.53	885.262	6	8	1.1.1.3517.27	1	65.5262	3010.14	65.6025
	tr|C0NUY1|C0NUY1_AJECG	Fructose 16-biphosphate aldolase OS=Ajellomyces capsulatus (strain G186AR / H82 / ATCC MYA-2454 / RMSCC 2432) GN=HCBG_06745 PE=4 SV=1	97.37	VQEGLDDFNTSGQL			-0.00197291	1521.69	761.854	1521.69	761.855	2	9	1.1.1.2920.28	1	38.6796	76307.9	38.8539
	tr|C0NUY1|C0NUY1_AJECG	Fructose 16-biphosphate aldolase OS=Ajellomyces capsulatus (strain G186AR / H82 / ATCC MYA-2454 / RMSCC 2432) GN=HCBG_06745 PE=4 SV=1	96.28	TLSAISPYFSIAAGFGNVHGVYKPGNVR			-0.00674457	2921.51	731.385	2921.52	731.387	4	6	1.1.1.3168.17	1	51.1361	1224.86	51.0679
	tr|C0NUY1|C0NUY1_AJECG	Fructose 16-biphosphate aldolase OS=Ajellomyces capsulatus (strain G186AR / H82 / ATCC MYA-2454 / RMSCC 2432) GN=HCBG_06745 PE=4 SV=1	99	KTGVIVGDDVLRLFEHAHEKGYAIPAINVTSSSTVVAALEAAR		missed K-T@1; missed R-L@12; missed K-G@20	0.000510378	4504.41	751.742	4504.41	751.742	6	7	1.1.1.3335.12	1	56.2674	1350.93	56.2037
	tr|C0NUY1|C0NUY1_AJECG	Fructose 16-biphosphate aldolase OS=Ajellomyces capsulatus (strain G186AR / H82 / ATCC MYA-2454 / RMSCC 2432) GN=HCBG_06745 PE=4 SV=1	97.57	KLLPWLDGMLDEDERYFK		missed K-L@1; missed R-Y@15	-0.00103072	2267.13	756.717	2267.13	756.717	3	7	1.1.1.3238.13	1	54.6809	17339.6	54.8195
	tr|C0NUY1|C0NUY1_AJECG	Fructose 16-biphosphate aldolase OS=Ajellomyces capsulatus (strain G186AR / H82 / ATCC MYA-2454 / RMSCC 2432) GN=HCBG_06745 PE=4 SV=1	99	SSSTVVAALEAAR		cleaved T-S@N-term	-0.0162853	1260.65	631.333	1260.67	631.341	2	8	1.1.1.2862.14	1	35.7633	895.876	35.7992
	tr|C0NUY1|C0NUY1_AJECG	Fructose 16-biphosphate aldolase OS=Ajellomyces capsulatus (strain G186AR / H82 / ATCC MYA-2454 / RMSCC 2432) GN=HCBG_06745 PE=4 SV=1	99	DKPVFLVFHGGSGSSKAEFK		missed K-A@16	0.00351396	2136.1	535.033	2136.1	535.032	4	14	1.1.1.2880.11	1	33.3323	2177.13	33.3196
	tr|C0NUY1|C0NUY1_AJECG	Fructose 16-biphosphate aldolase OS=Ajellomyces capsulatus (strain G186AR / H82 / ATCC MYA-2454 / RMSCC 2432) GN=HCBG_06745 PE=4 SV=1	95.99	LHGEPLFSSHMIDLSEESVDWNIETTAK			-0.00244174	3184.5	797.132	3184.5	797.133	4	7	1.1.1.3148.23	1	50.1265	898.755	50.054
	tr|C0NUY1|C0NUY1_AJECG	Fructose 16-biphosphate aldolase OS=Ajellomyces capsulatus (strain G186AR / H82 / ATCC MYA-2454 / RMSCC 2432) GN=HCBG_06745 PE=4 SV=1	97.29	SVKDVLSR	Protein Terminal Acetyl@N-term	cleaved M-S@N-term; missed K-D@3	-0.000612991	944.529	473.272	944.529	473.272	2	5	1.1.1.3155.7	1	29.2264	4066.97	29.3704
	tr|C0NUY1|C0NUY1_AJECG	Fructose 16-biphosphate aldolase OS=Ajellomyces capsulatus (strain G186AR / H82 / ATCC MYA-2454 / RMSCC 2432) GN=HCBG_06745 PE=4 SV=1	99	LFEHAHEKGYAIPAINVTSSSTVVAALEAAR		missed K-G@8	0.0024178	3251.7	651.347	3251.69	651.346	5	17	1.1.1.3171.6	1	47.9388	7653.12	47.7781
	tr|C0NUY1|C0NUY1_AJECG	Fructose 16-biphosphate aldolase OS=Ajellomyces capsulatus (strain G186AR / H82 / ATCC MYA-2454 / RMSCC 2432) GN=HCBG_06745 PE=4 SV=1	97.84	GYAIPAINVTSSSTVVAALEAAR			0.00372572	2260.21	754.411	2260.21	754.409	3	6	1.1.1.3293.15	1	57.4746	370.987	57.3572
	tr|C0NUY1|C0NUY1_AJECG	Fructose 16-biphosphate aldolase OS=Ajellomyces capsulatus (strain G186AR / H82 / ATCC MYA-2454 / RMSCC 2432) GN=HCBG_06745 PE=4 SV=1	98.04	SAISPYFSIAAGFGNVHGVYKPGNVR		cleaved L-S@N-term	-0.00438176	2707.38	677.853	2707.39	677.854	4	9	1.1.1.3122.16	1	45.4701	1598.21	45.5044
	tr|C0NUY1|C0NUY1_AJECG	Fructose 16-biphosphate aldolase OS=Ajellomyces capsulatus (strain G186AR / H82 / ATCC MYA-2454 / RMSCC 2432) GN=HCBG_06745 PE=4 SV=1	99	DKPVFLVFHGGSGSSK			0.00298377	1660.86	416.222	1660.86	416.222	4	9	1.1.1.2866.2	1	32.6145	1091.27	32.6604
	tr|C0NUY1|C0NUY1_AJECG	Fructose 16-biphosphate aldolase OS=Ajellomyces capsulatus (strain G186AR / H82 / ATCC MYA-2454 / RMSCC 2432) GN=HCBG_06745 PE=4 SV=1	99	LHPELLAK			-0.00132014	919.548	460.781	919.549	460.782	2	7	1.1.1.2698.7	1	24.1025	462.662	24.0871
tr|C0NCH9|C0NCH9_AJECG Disulfidisomerase OS=Ajellomyces capsulatus (strain G186AR / H82 / ATCC MYA-2454 / RMSCC 2432) GN=HCBG_00825 PE=3 SV=1	tr|C0NCH9|C0NCH9_AJECG	Disulfidisomerase OS=Ajellomyces capsulatus (strain G186AR / H82 / ATCC MYA-2454 / RMSCC 2432) GN=HCBG_00825 PE=3 SV=1	97.06	GLQNVKPYNGAR	Deamidated(N)@9		-0.00318724	1316.68	439.901	1316.68	439.902	3	8	1.1.1.2884.2	1	20.6815	105.23	20.6866
	tr|C0NCH9|C0NCH9_AJECG	Disulfidisomerase OS=Ajellomyces capsulatus (strain G186AR / H82 / ATCC MYA-2454 / RMSCC 2432) GN=HCBG_00825 PE=3 SV=1	98.51	INLGTIDAK			-0.000928042	943.533	472.774	943.534	472.774	2	6	1.1.1.3073.6	1	30.2205	1112.41	30.1106
	tr|C0NCH9|C0NCH9_AJECG	Disulfidisomerase OS=Ajellomyces capsulatus (strain G186AR / H82 / ATCC MYA-2454 / RMSCC 2432) GN=HCBG_00825 PE=3 SV=1	99	ELFSGKFVEEDITNFVK		missed K-F@6	0.0077679	2001.02	668.013	2001.01	668.01	3	11	1.1.1.3227.11	1	50.7827	1317.1	50.7701
	tr|C0NCH9|C0NCH9_AJECG	Disulfidisomerase OS=Ajellomyces capsulatus (strain G186AR / H82 / ATCC MYA-2454 / RMSCC 2432) GN=HCBG_00825 PE=3 SV=1	98.16	LYADDPEFASKVIIAKIDATANDVPDEIQGFPTIKLFPAGAKDSPIEYQGLR		missed K-V@11; missed K-I@16; missed K-L@35; missed K-D@42	0.0135949	5646.93	807.711	5646.91	807.709	7	7	1.1.1.3684.6	1	61.1496	1202.76	61.1411
	tr|C0NCH9|C0NCH9_AJECG	Disulfidisomerase OS=Ajellomyces capsulatus (strain G186AR / H82 / ATCC MYA-2454 / RMSCC 2432) GN=HCBG_00825 PE=3 SV=1	99	YEQLAKLYADDPEFASK		missed K-L@6	-0.00428212	1986.95	663.325	1986.96	663.326	3	10	1.1.1.3203.9	1	36.7676	1226.76	36.8078
	tr|C0NCH9|C0NCH9_AJECG	Disulfidisomerase OS=Ajellomyces capsulatus (strain G186AR / H82 / ATCC MYA-2454 / RMSCC 2432) GN=HCBG_00825 PE=3 SV=1	95.22	ALAPKYEQLAKLYADDPEFASK		missed K-Y@5; missed K-L@11	0.00184835	2467.27	617.824	2467.26	617.823	4	7	1.1.1.3330.11	1	41.7742	7007.71	41.9649
	tr|C0NCH9|C0NCH9_AJECG	Disulfidisomerase OS=Ajellomyces capsulatus (strain G186AR / H82 / ATCC MYA-2454 / RMSCC 2432) GN=HCBG_00825 PE=3 SV=1	99	HPAVILYKDFDGGKELFSGK	Methyl(H)@1; Oxidation(P)@2	missed K-D@8; missed K-E@14	-0.000241876	2250.17	563.549	2250.17	563.549	4	15	1.1.1.2973.8	1	37.9882	4935.05	37.9293
	tr|C0NCH9|C0NCH9_AJECG	Disulfidisomerase OS=Ajellomyces capsulatus (strain G186AR / H82 / ATCC MYA-2454 / RMSCC 2432) GN=HCBG_00825 PE=3 SV=1	97.79	ALAPKYEQLAKLYADDPEFASKVIIAK		missed K-Y@5; missed K-L@11; missed K-V@22	-0.00467765	2991.63	748.914	2991.63	748.915	4	8	1.1.1.3536.21	1	45.4827	1694.89	45.5636
	tr|C0NCH9|C0NCH9_AJECG	Disulfidisomerase OS=Ajellomyces capsulatus (strain G186AR / H82 / ATCC MYA-2454 / RMSCC 2432) GN=HCBG_00825 PE=3 SV=1	97.76	AYGAHSDNLNLKPEKFPAFAIHNPAENKKFPYDQEKK		missed K-F@15; missed K-K@28; missed K-F@29; missed K-K@36	-0.00556219	4256.14	710.364	4256.14	710.365	6	10	1.1.1.2829.26	1	34.12	4401.85	34.196
	tr|C0NCH9|C0NCH9_AJECG	Disulfidisomerase OS=Ajellomyces capsulatus (strain G186AR / H82 / ATCC MYA-2454 / RMSCC 2432) GN=HCBG_00825 PE=3 SV=1	96.59	LFPAGAKDSPIEYQGLR		missed K-D@7	0.00268624	1860.98	931.495	1860.97	931.494	2	9	1.1.1.3237.15	1	37.1569	900.256	37.119
	tr|C0NCH9|C0NCH9_AJECG	Disulfidisomerase OS=Ajellomyces capsulatus (strain G186AR / H82 / ATCC MYA-2454 / RMSCC 2432) GN=HCBG_00825 PE=3 SV=1	99	SDPEMAAAANVK		cleaved T-S@N-term	0.00409137	1202.56	602.289	1202.56	602.287	2	9	1.1.1.2659.5	1	22.1752	85.5514	22.1309
	tr|C0NCH9|C0NCH9_AJECG	Disulfidisomerase OS=Ajellomyces capsulatus (strain G186AR / H82 / ATCC MYA-2454 / RMSCC 2432) GN=HCBG_00825 PE=3 SV=1	97.59	SEAPASEAPASDAESHVHVLEKATFNDFMEQHPLVMAEFYAPWCGHCK	Delta:H(2)C(2)(H)@32; Oxidation(M)@36; Carbamidomethyl(C)@44; Carbamidomethyl(C)@47	cleaved A-S@N-term; missed K-A@22	0.0404602	5469.47	912.585	5469.43	912.578	6	8	1.1.1.3795.13	1	58.5816	2724.36	58.4669
	tr|C0NCH9|C0NCH9_AJECG	Disulfidisomerase OS=Ajellomyces capsulatus (strain G186AR / H82 / ATCC MYA-2454 / RMSCC 2432) GN=HCBG_00825 PE=3 SV=1	95.33	IDATANDVPDEIQGFPTIK			-0.000403534	2043.02	682.013	2043.02	682.013	3	8	1.1.1.3332.15	1	43.2706	9716.46	43.0526
	tr|C0NCH9|C0NCH9_AJECG	Disulfidisomerase OS=Ajellomyces capsulatus (strain G186AR / H82 / ATCC MYA-2454 / RMSCC 2432) GN=HCBG_00825 PE=3 SV=1	97.67	VIIAKIDATANDVPDEIQGFPTIK		missed K-I@5	-0.00188966	2567.38	856.802	2567.38	856.802	3	8	1.1.1.3578.25	1	47.5839	1947.58	47.56
	tr|C0NCH9|C0NCH9_AJECG	Disulfidisomerase OS=Ajellomyces capsulatus (strain G186AR / H82 / ATCC MYA-2454 / RMSCC 2432) GN=HCBG_00825 PE=3 SV=1	99	IDATANDVPDEIQGFPTIKLFPAGAKDSPIEYQGLR		missed K-L@19; missed K-D@26	0.00557879	3885.98	972.503	3885.98	972.502	4	15	1.1.1.3502.36	1	51.8968	19354.3	51.9654
	tr|C0NCH9|C0NCH9_AJECG	Disulfidisomerase OS=Ajellomyces capsulatus (strain G186AR / H82 / ATCC MYA-2454 / RMSCC 2432) GN=HCBG_00825 PE=3 SV=1	96.09	QALPTVSQVTMQNFEDVK			0.00124583	2034.01	679.011	2034.01	679.01	3	7	1.1.1.3385.11	1	44.5583	1356.12	44.6476
	tr|C0NCH9|C0NCH9_AJECG	Disulfidisomerase OS=Ajellomyces capsulatus (strain G186AR / H82 / ATCC MYA-2454 / RMSCC 2432) GN=HCBG_00825 PE=3 SV=1	99	KSGAISSFMSK		missed K-S@1	-0.00166027	1141.58	571.797	1141.58	571.797	2	8	1.1.1.2653.28	1	25.1803	478.359	25.2047
	tr|C0NCH9|C0NCH9_AJECG	Disulfidisomerase OS=Ajellomyces capsulatus (strain G186AR / H82 / ATCC MYA-2454 / RMSCC 2432) GN=HCBG_00825 PE=3 SV=1	99	IDATANDVPDEIQGFPTIKLFPAGAK		missed K-L@19	0.00107631	2727.41	910.145	2727.41	910.145	3	8	1.1.1.3231.38	1	51.0085	1474.13	50.9228
	tr|C0NCH9|C0NCH9_AJECG	Disulfidisomerase OS=Ajellomyces capsulatus (strain G186AR / H82 / ATCC MYA-2454 / RMSCC 2432) GN=HCBG_00825 PE=3 SV=1	96.75	AYGAHSDNLNLKPEKFPAFAIHNPAENKKFPYDQEK		missed K-F@15; missed K-K@28; missed K-F@29	0.00652969	4128.06	826.619	4128.05	826.617	5	11	1.1.1.2861.41	1	35.7354	6289.44	35.7489
	tr|C0NCH9|C0NCH9_AJECG	Disulfidisomerase OS=Ajellomyces capsulatus (strain G186AR / H82 / ATCC MYA-2454 / RMSCC 2432) GN=HCBG_00825 PE=3 SV=1	95.21	IDCTAESELCKEYDVEGYPTIK	Carbamidomethyl(C)@3; Carbamidomethyl(C)@10	missed K-E@11	-0.00682698	2619.17	874.062	2619.17	874.065	3	7	1.1.1.3241.30	1	38.6837	1178.88	38.7538
	tr|C0NCH9|C0NCH9_AJECG	Disulfidisomerase OS=Ajellomyces capsulatus (strain G186AR / H82 / ATCC MYA-2454 / RMSCC 2432) GN=HCBG_00825 PE=3 SV=1	98.43	AYGAHSDNLNLKPEKFPAFAIHNPAENK		missed K-F@15	0.00201202	3092.55	619.517	3092.55	619.517	5	8	1.1.1.2923.16	1	35.4933	2842.33	35.6279
	tr|C0NCH9|C0NCH9_AJECG	Disulfidisomerase OS=Ajellomyces capsulatus (strain G186AR / H82 / ATCC MYA-2454 / RMSCC 2432) GN=HCBG_00825 PE=3 SV=1	99	TIKELAQFVR	Methyl(Q)@7; Oxidation(F)@8	missed K-E@3	0.000260338	1233.71	412.243	1233.71	412.243	3	11	1.1.1.2819.2	1	33.5964	8685.88	33.7943
	tr|C0NCH9|C0NCH9_AJECG	Disulfidisomerase OS=Ajellomyces capsulatus (strain G186AR / H82 / ATCC MYA-2454 / RMSCC 2432) GN=HCBG_00825 PE=3 SV=1	99	LYADDPEFASKVIIAK		missed K-V@11	-0.00329524	1778.94	593.988	1778.95	593.989	3	14	1.1.1.3217.11	1	37.4693	10359	37.6074
	tr|C0NCH9|C0NCH9_AJECG	Disulfidisomerase OS=Ajellomyces capsulatus (strain G186AR / H82 / ATCC MYA-2454 / RMSCC 2432) GN=HCBG_00825 PE=3 SV=1	99	FVEEDITNFVK			-0.000675615	1339.67	670.84	1339.67	670.84	2	13	1.1.1.3295.15	1	41.3927	3791.32	41.3768
	tr|C0NCH9|C0NCH9_AJECG	Disulfidisomerase OS=Ajellomyces capsulatus (strain G186AR / H82 / ATCC MYA-2454 / RMSCC 2432) GN=HCBG_00825 PE=3 SV=1	99	SGAISSFMSK			-0.00154699	1013.48	507.749	1013.49	507.75	2	8	1.1.1.3183.14	1	30.6633	262.979	30.6483
	tr|C0NCH9|C0NCH9_AJECG	Disulfidisomerase OS=Ajellomyces capsulatus (strain G186AR / H82 / ATCC MYA-2454 / RMSCC 2432) GN=HCBG_00825 PE=3 SV=1	96.89	LAPEYEVAAAELKEKNILLAK	Carbamyl@N-term	cleaved A-L@N-term; missed K-E@13; missed K-N@15	-0.00137743	2355.3	589.833	2355.3	589.833	4	14	1.1.1.3427.2	1	42.8414	6104.43	42.8873
	tr|C0NCH9|C0NCH9_AJECG	Disulfidisomerase OS=Ajellomyces capsulatus (strain G186AR / H82 / ATCC MYA-2454 / RMSCC 2432) GN=HCBG_00825 PE=3 SV=1	99	ALAPKYEQLAKLYADDPEFASKVIIAKIDATANDVPDEIQGFPTIK		missed K-Y@5; missed K-L@11; missed K-V@22; missed K-I@27	0.0114	5016.65	837.115	5016.64	837.114	6	8	1.1.1.3687.11	1	59.8253	998.567	59.762
	tr|C0NCH9|C0NCH9_AJECG	Disulfidisomerase OS=Ajellomyces capsulatus (strain G186AR / H82 / ATCC MYA-2454 / RMSCC 2432) GN=HCBG_00825 PE=3 SV=1	99	QALPTVSQVTMQNFEDVKAMDK		missed K-A@18	0.000230703	2479.21	827.41	2479.21	827.41	3	11	1.1.1.3090.31	1	43.8592	3313.75	43.8303
	tr|C0NCH9|C0NCH9_AJECG	Disulfidisomerase OS=Ajellomyces capsulatus (strain G186AR / H82 / ATCC MYA-2454 / RMSCC 2432) GN=HCBG_00825 PE=3 SV=1	97.2	VIIAKIDATANDVPDEIQGFPTIKLFPAGAKDSPIEYQGLR		missed K-I@5; missed K-L@24; missed K-D@31	0.0032849	4410.35	1103.6	4410.35	1103.59	4	6	1.1.1.3690.44	1	53.2757	1284.91	53.3874
	tr|C0NCH9|C0NCH9_AJECG	Disulfidisomerase OS=Ajellomyces capsulatus (strain G186AR / H82 / ATCC MYA-2454 / RMSCC 2432) GN=HCBG_00825 PE=3 SV=1	97.31	ATFNDFMEQHPLVMAEFYAPWCGHCK	Carbamidomethyl(C)@22; Carbamidomethyl(C)@25		0.00316239	3185.37	797.35	3185.37	797.349	4	9	1.1.1.3306.12	1	54.7933	9656.68	54.7797
	tr|C0NCH9|C0NCH9_AJECG	Disulfidisomerase OS=Ajellomyces capsulatus (strain G186AR / H82 / ATCC MYA-2454 / RMSCC 2432) GN=HCBG_00825 PE=3 SV=1	98.17	SEAPASEAPASDAESHVHVLEK	Trimethyl(A)@10	cleaved A-S@N-term	0.000282224	2302.11	576.534	2302.11	576.534	4	15	1.1.1.3142.7	1	33.7208	15019	33.5614
	tr|C0NCH9|C0NCH9_AJECG	Disulfidisomerase OS=Ajellomyces capsulatus (strain G186AR / H82 / ATCC MYA-2454 / RMSCC 2432) GN=HCBG_00825 PE=3 SV=1	99	DFDGGKELFSGKFVEEDITNFVK		missed K-E@6; missed K-F@12	-0.00192667	2620.27	874.43	2620.27	874.43	3	19	1.1.1.3265.33	1	52.734	8015.68	52.7542
	tr|C0NCH9|C0NCH9_AJECG	Disulfidisomerase OS=Ajellomyces capsulatus (strain G186AR / H82 / ATCC MYA-2454 / RMSCC 2432) GN=HCBG_00825 PE=3 SV=1	99	TIKELAQFVRDNGK	Hydroxymethyl(N)@12	missed K-E@3; missed R-D@10	0.00262143	1647.9	412.981	1647.89	412.981	4	10	1.1.1.2863.2	0	32.4615	1529.28	32.5075
	tr|C0NCH9|C0NCH9_AJECG	Disulfidisomerase OS=Ajellomyces capsulatus (strain G186AR / H82 / ATCC MYA-2454 / RMSCC 2432) GN=HCBG_00825 PE=3 SV=1	95.8	LYADDPEFASKVIIAKIDATANDVPDEIQGFPTIK		missed K-V@11; missed K-I@16	0.00738139	3803.96	951.997	3803.95	951.995	4	7	1.1.1.3640.31	1	58.9241	2921.45	59.0482
	tr|C0NCH9|C0NCH9_AJECG	Disulfidisomerase OS=Ajellomyces capsulatus (strain G186AR / H82 / ATCC MYA-2454 / RMSCC 2432) GN=HCBG_00825 PE=3 SV=1	99	ALAPKYEQLAK		missed K-Y@5	0.000398184	1230.7	411.24	1230.7	411.24	3	8	1.1.1.2955.3	1	24.2185	381.297	24.211
	tr|C0NCH9|C0NCH9_AJECG	Disulfidisomerase OS=Ajellomyces capsulatus (strain G186AR / H82 / ATCC MYA-2454 / RMSCC 2432) GN=HCBG_00825 PE=3 SV=1	96.68	LYADDPEFASK			-0.00131022	1254.58	628.295	1254.58	628.296	2	7	1.1.1.2763.15	1	27.3953	6329.6	27.5749
	tr|C0NCH9|C0NCH9_AJECG	Disulfidisomerase OS=Ajellomyces capsulatus (strain G186AR / H82 / ATCC MYA-2454 / RMSCC 2432) GN=HCBG_00825 PE=3 SV=1	96.91	GLQNVKPYNGARKSGAISSFMSK	Deamidated(N)@9	missed R-K@12; missed K-S@13	0.000460557	2440.25	611.071	2440.25	611.071	4	9	1.1.1.3194.31	1	31.2315	1813.25	31.2533
	tr|C0NCH9|C0NCH9_AJECG	Disulfidisomerase OS=Ajellomyces capsulatus (strain G186AR / H82 / ATCC MYA-2454 / RMSCC 2432) GN=HCBG_00825 PE=3 SV=1	99	PDEIQGFPTIKLFPAGAKDSPIEYQGLR	Deamidated(Q)@5; GlnThrGlyGly(K)@11	cleaved V-P@N-term; missed K-L@11; missed K-D@18	0.0582872	3430.8	858.707	3430.74	858.693	4	10	1.1.1.3785.18	1	61.0075	714.328	60.887
	tr|C0NCH9|C0NCH9_AJECG	Disulfidisomerase OS=Ajellomyces capsulatus (strain G186AR / H82 / ATCC MYA-2454 / RMSCC 2432) GN=HCBG_00825 PE=3 SV=1	96.22	LAPEYEVAAAELKEK	Carbamyl@N-term	cleaved A-L@N-term; missed K-E@13	0.000745122	1702.88	568.633	1702.88	568.633	3	12	1.1.1.2822.21	1	33.7642	66989.8	33.7435
	tr|C0NCH9|C0NCH9_AJECG	Disulfidisomerase OS=Ajellomyces capsulatus (strain G186AR / H82 / ATCC MYA-2454 / RMSCC 2432) GN=HCBG_00825 PE=3 SV=1	98.84	DSPIEYQGLR			0.00226214	1176.58	589.297	1176.58	589.296	2	8	1.1.1.2820.26	1	30.2984	945.02	30.2736
tr|C0NG75|C0NG75_AJECG ATP synthase subunit alpha OS=Ajellomyces capsulatus (strain G186AR / H82 / ATCC MYA-2454 / RMSCC 2432) GN=HCBG_01891 PE=3 SV=1	tr|C0NG75|C0NG75_AJECG	ATP synthase subunit alpha OS=Ajellomyces capsulatus (strain G186AR / H82 / ATCC MYA-2454 / RMSCC 2432) GN=HCBG_01891 PE=3 SV=1	95.33	TAVALDAMLNQKR	Oxidation(M)@8	missed K-R@12	0.00282912	1445.77	482.93	1445.77	482.929	3	7	1.1.1.2725.11	1	25.4664	800.866	25.4035
	tr|C0NG75|C0NG75_AJECG	ATP synthase subunit alpha OS=Ajellomyces capsulatus (strain G186AR / H82 / ATCC MYA-2454 / RMSCC 2432) GN=HCBG_01891 PE=3 SV=1	99	IQQWETDFLAHLK			-0.00302418	1627.83	814.924	1627.84	814.925	2	10	1.1.1.3152.14	1	46.988	2418.86	46.9183
	tr|C0NG75|C0NG75_AJECG	ATP synthase subunit alpha OS=Ajellomyces capsulatus (strain G186AR / H82 / ATCC MYA-2454 / RMSCC 2432) GN=HCBG_01891 PE=3 SV=1	98.57	AAEAKASPTEISSALERKIRGIQEEAGFAETGRVLSVGDGIAR		cleaved Y-A@N-term; missed K-A@5; missed R-K@17; missed K-I@18; missed R-G@20; missed R-V@33	0.00406167	4440.34	889.075	4440.34	889.075	5	6	1.1.1.3557.33	1	49.4191	994.584	49.3374
	tr|C0NG75|C0NG75_AJECG	ATP synthase subunit alpha OS=Ajellomyces capsulatus (strain G186AR / H82 / ATCC MYA-2454 / RMSCC 2432) GN=HCBG_01891 PE=3 SV=1	95.48	WNDTNDESKKLYCVYVAVGQKR	Carbamidomethyl(C)@13	missed K-K@9; missed K-L@10; missed K-R@21	0.0025216	2672.3	669.083	2672.3	669.083	4	7	1.1.1.2874.23	1	36.3736	1757.27	36.2515
	tr|C0NG75|C0NG75_AJECG	ATP synthase subunit alpha OS=Ajellomyces capsulatus (strain G186AR / H82 / ATCC MYA-2454 / RMSCC 2432) GN=HCBG_01891 PE=3 SV=1	99	RSVNQPVQTGLK		missed R-S@1	0.000364318	1325.74	442.921	1325.74	442.921	3	13	1.1.1.2567.3	1	17.6103	463.268	17.6296
	tr|C0NG75|C0NG75_AJECG	ATP synthase subunit alpha OS=Ajellomyces capsulatus (strain G186AR / H82 / ATCC MYA-2454 / RMSCC 2432) GN=HCBG_01891 PE=3 SV=1	99	ELIIGDRQTGKTAVALDAMLNQKR		missed R-Q@7; missed K-T@11; missed K-R@23	0.00265902	2640.44	661.117	2640.44	661.117	4	10	1.1.1.3265.10	1	39.8645	899.172	39.8536
	tr|C0NG75|C0NG75_AJECG	ATP synthase subunit alpha OS=Ajellomyces capsulatus (strain G186AR / H82 / ATCC MYA-2454 / RMSCC 2432) GN=HCBG_01891 PE=3 SV=1	99	IRGIQEEAGFAETGRVLSVGDGIAR		missed R-G@2; missed R-V@15	-0.003114	2600.36	651.098	2600.37	651.099	4	18	1.1.1.3264.14	1	39.8176	2278.15	39.7533
	tr|C0NG75|C0NG75_AJECG	ATP synthase subunit alpha OS=Ajellomyces capsulatus (strain G186AR / H82 / ATCC MYA-2454 / RMSCC 2432) GN=HCBG_01891 PE=3 SV=1	98.33	AAEAKASPTEISSALERKIR		cleaved Y-A@N-term; missed K-A@5; missed R-K@17; missed K-I@18	0.000305725	2127.17	532.798	2127.16	532.798	4	8	1.1.1.3138.10	1	32.207	1784.67	32.0945
	tr|C0NG75|C0NG75_AJECG	ATP synthase subunit alpha OS=Ajellomyces capsulatus (strain G186AR / H82 / ATCC MYA-2454 / RMSCC 2432) GN=HCBG_01891 PE=3 SV=1	97.36	RSVNQPVQTGLKCVDSMVPIGR	Carbamidomethyl(C)@13	missed R-S@1; missed K-C@12	0.00571186	2440.27	611.076	2440.27	611.074	4	7	1.1.1.2966.12	1	37.6417	1276.09	37.6293
	tr|C0NG75|C0NG75_AJECG	ATP synthase subunit alpha OS=Ajellomyces capsulatus (strain G186AR / H82 / ATCC MYA-2454 / RMSCC 2432) GN=HCBG_01891 PE=3 SV=1	99	RAQLKAPGILPR		missed R-A@1; missed K-A@5	-0.000147035	1318.82	440.614	1318.82	440.614	3	10	1.1.1.3048.2	1	27.6554	278.485	27.5456
	tr|C0NG75|C0NG75_AJECG	ATP synthase subunit alpha OS=Ajellomyces capsulatus (strain G186AR / H82 / ATCC MYA-2454 / RMSCC 2432) GN=HCBG_01891 PE=3 SV=1	96.73	AAEAKASPTEISSALER		cleaved Y-A@N-term; missed K-A@5	-0.000468867	1729.88	577.635	1729.88	577.635	3	7	1.1.1.3066.8	1	29.8753	5302.77	29.5535
	tr|C0NG75|C0NG75_AJECG	ATP synthase subunit alpha OS=Ajellomyces capsulatus (strain G186AR / H82 / ATCC MYA-2454 / RMSCC 2432) GN=HCBG_01891 PE=3 SV=1	99	TGEIVDVPVGPELLGR			-0.00231058	1649.9	825.956	1649.9	825.957	2	15	1.1.1.3392.30	1	46.3129	9390.01	46.2339
	tr|C0NG75|C0NG75_AJECG	ATP synthase subunit alpha OS=Ajellomyces capsulatus (strain G186AR / H82 / ATCC MYA-2454 / RMSCC 2432) GN=HCBG_01891 PE=3 SV=1	96.37	VHGMTNVQAEELVEFASGVK			-0.00239271	2144.05	715.692	2144.06	715.693	3	8	1.1.1.3500.16	1	46.5198	1580.26	46.6049
	tr|C0NG75|C0NG75_AJECG	ATP synthase subunit alpha OS=Ajellomyces capsulatus (strain G186AR / H82 / ATCC MYA-2454 / RMSCC 2432) GN=HCBG_01891 PE=3 SV=1	98.16	TAVALDAMLNQK	Oxidation(M)@8		-8.72912e-05	1289.66	645.84	1289.66	645.84	2	7	1.1.1.2781.40	1	28.323	648.527	28.2865
	tr|C0NG75|C0NG75_AJECG	ATP synthase subunit alpha OS=Ajellomyces capsulatus (strain G186AR / H82 / ATCC MYA-2454 / RMSCC 2432) GN=HCBG_01891 PE=3 SV=1	99	VIDALGNPIDGKGPIK		missed K-G@12	-0.00029335	1605.91	536.31	1605.91	536.31	3	16	1.1.1.2884.13	1	33.5373	4577.26	33.5234
	tr|C0NG75|C0NG75_AJECG	ATP synthase subunit alpha OS=Ajellomyces capsulatus (strain G186AR / H82 / ATCC MYA-2454 / RMSCC 2432) GN=HCBG_01891 PE=3 SV=1	98.03	IRGIQEEAGFAETGR		missed R-G@2	0.0165119	1632.84	545.287	1632.82	545.281	3	6	1.1.1.2794.19	1	28.9708	524.254	29.31
	tr|C0NG75|C0NG75_AJECG	ATP synthase subunit alpha OS=Ajellomyces capsulatus (strain G186AR / H82 / ATCC MYA-2454 / RMSCC 2432) GN=HCBG_01891 PE=3 SV=1	98.14	KIRGIQEEAGFAETGR		missed K-I@1; missed R-G@3	0.00273733	1760.92	441.237	1760.92	441.237	4	8	1.1.1.3024.3	1	26.4368	354.784	26.4291
	tr|C0NG75|C0NG75_AJECG	ATP synthase subunit alpha OS=Ajellomyces capsulatus (strain G186AR / H82 / ATCC MYA-2454 / RMSCC 2432) GN=HCBG_01891 PE=3 SV=1	99	HALITYDDLSKQAVAYR		missed K-Q@11	-0.00213335	1963.01	655.345	1963.02	655.346	3	16	1.1.1.2896.24	1	34.1506	3900.69	34.2785
	tr|C0NG75|C0NG75_AJECG	ATP synthase subunit alpha OS=Ajellomyces capsulatus (strain G186AR / H82 / ATCC MYA-2454 / RMSCC 2432) GN=HCBG_01891 PE=3 SV=1	98.4	ELEAQLKDVTVAFNK		missed K-D@7	-0.00209933	1703.91	852.961	1703.91	852.962	2	6	1.1.1.2931.40	1	39.2401	1950.28	39.154
	tr|C0NG75|C0NG75_AJECG	ATP synthase subunit alpha OS=Ajellomyces capsulatus (strain G186AR / H82 / ATCC MYA-2454 / RMSCC 2432) GN=HCBG_01891 PE=3 SV=1	99	HALITYDDLSK			0.0156721	1274.67	425.896	1274.65	425.891	3	11	1.1.1.2814.4	1	29.9756	736.473	29.9193
	tr|C0NG75|C0NG75_AJECG	ATP synthase subunit alpha OS=Ajellomyces capsulatus (strain G186AR / H82 / ATCC MYA-2454 / RMSCC 2432) GN=HCBG_01891 PE=3 SV=1	97.61	ASPTEISSALER			0.000268731	1259.64	630.825	1259.64	630.825	2	8	1.1.1.2822.30	1	30.4034	2910.76	30.3244
	tr|C0NG75|C0NG75_AJECG	ATP synthase subunit alpha OS=Ajellomyces capsulatus (strain G186AR / H82 / ATCC MYA-2454 / RMSCC 2432) GN=HCBG_01891 PE=3 SV=1	99	KIRGIQEEAGFAETGRVLSVGDGIAR		missed K-I@1; missed R-G@3; missed R-V@16	-0.0079038	2728.45	683.121	2728.46	683.123	4	16	1.1.1.3213.11	1	37.2693	3777.69	37.3077
	tr|C0NG75|C0NG75_AJECG	ATP synthase subunit alpha OS=Ajellomyces capsulatus (strain G186AR / H82 / ATCC MYA-2454 / RMSCC 2432) GN=HCBG_01891 PE=3 SV=1	99	RPPGREAYPGDVFYLHSR		missed R-E@5	0.00240014	2116.06	530.023	2116.06	530.022	4	8	1.1.1.3100.10	1	31.5956	585.174	31.4825
	tr|C0NG75|C0NG75_AJECG	ATP synthase subunit alpha OS=Ajellomyces capsulatus (strain G186AR / H82 / ATCC MYA-2454 / RMSCC 2432) GN=HCBG_01891 PE=3 SV=1	99	SVNQPVQTGLK			0.000395982	1169.64	585.828	1169.64	585.828	2	10	1.1.1.2625.4	1	20.4593	247.183	20.4753
	tr|C0NG75|C0NG75_AJECG	ATP synthase subunit alpha OS=Ajellomyces capsulatus (strain G186AR / H82 / ATCC MYA-2454 / RMSCC 2432) GN=HCBG_01891 PE=3 SV=1	96.69	SVNQPVQTGLKCVDSMVPIGR	Carbamidomethyl(C)@12	missed K-C@11	0.00585938	2284.17	762.398	2284.17	762.396	3	7	1.1.1.3344.12	1	42.4944	534.518	42.4731
	tr|C0NG75|C0NG75_AJECG	ATP synthase subunit alpha OS=Ajellomyces capsulatus (strain G186AR / H82 / ATCC MYA-2454 / RMSCC 2432) GN=HCBG_01891 PE=3 SV=1	99	AEAKASPTEISSALER		cleaved A-A@N-term; missed K-A@4	-0.00355044	1658.84	553.955	1658.85	553.956	3	7	1.1.1.3052.21	1	29.1664	200.919	29.1965
	tr|C0NG75|C0NG75_AJECG	ATP synthase subunit alpha OS=Ajellomyces capsulatus (strain G186AR / H82 / ATCC MYA-2454 / RMSCC 2432) GN=HCBG_01891 PE=3 SV=1	99	ANESELLQTIEKEGQLSK		missed K-E@12	0.0152453	2016.05	673.025	2016.04	673.02	3	13	1.1.1.3052.17	1	41.9451	13626.1	42.1289
	tr|C0NG75|C0NG75_AJECG	ATP synthase subunit alpha OS=Ajellomyces capsulatus (strain G186AR / H82 / ATCC MYA-2454 / RMSCC 2432) GN=HCBG_01891 PE=3 SV=1	99	EAYPGDVFYLHSR			-0.00178716	1552.73	518.584	1552.73	518.584	3	11	1.1.1.2926.8	1	35.6373	4278.81	35.4775
	tr|C0NG75|C0NG75_AJECG	ATP synthase subunit alpha OS=Ajellomyces capsulatus (strain G186AR / H82 / ATCC MYA-2454 / RMSCC 2432) GN=HCBG_01891 PE=3 SV=1	95.12	VLSVGDGIAR			-0.00229935	985.553	493.784	985.556	493.785	2	7	1.1.1.3036.9	1	28.3394	445.858	28.3251
	tr|C0NG75|C0NG75_AJECG	ATP synthase subunit alpha OS=Ajellomyces capsulatus (strain G186AR / H82 / ATCC MYA-2454 / RMSCC 2432) GN=HCBG_01891 PE=3 SV=1	98.35	GIQEEAGFAETGR			0.00132408	1363.64	455.553	1363.64	455.553	3	7	1.1.1.2701.11	1	27.5989	2821.7	27.3359
	tr|C0NG75|C0NG75_AJECG	ATP synthase subunit alpha OS=Ajellomyces capsulatus (strain G186AR / H82 / ATCC MYA-2454 / RMSCC 2432) GN=HCBG_01891 PE=3 SV=1	95.22	ELIIGDR			8.46079e-05	814.455	408.235	814.455	408.235	2	5	1.1.1.2744.2	0	26.4197	223.518	26.4151
	tr|C0NG75|C0NG75_AJECG	ATP synthase subunit alpha OS=Ajellomyces capsulatus (strain G186AR / H82 / ATCC MYA-2454 / RMSCC 2432) GN=HCBG_01891 PE=3 SV=1	96.39	GIQEEAGFAETGRVLSVGDGIAR		missed R-V@13	-0.000392578	2331.18	778.068	2331.18	778.068	3	9	1.1.1.3292.29	1	41.2512	12515.6	41.1217
	tr|C0NG75|C0NG75_AJECG	ATP synthase subunit alpha OS=Ajellomyces capsulatus (strain G186AR / H82 / ATCC MYA-2454 / RMSCC 2432) GN=HCBG_01891 PE=3 SV=1	99	CVDSMVPIGR	Carbamidomethyl(C)@1		0.000921986	1132.54	567.276	1132.54	567.276	2	11	1.1.1.2830.27	1	30.8076	670.355	30.7311
	tr|C0NG75|C0NG75_AJECG	ATP synthase subunit alpha OS=Ajellomyces capsulatus (strain G186AR / H82 / ATCC MYA-2454 / RMSCC 2432) GN=HCBG_01891 PE=3 SV=1	96.13	QYSPMAVNEMVPLIFAGVNGHLDSIPVSK			-0.00175957	3112.57	779.15	3112.57	779.15	4	8	1.1.1.3388.9	1	62.3101	3183.01	62.2481
	tr|C0NG75|C0NG75_AJECG	ATP synthase subunit alpha OS=Ajellomyces capsulatus (strain G186AR / H82 / ATCC MYA-2454 / RMSCC 2432) GN=HCBG_01891 PE=3 SV=1	99	RSVNQPVQTGLKCVDSMVPIGRGQR	Carbamidomethyl(C)@13	missed R-S@1; missed K-C@12; missed R-G@22	0.00326191	2781.45	696.37	2781.45	696.37	4	12	1.1.1.3179.11	1	35.58	1374.05	35.5103
	tr|C0NG75|C0NG75_AJECG	ATP synthase subunit alpha OS=Ajellomyces capsulatus (strain G186AR / H82 / ATCC MYA-2454 / RMSCC 2432) GN=HCBG_01891 PE=3 SV=1	99	AQLKAPGILPR		missed K-A@4	0.000609755	1162.72	582.367	1162.72	582.367	2	7	1.1.1.3174.30	1	30.2164	209.197	30.1878
	tr|C0NG75|C0NG75_AJECG	ATP synthase subunit alpha OS=Ajellomyces capsulatus (strain G186AR / H82 / ATCC MYA-2454 / RMSCC 2432) GN=HCBG_01891 PE=3 SV=1	95.21	AAEAKASPTEISSALERK		cleaved Y-A@N-term; missed K-A@5; missed R-K@17	0.00263211	1857.98	465.503	1857.98	465.502	4	7	1.1.1.3021.6	1	27.5783	351.152	27.5613
	tr|C0NG75|C0NG75_AJECG	ATP synthase subunit alpha OS=Ajellomyces capsulatus (strain G186AR / H82 / ATCC MYA-2454 / RMSCC 2432) GN=HCBG_01891 PE=3 SV=1	99	VIDALGNPIDGKGPIKAK		missed K-G@12; missed K-A@16	-0.000877624	1805.04	602.687	1805.04	602.688	3	16	1.1.1.2830.29	1	30.8092	2015.83	30.7819
	tr|C0NG75|C0NG75_AJECG	ATP synthase subunit alpha OS=Ajellomyces capsulatus (strain G186AR / H82 / ATCC MYA-2454 / RMSCC 2432) GN=HCBG_01891 PE=3 SV=1	99	GIRPAINVGLSVSR			-0.00156282	1437.84	719.927	1437.84	719.928	2	11	1.1.1.2877.39	1	33.2024	2841.65	33.1671
tr|C0NW75|C0NW75_AJECG Chitinase OS=Ajellomyces capsulatus (strain G186AR / H82 / ATCC MYA-2454 / RMSCC 2432) GN=HCBG_07405 PE=3 SV=1	tr|C0NW75|C0NW75_AJECG	Chitinase OS=Ajellomyces capsulatus (strain G186AR / H82 / ATCC MYA-2454 / RMSCC 2432) GN=HCBG_07405 PE=3 SV=1	96.91	TKFAESATQLLLNLGFDGLDVDWEYPKDDEEAKNLVELLKTTR		missed K-F@2; missed K-D@27; missed K-N@33; missed K-T@40	-12.9747	4911.53	819.595	4924.5	821.758	6	11	1.1.1.3850.4	1	68.0954	661.027	68.0877
	tr|C0NW75|C0NW75_AJECG	Chitinase OS=Ajellomyces capsulatus (strain G186AR / H82 / ATCC MYA-2454 / RMSCC 2432) GN=HCBG_07405 PE=3 SV=1	99	TKFAESATQLLLNL		cleaved L-G@C-term; missed K-F@2	0.00152891	1547.86	774.936	1547.86	774.935	2	6	1.1.1.3303.15	1	54.6426	769.42	54.5759
	tr|C0NW75|C0NW75_AJECG	Chitinase OS=Ajellomyces capsulatus (strain G186AR / H82 / ATCC MYA-2454 / RMSCC 2432) GN=HCBG_07405 PE=3 SV=1	97.94	VLLSIGGWTYSPHFGAAVSTPAAR			0.00232789	2457.28	820.102	2457.28	820.101	3	7	1.1.1.3649.17	1	51.1797	750.044	51.1623
	tr|C0NW75|C0NW75_AJECG	Chitinase OS=Ajellomyces capsulatus (strain G186AR / H82 / ATCC MYA-2454 / RMSCC 2432) GN=HCBG_07405 PE=3 SV=1	99	LTHVLYAFANVR			-0.00104266	1402.77	468.598	1402.77	468.598	3	13	1.1.1.2964.2	1	37.5334	9656.23	37.3798
	tr|C0NW75|C0NW75_AJECG	Chitinase OS=Ajellomyces capsulatus (strain G186AR / H82 / ATCC MYA-2454 / RMSCC 2432) GN=HCBG_07405 PE=3 SV=1	98.44	SLPKAGAVEHIDSLEKGGCGASWSYDASSR	Delta:H(4)C(2)(H)@10; Carbamidomethyl(C)@19	missed K-A@4; missed K-G@16	0.00579931	3162.51	791.635	3162.5	791.633	4	14	1.1.1.3370.11	1	37.1996	1682.85	37.1632
	tr|C0NW75|C0NW75_AJECG	Chitinase OS=Ajellomyces capsulatus (strain G186AR / H82 / ATCC MYA-2454 / RMSCC 2432) GN=HCBG_07405 PE=3 SV=1	97.97	FLLTVACPAGRQNFEK	Carbamidomethyl(C)@7	missed R-Q@11	-0.000878945	1849.95	617.657	1849.95	617.658	3	8	1.1.1.2873.15	1	36.3167	21012.7	36.1009
	tr|C0NW75|C0NW75_AJECG	Chitinase OS=Ajellomyces capsulatus (strain G186AR / H82 / ATCC MYA-2454 / RMSCC 2432) GN=HCBG_07405 PE=3 SV=1	97.1	TKFAESATQLLLNLGFDGLDVDWEYPKDDEEAK	Methyl(D)@22	missed K-F@2; missed K-D@27	-0.000529967	3770.82	943.712	3770.82	943.712	4	11	1.1.1.3518.27	1	65.5773	6850.45	65.6535
	tr|C0NW75|C0NW75_AJECG	Chitinase OS=Ajellomyces capsulatus (strain G186AR / H82 / ATCC MYA-2454 / RMSCC 2432) GN=HCBG_07405 PE=3 SV=1	99	VPPSKLILGMPLYGR		missed K-L@5	-0.000248394	1639.95	547.657	1639.95	547.657	3	15	1.1.1.3323.4	1	42.806	4228.88	42.9009
	tr|C0NW75|C0NW75_AJECG	Chitinase OS=Ajellomyces capsulatus (strain G186AR / H82 / ATCC MYA-2454 / RMSCC 2432) GN=HCBG_07405 PE=3 SV=1	95.27	GIWDYKSLPK	Carbamyl@N-term	missed K-S@6	0.00342205	1248.65	625.334	1248.65	625.332	2	8	1.1.1.3374.7	1	40.2105	748.451	40.2473
	tr|C0NW75|C0NW75_AJECG	Chitinase OS=Ajellomyces capsulatus (strain G186AR / H82 / ATCC MYA-2454 / RMSCC 2432) GN=HCBG_07405 PE=3 SV=1	99	TKFAESATQLLLNLGFDGLDVDWEYPKDDEEAKNLVELLK		missed K-F@2; missed K-D@27; missed K-N@33	-12.9932	4553.31	759.893	4566.31	762.058	6	13	1.1.1.3505.5	1	68.2418	12814	68.2853
	tr|C0NW75|C0NW75_AJECG	Chitinase OS=Ajellomyces capsulatus (strain G186AR / H82 / ATCC MYA-2454 / RMSCC 2432) GN=HCBG_07405 PE=3 SV=1	96.87	NYNPQDLPVKK		missed K-K@10	-0.000474568	1314.69	439.238	1314.69	439.238	3	7	1.1.1.2606.4	1	22.7807	2076.07	22.6233
	tr|C0NW75|C0NW75_AJECG	Chitinase OS=Ajellomyces capsulatus (strain G186AR / H82 / ATCC MYA-2454 / RMSCC 2432) GN=HCBG_07405 PE=3 SV=1	99	SIGGWTYSPHFGAAVSTPAAR		cleaved L-S@N-term	0.0021775	2132.05	711.689	2132.04	711.689	3	19	1.1.1.3364.7	1	39.7172	1855.17	39.749
	tr|C0NW75|C0NW75_AJECG	Chitinase OS=Ajellomyces capsulatus (strain G186AR / H82 / ATCC MYA-2454 / RMSCC 2432) GN=HCBG_07405 PE=3 SV=1	95.44	TMISYDNVAMVEEK			0.00231927	1628.74	543.922	1628.74	543.921	3	10	1.1.1.2878.8	1	36.5617	9823.04	36.1512
	tr|C0NW75|C0NW75_AJECG	Chitinase OS=Ajellomyces capsulatus (strain G186AR / H82 / ATCC MYA-2454 / RMSCC 2432) GN=HCBG_07405 PE=3 SV=1	95.18	GGCGASWSYDASSR	Carbamidomethyl(C)@3		9.92228e-05	1459.58	730.797	1459.58	730.797	2	6	1.1.1.2735.37	1	25.9975	315.114	25.4542
	tr|C0NW75|C0NW75_AJECG	Chitinase OS=Ajellomyces capsulatus (strain G186AR / H82 / ATCC MYA-2454 / RMSCC 2432) GN=HCBG_07405 PE=3 SV=1	99	RFLLTVACPAGRQNFEKLR	Carbamidomethyl(C)@8	missed R-F@1; missed R-Q@12; missed K-L@17	0.0115083	2275.25	569.819	2275.24	569.817	4	11	1.1.1.3175.6	1	35.3679	1158.65	35.3605
	tr|C0NW75|C0NW75_AJECG	Chitinase OS=Ajellomyces capsulatus (strain G186AR / H82 / ATCC MYA-2454 / RMSCC 2432) GN=HCBG_07405 PE=3 SV=1	99	AESGEVFLTDTWADTDKHFPTDSWSETGNNVYGCVK	Carbamidomethyl(C)@34	missed K-H@17	0.0110675	4062.79	1016.71	4062.79	1016.7	4	7	1.1.1.3169.43	1	47.868	4153.52	47.7273
	tr|C0NW75|C0NW75_AJECG	Chitinase OS=Ajellomyces capsulatus (strain G186AR / H82 / ATCC MYA-2454 / RMSCC 2432) GN=HCBG_07405 PE=3 SV=1	95.2	AGAVEHIDSLEKGGCGASWSYDASSR	Delta:H(4)C(2)@N-term; Carbamidomethyl(C)@15	missed K-G@12	0.00138567	2737.24	685.318	2737.24	685.317	4	9	1.1.1.3314.8	1	34.3934	19714.6	33.9808
	tr|C0NW75|C0NW75_AJECG	Chitinase OS=Ajellomyces capsulatus (strain G186AR / H82 / ATCC MYA-2454 / RMSCC 2432) GN=HCBG_07405 PE=3 SV=1	98.35	GLGGGMWWESSGDRDPR		missed R-D@14	-0.000283008	1861.82	931.915	1861.82	931.916	2	9	1.1.1.2958.25	0	37.2684	12758.9	37.1307
	tr|C0NW75|C0NW75_AJECG	Chitinase OS=Ajellomyces capsulatus (strain G186AR / H82 / ATCC MYA-2454 / RMSCC 2432) GN=HCBG_07405 PE=3 SV=1	99	KLILGMPLYGR		cleaved S-K@N-term; missed K-L@1	-0.000402992	1259.74	630.878	1259.74	630.878	2	9	1.1.1.2932.19	1	39.2727	1264.02	39.3046
	tr|C0NW75|C0NW75_AJECG	Chitinase OS=Ajellomyces capsulatus (strain G186AR / H82 / ATCC MYA-2454 / RMSCC 2432) GN=HCBG_07405 PE=3 SV=1	97.59	STPFSTKEAVDYYLGVGKVPPSKLILGMPLYGR	Carbamyl(K)@7; Carbamidomethyl(K)@18	missed K-E@7; missed K-V@18; missed K-L@23	0.00167368	3682.95	921.744	3682.94	921.743	4	14	1.1.1.3470.35	1	50.2674	9145.63	50.3367
	tr|C0NW75|C0NW75_AJECG	Chitinase OS=Ajellomyces capsulatus (strain G186AR / H82 / ATCC MYA-2454 / RMSCC 2432) GN=HCBG_07405 PE=3 SV=1	99	TFADTDGPGTPFHGDGGQGSFEKGIWDYK	Formyl(K)@23	missed K-G@23	0.015908	3114.38	779.602	3114.36	779.598	4	16	1.1.1.3294.35	1	41.3584	20902.1	41.4278
	tr|C0NW75|C0NW75_AJECG	Chitinase OS=Ajellomyces capsulatus (strain G186AR / H82 / ATCC MYA-2454 / RMSCC 2432) GN=HCBG_07405 PE=3 SV=1	97.46	TMISYDNVAMVEEKTK	Oxidation(M)@10	missed K-T@14	-0.00114013	1873.88	625.634	1873.88	625.634	3	7	1.1.1.3120.24	1	32.6247	780.397	32.7535
	tr|C0NW75|C0NW75_AJECG	Chitinase OS=Ajellomyces capsulatus (strain G186AR / H82 / ATCC MYA-2454 / RMSCC 2432) GN=HCBG_07405 PE=3 SV=1	95.43	AGAVEHIDSLEK	Delta:H(4)C(2)@N-term		0.0023272	1295.67	432.899	1295.67	432.898	3	9	1.1.1.2973.3	1	25.1364	498.704	25.0762
	tr|C0NW75|C0NW75_AJECG	Chitinase OS=Ajellomyces capsulatus (strain G186AR / H82 / ATCC MYA-2454 / RMSCC 2432) GN=HCBG_07405 PE=3 SV=1	96.31	FLLTVACPAGR	Carbamidomethyl(C)@7		-0.000405524	1203.64	602.829	1203.64	602.829	2	8	1.1.1.2894.10	1	37.3642	40395.9	36.9543
	tr|C0NW75|C0NW75_AJECG	Chitinase OS=Ajellomyces capsulatus (strain G186AR / H82 / ATCC MYA-2454 / RMSCC 2432) GN=HCBG_07405 PE=3 SV=1	97.04	SIVYYVNWAIYAR	Dioxidation(W)@8		-0.00739111	1648.82	825.416	1648.82	825.42	2	6	1.1.1.3129.25	1	49.164	651.555	49.14
	tr|C0NW75|C0NW75_AJECG	Chitinase OS=Ajellomyces capsulatus (strain G186AR / H82 / ATCC MYA-2454 / RMSCC 2432) GN=HCBG_07405 PE=3 SV=1	99	LILGMPLYGR			-0.00170927	1131.65	566.83	1131.65	566.831	2	11	1.1.1.3366.4	1	44.9848	24812.7	44.8256
	tr|C0NW75|C0NW75_AJECG	Chitinase OS=Ajellomyces capsulatus (strain G186AR / H82 / ATCC MYA-2454 / RMSCC 2432) GN=HCBG_07405 PE=3 SV=1	99	RFLLTVACPAGRQNFEK	Carbamidomethyl(C)@8	missed R-F@1; missed R-Q@12	0.00130405	2006.05	502.521	2006.05	502.52	4	13	1.1.1.2812.11	1	33.2484	1068.87	33.2357
	tr|C0NW75|C0NW75_AJECG	Chitinase OS=Ajellomyces capsulatus (strain G186AR / H82 / ATCC MYA-2454 / RMSCC 2432) GN=HCBG_07405 PE=3 SV=1	96.04	LILGMPLYGRTFADTDGPGTPFHGDGGQGSFEK	Delta:H(4)C(2)(K)@33	missed R-T@10	-0.0254984	3465.64	867.418	3465.67	867.424	4	12	1.1.1.3429.28	1	48.1767	5488.82	48.2518
	tr|C0NW75|C0NW75_AJECG	Chitinase OS=Ajellomyces capsulatus (strain G186AR / H82 / ATCC MYA-2454 / RMSCC 2432) GN=HCBG_07405 PE=3 SV=1	97.54	NYNPQDLPVK			-0.000119824	1186.6	594.306	1186.6	594.306	2	6	1.1.1.2703.32	1	27.7182	876.991	27.6374
	tr|C0NW75|C0NW75_AJECG	Chitinase OS=Ajellomyces capsulatus (strain G186AR / H82 / ATCC MYA-2454 / RMSCC 2432) GN=HCBG_07405 PE=3 SV=1	99	KLTHVLYAFANVR		missed K-L@1	-0.000944535	1530.87	766.44	1530.87	766.441	2	11	1.1.1.2915.30	1	35.1043	823.653	35.127
	tr|C0NW75|C0NW75_AJECG	Chitinase OS=Ajellomyces capsulatus (strain G186AR / H82 / ATCC MYA-2454 / RMSCC 2432) GN=HCBG_07405 PE=3 SV=1	99	TFADTDGPGTPFHGDGGQGSFEKGIWDYKSLPK	Delta:H(4)C(2)(K)@23	missed K-G@23; missed K-S@29	-0.0243719	3539.64	708.935	3539.66	708.94	5	16	1.1.1.3345.4	1	42.5384	9679.73	42.6226
	tr|C0NW75|C0NW75_AJECG	Chitinase OS=Ajellomyces capsulatus (strain G186AR / H82 / ATCC MYA-2454 / RMSCC 2432) GN=HCBG_07405 PE=3 SV=1	95.56	FLLTVACPAGRQNFEKLR	Carbamidomethyl(C)@7	missed R-Q@11; missed K-L@16	-0.00321614	2119.13	707.385	2119.14	707.386	3	10	1.1.1.3224.10	1	37.8256	13052.5	38.0047
	tr|C0NW75|C0NW75_AJECG	Chitinase OS=Ajellomyces capsulatus (strain G186AR / H82 / ATCC MYA-2454 / RMSCC 2432) GN=HCBG_07405 PE=3 SV=1	98.79	YDNLKAGFPNGTTQH	Formyl(K)@5; Deamidated(N)@10	missed K-A@5	0.0106669	1690.77	564.597	1690.76	564.594	3	10	1.1.1.3201.7	1	28.7293	269.677	28.6656
	tr|C0NW75|C0NW75_AJECG	Chitinase OS=Ajellomyces capsulatus (strain G186AR / H82 / ATCC MYA-2454 / RMSCC 2432) GN=HCBG_07405 PE=3 SV=1	97.67	RFLLTVACPAGR	Carbamidomethyl(C)@8	missed R-F@1	0.000604967	1359.75	680.88	1359.74	680.88	2	7	1.1.1.2820.33	1	33.6727	1004.42	33.6423
	tr|C0NW75|C0NW75_AJECG	Chitinase OS=Ajellomyces capsulatus (strain G186AR / H82 / ATCC MYA-2454 / RMSCC 2432) GN=HCBG_07405 PE=3 SV=1	99	STPFSTKEAVDYYLGVGKVPPSK	Carbamidomethyl(S)@5; Carbamyl(K)@7	missed K-E@7; missed K-V@18	0.00287171	2569.31	643.335	2569.31	643.334	4	12	1.1.1.2880.22	1	36.6737	6483.19	36.4522
	tr|C0NW75|C0NW75_AJECG	Chitinase OS=Ajellomyces capsulatus (strain G186AR / H82 / ATCC MYA-2454 / RMSCC 2432) GN=HCBG_07405 PE=3 SV=1	97.36	TFADTDGPGTPFHGDGGQGSFEK	Formyl(K)@23		0.0104097	2352	785.008	2351.99	785.005	3	12	1.1.1.3123.38	1	32.788	43788.5	32.4501
	tr|C0NW75|C0NW75_AJECG	Chitinase OS=Ajellomyces capsulatus (strain G186AR / H82 / ATCC MYA-2454 / RMSCC 2432) GN=HCBG_07405 PE=3 SV=1	97.25	GIWDYKSLPKAGAVEHIDSLEKGGCGASWSYDASSR	Formyl(K)@22; Carbamidomethyl(C)@25	missed K-S@6; missed K-A@10; missed K-G@22	0.0258355	3924.86	982.223	3924.84	982.217	4	14	1.1.1.3439.21	1	43.4751	1343.86	43.4853
	tr|C0NW75|C0NW75_AJECG	Chitinase OS=Ajellomyces capsulatus (strain G186AR / H82 / ATCC MYA-2454 / RMSCC 2432) GN=HCBG_07405 PE=3 SV=1	97.98	TMISYDNVAMVEEKTKYIIQK		missed K-T@14; missed K-Y@16	-0.000789629	2503.27	626.825	2503.27	626.825	4	8	1.1.1.3355.3	1	44.4239	6203.96	43.9137
sp|P40911|EF1A_AJECG Elongation factor 1-alpha OS=Ajellomyces capsulatus (strain G186AR / H82 / ATCC MYA-2454 / RMSCC 2432) GN=TEF PE=2 SV=1	sp|P40911|EF1A_AJECG	Elongation factor 1-alpha OS=Ajellomyces capsulatus (strain G186AR / H82 / ATCC MYA-2454 / RMSCC 2432) GN=TEF PE=2 SV=1	99	FAVRDMRQTVAVGVIKSVIK	GlyGly(S)@17	missed R-D@4; missed R-Q@7; missed K-S@16	0.00290988	2330.33	583.589	2330.33	583.589	4	11	1.1.1.3530.11	1	37.1435	1725.51	37.1312
	sp|P40911|EF1A_AJECG	Elongation factor 1-alpha OS=Ajellomyces capsulatus (strain G186AR / H82 / ATCC MYA-2454 / RMSCC 2432) GN=TEF PE=2 SV=1	99	FAVRDMRQTVAVG		cleaved G-V@C-term; missed R-D@4; missed R-Q@7	-0.00129367	1448.75	483.925	1448.76	483.926	3	8	1.1.1.3460.7	1	31.2631	3818.12	31.3561
	sp|P40911|EF1A_AJECG	Elongation factor 1-alpha OS=Ajellomyces capsulatus (strain G186AR / H82 / ATCC MYA-2454 / RMSCC 2432) GN=TEF PE=2 SV=1	97.03	FETPKYSVTVIDAPGHRDFIK		missed K-Y@5; missed R-D@17	-0.00321772	2419.25	605.82	2419.25	605.821	4	10	1.1.1.2856.21	1	35.467	2051.95	35.3963
	sp|P40911|EF1A_AJECG	Elongation factor 1-alpha OS=Ajellomyces capsulatus (strain G186AR / H82 / ATCC MYA-2454 / RMSCC 2432) GN=TEF PE=2 SV=1	98.51	SSGKTLLDAIDAIEPPTRPTDKPLRLPLQDVYK		missed K-T@4; missed R-L@25	0.00385314	3647	912.757	3646.99	912.756	4	8	1.1.1.3200.42	1	49.4365	5141.19	49.3479
	sp|P40911|EF1A_AJECG	Elongation factor 1-alpha OS=Ajellomyces capsulatus (strain G186AR / H82 / ATCC MYA-2454 / RMSCC 2432) GN=TEF PE=2 SV=1	98.76	TLLDAIDAIEPPTRPTDKPLRLPLQDVYKISGIGTVPVGR		missed R-L@21; missed K-I@29	0.00202209	4324.42	721.744	4324.42	721.743	6	8	1.1.1.3312.16	1	55.1024	3754.92	55.2384
	sp|P40911|EF1A_AJECG	Elongation factor 1-alpha OS=Ajellomyces capsulatus (strain G186AR / H82 / ATCC MYA-2454 / RMSCC 2432) GN=TEF PE=2 SV=1	99	DMRQTVAVGVIKSVIK	GlyGly(K)@16	missed R-Q@3; missed K-S@12	-0.000599991	1857.05	465.27	1857.05	465.27	4	13	1.1.1.3546.2	1	35.6114	1499.22	35.6574
	sp|P40911|EF1A_AJECG	Elongation factor 1-alpha OS=Ajellomyces capsulatus (strain G186AR / H82 / ATCC MYA-2454 / RMSCC 2432) GN=TEF PE=2 SV=1	99	YSVTVIDAPGHRDFIK		missed R-D@12	0.000558639	1816.95	455.244	1816.95	455.244	4	11	1.1.1.2863.3	1	32.4623	2173.39	32.5075
	sp|P40911|EF1A_AJECG	Elongation factor 1-alpha OS=Ajellomyces capsulatus (strain G186AR / H82 / ATCC MYA-2454 / RMSCC 2432) GN=TEF PE=2 SV=1	98.67	DMRQTVAVGVIK		missed R-Q@3	-0.00216864	1315.73	658.87	1315.73	658.871	2	6	1.1.1.3184.33	1	30.7305	702.795	30.6483
	sp|P40911|EF1A_AJECG	Elongation factor 1-alpha OS=Ajellomyces capsulatus (strain G186AR / H82 / ATCC MYA-2454 / RMSCC 2432) GN=TEF PE=2 SV=1	99	GITIDIALWK			-0.00359856	1128.65	565.333	1128.65	565.334	2	9	1.1.1.3220.2	1	50.4192	700.888	50.4651
	sp|P40911|EF1A_AJECG	Elongation factor 1-alpha OS=Ajellomyces capsulatus (strain G186AR / H82 / ATCC MYA-2454 / RMSCC 2432) GN=TEF PE=2 SV=1	95.85	ISGIGTVPVGRVETGVIKPGMVVTFAPSNVTTEVKSVEMHHQQLQAGYPGDNVGFNVK		missed R-V@11; missed K-S@35	0.0074928	6075.14	1013.53	6075.14	1013.53	6	7	1.1.1.3192.49	1	49.0352	2420.45	48.9402
	sp|P40911|EF1A_AJECG	Elongation factor 1-alpha OS=Ajellomyces capsulatus (strain G186AR / H82 / ATCC MYA-2454 / RMSCC 2432) GN=TEF PE=2 SV=1	99	FNEIIKEVSNFIK		missed K-E@6	-0.000742754	1579.86	790.937	1579.86	790.938	2	6	1.1.1.3216.13	1	50.2255	318.392	50.2623
	sp|P40911|EF1A_AJECG	Elongation factor 1-alpha OS=Ajellomyces capsulatus (strain G186AR / H82 / ATCC MYA-2454 / RMSCC 2432) GN=TEF PE=2 SV=1	99	SFKYAWVLDK	Delta:H(4)C(2)(K)@3	missed K-Y@3	0.00254461	1283.69	428.905	1283.69	428.904	3	11	1.1.1.2984.2	1	38.5327	1279.15	38.5288
	sp|P40911|EF1A_AJECG	Elongation factor 1-alpha OS=Ajellomyces capsulatus (strain G186AR / H82 / ATCC MYA-2454 / RMSCC 2432) GN=TEF PE=2 SV=1	99	TIEKFEKEAEELGK	GlyGly(K)@7; Methyl(E)@8	missed K-F@4; missed K-E@7	-0.00120689	1777.91	593.644	1777.91	593.644	3	11	1.1.1.2745.23	1	29.8563	1242.8	29.9357
	sp|P40911|EF1A_AJECG	Elongation factor 1-alpha OS=Ajellomyces capsulatus (strain G186AR / H82 / ATCC MYA-2454 / RMSCC 2432) GN=TEF PE=2 SV=1	98.45	ISGIGTVPVGR			0.000134146	1054.61	528.314	1054.61	528.314	2	8	1.1.1.2805.16	1	29.5302	2472.14	29.4118
	sp|P40911|EF1A_AJECG	Elongation factor 1-alpha OS=Ajellomyces capsulatus (strain G186AR / H82 / ATCC MYA-2454 / RMSCC 2432) GN=TEF PE=2 SV=1	99	GKEDKTHINLVVIGHVDSGKSTTTGHLIYK	Trimethyl(K)@2	cleaved M-G@N-term; missed K-E@2; missed K-T@5; missed K-S@20	0.00692456	3288.79	549.139	3288.78	549.138	6	17	1.1.1.2832.25	1	30.9077	4827.25	30.9859
	sp|P40911|EF1A_AJECG	Elongation factor 1-alpha OS=Ajellomyces capsulatus (strain G186AR / H82 / ATCC MYA-2454 / RMSCC 2432) GN=TEF PE=2 SV=1	99	SVEMHHQQLQAGYPGDNVGFNVKNVSVKEVR	Trimethyl(K)@28	missed K-N@23; missed K-E@28	0.00865164	3507.78	585.637	3507.77	585.635	6	14	1.1.1.3135.15	1	33.3753	1340.51	33.4104
	sp|P40911|EF1A_AJECG	Elongation factor 1-alpha OS=Ajellomyces capsulatus (strain G186AR / H82 / ATCC MYA-2454 / RMSCC 2432) GN=TEF PE=2 SV=1	99	SFKYAWVLDKLK	Delta:H(4)C(2)(K)@3	missed K-Y@3; missed K-L@10	3.5588e-06	1524.87	509.297	1524.87	509.297	3	12	1.1.1.3055.2	1	42.083	1813.96	42.1289
	sp|P40911|EF1A_AJECG	Elongation factor 1-alpha OS=Ajellomyces capsulatus (strain G186AR / H82 / ATCC MYA-2454 / RMSCC 2432) GN=TEF PE=2 SV=1	97.59	SGDAAIVKMVPSKPMCVEPFTDYPPLGR	Carbamidomethyl(C)@16	missed K-M@8	-0.00150804	3061.51	1021.51	3061.51	1021.51	3	7	1.1.1.3572.17	1	47.2976	908.063	47.208
	sp|P40911|EF1A_AJECG	Elongation factor 1-alpha OS=Ajellomyces capsulatus (strain G186AR / H82 / ATCC MYA-2454 / RMSCC 2432) GN=TEF PE=2 SV=1	97.67	VETGVIKPGMVVTFAPSNVTTEVK			-0.00220165	2502.34	835.12	2502.34	835.121	3	8	1.1.1.3493.31	1	43.3273	1580.11	43.2486
	sp|P40911|EF1A_AJECG	Elongation factor 1-alpha OS=Ajellomyces capsulatus (strain G186AR / H82 / ATCC MYA-2454 / RMSCC 2432) GN=TEF PE=2 SV=1	98.33	TIEKFEKEAEELGKK	GlyGly(K)@7; Methyl(E)@8	missed K-F@4; missed K-E@7; missed K-K@14	0.0020243	1906.01	477.509	1906	477.508	4	16	1.1.1.2723.9	1	28.7218	7028.11	28.7106
	sp|P40911|EF1A_AJECG	Elongation factor 1-alpha OS=Ajellomyces capsulatus (strain G186AR / H82 / ATCC MYA-2454 / RMSCC 2432) GN=TEF PE=2 SV=1	99	QTVAVGVIKSVIK	Gln->pyro-Glu@N-term; GlyGly(S)@10	missed K-S@9	-0.00417323	1437.85	480.291	1437.86	480.292	3	9	1.1.1.3546.6	1	35.6147	300.246	35.6574
	sp|P40911|EF1A_AJECG	Elongation factor 1-alpha OS=Ajellomyces capsulatus (strain G186AR / H82 / ATCC MYA-2454 / RMSCC 2432) GN=TEF PE=2 SV=1	96.52	TGKSVENNPKFIKSGDAAIVK	Trimethyl(K)@10	missed K-S@3; missed K-F@10; missed K-S@13	-0.0028239	2244.24	562.068	2244.25	562.069	4	12	1.1.1.3104.3	1	23.8075	482.638	23.841
	sp|P40911|EF1A_AJECG	Elongation factor 1-alpha OS=Ajellomyces capsulatus (strain G186AR / H82 / ATCC MYA-2454 / RMSCC 2432) GN=TEF PE=2 SV=1	99	ISGIGTVPVGRVETGVIKPGMVVTFAPSNVTTEVK		missed R-V@11	0.0023946	3538.95	1180.66	3538.94	1180.66	3	14	1.1.1.3137.33	1	46.2574	9064.11	46.2127
	sp|P40911|EF1A_AJECG	Elongation factor 1-alpha OS=Ajellomyces capsulatus (strain G186AR / H82 / ATCC MYA-2454 / RMSCC 2432) GN=TEF PE=2 SV=1	99	VETGVIKPGMVVTFAPSNVTTEVKSVEMHHQQLQAGYPGDNVGFNVK		missed K-S@24	-0.0001247	5038.53	840.763	5038.53	840.763	6	11	1.1.1.3151.8	1	46.9399	7831.56	47.1181
	sp|P40911|EF1A_AJECG	Elongation factor 1-alpha OS=Ajellomyces capsulatus (strain G186AR / H82 / ATCC MYA-2454 / RMSCC 2432) GN=TEF PE=2 SV=1	96.11	SVEMHHQQLQAGYPGDNVGFNVK			-0.000552114	2554.2	852.408	2554.2	852.408	3	8	1.1.1.2853.45	1	31.9907	25291.4	31.5978
	sp|P40911|EF1A_AJECG	Elongation factor 1-alpha OS=Ajellomyces capsulatus (strain G186AR / H82 / ATCC MYA-2454 / RMSCC 2432) GN=TEF PE=2 SV=1	98.87	FSELIEKIDRR		missed K-I@7; missed R-R@10	0.00244466	1404.77	469.266	1404.77	469.265	3	7	1.1.1.2757.10	1	30.4566	1386.58	30.3942
	sp|P40911|EF1A_AJECG	Elongation factor 1-alpha OS=Ajellomyces capsulatus (strain G186AR / H82 / ATCC MYA-2454 / RMSCC 2432) GN=TEF PE=2 SV=1	97.6	QTVAVGVIK			0.000205532	913.56	457.787	913.56	457.787	2	6	1.1.1.2658.7	1	25.4168	3383.9	25.56
	sp|P40911|EF1A_AJECG	Elongation factor 1-alpha OS=Ajellomyces capsulatus (strain G186AR / H82 / ATCC MYA-2454 / RMSCC 2432) GN=TEF PE=2 SV=1	99	MVVTFAPSNVTTEVK		cleaved G-M@N-term	-0.00443904	1621.83	811.924	1621.84	811.927	2	9	1.1.1.2907.27	1	38.0281	1764.6	38.0533
	sp|P40911|EF1A_AJECG	Elongation factor 1-alpha OS=Ajellomyces capsulatus (strain G186AR / H82 / ATCC MYA-2454 / RMSCC 2432) GN=TEF PE=2 SV=1	96.55	FSELIEK			0.000488094	864.46	433.237	864.459	433.237	2	6	1.1.1.2668.9	1	25.9226	1384.19	26.0649
	sp|P40911|EF1A_AJECG	Elongation factor 1-alpha OS=Ajellomyces capsulatus (strain G186AR / H82 / ATCC MYA-2454 / RMSCC 2432) GN=TEF PE=2 SV=1	99	FAVRDMRQTVAVGVIKSVIKSDKTAGKVTK		missed R-D@4; missed R-Q@7; missed K-S@16; missed K-S@20; missed K-T@23; missed K-V@27	-14.017	3217.83	537.313	3231.85	539.649	6	13	1.1.1.3185.2	1	35.864	1236.22	35.9091
	sp|P40911|EF1A_AJECG	Elongation factor 1-alpha OS=Ajellomyces capsulatus (strain G186AR / H82 / ATCC MYA-2454 / RMSCC 2432) GN=TEF PE=2 SV=1	95.5	MVPSKPMCVEPFTDYPPLGR	Carbamidomethyl(C)@8		0.00169256	2320.11	1161.06	2320.11	1161.06	2	6	1.1.1.2978.50	1	41.6016	2451.13	41.6576
	sp|P40911|EF1A_AJECG	Elongation factor 1-alpha OS=Ajellomyces capsulatus (strain G186AR / H82 / ATCC MYA-2454 / RMSCC 2432) GN=TEF PE=2 SV=1	99	SFKYAWVLDKLKSERER	Delta:H(4)C(2)(K)@3	missed K-Y@3; missed K-L@10; missed K-S@12; missed R-E@15	-0.00213788	2182.19	546.554	2182.19	546.555	4	11	1.1.1.2998.5	1	39.2336	1760.76	39.2771
	sp|P40911|EF1A_AJECG	Elongation factor 1-alpha OS=Ajellomyces capsulatus (strain G186AR / H82 / ATCC MYA-2454 / RMSCC 2432) GN=TEF PE=2 SV=1	96.85	SVENNPKFIKSGDAAIVK	Trimethyl(K)@7	missed K-F@7; missed K-S@10	-0.000831664	1958.08	490.528	1958.08	490.528	4	11	1.1.1.3162.4	1	26.7494	857.22	26.7332
	sp|P40911|EF1A_AJECG	Elongation factor 1-alpha OS=Ajellomyces capsulatus (strain G186AR / H82 / ATCC MYA-2454 / RMSCC 2432) GN=TEF PE=2 SV=1	99	GKEDKTHINLVVIGHVDSGK	Trimethyl(K)@5	cleaved M-G@N-term; missed K-E@2; missed K-T@5	0.00142566	2187.2	547.808	2187.2	547.808	4	11	1.1.1.2792.24	1	28.873	2519.44	28.9517
	sp|P40911|EF1A_AJECG	Elongation factor 1-alpha OS=Ajellomyces capsulatus (strain G186AR / H82 / ATCC MYA-2454 / RMSCC 2432) GN=TEF PE=2 SV=1	98.78	TLLDAIDAIEPPTRPTDKPLRLPLQDVYK		missed R-L@21	0.00390157	3287.82	822.962	3287.81	822.961	4	10	1.1.1.3162.25	1	50.8378	29455.5	51.0679
	sp|P40911|EF1A_AJECG	Elongation factor 1-alpha OS=Ajellomyces capsulatus (strain G186AR / H82 / ATCC MYA-2454 / RMSCC 2432) GN=TEF PE=2 SV=1	99	FAVRDMRQTVAVGVIK		missed R-D@4; missed R-Q@7	-0.00109326	1789	597.341	1789	597.342	3	14	1.1.1.3156.15	1	34.4279	2736.51	34.4631
	sp|P40911|EF1A_AJECG	Elongation factor 1-alpha OS=Ajellomyces capsulatus (strain G186AR / H82 / ATCC MYA-2454 / RMSCC 2432) GN=TEF PE=2 SV=1	99	FSELIEKIDR		missed K-I@7	0.00652574	1248.68	417.233	1248.67	417.231	3	10	1.1.1.2856.3	1	32.1064	670.132	32.1012
tr|C0NMF2|C0NMF2_AJECG Fimbrin OS=Ajellomyces capsulatus (strain G186AR / H82 / ATCC MYA-2454 / RMSCC 2432) GN=HCBG_04682 PE=4 SV=1	tr|C0NMF2|C0NMF2_AJECG	Fimbrin OS=Ajellomyces capsulatus (strain G186AR / H82 / ATCC MYA-2454 / RMSCC 2432) GN=HCBG_04682 PE=4 SV=1	97.63	TLTLGLVWQLMR			0.00141125	1429.81	477.612	1429.81	477.611	3	6	1.1.1.3399.2	1	62.8661	934.061	62.8101
	tr|C0NMF2|C0NMF2_AJECG	Fimbrin OS=Ajellomyces capsulatus (strain G186AR / H82 / ATCC MYA-2454 / RMSCC 2432) GN=HCBG_04682 PE=4 SV=1	99	LRDTSFAPSQR		missed R-D@2	0.000160304	1276.65	426.558	1276.65	426.558	3	8	1.1.1.2541.2	1	19.5338	184.996	19.574
	tr|C0NMF2|C0NMF2_AJECG	Fimbrin OS=Ajellomyces capsulatus (strain G186AR / H82 / ATCC MYA-2454 / RMSCC 2432) GN=HCBG_04682 PE=4 SV=1	97.98	EITDNEMIKWANDMSR		missed K-W@9	-0.00132869	1951.88	651.632	1951.88	651.633	3	10	1.1.1.3313.16	1	42.3115	5249.61	42.3458
	tr|C0NMF2|C0NMF2_AJECG	Fimbrin OS=Ajellomyces capsulatus (strain G186AR / H82 / ATCC MYA-2454 / RMSCC 2432) GN=HCBG_04682 PE=4 SV=1	99	DTSFAPSQRSSGPVPTSAAPTGAR		missed R-S@9	-0.00415696	2344.14	782.386	2344.14	782.388	3	10	1.1.1.3045.8	1	27.5404	134.846	27.4957
	tr|C0NMF2|C0NMF2_AJECG	Fimbrin OS=Ajellomyces capsulatus (strain G186AR / H82 / ATCC MYA-2454 / RMSCC 2432) GN=HCBG_04682 PE=4 SV=1	98.43	SSGPVPTSAAPTGAR			-0.00294829	1354.68	678.348	1354.68	678.349	2	8	1.1.1.2870.2	1	20.0697	170.95	20.0748
	tr|C0NMF2|C0NMF2_AJECG	Fimbrin OS=Ajellomyces capsulatus (strain G186AR / H82 / ATCC MYA-2454 / RMSCC 2432) GN=HCBG_04682 PE=4 SV=1	99	KDITNTLSSLAQR		missed K-D@1	-0.00436083	1445.78	723.897	1445.78	723.899	2	12	1.1.1.2866.41	1	32.647	797.071	32.7114
	tr|C0NMF2|C0NMF2_AJECG	Fimbrin OS=Ajellomyces capsulatus (strain G186AR / H82 / ATCC MYA-2454 / RMSCC 2432) GN=HCBG_04682 PE=4 SV=1	99	RVNNFSNDVKDGENYTVLLNQLAPDICSR	Carbamidomethyl(C)@27	missed R-V@1; missed K-D@10	0.00214099	3350.63	838.666	3350.63	838.665	4	7	1.1.1.3172.26	1	48.0063	1190.97	47.9306
	tr|C0NMF2|C0NMF2_AJECG	Fimbrin OS=Ajellomyces capsulatus (strain G186AR / H82 / ATCC MYA-2454 / RMSCC 2432) GN=HCBG_04682 PE=4 SV=1	98.85	RLDVDDKGYLDEATAIKATQQSER		missed R-L@1; missed K-G@7; missed K-A@17	-0.00829315	2721.35	681.344	2721.36	681.346	4	8	1.1.1.2804.35	1	32.8644	848.068	32.7807
	tr|C0NMF2|C0NMF2_AJECG	Fimbrin OS=Ajellomyces capsulatus (strain G186AR / H82 / ATCC MYA-2454 / RMSCC 2432) GN=HCBG_04682 PE=4 SV=1	95.53	KYPQFQQSEIFSLQDAFR		missed K-Y@1	-0.00082189	2231.1	1116.56	2231.1	1116.56	2	6	1.1.1.3174.47	0	48.1249	2040.37	48.1334
	tr|C0NMF2|C0NMF2_AJECG	Fimbrin OS=Ajellomyces capsulatus (strain G186AR / H82 / ATCC MYA-2454 / RMSCC 2432) GN=HCBG_04682 PE=4 SV=1	96.67	VNNFSNDVKDGENYTVLLNQLAPDICSR	Carbamidomethyl(C)@26	missed K-D@9	0.0442327	3194.57	799.651	3194.53	799.64	4	7	1.1.1.3170.20	1	51.2406	9415.28	51.475
	tr|C0NMF2|C0NMF2_AJECG	Fimbrin OS=Ajellomyces capsulatus (strain G186AR / H82 / ATCC MYA-2454 / RMSCC 2432) GN=HCBG_04682 PE=4 SV=1	96.92	DITNTLSSLAQR			0.000319874	1317.69	659.852	1317.69	659.852	2	7	1.1.1.3315.18	1	41.0177	535.941	41.0503
	tr|C0NMF2|C0NMF2_AJECG	Fimbrin OS=Ajellomyces capsulatus (strain G186AR / H82 / ATCC MYA-2454 / RMSCC 2432) GN=HCBG_04682 PE=4 SV=1	99	DLLQRANEVLENADLLECRK	Carbamidomethyl(C)@18	missed R-A@5; missed R-K@19	-0.0106032	2398.22	800.413	2398.23	800.416	3	8	1.1.1.3596.14	1	51.3862	761.497	51.3715
	tr|C0NMF2|C0NMF2_AJECG	Fimbrin OS=Ajellomyces capsulatus (strain G186AR / H82 / ATCC MYA-2454 / RMSCC 2432) GN=HCBG_04682 PE=4 SV=1	99	LINDSVPDTIDER			-0.00211988	1485.73	743.872	1485.73	743.873	2	12	1.1.1.3094.42	1	31.3172	1077.08	31.2789
	tr|C0NMF2|C0NMF2_AJECG	Fimbrin OS=Ajellomyces capsulatus (strain G186AR / H82 / ATCC MYA-2454 / RMSCC 2432) GN=HCBG_04682 PE=4 SV=1	99	HVNKPPTSGGELMR			-0.00135948	1521.77	508.264	1521.77	508.265	3	17	1.1.1.2581.3	1	18.3064	336.151	18.2261
	tr|C0NMF2|C0NMF2_AJECG	Fimbrin OS=Ajellomyces capsulatus (strain G186AR / H82 / ATCC MYA-2454 / RMSCC 2432) GN=HCBG_04682 PE=4 SV=1	99	KMGATIWLVPEDICQVR	Carbamidomethyl(C)@14	missed K-M@1	0.00346509	2015.04	672.686	2015.03	672.685	3	10	1.1.1.3136.4	1	46.1684	1882.49	46.1627
	tr|C0NMF2|C0NMF2_AJECG	Fimbrin OS=Ajellomyces capsulatus (strain G186AR / H82 / ATCC MYA-2454 / RMSCC 2432) GN=HCBG_04682 PE=4 SV=1	99	RLDVDDKGYLDEATAIK		missed R-L@1; missed K-G@7	-0.0043172	1920.97	641.332	1920.98	641.334	3	11	1.1.1.2872.27	1	32.9415	1036.55	32.9666
	tr|C0NMF2|C0NMF2_AJECG	Fimbrin OS=Ajellomyces capsulatus (strain G186AR / H82 / ATCC MYA-2454 / RMSCC 2432) GN=HCBG_04682 PE=4 SV=1	99	FLTPTSLVAGNPK			-0.00128272	1343.74	672.879	1343.74	672.88	2	12	1.1.1.2974.10	1	38.0439	2232.45	37.9793
	tr|C0NMF2|C0NMF2_AJECG	Fimbrin OS=Ajellomyces capsulatus (strain G186AR / H82 / ATCC MYA-2454 / RMSCC 2432) GN=HCBG_04682 PE=4 SV=1	99	ANEVLENADLLECRK	Carbamidomethyl(C)@13	missed R-K@14	-0.00168209	1772.87	591.964	1772.87	591.965	3	13	1.1.1.2890.15	1	33.8399	1699.85	33.875
	tr|C0NMF2|C0NMF2_AJECG	Fimbrin OS=Ajellomyces capsulatus (strain G186AR / H82 / ATCC MYA-2454 / RMSCC 2432) GN=HCBG_04682 PE=4 SV=1	95.09	QLNAFHMTENNNVVINSAK			-0.000895324	2143.05	715.356	2143.05	715.357	3	7	1.1.1.2890.37	1	33.8582	3784.18	33.7746
	tr|C0NMF2|C0NMF2_AJECG	Fimbrin OS=Ajellomyces capsulatus (strain G186AR / H82 / ATCC MYA-2454 / RMSCC 2432) GN=HCBG_04682 PE=4 SV=1	99	YPQFQQSEIFSLQDAFR			0.00707608	2103.01	702.012	2103.01	702.009	3	10	1.1.1.3274.7	1	53.1672	457.185	53.209
	tr|C0NMF2|C0NMF2_AJECG	Fimbrin OS=Ajellomyces capsulatus (strain G186AR / H82 / ATCC MYA-2454 / RMSCC 2432) GN=HCBG_04682 PE=4 SV=1	99	DLLQRANEVLENADLLECR	Carbamidomethyl(C)@18	missed R-A@5	0.00377597	2270.14	757.719	2270.13	757.718	3	16	1.1.1.3554.6	1	54.5171	1629.5	54.5598
	tr|C0NMF2|C0NMF2_AJECG	Fimbrin OS=Ajellomyces capsulatus (strain G186AR / H82 / ATCC MYA-2454 / RMSCC 2432) GN=HCBG_04682 PE=4 SV=1	99	LNLAFVANLFNTHPGLDPITEEEKLEVEDFDAEGEREAR		missed K-L@24; missed R-E@36	0.00081936	4427.16	738.867	4427.16	738.867	6	10	1.1.1.3414.9	1	60.2833	2022.93	60.2726
	tr|C0NMF2|C0NMF2_AJECG	Fimbrin OS=Ajellomyces capsulatus (strain G186AR / H82 / ATCC MYA-2454 / RMSCC 2432) GN=HCBG_04682 PE=4 SV=1	99	QNHFSLVGIQGADITDGQR			0.0038279	2055.02	686.013	2055.01	686.012	3	16	1.1.1.2959.10	1	37.2982	2217.99	37.33
	tr|C0NMF2|C0NMF2_AJECG	Fimbrin OS=Ajellomyces capsulatus (strain G186AR / H82 / ATCC MYA-2454 / RMSCC 2432) GN=HCBG_04682 PE=4 SV=1	99	SRLVTTFIGSLMATYEKM		missed R-L@2; missed K-M@17	0.0251842	2047.07	683.365	2047.05	683.357	3	8	1.1.1.3405.5	1	63.1736	2034.03	63.2679
	tr|C0NMF2|C0NMF2_AJECG	Fimbrin OS=Ajellomyces capsulatus (strain G186AR / H82 / ATCC MYA-2454 / RMSCC 2432) GN=HCBG_04682 PE=4 SV=1	98.96	HINAVLAGDPDIGHLLPFPTDTFEMFDECKDGLVLAK	Carbamidomethyl(C)@29	missed K-D@30	0.00241036	4095.01	820.01	4095.01	820.01	5	8	1.1.1.3332.15	1	59.4608	2498.35	59.3953
	tr|C0NMF2|C0NMF2_AJECG	Fimbrin OS=Ajellomyces capsulatus (strain G186AR / H82 / ATCC MYA-2454 / RMSCC 2432) GN=HCBG_04682 PE=4 SV=1	98.67	SFKDQSIGTGIFLLDVLNGMK	Deamidated(N)@18	missed K-D@3	0.000543202	2283.18	762.068	2283.18	762.068	3	6	1.1.1.3387.15	1	58.919	1859.59	59.0052
	tr|C0NMF2|C0NMF2_AJECG	Fimbrin OS=Ajellomyces capsulatus (strain G186AR / H82 / ATCC MYA-2454 / RMSCC 2432) GN=HCBG_04682 PE=4 SV=1	99	IKQLNAFHMTENNNVVINSAK		missed K-Q@2	-0.00435138	2384.22	597.063	2384.23	597.064	4	8	1.1.1.3137.12	1	33.4735	939.786	33.4104
	tr|C0NMF2|C0NMF2_AJECG	Fimbrin OS=Ajellomyces capsulatus (strain G186AR / H82 / ATCC MYA-2454 / RMSCC 2432) GN=HCBG_04682 PE=4 SV=1	99	MGKREITDNEMIKWANDMSR		missed K-R@3; missed R-E@4; missed K-W@13	-0.00176842	2424.13	607.04	2424.13	607.041	4	15	1.1.1.3195.9	1	36.3676	1858.2	36.3578
	tr|C0NMF2|C0NMF2_AJECG	Fimbrin OS=Ajellomyces capsulatus (strain G186AR / H82 / ATCC MYA-2454 / RMSCC 2432) GN=HCBG_04682 PE=4 SV=1	99	MNVIKLQKKYPQFQQSEIFSLQDAFR	Protein Terminal Acetyl@N-term	missed K-L@5; missed K-K@8; missed K-Y@9	0.00218987	3227.68	807.928	3227.68	807.927	4	11	1.1.1.3506.18	1	52.0856	1269.17	52.0674
	tr|C0NMF2|C0NMF2_AJECG	Fimbrin OS=Ajellomyces capsulatus (strain G186AR / H82 / ATCC MYA-2454 / RMSCC 2432) GN=HCBG_04682 PE=4 SV=1	99	RVELEDYVDLVAR		missed R-V@1	0.000690413	1575.83	788.92	1575.83	788.92	2	11	1.1.1.3085.31	1	43.6069	2133.62	43.5785
	tr|C0NMF2|C0NMF2_AJECG	Fimbrin OS=Ajellomyces capsulatus (strain G186AR / H82 / ATCC MYA-2454 / RMSCC 2432) GN=HCBG_04682 PE=4 SV=1	99	RLDVDDKGYLDEATAIKATQQSERQPYDVVR		missed R-L@1; missed K-G@7; missed K-A@17; missed R-Q@24	0.0132397	3578.81	597.476	3578.8	597.473	6	14	1.1.1.2869.13	1	36.1144	1084.15	36.1512
	tr|C0NMF2|C0NMF2_AJECG	Fimbrin OS=Ajellomyces capsulatus (strain G186AR / H82 / ATCC MYA-2454 / RMSCC 2432) GN=HCBG_04682 PE=4 SV=1	95.81	IHVQGSSANVTHTINEDERTEFTR		missed R-T@19	-0.000277155	2740.32	686.086	2740.32	686.086	4	8	1.1.1.2790.36	1	28.7805	8341.85	28.542
	tr|C0NMF2|C0NMF2_AJECG	Fimbrin OS=Ajellomyces capsulatus (strain G186AR / H82 / ATCC MYA-2454 / RMSCC 2432) GN=HCBG_04682 PE=4 SV=1	99	ANEVLENADLLECR	Carbamidomethyl(C)@13		0.000328919	1644.78	823.396	1644.78	823.396	2	8	1.1.1.3237.26	1	38.4779	617.369	38.5038
	tr|C0NMF2|C0NMF2_AJECG	Fimbrin OS=Ajellomyces capsulatus (strain G186AR / H82 / ATCC MYA-2454 / RMSCC 2432) GN=HCBG_04682 PE=4 SV=1	99	LRDTSFAPSQRSSGPVPTSAAPTGAR		missed R-D@2; missed R-S@11	0.0022173	2613.33	654.339	2613.33	654.339	4	11	1.1.1.3162.8	1	26.7685	418.582	26.7837
	tr|C0NMF2|C0NMF2_AJECG	Fimbrin OS=Ajellomyces capsulatus (strain G186AR / H82 / ATCC MYA-2454 / RMSCC 2432) GN=HCBG_04682 PE=4 SV=1	99	SNYVDYDLVTSGRTDEDAYANAK	Dimethyl(R)@13; Dehydrated(T)@14	missed R-T@13	-0.00376717	2576.16	859.728	2576.17	859.729	3	15	1.1.1.2906.13	1	34.6599	8252.83	34.6767
	tr|C0NMF2|C0NMF2_AJECG	Fimbrin OS=Ajellomyces capsulatus (strain G186AR / H82 / ATCC MYA-2454 / RMSCC 2432) GN=HCBG_04682 PE=4 SV=1	95.33	LVTTFIGSLMATYEKM		missed K-M@15	-0.00273004	1803.91	602.311	1803.92	602.312	3	6	1.1.1.3452.2	1	65.535	1518.45	65.5809
	tr|C0NMF2|C0NMF2_AJECG	Fimbrin OS=Ajellomyces capsulatus (strain G186AR / H82 / ATCC MYA-2454 / RMSCC 2432) GN=HCBG_04682 PE=4 SV=1	99	MGATIWLVPEDICQVR	Carbamidomethyl(C)@13		0.00578459	1886.94	944.479	1886.94	944.476	2	6	1.1.1.3180.38	1	51.7644	1042.77	51.7294
tr|C0NH60|C0NH60_AJECG Aconitase OS=Ajellomyces capsulatus (strain G186AR / H82 / ATCC MYA-2454 / RMSCC 2432) GN=HCBG_02682 PE=4 SV=1	tr|C0NH60|C0NH60_AJECG	Aconitase OS=Ajellomyces capsulatus (strain G186AR / H82 / ATCC MYA-2454 / RMSCC 2432) GN=HCBG_02682 PE=4 SV=1	97.04	SFDISLSHTFNESQIQWFKDGSALNTMAK		missed K-D@19	0.00189372	3301.57	826.401	3301.57	826.4	4	7	1.1.1.3244.24	1	51.6586	3488.17	51.5844
	tr|C0NH60|C0NH60_AJECG	Aconitase OS=Ajellomyces capsulatus (strain G186AR / H82 / ATCC MYA-2454 / RMSCC 2432) GN=HCBG_02682 PE=4 SV=1	99	LQILEAFKPWDGKDALGVPILIK		missed K-D@13	0.00138921	2563.48	641.877	2563.48	641.877	4	11	1.1.1.3360.4	1	57.5323	2109.99	57.4239
	tr|C0NH60|C0NH60_AJECG	Aconitase OS=Ajellomyces capsulatus (strain G186AR / H82 / ATCC MYA-2454 / RMSCC 2432) GN=HCBG_02682 PE=4 SV=1	99	SLFTVTPGSEQIR			-0.00190015	1433.75	717.882	1433.75	717.883	2	9	1.1.1.3213.15	1	37.2726	2252.9	37.2077
	tr|C0NH60|C0NH60_AJECG	Aconitase OS=Ajellomyces capsulatus (strain G186AR / H82 / ATCC MYA-2454 / RMSCC 2432) GN=HCBG_02682 PE=4 SV=1	99	FKDAVKEHGWPEELKVGLIGSCTNSSYEDMSR	Carbamidomethyl(C)@22	missed K-D@2; missed K-E@6; missed K-V@15	0.00139714	3668.73	918.189	3668.72	918.188	4	13	1.1.1.2994.19	1	39.062	1162.6	39.0273
	tr|C0NH60|C0NH60_AJECG	Aconitase OS=Ajellomyces capsulatus (strain G186AR / H82 / ATCC MYA-2454 / RMSCC 2432) GN=HCBG_02682 PE=4 SV=1	99	AQGKTTTDHISMAGPWLK		missed K-T@4	0.0102297	1940.99	486.254	1940.98	486.252	4	7	1.1.1.2871.6	1	32.873	459.566	32.9156
	tr|C0NH60|C0NH60_AJECG	Aconitase OS=Ajellomyces capsulatus (strain G186AR / H82 / ATCC MYA-2454 / RMSCC 2432) GN=HCBG_02682 PE=4 SV=1	96.59	IMYSHLDDPHGQDIQR			-0.000106266	1923.89	481.98	1923.89	481.98	4	8	1.1.1.2646.14	1	24.8145	1933.82	24.8505
	tr|C0NH60|C0NH60_AJECG	Aconitase OS=Ajellomyces capsulatus (strain G186AR / H82 / ATCC MYA-2454 / RMSCC 2432) GN=HCBG_02682 PE=4 SV=1	99	KGEANSIISSYNR		missed K-G@1	-0.00238313	1437.72	480.247	1437.72	480.248	3	8	1.1.1.2704.12	1	24.4143	329.168	24.3409
	tr|C0NH60|C0NH60_AJECG	Aconitase OS=Ajellomyces capsulatus (strain G186AR / H82 / ATCC MYA-2454 / RMSCC 2432) GN=HCBG_02682 PE=4 SV=1	99	LTGQLSGWTAPK			-0.00612651	1257.67	629.84	1257.67	629.843	2	11	1.1.1.2866.28	1	32.6361	1076.14	32.6095
	tr|C0NH60|C0NH60_AJECG	Aconitase OS=Ajellomyces capsulatus (strain G186AR / H82 / ATCC MYA-2454 / RMSCC 2432) GN=HCBG_02682 PE=4 SV=1	98.62	GHLDNISNNMLIGAINAENGEANKVK		missed K-V@24	-0.0382683	2735.33	684.839	2735.37	684.849	4	9	1.1.1.2922.17	1	38.7721	1196.23	38.7539
	tr|C0NH60|C0NH60_AJECG	Aconitase OS=Ajellomyces capsulatus (strain G186AR / H82 / ATCC MYA-2454 / RMSCC 2432) GN=HCBG_02682 PE=4 SV=1	96.8	LTGQLSGWTAPKDIILK		missed K-D@12	-0.00167174	1840.04	614.355	1840.05	614.356	3	6	1.1.1.2980.9	1	41.6676	10430.4	41.4574
	tr|C0NH60|C0NH60_AJECG	Aconitase OS=Ajellomyces capsulatus (strain G186AR / H82 / ATCC MYA-2454 / RMSCC 2432) GN=HCBG_02682 PE=4 SV=1	96.47	AASIAQDALDHGIKAK		missed K-A@14	0.00382323	1607.87	402.974	1607.86	402.973	4	6	1.1.1.2794.2	1	28.9567	1260.93	28.8495
	tr|C0NH60|C0NH60_AJECG	Aconitase OS=Ajellomyces capsulatus (strain G186AR / H82 / ATCC MYA-2454 / RMSCC 2432) GN=HCBG_02682 PE=4 SV=1	98.95	LKAPTGVGLPSRGYDPGRDTYQAPPKER		missed K-A@2; missed R-G@12; missed R-D@18; missed K-E@26	0.00386234	3025.58	505.27	3025.57	505.27	6	10	1.1.1.2724.16	1	28.7788	2616.19	28.8131
	tr|C0NH60|C0NH60_AJECG	Aconitase OS=Ajellomyces capsulatus (strain G186AR / H82 / ATCC MYA-2454 / RMSCC 2432) GN=HCBG_02682 PE=4 SV=1	97.6	GYDPGRDTYQAPPKER		missed R-D@6; missed K-E@14	-0.00164709	1848.87	463.226	1848.88	463.226	4	9	1.1.1.2521.4	1	18.5699	404.747	18.375
	tr|C0NH60|C0NH60_AJECG	Aconitase OS=Ajellomyces capsulatus (strain G186AR / H82 / ATCC MYA-2454 / RMSCC 2432) GN=HCBG_02682 PE=4 SV=1	99	ATIERDGQLQTLEEFGGVILANACGPCIGQWDRR	Carbamidomethyl(C)@24; Carbamidomethyl(C)@27	missed R-D@5; missed R-R@33	0.00112625	3829.86	958.473	3829.86	958.473	4	9	1.1.1.3380.34	1	58.5779	3314.79	58.495
	tr|C0NH60|C0NH60_AJECG	Aconitase OS=Ajellomyces capsulatus (strain G186AR / H82 / ATCC MYA-2454 / RMSCC 2432) GN=HCBG_02682 PE=4 SV=1	97.1	GIPWVVIGDWNYGEGSSR			0.000534518	1990.95	996.484	1990.95	996.484	2	6	1.1.1.3243.42	1	54.9595	4969.14	54.7687
	tr|C0NH60|C0NH60_AJECG	Aconitase OS=Ajellomyces capsulatus (strain G186AR / H82 / ATCC MYA-2454 / RMSCC 2432) GN=HCBG_02682 PE=4 SV=1	98.62	TTTDHISMAGPWLK			0.000383793	1556.77	519.929	1556.77	519.929	3	8	1.1.1.2877.7	1	36.5107	4082.16	36.3017
	tr|C0NH60|C0NH60_AJECG	Aconitase OS=Ajellomyces capsulatus (strain G186AR / H82 / ATCC MYA-2454 / RMSCC 2432) GN=HCBG_02682 PE=4 SV=1	99	SSISVAVSPTSDRLQILEAFKPWDGKDALGVPILIK		missed R-L@13; missed K-D@26	0.000589941	3850.12	963.538	3850.12	963.538	4	10	1.1.1.3360.34	1	57.5573	12086.1	57.5766
	tr|C0NH60|C0NH60_AJECG	Aconitase OS=Ajellomyces capsulatus (strain G186AR / H82 / ATCC MYA-2454 / RMSCC 2432) GN=HCBG_02682 PE=4 SV=1	97.57	NFKTGEYGPVPATAR		missed K-T@3	0.00030263	1606.81	536.611	1606.81	536.611	3	6	1.1.1.2672.23	1	26.1383	330.918	26.0649
	tr|C0NH60|C0NH60_AJECG	Aconitase OS=Ajellomyces capsulatus (strain G186AR / H82 / ATCC MYA-2454 / RMSCC 2432) GN=HCBG_02682 PE=4 SV=1	99	TGEYGPVPATAR			-0.000565737	1217.6	609.809	1217.6	609.809	2	11	1.1.1.2668.16	1	22.621	389.945	22.6295
	tr|C0NH60|C0NH60_AJECG	Aconitase OS=Ajellomyces capsulatus (strain G186AR / H82 / ATCC MYA-2454 / RMSCC 2432) GN=HCBG_02682 PE=4 SV=1	99	SFDISLSHTFNESQIQWFK			0.00457353	2313.11	772.044	2313.11	772.043	3	10	1.1.1.3245.19	1	51.7053	2416.18	51.6354
	tr|C0NH60|C0NH60_AJECG	Aconitase OS=Ajellomyces capsulatus (strain G186AR / H82 / ATCC MYA-2454 / RMSCC 2432) GN=HCBG_02682 PE=4 SV=1	96.93	LNRPLTYAEK			8.76293e-05	1203.66	402.228	1203.66	402.228	3	7	1.1.1.2631.2	1	20.7345	223.487	20.6758
	tr|C0NH60|C0NH60_AJECG	Aconitase OS=Ajellomyces capsulatus (strain G186AR / H82 / ATCC MYA-2454 / RMSCC 2432) GN=HCBG_02682 PE=4 SV=1	98	MAENLDIVR			0.00180066	1059.54	530.777	1059.54	530.776	2	9	1.1.1.2828.13	1	30.6943	2299.97	30.6291
	tr|C0NH60|C0NH60_AJECG	Aconitase OS=Ajellomyces capsulatus (strain G186AR / H82 / ATCC MYA-2454 / RMSCC 2432) GN=HCBG_02682 PE=4 SV=1	98.89	VAGILTVK			-0.00055715	799.516	400.765	799.517	400.766	2	5	1.1.1.2731.2	0	29.1253	1205.99	28.9664
	tr|C0NH60|C0NH60_AJECG	Aconitase OS=Ajellomyces capsulatus (strain G186AR / H82 / ATCC MYA-2454 / RMSCC 2432) GN=HCBG_02682 PE=4 SV=1	99	DGKSFDISLSHTFNESQIQWFK		missed K-S@3	-0.00352849	2613.25	654.319	2613.25	654.32	4	9	1.1.1.3128.14	1	49.104	731.961	49.038
	tr|C0NH60|C0NH60_AJECG	Aconitase OS=Ajellomyces capsulatus (strain G186AR / H82 / ATCC MYA-2454 / RMSCC 2432) GN=HCBG_02682 PE=4 SV=1	99	DPADYDKIQPNDIVDLMCTELAVGKPMTLR	Carbamidomethyl(C)@18	cleaved T-D@N-term; missed K-I@7	0.963724	3418.62	1140.55	3417.66	1140.23	3	12	1.1.1.3559.44	1	67.682	5332.49	67.693
	tr|C0NH60|C0NH60_AJECG	Aconitase OS=Ajellomyces capsulatus (strain G186AR / H82 / ATCC MYA-2454 / RMSCC 2432) GN=HCBG_02682 PE=4 SV=1	98.66	AASIAQDALDHGIK			0.0035754	1408.73	470.586	1408.73	470.584	3	7	1.1.1.2765.4	1	30.8589	1184.9	30.9543
	tr|C0NH60|C0NH60_AJECG	Aconitase OS=Ajellomyces capsulatus (strain G186AR / H82 / ATCC MYA-2454 / RMSCC 2432) GN=HCBG_02682 PE=4 SV=1	99	PADYDKIQPNDIVDLMCTELAVGKPMTLR	Carbamidomethyl(C)@17	cleaved D-P@N-term; missed K-I@6	1.99287	3304.63	1102.55	3302.64	1101.89	3	13	1.1.1.3458.43	1	65.8749	3799.86	65.8867
	tr|C0NH60|C0NH60_AJECG	Aconitase OS=Ajellomyces capsulatus (strain G186AR / H82 / ATCC MYA-2454 / RMSCC 2432) GN=HCBG_02682 PE=4 SV=1	97.93	DVKKGEANSIISSYNR		missed K-K@3; missed K-G@4	0.00219001	1779.91	445.986	1779.91	445.985	4	6	1.1.1.2720.5	1	25.2079	429.688	25.0992
	tr|C0NH60|C0NH60_AJECG	Aconitase OS=Ajellomyces capsulatus (strain G186AR / H82 / ATCC MYA-2454 / RMSCC 2432) GN=HCBG_02682 PE=4 SV=1	98.65	QGMLPLTFTDPADYDKIQPNDIVDLMCTELAVGKPMTLR	Carbamidomethyl(C)@27	missed K-I@16	-0.00813998	4406.16	735.367	4406.17	735.368	6	7	1.1.1.3526.6	1	65.9678	523.706	66.0105
	tr|C0NH60|C0NH60_AJECG	Aconitase OS=Ajellomyces capsulatus (strain G186AR / H82 / ATCC MYA-2454 / RMSCC 2432) GN=HCBG_02682 PE=4 SV=1	97.54	SSISVAVSPTSDR			-0.000603304	1304.66	653.336	1304.66	653.336	2	7	1.1.1.2658.35	1	25.4402	1039.76	25.3063
	tr|C0NH60|C0NH60_AJECG	Aconitase OS=Ajellomyces capsulatus (strain G186AR / H82 / ATCC MYA-2454 / RMSCC 2432) GN=HCBG_02682 PE=4 SV=1	96.93	HLGGLAIITR			-0.0016704	1049.63	525.824	1049.63	525.825	2	7	1.1.1.2784.15	1	31.8343	1834.21	31.768
	tr|C0NH60|C0NH60_AJECG	Aconitase OS=Ajellomyces capsulatus (strain G186AR / H82 / ATCC MYA-2454 / RMSCC 2432) GN=HCBG_02682 PE=4 SV=1	96.49	GIPWVVIGDWNYGEGSSREHAALEPR		missed R-E@18	0.00272161	2894.41	724.611	2894.41	724.61	4	9	1.1.1.3635.12	1	50.4641	2502.69	50.4507
	tr|C0NH60|C0NH60_AJECG	Aconitase OS=Ajellomyces capsulatus (strain G186AR / H82 / ATCC MYA-2454 / RMSCC 2432) GN=HCBG_02682 PE=4 SV=1	99	SRLNRPLTYAEK		missed R-L@2	0.00207416	1446.8	483.273	1446.79	483.272	3	10	1.1.1.2621.5	1	20.2517	191.304	20.2751
	tr|C0NH60|C0NH60_AJECG	Aconitase OS=Ajellomyces capsulatus (strain G186AR / H82 / ATCC MYA-2454 / RMSCC 2432) GN=HCBG_02682 PE=4 SV=1	99	ANEINKEVYDFLASSCAK	Carbamidomethyl(C)@16	missed K-E@6	0.00213684	2057.97	686.999	2057.97	686.998	3	21	1.1.1.3121.12	1	45.4159	9815.54	45.4029
	tr|C0NH60|C0NH60_AJECG	Aconitase OS=Ajellomyces capsulatus (strain G186AR / H82 / ATCC MYA-2454 / RMSCC 2432) GN=HCBG_02682 PE=4 SV=1	99	VGLIGSCTNSSYEDMSR	Carbamidomethyl(C)@7		-0.00145348	1874.81	938.413	1874.81	938.414	2	11	1.1.1.2866.49	1	32.6536	778.252	32.6604
sp|P53455|ACT_AJECG Actin OS=Ajellomyces capsulatus (strain G186AR / H82 / ATCC MYA-2454 / RMSCC 2432) GN=HCBG_08711 PE=2 SV=2	sp|P53455|ACT_AJECG	Actin OS=Ajellomyces capsulatus (strain G186AR / H82 / ATCC MYA-2454 / RMSCC 2432) GN=HCBG_08711 PE=2 SV=2	96.96	DLTNYLMK			0.00627303	996.501	499.258	996.495	499.255	2	6	1.1.1.2963.2	1	37.4836	909.569	37.4297
	sp|P53455|ACT_AJECG	Actin OS=Ajellomyces capsulatus (strain G186AR / H82 / ATCC MYA-2454 / RMSCC 2432) GN=HCBG_08711 PE=2 SV=2	99	KDLYGNIVMSGGTTMYPGISDR		missed K-D@1	0.000923568	2374.13	792.384	2374.13	792.384	3	14	1.1.1.3019.13	1	40.2997	741.442	40.2765
	sp|P53455|ACT_AJECG	Actin OS=Ajellomyces capsulatus (strain G186AR / H82 / ATCC MYA-2454 / RMSCC 2432) GN=HCBG_08711 PE=2 SV=2	98.94	TTGIVLDSGDGVTHVVPIYEGFALPHAISR			0.00266642	3120.63	1041.22	3120.62	1041.22	3	7	1.1.1.3145.44	1	49.9926	7156.64	49.9033
	P60712	SWISS-PROT:P60712 (Bos taurus) Actin cytoplasmic 1	99	DDAPRAVFPSIVGRPR		cleaved G-D@N-term; missed R-A@5	0.000597318	1751.94	438.993	1751.94	438.993	4	9	1.1.1.3532.3	1	34.8963	1451.98	34.8394
	P60712	SWISS-PROT:P60712 (Bos taurus) Actin cytoplasmic 1	96.64	AVFPSIVGRPR	Carbamyl@N-term		-0.00177204	1240.7	621.358	1240.7	621.359	2	6	1.1.1.3600.10	1	40.7065	720.948	40.7458
	sp|P53455|ACT_AJECG	Actin OS=Ajellomyces capsulatus (strain G186AR / H82 / ATCC MYA-2454 / RMSCC 2432) GN=HCBG_08711 PE=2 SV=2	95.27	MQKEITALAPSSMK	Methyl(S)@12	missed K-E@3	0.00115476	1547.81	516.943	1547.81	516.942	3	13	1.1.1.3166.12	0	29.7934	695.501	29.831
	sp|P53455|ACT_AJECG	Actin OS=Ajellomyces capsulatus (strain G186AR / H82 / ATCC MYA-2454 / RMSCC 2432) GN=HCBG_08711 PE=2 SV=2	97.06	CDVDVRKDLYGNIVMSGGTTMYPGISDR	Carbamidomethyl(C)@1	missed R-K@6; missed K-D@7	-0.00327804	3118.45	1040.49	3118.45	1040.49	3	7	1.1.1.3000.33	1	42.6924	997.581	42.6077
	P60712	SWISS-PROT:P60712 (Bos taurus) Actin cytoplasmic 1	99	SSSLEKSYELPDGQVITIGNER		cleaved S-S@N-term; missed K-S@6	-0.00850725	2421.19	808.072	2421.2	808.075	3	7	1.1.1.3632.36	1	42.3632	414.647	42.3809
	sp|P53455|ACT_AJECG	Actin OS=Ajellomyces capsulatus (strain G186AR / H82 / ATCC MYA-2454 / RMSCC 2432) GN=HCBG_08711 PE=2 SV=2	99	YPIEHGVVTNWDDMEK			0.000221268	1931.87	644.965	1931.87	644.965	3	11	1.1.1.2926.27	1	35.6531	1711.04	35.7286
	sp|P53455|ACT_AJECG	Actin OS=Ajellomyces capsulatus (strain G186AR / H82 / ATCC MYA-2454 / RMSCC 2432) GN=HCBG_08711 PE=2 SV=2	99	HHGIMIGMGQKDSYVGDEAQSKR		missed K-D@11; missed K-R@22	-0.000732062	2543.2	636.807	2543.2	636.807	4	25	1.1.1.2982.13	1	25.6236	1132.42	25.6387
	sp|P53455|ACT_AJECG	Actin OS=Ajellomyces capsulatus (strain G186AR / H82 / ATCC MYA-2454 / RMSCC 2432) GN=HCBG_08711 PE=2 SV=2	96.64	IDMAGRDLTNYLMK		missed R-D@6	-0.97797	1638.83	820.421	1639.81	820.91	2	12	1.1.1.3019.16	0	40.3047	2866.41	40.2765
	sp|P53455|ACT_AJECG	Actin OS=Ajellomyces capsulatus (strain G186AR / H82 / ATCC MYA-2454 / RMSCC 2432) GN=HCBG_08711 PE=2 SV=2	95.65	MEEEVAALVIDNGSGMCKAGFAGDDAPR	Protein Terminal Acetyl@N-term; Deamidated(N)@12; Carbamidomethyl(C)@17	missed K-A@18	0.000798217	2952.29	985.106	2952.29	985.105	3	7	1.1.1.3622.31	1	56.5358	835.505	56.5576
	sp|P53455|ACT_AJECG	Actin OS=Ajellomyces capsulatus (strain G186AR / H82 / ATCC MYA-2454 / RMSCC 2432) GN=HCBG_08711 PE=2 SV=2	99	HHGIMIGMGQK			-0.000550346	1207.59	403.539	1207.6	403.539	3	9	1.1.1.2663.2	1	22.3349	192.759	22.3792
	sp|P53455|ACT_AJECG	Actin OS=Ajellomyces capsulatus (strain G186AR / H82 / ATCC MYA-2454 / RMSCC 2432) GN=HCBG_08711 PE=2 SV=2	98.85	EEEVAALVIDNGSGMCKAGFAGDDAPR	Carbamidomethyl@N-term; Carbamidomethyl(C)@16	cleaved M-E@N-term; missed K-A@17	-0.00940745	2835.27	946.098	2835.28	946.101	3	8	1.1.1.3707.34	0	54.1228	927.084	54.1422
	sp|P53455|ACT_AJECG	Actin OS=Ajellomyces capsulatus (strain G186AR / H82 / ATCC MYA-2454 / RMSCC 2432) GN=HCBG_08711 PE=2 SV=2	98.94	SYELPDGQVITIGNER			-0.00316718	1789.88	895.948	1789.88	895.95	2	9	1.1.1.3489.46	0	43.1378	2490.13	43.1979
	sp|P53455|ACT_AJECG	Actin OS=Ajellomyces capsulatus (strain G186AR / H82 / ATCC MYA-2454 / RMSCC 2432) GN=HCBG_08711 PE=2 SV=2	99	MQKEITALAPSSMKVK		missed K-E@3; missed K-V@14	0.00637647	1760.96	441.247	1760.95	441.245	4	6	1.1.1.3163.4	1	29.6332	311.602	29.6775
	sp|P53455|ACT_AJECG	Actin OS=Ajellomyces capsulatus (strain G186AR / H82 / ATCC MYA-2454 / RMSCC 2432) GN=HCBG_08711 PE=2 SV=2	99	TTGIVLDSGDGVTH		cleaved H-V@C-term	0.0214562	1370.69	686.352	1370.67	686.341	2	9	1.1.1.3087.6	1	29.6361	295.761	29.6166
	sp|P53455|ACT_AJECG	Actin OS=Ajellomyces capsulatus (strain G186AR / H82 / ATCC MYA-2454 / RMSCC 2432) GN=HCBG_08711 PE=2 SV=2	99	AGFAGDDAPRAVFPSIVGRPR		missed R-A@10	-0.00154818	2155.13	539.789	2155.13	539.789	4	19	1.1.1.3230.4	0	38.1097	13768.8	38.1042
	sp|P53455|ACT_AJECG	Actin OS=Ajellomyces capsulatus (strain G186AR / H82 / ATCC MYA-2454 / RMSCC 2432) GN=HCBG_08711 PE=2 SV=2	96.97	MEEEVAALVIDNGSGMCK	Protein Terminal Acetyl@N-term; Carbamidomethyl(C)@17		-0.00445447	1993.88	997.945	1993.88	997.947	2	9	1.1.1.3826.36	1	60.1802	5462.52	59.6357
	sp|P53455|ACT_AJECG	Actin OS=Ajellomyces capsulatus (strain G186AR / H82 / ATCC MYA-2454 / RMSCC 2432) GN=HCBG_08711 PE=2 SV=2	99	FRAPEALFQPSVLGLESGGIHATTYNAIMK		missed R-A@2	0.000473057	3217.66	805.422	3217.66	805.422	4	9	1.1.1.3480.19	1	50.7638	2188.53	50.7447
	sp|P53455|ACT_AJECG	Actin OS=Ajellomyces capsulatus (strain G186AR / H82 / ATCC MYA-2454 / RMSCC 2432) GN=HCBG_08711 PE=2 SV=2	99	MEEEVAALVIDNGSGMCKAGFAGDDAPRAVFPSIVGRPR	Protein Terminal Acetyl@N-term; Deamidated(N)@12; Carbamidomethyl(C)@17	missed K-A@18; missed R-A@28	0.00032432	4131.98	1034	4131.98	1034	4	6	1.1.1.3598.41	1	56.7918	1898.57	56.7545
	sp|P53455|ACT_AJECG	Actin OS=Ajellomyces capsulatus (strain G186AR / H82 / ATCC MYA-2454 / RMSCC 2432) GN=HCBG_08711 PE=2 SV=2	99	EEEVAALVIDNGSGMCK	Protein Terminal Acetyl@N-term; Methyl(E)@3; Carbamidomethyl(C)@16	cleaved M-E@N-term	-0.00687431	1876.85	939.431	1876.85	939.435	2	10	1.1.1.3581.31	1	55.9164	923.057	55.8872
	sp|P53455|ACT_AJECG	Actin OS=Ajellomyces capsulatus (strain G186AR / H82 / ATCC MYA-2454 / RMSCC 2432) GN=HCBG_08711 PE=2 SV=2	99	APEALFQPSVLGLESGGIHATTYNAIMK			-0.00159825	2914.49	972.503	2914.49	972.504	3	9	1.1.1.3227.42	1	50.8085	2514.17	50.8719
	sp|P53455|ACT_AJECG	Actin OS=Ajellomyces capsulatus (strain G186AR / H82 / ATCC MYA-2454 / RMSCC 2432) GN=HCBG_08711 PE=2 SV=2	99	ILAERGYSFSTTAER		missed R-G@5	-0.00289007	1699.85	567.624	1699.85	567.625	3	10	1.1.1.2736.24	1	29.3985	466.89	29.3241
	sp|P53455|ACT_AJECG	Actin OS=Ajellomyces capsulatus (strain G186AR / H82 / ATCC MYA-2454 / RMSCC 2432) GN=HCBG_08711 PE=2 SV=2	99	VAPEEHPVLLTEAPINPK			0.000262549	1953.06	652.026	1953.06	652.026	3	12	1.1.1.3185.10	0	35.8773	2129.47	35.9091
	P60712	SWISS-PROT:P60712 (Bos taurus) Actin cytoplasmic 1	99	AGFAGDDAPRAVFPSIVG		cleaved G-R@C-term; missed R-A@10	-0.00469696	1745.87	873.942	1745.87	873.944	2	8	1.1.1.3754.10	1	46.2005	864.483	46.2823
	sp|P53455|ACT_AJECG	Actin OS=Ajellomyces capsulatus (strain G186AR / H82 / ATCC MYA-2454 / RMSCC 2432) GN=HCBG_08711 PE=2 SV=2	99	IWHHTFYNELR			0.00742493	1514.75	505.924	1514.74	505.921	3	7	1.1.1.2752.11	1	30.2029	561.955	30.1395
	sp|P53455|ACT_AJECG	Actin OS=Ajellomyces capsulatus (strain G186AR / H82 / ATCC MYA-2454 / RMSCC 2432) GN=HCBG_08711 PE=2 SV=2	99	GYSFSTTAEREIVR		missed R-E@10	3.18507e-05	1614.8	539.274	1614.8	539.274	3	10	1.1.1.2857.13	1	32.165	2123.41	32.1012
	sp|P53455|ACT_AJECG	Actin OS=Ajellomyces capsulatus (strain G186AR / H82 / ATCC MYA-2454 / RMSCC 2432) GN=HCBG_08711 PE=2 SV=2	99	YPIEHGVVTNWDDMEKIWHHTFYNELR		missed K-I@16	0.0037038	3428.61	858.159	3428.6	858.158	4	15	1.1.1.3232.28	1	51.051	6815.67	51.0244
	P60712	SWISS-PROT:P60712 (Bos taurus) Actin cytoplasmic 1	96.67	SLEKSYELPDGQVITIGNER		cleaved S-S@N-term; missed K-S@4	0.00801837	2247.15	750.056	2247.14	750.053	3	8	1.1.1.3677.25	1	42.301	794.23	42.4301
	sp|P53455|ACT_AJECG	Actin OS=Ajellomyces capsulatus (strain G186AR / H82 / ATCC MYA-2454 / RMSCC 2432) GN=HCBG_08711 PE=2 SV=2	98.62	AVLSLYASGR		cleaved Q-A@N-term	-0.00705204	1035.56	518.789	1035.57	518.793	2	7	1.1.1.3112.9	0	32.2072	198.63	32.1963
	sp|P53455|ACT_AJECG	Actin OS=Ajellomyces capsulatus (strain G186AR / H82 / ATCC MYA-2454 / RMSCC 2432) GN=HCBG_08711 PE=2 SV=2	98.52	GYSFSTTAER			0.000207546	1117.5	559.759	1117.5	559.759	2	8	1.1.1.2633.23	1	24.1611	643.705	24.1387
	sp|P53455|ACT_AJECG	Actin OS=Ajellomyces capsulatus (strain G186AR / H82 / ATCC MYA-2454 / RMSCC 2432) GN=HCBG_08711 PE=2 SV=2	99	AGFAGDDAPR			-0.0020879	975.439	488.727	975.441	488.728	2	10	1.1.1.2801.4	0	18.0006	108.205	17.9671
	sp|P53455|ACT_AJECG	Actin OS=Ajellomyces capsulatus (strain G186AR / H82 / ATCC MYA-2454 / RMSCC 2432) GN=HCBG_08711 PE=2 SV=2	96.1	EEVAALVIDNGSGMCKAGFAGDDAPR	FMN(S)@12; Oxidation(M)@14; Carbamidomethyl(C)@15	cleaved E-E@N-term; missed K-A@16	-0.000448803	3103.3	1035.44	3103.31	1035.44	3	10	1.1.1.3685.36	1	59.7443	2978.14	59.6598
	sp|P53455|ACT_AJECG	Actin OS=Ajellomyces capsulatus (strain G186AR / H82 / ATCC MYA-2454 / RMSCC 2432) GN=HCBG_08711 PE=2 SV=2	95.4	HHGIMIGMGQKDSYVGDEAQSK		missed K-D@11	-0.00144803	2387.1	597.782	2387.1	597.782	4	6	1.1.1.2698.33	1	27.4659	1217.46	27.136
tr|C0NHJ7|C0NHJ7_AJECG Glucosidase I OS=Ajellomyces capsulatus (strain G186AR / H82 / ATCC MYA-2454 / RMSCC 2432) GN=HCBG_02819 PE=4 SV=1	tr|C0NHJ7|C0NHJ7_AJECG	Glucosidase I OS=Ajellomyces capsulatus (strain G186AR / H82 / ATCC MYA-2454 / RMSCC 2432) GN=HCBG_02819 PE=4 SV=1	99	SLSKKDEFYGTDENYWR		missed K-K@4; missed K-D@5	-0.00146378	2136.97	535.251	2136.98	535.251	4	11	1.1.1.2842.12	1	31.4076	1616.52	31.4452
	tr|C0NHJ7|C0NHJ7_AJECG	Glucosidase I OS=Ajellomyces capsulatus (strain G186AR / H82 / ATCC MYA-2454 / RMSCC 2432) GN=HCBG_02819 PE=4 SV=1	97.69	EDSSAASHEVPILAKELGR		missed K-E@15	0.00121649	2008.02	670.348	2008.02	670.348	3	8	1.1.1.2854.22	1	35.367	1380.55	35.3459
	tr|C0NHJ7|C0NHJ7_AJECG	Glucosidase I OS=Ajellomyces capsulatus (strain G186AR / H82 / ATCC MYA-2454 / RMSCC 2432) GN=HCBG_02819 PE=4 SV=1	99	SNSPEYEEENELFWEETEQAR			0.000949486	2615.09	872.705	2615.09	872.705	3	11	1.1.1.2997.23	1	42.5327	1394.37	42.5579
	tr|C0NHJ7|C0NHJ7_AJECG	Glucosidase I OS=Ajellomyces capsulatus (strain G186AR / H82 / ATCC MYA-2454 / RMSCC 2432) GN=HCBG_02819 PE=4 SV=1	95.64	AQVKPSVDGPSELFTSIPSRPFFPR			0.00441894	2758.45	690.619	2758.44	690.618	4	7	1.1.1.3529.10	1	47.9772	647.388	48.0673
	tr|C0NHJ7|C0NHJ7_AJECG	Glucosidase I OS=Ajellomyces capsulatus (strain G186AR / H82 / ATCC MYA-2454 / RMSCC 2432) GN=HCBG_02819 PE=4 SV=1	95.77	ELWSDYGIR			0.00131868	1137.55	569.781	1137.55	569.78	2	7	1.1.1.2908.10	1	38.0642	1719.52	38.1035
	tr|C0NHJ7|C0NHJ7_AJECG	Glucosidase I OS=Ajellomyces capsulatus (strain G186AR / H82 / ATCC MYA-2454 / RMSCC 2432) GN=HCBG_02819 PE=4 SV=1	97.84	IAETLEETEDAKEFAAYETR	Octanoyl(T)@8	missed K-E@12	-0.00514598	2441.18	814.734	2441.19	814.736	3	17	1.1.1.3327.6	1	37.8846	1407.05	37.9064
	tr|C0NHJ7|C0NHJ7_AJECG	Glucosidase I OS=Ajellomyces capsulatus (strain G186AR / H82 / ATCC MYA-2454 / RMSCC 2432) GN=HCBG_02819 PE=4 SV=1	98.87	GPIWININYMILK			-3.28809e-05	1573.87	787.942	1573.87	787.942	2	6	1.1.1.3320.19	1	58.8565	649.259	58.7861
	tr|C0NHJ7|C0NHJ7_AJECG	Glucosidase I OS=Ajellomyces capsulatus (strain G186AR / H82 / ATCC MYA-2454 / RMSCC 2432) GN=HCBG_02819 PE=4 SV=1	99	FTGSTVGLGDFTLDLTRGPESNAHPPRR		missed R-G@17; missed R-R@27	0.000850862	2997.51	750.384	2997.51	750.384	4	12	1.1.1.3049.33	1	41.8075	5955.45	41.8276
	tr|C0NHJ7|C0NHJ7_AJECG	Glucosidase I OS=Ajellomyces capsulatus (strain G186AR / H82 / ATCC MYA-2454 / RMSCC 2432) GN=HCBG_02819 PE=4 SV=1	99	HAAYDDKPLDR			-0.000128486	1299.62	434.214	1299.62	434.214	3	11	1.1.1.2428.2	1	15.1492	121.959	15.0999
	tr|C0NHJ7|C0NHJ7_AJECG	Glucosidase I OS=Ajellomyces capsulatus (strain G186AR / H82 / ATCC MYA-2454 / RMSCC 2432) GN=HCBG_02819 PE=4 SV=1	98.35	ETGFAWEQYNPETGAGQR			0.00342033	2039.9	1020.96	2039.9	1020.96	2	7	1.1.1.2980.38	1	38.3688	2817.86	38.229
	tr|C0NHJ7|C0NHJ7_AJECG	Glucosidase I OS=Ajellomyces capsulatus (strain G186AR / H82 / ATCC MYA-2454 / RMSCC 2432) GN=HCBG_02819 PE=4 SV=1	96	QTIHDTGNAIDLTIDFIKVPGGGNGGNWGAR	Deamidated(N)@24	missed K-V@18	-0.000842453	3194.57	799.651	3194.57	799.651	4	7	1.1.1.3246.25	1	51.7611	7929.99	51.5844
	tr|C0NHJ7|C0NHJ7_AJECG	Glucosidase I OS=Ajellomyces capsulatus (strain G186AR / H82 / ATCC MYA-2454 / RMSCC 2432) GN=HCBG_02819 PE=4 SV=1	98.3	QNIVDNVFNQWKETGFAWEQYNPETGAGQR	Gln->pyro-Glu@N-term	missed K-E@12	-0.00388472	3508.6	1170.54	3508.61	1170.54	3	8	1.1.1.3440.49	1	64.963	2056.45	65.0716
	tr|C0NHJ7|C0NHJ7_AJECG	Glucosidase I OS=Ajellomyces capsulatus (strain G186AR / H82 / ATCC MYA-2454 / RMSCC 2432) GN=HCBG_02819 PE=4 SV=1	99	NLLDVATVPGPHQEQARK		missed R-K@17	0.00414557	1972.05	494.021	1972.05	494.02	4	8	1.1.1.2836.12	1	31.1014	907.056	31.139
	tr|C0NHJ7|C0NHJ7_AJECG	Glucosidase I OS=Ajellomyces capsulatus (strain G186AR / H82 / ATCC MYA-2454 / RMSCC 2432) GN=HCBG_02819 PE=4 SV=1	98.11	AMFSNLVGGVGYFYGDSVVDR			-0.00483806	2252.05	751.691	2252.06	751.693	3	6	1.1.1.3302.14	1	54.5909	3194.42	54.4741
	tr|C0NHJ7|C0NHJ7_AJECG	Glucosidase I OS=Ajellomyces capsulatus (strain G186AR / H82 / ATCC MYA-2454 / RMSCC 2432) GN=HCBG_02819 PE=4 SV=1	99	HTCEQNEGMAGYGWDEYDIR	Carbamidomethyl(C)@3		0.00751367	2429.97	810.998	2429.96	810.995	3	13	1.1.1.2941.39	1	36.4151	740.258	36.4302
	tr|C0NHJ7|C0NHJ7_AJECG	Glucosidase I OS=Ajellomyces capsulatus (strain G186AR / H82 / ATCC MYA-2454 / RMSCC 2432) GN=HCBG_02819 PE=4 SV=1	95.61	EQILGPEAR			-0.00140105	1011.53	506.774	1011.53	506.775	2	6	1.1.1.2670.6	1	22.7005	239.966	22.7812
	tr|C0NHJ7|C0NHJ7_AJECG	Glucosidase I OS=Ajellomyces capsulatus (strain G186AR / H82 / ATCC MYA-2454 / RMSCC 2432) GN=HCBG_02819 PE=4 SV=1	99	KFKEVFPPLPPFNLPK		missed K-F@1; missed K-E@3	-9.05859	1888.03	473.014	1897.09	475.279	4	10	1.1.1.3099.2	0	44.2902	3441.05	44.3868
	tr|C0NHJ7|C0NHJ7_AJECG	Glucosidase I OS=Ajellomyces capsulatus (strain G186AR / H82 / ATCC MYA-2454 / RMSCC 2432) GN=HCBG_02819 PE=4 SV=1	97.81	SAHLENPDLAILYLR			1.9706	1725.9	576.306	1723.93	575.649	3	12	1.1.1.3475.9	1	45.2665	3770.51	45.2052
	tr|C0NHJ7|C0NHJ7_AJECG	Glucosidase I OS=Ajellomyces capsulatus (strain G186AR / H82 / ATCC MYA-2454 / RMSCC 2432) GN=HCBG_02819 PE=4 SV=1	98.67	FKEVFPPLPPFNLPKYTEFSK		missed K-E@2; missed K-Y@15	-10.0159	2514.32	629.588	2524.34	632.092	4	12	1.1.1.3476.4	1	50.547	1766.75	50.5405
	tr|C0NHJ7|C0NHJ7_AJECG	Glucosidase I OS=Ajellomyces capsulatus (strain G186AR / H82 / ATCC MYA-2454 / RMSCC 2432) GN=HCBG_02819 PE=4 SV=1	99	SLLFMHMKEEIDATLKKYGTDNPLPPAQLITIANKPDAGNMYFVQR	Deamidated(N)@34	missed K-E@8; missed K-K@16; missed K-Y@17	-0.0230181	5219.63	870.945	5219.65	870.949	6	9	1.1.1.3446.21	1	61.9229	2946.22	61.6975
	tr|C0NHJ7|C0NHJ7_AJECG	Glucosidase I OS=Ajellomyces capsulatus (strain G186AR / H82 / ATCC MYA-2454 / RMSCC 2432) GN=HCBG_02819 PE=4 SV=1	98.39	HILTSGLDDYPRPQPPHPGELHVDLISWMGMMSR			0.0147995	3881.9	777.386	3881.88	777.383	5	8	1.1.1.3212.10	1	53.3606	1675.25	53.4501
	tr|C0NHJ7|C0NHJ7_AJECG	Glucosidase I OS=Ajellomyces capsulatus (strain G186AR / H82 / ATCC MYA-2454 / RMSCC 2432) GN=HCBG_02819 PE=4 SV=1	99	QNIVDNVFNQWK			0.00247706	1503.75	752.882	1503.75	752.881	2	10	1.1.1.3127.24	1	45.7316	3868.02	45.8102
	tr|C0NHJ7|C0NHJ7_AJECG	Glucosidase I OS=Ajellomyces capsulatus (strain G186AR / H82 / ATCC MYA-2454 / RMSCC 2432) GN=HCBG_02819 PE=4 SV=1	99	QFFWFK			-0.000163099	901.448	451.731	901.449	451.732	2	6	1.1.1.3090.2	0	47.1672	1336.39	47.1628
	tr|C0NHJ7|C0NHJ7_AJECG	Glucosidase I OS=Ajellomyces capsulatus (strain G186AR / H82 / ATCC MYA-2454 / RMSCC 2432) GN=HCBG_02819 PE=4 SV=1	99	HTCEQNEGMAGYGWDEYDIRK	Carbamidomethyl(C)@3	missed R-K@20	-0.00184066	2558.06	640.522	2558.06	640.522	4	9	1.1.1.2867.33	1	32.6913	615.949	32.6604
	tr|C0NHJ7|C0NHJ7_AJECG	Glucosidase I OS=Ajellomyces capsulatus (strain G186AR / H82 / ATCC MYA-2454 / RMSCC 2432) GN=HCBG_02819 PE=4 SV=1	95.03	EDSSAASHEVPILAK			-0.000680626	1552.77	518.598	1552.77	518.598	3	7	1.1.1.2776.15	1	28.0469	1231.18	27.929
	tr|C0NHJ7|C0NHJ7_AJECG	Glucosidase I OS=Ajellomyces capsulatus (strain G186AR / H82 / ATCC MYA-2454 / RMSCC 2432) GN=HCBG_02819 PE=4 SV=1	99	SIKHILTSGLDDYPRPQPPHPGELHVDLISWMGMMSR		missed K-H@3	0.00762086	4210.1	702.69	4210.09	702.689	6	8	1.1.1.3520.8	1	52.7907	1793.1	52.7297
	tr|C0NHJ7|C0NHJ7_AJECG	Glucosidase I OS=Ajellomyces capsulatus (strain G186AR / H82 / ATCC MYA-2454 / RMSCC 2432) GN=HCBG_02819 PE=4 SV=1	98.44	AMFSNLVGGVGYFYGDSVVDRSNSPEYEEENELFWEETEQAR	Deamidated(N)@31	missed R-S@21	0.0361026	4850.16	1213.55	4850.12	1213.54	4	7	1.1.1.3311.50	1	58.4227	1352.47	58.3773
	tr|C0NHJ7|C0NHJ7_AJECG	Glucosidase I OS=Ajellomyces capsulatus (strain G186AR / H82 / ATCC MYA-2454 / RMSCC 2432) GN=HCBG_02819 PE=4 SV=1	97.73	TQHFTGWTSLVVK			0.00171513	1502.79	752.402	1502.79	752.401	2	6	1.1.1.2924.7	1	38.8671	607.308	38.8539
	tr|C0NHJ7|C0NHJ7_AJECG	Glucosidase I OS=Ajellomyces capsulatus (strain G186AR / H82 / ATCC MYA-2454 / RMSCC 2432) GN=HCBG_02819 PE=4 SV=1	96.91	FKEVFPPLPPFNLPK		missed K-E@2	-10.0225	1758.97	587.33	1768.99	590.671	3	9	1.1.1.3455.5	1	49.4793	1317.6	49.4211
	tr|C0NHJ7|C0NHJ7_AJECG	Glucosidase I OS=Ajellomyces capsulatus (strain G186AR / H82 / ATCC MYA-2454 / RMSCC 2432) GN=HCBG_02819 PE=4 SV=1	99	SWFNLMDDDGWIAR		cleaved A-S@N-term	0.0019483	1724.76	863.389	1724.76	863.388	2	12	1.1.1.3360.22	1	57.5473	9450.11	57.4239
	tr|C0NHJ7|C0NHJ7_AJECG	Glucosidase I OS=Ajellomyces capsulatus (strain G186AR / H82 / ATCC MYA-2454 / RMSCC 2432) GN=HCBG_02819 PE=4 SV=1	95.52	GYISLFPFMTGLMPADSPR	Dehydrated(S)@4		0.0534322	2081.06	694.696	2081.01	694.678	3	9	1.1.1.3544.5	1	66.8848	6701.17	66.9794
	tr|C0NHJ7|C0NHJ7_AJECG	Glucosidase I OS=Ajellomyces capsulatus (strain G186AR / H82 / ATCC MYA-2454 / RMSCC 2432) GN=HCBG_02819 PE=4 SV=1	99	EQAGVRDAPSDIR		missed R-D@6	-0.000164677	1412.7	471.908	1412.7	471.908	3	10	1.1.1.2578.3	1	18.1461	231.339	18.1763
	tr|C0NHJ7|C0NHJ7_AJECG	Glucosidase I OS=Ajellomyces capsulatus (strain G186AR / H82 / ATCC MYA-2454 / RMSCC 2432) GN=HCBG_02819 PE=4 SV=1	99	NLLDVATVPGPHQEQAR			0.00175978	1843.96	615.659	1843.95	615.659	3	16	1.1.1.2885.24	1	33.5969	5026.53	33.6246
	tr|C0NHJ7|C0NHJ7_AJECG	Glucosidase I OS=Ajellomyces capsulatus (strain G186AR / H82 / ATCC MYA-2454 / RMSCC 2432) GN=HCBG_02819 PE=4 SV=1	99	SWFNLMDDDGWIAREQILGPEAR		cleaved A-S@N-term; missed R-E@14	0.000433088	2718.29	907.103	2718.29	907.103	3	10	1.1.1.3367.28	1	57.9091	8431.53	57.8826
tr|C0NF61|C0NF61_AJECG Cell division control protein OS=Ajellomyces capsulatus (strain G186AR / H82 / ATCC MYA-2454 / RMSCC 2432) GN=HCBG_01527 PE=4 SV=1	tr|C0NF61|C0NF61_AJECG	Cell division control protein OS=Ajellomyces capsulatus (strain G186AR / H82 / ATCC MYA-2454 / RMSCC 2432) GN=HCBG_01527 PE=4 SV=1	95.09	QGDLFTVR			0.00244116	934.49	468.252	934.487	468.251	2	5	1.1.1.2838.6	0	31.1984	556.5	31.088
	tr|C0NF61|C0NF61_AJECG	Cell division control protein OS=Ajellomyces capsulatus (strain G186AR / H82 / ATCC MYA-2454 / RMSCC 2432) GN=HCBG_01527 PE=4 SV=1	99	VVNQLLTEMDGMTSKK		missed K-K@15	-0.00260585	1792.9	598.642	1792.91	598.643	3	11	1.1.1.2995.11	1	39.0953	782.609	39.0771
	tr|C0NF61|C0NF61_AJECG	Cell division control protein OS=Ajellomyces capsulatus (strain G186AR / H82 / ATCC MYA-2454 / RMSCC 2432) GN=HCBG_01527 PE=4 SV=1	99	QSIALDIER			-0.00286424	1043.56	522.786	1043.56	522.788	2	8	1.1.1.3213.8	1	32.1803	252.887	32.1704
	tr|C0NF61|C0NF61_AJECG	Cell division control protein OS=Ajellomyces capsulatus (strain G186AR / H82 / ATCC MYA-2454 / RMSCC 2432) GN=HCBG_01527 PE=4 SV=1	98.91	GPELLSMWFGESESNIRDIFDKAR		missed R-D@17; missed K-A@22	-0.00297752	2796.35	700.095	2796.35	700.096	4	7	1.1.1.3459.3	1	62.5713	517.468	62.4633
	tr|C0NF61|C0NF61_AJECG	Cell division control protein OS=Ajellomyces capsulatus (strain G186AR / H82 / ATCC MYA-2454 / RMSCC 2432) GN=HCBG_01527 PE=4 SV=1	99	VNLTDPSGAEKHEELDTSTAILK		missed K-H@11	0.0025476	2467.25	617.819	2467.24	617.818	4	15	1.1.1.2874.19	1	33.0348	2439.73	33.0166
	tr|C0NF61|C0NF61_AJECG	Cell division control protein OS=Ajellomyces capsulatus (strain G186AR / H82 / ATCC MYA-2454 / RMSCC 2432) GN=HCBG_01527 PE=4 SV=1	99	VVNQLLTEMDGMTSK			0.00161918	1664.81	833.414	1664.81	833.413	2	13	1.1.1.3055.36	1	42.1113	1505.44	42.1289
	tr|C0NF61|C0NF61_AJECG	Cell division control protein OS=Ajellomyces capsulatus (strain G186AR / H82 / ATCC MYA-2454 / RMSCC 2432) GN=HCBG_01527 PE=4 SV=1	99	DTVLIVLADDDLDDGSARVNRVVR		missed R-V@18; missed R-V@21	-0.00170363	2625.37	657.35	2625.37	657.35	4	9	1.1.1.3471.10	1	45.0641	1701	45.1542
	tr|C0NF61|C0NF61_AJECG	Cell division control protein OS=Ajellomyces capsulatus (strain G186AR / H82 / ATCC MYA-2454 / RMSCC 2432) GN=HCBG_01527 PE=4 SV=1	99	IAVLPIADTVEGLTGSLFDVFLAPYFR			-0.00431758	2923.57	975.53	2923.57	975.532	3	10	1.1.1.3830.9	1	68.5974	592.543	68.577
	tr|C0NF61|C0NF61_AJECG	Cell division control protein OS=Ajellomyces capsulatus (strain G186AR / H82 / ATCC MYA-2454 / RMSCC 2432) GN=HCBG_01527 PE=4 SV=1	99	AHFEEAMQMAR			0.000387612	1319.58	440.866	1319.58	440.866	3	11	1.1.1.3020.7	1	27.5245	333.483	27.5103
	tr|C0NF61|C0NF61_AJECG	Cell division control protein OS=Ajellomyces capsulatus (strain G186AR / H82 / ATCC MYA-2454 / RMSCC 2432) GN=HCBG_01527 PE=4 SV=1	97.79	ELIESVQYPVDHPEKFLK		missed K-F@15	-0.00514045	2170.13	724.383	2170.13	724.384	3	8	1.1.1.2908.28	1	38.0791	2708.05	38.1035
	tr|C0NF61|C0NF61_AJECG	Cell division control protein OS=Ajellomyces capsulatus (strain G186AR / H82 / ATCC MYA-2454 / RMSCC 2432) GN=HCBG_01527 PE=4 SV=1	99	FGLSPSKGVLFYGPPGTGK		missed K-G@7	-0.00238733	1908.01	637.011	1908.01	637.012	3	9	1.1.1.3299.13	1	41.595	1097.55	41.6318
	tr|C0NF61|C0NF61_AJECG	Cell division control protein OS=Ajellomyces capsulatus (strain G186AR / H82 / ATCC MYA-2454 / RMSCC 2432) GN=HCBG_01527 PE=4 SV=1	96.5	AAAPCVVFLDELDSIAKSR	Carbamidomethyl(C)@5	missed K-S@17	0.00376612	2061.06	688.027	2061.06	688.026	3	6	1.1.1.3639.2	1	58.8487	1314.95	58.997
	tr|C0NF61|C0NF61_AJECG	Cell division control protein OS=Ajellomyces capsulatus (strain G186AR / H82 / ATCC MYA-2454 / RMSCC 2432) GN=HCBG_01527 PE=4 SV=1	97.47	ELVELPLRHPQLFK		missed R-H@8	0.00122345	1717.99	430.505	1717.99	430.504	4	9	1.1.1.3007.2	1	39.6811	11874.2	39.6771
	tr|C0NF61|C0NF61_AJECG	Cell division control protein OS=Ajellomyces capsulatus (strain G186AR / H82 / ATCC MYA-2454 / RMSCC 2432) GN=HCBG_01527 PE=4 SV=1	97.29	SAEPDHAKHKVNLTDPSGAEKHEELDTSTAILKKK	Protein Terminal Acetyl@N-term	cleaved M-S@N-term; missed K-H@8; missed K-V@10; missed K-H@21; missed K-K@33; missed K-K@34	0.000360772	3865.98	645.337	3865.98	645.337	6	9	1.1.1.3108.10	1	26.8659	444.089	26.777
	tr|C0NF61|C0NF61_AJECG	Cell division control protein OS=Ajellomyces capsulatus (strain G186AR / H82 / ATCC MYA-2454 / RMSCC 2432) GN=HCBG_01527 PE=4 SV=1	99	FGLSPSKGVLFYGPPGTGKTLLAK		missed K-G@7; missed K-T@19	-0.000364713	2434.36	812.461	2434.36	812.461	3	11	1.1.1.3439.12	1	43.4568	719.393	43.4355
	tr|C0NF61|C0NF61_AJECG	Cell division control protein OS=Ajellomyces capsulatus (strain G186AR / H82 / ATCC MYA-2454 / RMSCC 2432) GN=HCBG_01527 PE=4 SV=1	99	SRGGSVGDAGGASDRVVNQLLTEMDGMTSK		missed R-G@2; missed R-V@15	-0.998485	2993.42	749.361	2994.41	749.611	4	13	1.1.1.3188.19	1	48.8066	1464.49	48.7366
	tr|C0NF61|C0NF61_AJECG	Cell division control protein OS=Ajellomyces capsulatus (strain G186AR / H82 / ATCC MYA-2454 / RMSCC 2432) GN=HCBG_01527 PE=4 SV=1	99	EVAVVEVPNVRWEDIGGLHEVKR		missed R-W@11; missed K-R@22	-0.00162004	2629.4	658.356	2629.4	658.357	4	11	1.1.1.3034.14	1	41.0405	3334.52	41.0265
	tr|C0NF61|C0NF61_AJECG	Cell division control protein OS=Ajellomyces capsulatus (strain G186AR / H82 / ATCC MYA-2454 / RMSCC 2432) GN=HCBG_01527 PE=4 SV=1	99	SAEPDHAKHKVNLTDPSGAEKHEELDTSTAILKK	Protein Terminal Acetyl@N-term	cleaved M-S@N-term; missed K-H@8; missed K-V@10; missed K-H@21; missed K-K@33	0.000385392	3737.89	623.988	3737.89	623.988	6	13	1.1.1.3133.13	1	28.1321	614.809	28.0958
	tr|C0NF61|C0NF61_AJECG	Cell division control protein OS=Ajellomyces capsulatus (strain G186AR / H82 / ATCC MYA-2454 / RMSCC 2432) GN=HCBG_01527 PE=4 SV=1	99	AVANECAANFISVK	Carbamidomethyl(C)@6		-0.000505692	1492.73	747.374	1492.73	747.375	2	11	1.1.1.2881.47	1	33.4133	1935.12	33.4217
	tr|C0NF61|C0NF61_AJECG	Cell division control protein OS=Ajellomyces capsulatus (strain G186AR / H82 / ATCC MYA-2454 / RMSCC 2432) GN=HCBG_01527 PE=4 SV=1	99	KKPNTLLVTDAVNDDNSIIALSNNTMETLQLFR		missed K-K@1	0.00733386	3687.92	922.988	3687.91	922.986	4	10	1.1.1.3391.28	1	59.1334	3070.28	59.2086
	tr|C0NF61|C0NF61_AJECG	Cell division control protein OS=Ajellomyces capsulatus (strain G186AR / H82 / ATCC MYA-2454 / RMSCC 2432) GN=HCBG_01527 PE=4 SV=1	99	GGSVGDAGGASDRVVNQLLTEMDGMTSK		missed R-V@13	0.000542281	2751.28	918.101	2751.28	918.101	3	13	1.1.1.3258.37	1	52.3817	5950.03	52.3985
	tr|C0NF61|C0NF61_AJECG	Cell division control protein OS=Ajellomyces capsulatus (strain G186AR / H82 / ATCC MYA-2454 / RMSCC 2432) GN=HCBG_01527 PE=4 SV=1	95.45	DTVLIVLADDDLDDGSARVNR		missed R-V@18	0.00200783	2271.14	758.053	2271.13	758.052	3	6	1.1.1.3066.19	0	45.9769	1547.12	46.0087
	tr|C0NF61|C0NF61_AJECG	Cell division control protein OS=Ajellomyces capsulatus (strain G186AR / H82 / ATCC MYA-2454 / RMSCC 2432) GN=HCBG_01527 PE=4 SV=1	99	GPELLSMWFGESESNIRDIFDK	Oxidation(M)@7	missed R-D@17	0.00666521	2585.22	862.746	2585.21	862.744	3	8	1.1.1.3447.23	1	61.9754	1030.07	62.0552
	tr|C0NF61|C0NF61_AJECG	Cell division control protein OS=Ajellomyces capsulatus (strain G186AR / H82 / ATCC MYA-2454 / RMSCC 2432) GN=HCBG_01527 PE=4 SV=1	96.82	AAAPCVVFLDELDSIAK	Carbamidomethyl(C)@5		0.00122075	1817.92	909.97	1817.92	909.969	2	7	1.1.1.3437.30	1	61.4707	6066.48	61.6465
	tr|C0NF61|C0NF61_AJECG	Cell division control protein OS=Ajellomyces capsulatus (strain G186AR / H82 / ATCC MYA-2454 / RMSCC 2432) GN=HCBG_01527 PE=4 SV=1	99	SAEPDHAKHKVNLTDPSGAEKHEELDTSTAILK	Protein Terminal Acetyl@N-term	cleaved M-S@N-term; missed K-H@8; missed K-V@10; missed K-H@21	1.8462e-05	3609.79	602.639	3609.79	602.639	6	11	1.1.1.2796.35	1	29.0865	3245.76	29.2076
	tr|C0NF61|C0NF61_AJECG	Cell division control protein OS=Ajellomyces capsulatus (strain G186AR / H82 / ATCC MYA-2454 / RMSCC 2432) GN=HCBG_01527 PE=4 SV=1	99	GGSVGDAGGASDRVVNQLLTEMDGMTSKK		missed R-V@13; missed K-K@28	-0.00293066	2879.37	720.85	2879.38	720.851	4	11	1.1.1.3206.17	1	49.7214	4514.91	49.653
	tr|C0NF61|C0NF61_AJECG	Cell division control protein OS=Ajellomyces capsulatus (strain G186AR / H82 / ATCC MYA-2454 / RMSCC 2432) GN=HCBG_01527 PE=4 SV=1	97.49	ELIESVQYPVDHPEK			0.00436944	1781.89	594.97	1781.88	594.968	3	8	1.1.1.2840.27	1	31.3179	1198.93	31.343
	tr|C0NF61|C0NF61_AJECG	Cell division control protein OS=Ajellomyces capsulatus (strain G186AR / H82 / ATCC MYA-2454 / RMSCC 2432) GN=HCBG_01527 PE=4 SV=1	97.3	THGFSGADLGFVTQR			-0.000915892	1591.77	796.894	1591.77	796.894	2	8	1.1.1.2912.41	1	34.9632	2708.62	35.0268
	tr|C0NF61|C0NF61_AJECG	Cell division control protein OS=Ajellomyces capsulatus (strain G186AR / H82 / ATCC MYA-2454 / RMSCC 2432) GN=HCBG_01527 PE=4 SV=1	99	VKHGDVITVHPCPDIK	Carbamidomethyl(C)@12	missed K-H@2	-0.00158667	1813.95	454.495	1813.95	454.495	4	10	1.1.1.2626.9	1	23.7956	753.581	23.7852
	tr|C0NF61|C0NF61_AJECG	Cell division control protein OS=Ajellomyces capsulatus (strain G186AR / H82 / ATCC MYA-2454 / RMSCC 2432) GN=HCBG_01527 PE=4 SV=1	95.15	AVANETGAFFFLINGPEIMSK			0.00184492	2255.13	1128.57	2255.13	1128.57	2	6	1.1.1.3441.47	1	61.689	2242.72	61.7485
	tr|C0NF61|C0NF61_AJECG	Cell division control protein OS=Ajellomyces capsulatus (strain G186AR / H82 / ATCC MYA-2454 / RMSCC 2432) GN=HCBG_01527 PE=4 SV=1	98.16	GILMFGPPGTGK			0.00426522	1173.63	587.82	1173.62	587.818	2	6	1.1.1.2965.5	0	40.9128	745.767	40.9063
	tr|C0NF61|C0NF61_AJECG	Cell division control protein OS=Ajellomyces capsulatus (strain G186AR / H82 / ATCC MYA-2454 / RMSCC 2432) GN=HCBG_01527 PE=4 SV=1	96.75	LDTLVYVPLPNEEERVDILK		missed R-V@15	0.00155495	2354.28	785.766	2354.27	785.765	3	7	1.1.1.3194.23	1	49.1156	1645.39	49.093
tr|C0NF62|C0NF62_AJECG Putative uncharacterized protein OS=Ajellomyces capsulatus (strain G186AR / H82 / ATCC MYA-2454 / RMSCC 2432) GN=HCBG_01528 PE=4 SV=1	tr|C0NF61|C0NF61_AJECG	Cell division control protein OS=Ajellomyces capsulatus (strain G186AR / H82 / ATCC MYA-2454 / RMSCC 2432) GN=HCBG_01527 PE=4 SV=1	99	VNLTDPSGAEKHEELDTSTAILK		missed K-H@11	0.0025476	2467.25	617.819	2467.24	617.818	4	15	1.1.1.2874.19	1	33.0348	2439.73	33.0166
	tr|C0NF61|C0NF61_AJECG	Cell division control protein OS=Ajellomyces capsulatus (strain G186AR / H82 / ATCC MYA-2454 / RMSCC 2432) GN=HCBG_01527 PE=4 SV=1	97.29	SAEPDHAKHKVNLTDPSGAEKHEELDTSTAILKKK	Protein Terminal Acetyl@N-term	cleaved M-S@N-term; missed K-H@8; missed K-V@10; missed K-H@21; missed K-K@33; missed K-K@34	0.000360772	3865.98	645.337	3865.98	645.337	6	9	1.1.1.3108.10	1	26.8659	444.089	26.777
	tr|C0NF61|C0NF61_AJECG	Cell division control protein OS=Ajellomyces capsulatus (strain G186AR / H82 / ATCC MYA-2454 / RMSCC 2432) GN=HCBG_01527 PE=4 SV=1	99	SAEPDHAKHKVNLTDPSGAEKHEELDTSTAILKK	Protein Terminal Acetyl@N-term	cleaved M-S@N-term; missed K-H@8; missed K-V@10; missed K-H@21; missed K-K@33	0.000385392	3737.89	623.988	3737.89	623.988	6	13	1.1.1.3133.13	1	28.1321	614.809	28.0958
	tr|C0NF61|C0NF61_AJECG	Cell division control protein OS=Ajellomyces capsulatus (strain G186AR / H82 / ATCC MYA-2454 / RMSCC 2432) GN=HCBG_01527 PE=4 SV=1	99	KKPNTLLVTDAVNDDNSIIALSNNTMETLQLFR		missed K-K@1	0.00733386	3687.92	922.988	3687.91	922.986	4	10	1.1.1.3391.28	1	59.1334	3070.28	59.2086
	tr|C0NF61|C0NF61_AJECG	Cell division control protein OS=Ajellomyces capsulatus (strain G186AR / H82 / ATCC MYA-2454 / RMSCC 2432) GN=HCBG_01527 PE=4 SV=1	99	SAEPDHAKHKVNLTDPSGAEKHEELDTSTAILK	Protein Terminal Acetyl@N-term	cleaved M-S@N-term; missed K-H@8; missed K-V@10; missed K-H@21	1.8462e-05	3609.79	602.639	3609.79	602.639	6	11	1.1.1.2796.35	1	29.0865	3245.76	29.2076
tr|C0NAG1|C0NAG1_AJECG Pyruvate carboxylase OS=Ajellomyces capsulatus (strain G186AR / H82 / ATCC MYA-2454 / RMSCC 2432) GN=HCBG_00107 PE=3 SV=1	tr|C0NAG1|C0NAG1_AJECG	Pyruvate carboxylase OS=Ajellomyces capsulatus (strain G186AR / H82 / ATCC MYA-2454 / RMSCC 2432) GN=HCBG_00107 PE=3 SV=1	99	RGQYTPVGAYLAGDEIIK		missed R-G@1	-0.00534044	1950.02	976.015	1950.02	976.018	2	10	1.1.1.2935.45	1	39.4449	889.603	39.455
	tr|C0NAG1|C0NAG1_AJECG	Pyruvate carboxylase OS=Ajellomyces capsulatus (strain G186AR / H82 / ATCC MYA-2454 / RMSCC 2432) GN=HCBG_00107 PE=3 SV=1	99	NAGTAEFLVDQQNR			-0.00201973	1561.75	781.88	1561.75	781.882	2	10	1.1.1.2833.46	1	30.9766	612.79	30.9859
	tr|C0NAG1|C0NAG1_AJECG	Pyruvate carboxylase OS=Ajellomyces capsulatus (strain G186AR / H82 / ATCC MYA-2454 / RMSCC 2432) GN=HCBG_00107 PE=3 SV=1	99	KLNDRPGLHLEPLDLAK		missed K-L@1	-0.00204309	1928.08	483.028	1928.08	483.028	4	11	1.1.1.2893.6	1	33.9842	1950.91	34.0269
	tr|C0NAG1|C0NAG1_AJECG	Pyruvate carboxylase OS=Ajellomyces capsulatus (strain G186AR / H82 / ATCC MYA-2454 / RMSCC 2432) GN=HCBG_00107 PE=3 SV=1	99	LLAVGPLSEQTGQREVFYEMNGEVR		missed R-E@14	-0.00545497	2821.4	941.474	2821.41	941.476	3	7	1.1.1.3105.44	1	44.6296	2060.15	44.6406
	tr|C0NAG1|C0NAG1_AJECG	Pyruvate carboxylase OS=Ajellomyces capsulatus (strain G186AR / H82 / ATCC MYA-2454 / RMSCC 2432) GN=HCBG_00107 PE=3 SV=1	99	IAVQHGVHLIHPGYGFLSENAEFAR			-0.00225886	2761.41	691.359	2761.41	691.359	4	15	1.1.1.2997.15	1	39.192	4053.42	39.2771
	tr|C0NAG1|C0NAG1_AJECG	Pyruvate carboxylase OS=Ajellomyces capsulatus (strain G186AR / H82 / ATCC MYA-2454 / RMSCC 2432) GN=HCBG_00107 PE=3 SV=1	99	AIDSYWAQLR			-0.0015879	1221.61	611.814	1221.61	611.814	2	11	1.1.1.3003.5	1	39.4836	2287.18	39.5271
	tr|C0NAG1|C0NAG1_AJECG	Pyruvate carboxylase OS=Ajellomyces capsulatus (strain G186AR / H82 / ATCC MYA-2454 / RMSCC 2432) GN=HCBG_00107 PE=3 SV=1	98.62	CGVPVVPGTPGPVERFEEVKAFTDQYGFPIIIK	Carbamidomethyl(C)@1	missed R-F@15; missed K-A@20	0.00249986	3645.89	912.481	3645.89	912.48	4	6	1.1.1.3363.23	1	57.7011	1852.68	57.7807
	tr|C0NAG1|C0NAG1_AJECG	Pyruvate carboxylase OS=Ajellomyces capsulatus (strain G186AR / H82 / ATCC MYA-2454 / RMSCC 2432) GN=HCBG_00107 PE=3 SV=1	99	ILVANRGEIPIR		missed R-G@6	0.00230731	1349.82	450.946	1349.81	450.945	3	10	1.1.1.2830.6	1	30.7901	1129.39	30.7311
	tr|C0NAG1|C0NAG1_AJECG	Pyruvate carboxylase OS=Ajellomyces capsulatus (strain G186AR / H82 / ATCC MYA-2454 / RMSCC 2432) GN=HCBG_00107 PE=3 SV=1	95.68	VVREQETLQDAFERATSEAK		missed R-E@3; missed R-A@14	-3.92073e-05	2306.15	577.545	2306.15	577.545	4	10	1.1.1.2972.6	1	37.9392	1669.85	37.9293
	tr|C0NAG1|C0NAG1_AJECG	Pyruvate carboxylase OS=Ajellomyces capsulatus (strain G186AR / H82 / ATCC MYA-2454 / RMSCC 2432) GN=HCBG_00107 PE=3 SV=1	98.99	VVGDLAQFMVSNKLTPDDVIAR		missed K-L@13	0.00150589	2387.25	796.758	2387.25	796.758	3	8	1.1.1.3207.29	1	49.7824	4903.9	49.8568
	tr|C0NAG1|C0NAG1_AJECG	Pyruvate carboxylase OS=Ajellomyces capsulatus (strain G186AR / H82 / ATCC MYA-2454 / RMSCC 2432) GN=HCBG_00107 PE=3 SV=1	99	QVSVDDNLAAVDDASRPK			0.00489175	1898.94	633.987	1898.93	633.985	3	14	1.1.1.2811.13	1	29.8423	1673.05	29.8193
	tr|C0NAG1|C0NAG1_AJECG	Pyruvate carboxylase OS=Ajellomyces capsulatus (strain G186AR / H82 / ATCC MYA-2454 / RMSCC 2432) GN=HCBG_00107 PE=3 SV=1	99	NVEKAGLVFVGPTPDTIDALGDKVSAR		missed K-A@4; missed K-V@23	-0.0192698	2768.45	693.12	2768.47	693.125	4	15	1.1.1.3335.20	1	43.4271	3207.85	43.3564
	tr|C0NAG1|C0NAG1_AJECG	Pyruvate carboxylase OS=Ajellomyces capsulatus (strain G186AR / H82 / ATCC MYA-2454 / RMSCC 2432) GN=HCBG_00107 PE=3 SV=1	97.9	AVPNIPFQMLLR			0.00292646	1397.79	699.901	1397.79	699.9	2	6	1.1.1.3295.14	1	54.2348	2302.65	54.1181
	tr|C0NAG1|C0NAG1_AJECG	Pyruvate carboxylase OS=Ajellomyces capsulatus (strain G186AR / H82 / ATCC MYA-2454 / RMSCC 2432) GN=HCBG_00107 PE=3 SV=1	99	VVREQETLQDAFER		missed R-E@3	-0.00158222	1718.86	573.96	1718.86	573.96	3	7	1.1.1.3108.17	1	32.0097	436.553	31.941
	tr|C0NAG1|C0NAG1_AJECG	Pyruvate carboxylase OS=Ajellomyces capsulatus (strain G186AR / H82 / ATCC MYA-2454 / RMSCC 2432) GN=HCBG_00107 PE=3 SV=1	99	ADLSDSSQVGAPMSGVVVEIR			-0.00689206	2116.04	706.354	2116.05	706.356	3	9	1.1.1.3044.27	1	41.5515	2082.18	41.5266
	tr|C0NAG1|C0NAG1_AJECG	Pyruvate carboxylase OS=Ajellomyces capsulatus (strain G186AR / H82 / ATCC MYA-2454 / RMSCC 2432) GN=HCBG_00107 PE=3 SV=1	99	YYFIEINPR			0.0120126	1213.63	607.82	1213.61	607.814	2	10	1.1.1.3028.9	0	40.7364	3706.04	40.7765
	tr|C0NAG1|C0NAG1_AJECG	Pyruvate carboxylase OS=Ajellomyces capsulatus (strain G186AR / H82 / ATCC MYA-2454 / RMSCC 2432) GN=HCBG_00107 PE=3 SV=1	99	AFTDQYGFPIIIK			-0.00269664	1511.8	756.907	1511.8	756.909	2	8	1.1.1.3200.20	1	49.4182	2404.21	49.3985
	tr|C0NAG1|C0NAG1_AJECG	Pyruvate carboxylase OS=Ajellomyces capsulatus (strain G186AR / H82 / ATCC MYA-2454 / RMSCC 2432) GN=HCBG_00107 PE=3 SV=1	99	VVGDLAQFMVSNK			-0.00459583	1406.72	704.366	1406.72	704.369	2	13	1.1.1.3049.25	1	41.8008	2043.39	41.7773
	tr|C0NAG1|C0NAG1_AJECG	Pyruvate carboxylase OS=Ajellomyces capsulatus (strain G186AR / H82 / ATCC MYA-2454 / RMSCC 2432) GN=HCBG_00107 PE=3 SV=1	99	AYEQANDLLGDIVK			-0.00145605	1547.78	774.898	1547.78	774.899	2	9	1.1.1.3082.22	1	43.4489	1927.07	43.4282
	tr|C0NAG1|C0NAG1_AJECG	Pyruvate carboxylase OS=Ajellomyces capsulatus (strain G186AR / H82 / ATCC MYA-2454 / RMSCC 2432) GN=HCBG_00107 PE=3 SV=1	95.49	RKLNDRPGLHLEPLDLAK		missed R-K@1; missed K-L@2	-0.031996	2084.15	522.046	2084.19	522.054	4	7	1.1.1.2859.10	1	32.2642	1192.62	32.2018
	tr|C0NAG1|C0NAG1_AJECG	Pyruvate carboxylase OS=Ajellomyces capsulatus (strain G186AR / H82 / ATCC MYA-2454 / RMSCC 2432) GN=HCBG_00107 PE=3 SV=1	99	HQKVVEVAPAKDLPVDVR		missed K-V@3; missed K-D@11	0.00151675	1999.12	500.788	1999.12	500.788	4	9	1.1.1.2724.15	1	28.778	392.531	28.7619
	tr|C0NAG1|C0NAG1_AJECG	Pyruvate carboxylase OS=Ajellomyces capsulatus (strain G186AR / H82 / ATCC MYA-2454 / RMSCC 2432) GN=HCBG_00107 PE=3 SV=1	97.57	ITTEDPTKGFSPDTGKIEVYR		missed K-G@8; missed K-I@16	-0.000865687	2353.18	785.4	2353.18	785.401	3	9	1.1.1.2803.41	1	32.8184	3279.1	32.7807
	tr|C0NAG1|C0NAG1_AJECG	Pyruvate carboxylase OS=Ajellomyces capsulatus (strain G186AR / H82 / ATCC MYA-2454 / RMSCC 2432) GN=HCBG_00107 PE=3 SV=1	99	HIEVQLLGDNHGNIVHLYER			-0.00347125	2355.21	786.076	2355.21	786.077	3	11	1.1.1.2904.32	1	37.8823	1029.13	37.9033
	tr|C0NAG1|C0NAG1_AJECG	Pyruvate carboxylase OS=Ajellomyces capsulatus (strain G186AR / H82 / ATCC MYA-2454 / RMSCC 2432) GN=HCBG_00107 PE=3 SV=1	99	AGLVFVGPTPDTIDALGDKVSAR		missed K-V@19	-0.00378231	2298.22	767.08	2298.22	767.081	3	14	1.1.1.3401.7	1	46.7492	2088.62	46.786
	tr|C0NAG1|C0NAG1_AJECG	Pyruvate carboxylase OS=Ajellomyces capsulatus (strain G186AR / H82 / ATCC MYA-2454 / RMSCC 2432) GN=HCBG_00107 PE=3 SV=1	99	VVEVAPAKDLPVDVR		missed K-D@8	-0.00212442	1605.91	536.31	1605.91	536.31	3	11	1.1.1.2875.8	1	33.0758	410.54	33.0666
	tr|C0NAG1|C0NAG1_AJECG	Pyruvate carboxylase OS=Ajellomyces capsulatus (strain G186AR / H82 / ATCC MYA-2454 / RMSCC 2432) GN=HCBG_00107 PE=3 SV=1	99	KAVPNIPFQMLLR		missed K-A@1	-0.00358909	1525.88	509.633	1525.88	509.634	3	11	1.1.1.3146.2	1	46.6717	1161.48	46.667
	tr|C0NAG1|C0NAG1_AJECG	Pyruvate carboxylase OS=Ajellomyces capsulatus (strain G186AR / H82 / ATCC MYA-2454 / RMSCC 2432) GN=HCBG_00107 PE=3 SV=1	99	LDGGNGFAGAIITPHYDSMLVK			0.00444229	2275.14	759.386	2275.13	759.384	3	7	1.1.1.3102.29	1	44.4648	545.499	44.4883
	tr|C0NAG1|C0NAG1_AJECG	Pyruvate carboxylase OS=Ajellomyces capsulatus (strain G186AR / H82 / ATCC MYA-2454 / RMSCC 2432) GN=HCBG_00107 PE=3 SV=1	99	VVEVAPAKDLPVDVRDSILADAVK		missed K-D@8; missed R-D@15	-0.00112397	2518.4	840.474	2518.4	840.474	3	10	1.1.1.3114.32	1	45.0778	2688.33	45.0478
	tr|C0NAG1|C0NAG1_AJECG	Pyruvate carboxylase OS=Ajellomyces capsulatus (strain G186AR / H82 / ATCC MYA-2454 / RMSCC 2432) GN=HCBG_00107 PE=3 SV=1	99	KAYEQANDLLGDIVK		missed K-A@1	-0.00246733	1675.88	838.945	1675.88	838.946	2	8	1.1.1.2998.27	1	39.2519	1414.47	39.3271
	tr|C0NAG1|C0NAG1_AJECG	Pyruvate carboxylase OS=Ajellomyces capsulatus (strain G186AR / H82 / ATCC MYA-2454 / RMSCC 2432) GN=HCBG_00107 PE=3 SV=1	99	GQYTPVGAYLAGDEIIK			-0.000961901	1793.92	897.967	1793.92	897.967	2	10	1.1.1.3082.30	1	43.4555	3216.66	43.5284
	tr|C0NAG1|C0NAG1_AJECG	Pyruvate carboxylase OS=Ajellomyces capsulatus (strain G186AR / H82 / ATCC MYA-2454 / RMSCC 2432) GN=HCBG_00107 PE=3 SV=1	98.67	FKGDINMPTIVDESNEPVDVTVPCSQGWKK	Carbamidomethyl(C)@24	missed K-G@2; missed K-K@29	0.00319149	3389.63	848.415	3389.63	848.414	4	10	1.1.1.2977.23	1	41.5389	2132.04	41.5574
tr|C0NS16|C0NS16_AJECG DnaK-type molecular chaperone bipA OS=Ajellomyces capsulatus (strain G186AR / H82 / ATCC MYA-2454 / RMSCC 2432) GN=HCBG_05946 PE=3 SV=1	tr|C0NS16|C0NS16_AJECG	DnaK-type molecular chaperone bipA OS=Ajellomyces capsulatus (strain G186AR / H82 / ATCC MYA-2454 / RMSCC 2432) GN=HCBG_05946 PE=3 SV=1	99	VTAGDKGTGKAESITITNDKGR		missed K-G@6; missed K-A@10; missed K-G@20	-0.000697632	2218.16	555.546	2218.16	555.546	4	11	1.1.1.2570.4	1	17.7734	193.458	17.7289
	tr|C0NS16|C0NS16_AJECG	DnaK-type molecular chaperone bipA OS=Ajellomyces capsulatus (strain G186AR / H82 / ATCC MYA-2454 / RMSCC 2432) GN=HCBG_05946 PE=3 SV=1	99	MVAEAAEFAEEDKAMK		missed K-A@13	-0.00172955	1768.8	590.607	1768.8	590.608	3	9	1.1.1.2843.22	1	31.4669	910.644	31.4962
	tr|C0NS16|C0NS16_AJECG	DnaK-type molecular chaperone bipA OS=Ajellomyces capsulatus (strain G186AR / H82 / ATCC MYA-2454 / RMSCC 2432) GN=HCBG_05946 PE=3 SV=1	99	AKFEELNMDLFKK		missed K-F@2; missed K-K@12	0.0262741	1611.86	538.294	1611.83	538.285	3	11	1.1.1.3238.2	1	38.5079	1801.09	38.5538
	tr|C0NS16|C0NS16_AJECG	DnaK-type molecular chaperone bipA OS=Ajellomyces capsulatus (strain G186AR / H82 / ATCC MYA-2454 / RMSCC 2432) GN=HCBG_05946 PE=3 SV=1	95.04	VVNEPTAAAIAYGLDK	Delta:H(4)C(2)@N-term		0.000438318	1658.89	830.452	1658.89	830.451	2	19	1.1.1.3038.34	0	41.2572	14311	41.2765
	tr|C0NS16|C0NS16_AJECG	DnaK-type molecular chaperone bipA OS=Ajellomyces capsulatus (strain G186AR / H82 / ATCC MYA-2454 / RMSCC 2432) GN=HCBG_05946 PE=3 SV=1	99	ITPSYVAFTDDERLVGDAAKNQYAANPKR		missed R-L@13; missed K-N@20; missed K-R@28	0.0046148	3209.62	803.411	3209.61	803.41	4	8	1.1.1.2908.40	1	38.0891	1392.56	38.1536
	tr|C0NS16|C0NS16_AJECG	DnaK-type molecular chaperone bipA OS=Ajellomyces capsulatus (strain G186AR / H82 / ATCC MYA-2454 / RMSCC 2432) GN=HCBG_05946 PE=3 SV=1	96.93	IEIEAFHNGKDFSETLTR		missed K-D@10	0.000675164	2106.04	703.02	2106.04	703.02	3	8	1.1.1.2870.26	1	36.1754	6342.93	36.0002
	tr|C0NYC6|C0NYC6_AJECG	Hsp70-like protein OS=Ajellomyces capsulatus (strain G186AR / H82 / ATCC MYA-2454 / RMSCC 2432) GN=HCBG_07920 PE=3 SV=1	99	DNNLLGKFELTGIPPAPR		missed K-F@7	-0.00472232	1951.05	651.357	1951.05	651.358	3	14	1.1.1.3159.12	0	47.3335	1626.67	47.2695
	tr|C0NS16|C0NS16_AJECG	DnaK-type molecular chaperone bipA OS=Ajellomyces capsulatus (strain G186AR / H82 / ATCC MYA-2454 / RMSCC 2432) GN=HCBG_05946 PE=3 SV=1	99	VFTPEEVSAMVLGK			0.00081217	1505.78	753.898	1505.78	753.897	2	9	1.1.1.3244.19	1	51.6544	843.893	51.5844
	tr|C0NS16|C0NS16_AJECG	DnaK-type molecular chaperone bipA OS=Ajellomyces capsulatus (strain G186AR / H82 / ATCC MYA-2454 / RMSCC 2432) GN=HCBG_05946 PE=3 SV=1	99	MKEIAENYLGK		missed K-E@2	0.000439868	1294.66	432.56	1294.66	432.56	3	9	1.1.1.2691.5	1	27.0926	798.547	27.0852
	tr|C0NS16|C0NS16_AJECG	DnaK-type molecular chaperone bipA OS=Ajellomyces capsulatus (strain G186AR / H82 / ATCC MYA-2454 / RMSCC 2432) GN=HCBG_05946 PE=3 SV=1	97.44	AVVTVPAYFNDNQR		cleaved N-A@N-term	0.00101222	1592.8	797.405	1592.79	797.405	2	7	1.1.1.2877.38	0	36.5366	1595.24	36.4522
	tr|C0NS16|C0NS16_AJECG	DnaK-type molecular chaperone bipA OS=Ajellomyces capsulatus (strain G186AR / H82 / ATCC MYA-2454 / RMSCC 2432) GN=HCBG_05946 PE=3 SV=1	99	ITPSYVAFTDDERLVGDAAK		missed R-L@13	-0.00144338	2167.08	723.367	2167.08	723.367	3	14	1.1.1.3011.22	1	39.8977	5069.72	39.9771
	tr|C0NS16|C0NS16_AJECG	DnaK-type molecular chaperone bipA OS=Ajellomyces capsulatus (strain G186AR / H82 / ATCC MYA-2454 / RMSCC 2432) GN=HCBG_05946 PE=3 SV=1	99	DAGTIAGLNVLR			-0.00364354	1198.66	600.339	1198.67	600.341	2	8	1.1.1.3268.9	1	40.0141	845.293	40.1044
	tr|C0NS16|C0NS16_AJECG	DnaK-type molecular chaperone bipA OS=Ajellomyces capsulatus (strain G186AR / H82 / ATCC MYA-2454 / RMSCC 2432) GN=HCBG_05946 PE=3 SV=1	98.92	QATKDAGTIAGLNVLR	Gln->pyro-Glu@N-term	missed K-D@4	0.000203805	1609.88	805.947	1609.88	805.947	2	10	1.1.1.3642.33	1	40.5193	2757.17	40.4376
	tr|C0NS16|C0NS16_AJECG	DnaK-type molecular chaperone bipA OS=Ajellomyces capsulatus (strain G186AR / H82 / ATCC MYA-2454 / RMSCC 2432) GN=HCBG_05946 PE=3 SV=1	97.44	TLRPVEQVLKDAK		missed K-D@10	0.00672806	1495.88	748.947	1495.87	748.943	2	6	1.1.1.2750.42	1	30.1269	193.08	30.0886
	tr|C0NS16|C0NS16_AJECG	DnaK-type molecular chaperone bipA OS=Ajellomyces capsulatus (strain G186AR / H82 / ATCC MYA-2454 / RMSCC 2432) GN=HCBG_05946 PE=3 SV=1	99	KSEIHDIVLVGGSTR		missed K-S@1	0.000576476	1609.88	537.634	1609.88	537.634	3	10	1.1.1.2790.15	1	28.763	713.059	28.7468
	tr|C0NS16|C0NS16_AJECG	DnaK-type molecular chaperone bipA OS=Ajellomyces capsulatus (strain G186AR / H82 / ATCC MYA-2454 / RMSCC 2432) GN=HCBG_05946 PE=3 SV=1	97.53	AKFEELNMDLFK	Formyl(K)@12	missed K-F@2	0.0132682	1511.75	504.923	1511.73	504.918	3	10	1.1.1.3332.2	1	43.2598	1363.85	43.3057
	tr|C0NS16|C0NS16_AJECG	DnaK-type molecular chaperone bipA OS=Ajellomyces capsulatus (strain G186AR / H82 / ATCC MYA-2454 / RMSCC 2432) GN=HCBG_05946 PE=3 SV=1	99	LSQEEIDRMVAEAAEFAEEDKAMK		missed R-M@8; missed K-A@21	-8.09689e-05	2739.27	685.826	2739.27	685.826	4	16	1.1.1.3313.7	1	55.1457	3088.27	55.1875
	tr|C0NYC6|C0NYC6_AJECG	Hsp70-like protein OS=Ajellomyces capsulatus (strain G186AR / H82 / ATCC MYA-2454 / RMSCC 2432) GN=HCBG_07920 PE=3 SV=1	96.4	TKDNNLLGKFELTGIPPAPR		missed K-D@2; missed K-F@9	-0.00295138	2180.19	727.738	2180.2	727.739	3	7	1.1.1.3357.24	0	43.1506	1317.81	43.2802
	tr|C0NS16|C0NS16_AJECG	DnaK-type molecular chaperone bipA OS=Ajellomyces capsulatus (strain G186AR / H82 / ATCC MYA-2454 / RMSCC 2432) GN=HCBG_05946 PE=3 SV=1	99	VQALLEEFFGGKK		missed K-K@12	-0.00658614	1464.79	733.403	1464.8	733.406	2	7	1.1.1.3143.26	1	46.5395	2315.92	46.667
	tr|C0NS16|C0NS16_AJECG	DnaK-type molecular chaperone bipA OS=Ajellomyces capsulatus (strain G186AR / H82 / ATCC MYA-2454 / RMSCC 2432) GN=HCBG_05946 PE=3 SV=1	99	ITPSYVAFTDDERLVGDAAKNQYAANPK		missed R-L@13; missed K-N@20	3.36777e-05	3053.51	764.385	3053.51	764.385	4	12	1.1.1.2941.29	1	39.7327	3469.62	39.7562
	tr|C0NS16|C0NS16_AJECG	DnaK-type molecular chaperone bipA OS=Ajellomyces capsulatus (strain G186AR / H82 / ATCC MYA-2454 / RMSCC 2432) GN=HCBG_05946 PE=3 SV=1	99	VVNEPTAAAIAYGLDKTGDER		missed K-T@16	0.001113	2189.1	730.707	2189.1	730.706	3	17	1.1.1.2966.18	1	37.6467	17629.4	37.5793
	tr|C0NS16|C0NS16_AJECG	DnaK-type molecular chaperone bipA OS=Ajellomyces capsulatus (strain G186AR / H82 / ATCC MYA-2454 / RMSCC 2432) GN=HCBG_05946 PE=3 SV=1	99	VQALLEEFFGGK			-7.91973e-05	1336.7	669.359	1336.7	669.359	2	8	1.1.1.3534.5	1	53.4995	966.582	53.4408
	tr|C0NS16|C0NS16_AJECG	DnaK-type molecular chaperone bipA OS=Ajellomyces capsulatus (strain G186AR / H82 / ATCC MYA-2454 / RMSCC 2432) GN=HCBG_05946 PE=3 SV=1	98.51	KSQIFSTAADNQPVVLIQVYEGERPMTK		missed K-S@1	0.0128228	3148.63	1050.55	3148.62	1050.55	3	7	1.1.1.3034.29	1	44.3925	1101.48	44.4076
	tr|C0NS16|C0NS16_AJECG	DnaK-type molecular chaperone bipA OS=Ajellomyces capsulatus (strain G186AR / H82 / ATCC MYA-2454 / RMSCC 2432) GN=HCBG_05946 PE=3 SV=1	99	SEIHDIVLVGGSTR			0.0013956	1481.79	494.936	1481.78	494.935	3	12	1.1.1.2849.5	1	31.7559	1469.16	31.6987
	tr|C0NS16|C0NS16_AJECG	DnaK-type molecular chaperone bipA OS=Ajellomyces capsulatus (strain G186AR / H82 / ATCC MYA-2454 / RMSCC 2432) GN=HCBG_05946 PE=3 SV=1	96.94	VKKSEIHDIVLVGGSTR		missed K-K@2; missed K-S@3	-0.000555163	1837.04	613.355	1837.04	613.355	3	7	1.1.1.2676.37	1	26.3539	872.33	26.4729
	tr|C0NS16|C0NS16_AJECG	DnaK-type molecular chaperone bipA OS=Ajellomyces capsulatus (strain G186AR / H82 / ATCC MYA-2454 / RMSCC 2432) GN=HCBG_05946 PE=3 SV=1	99	NALENYAFSLK			-0.00370049	1268.64	635.326	1268.64	635.327	2	11	1.1.1.3021.6	1	40.3839	3678.83	40.3265
	tr|C0NS16|C0NS16_AJECG	DnaK-type molecular chaperone bipA OS=Ajellomyces capsulatus (strain G186AR / H82 / ATCC MYA-2454 / RMSCC 2432) GN=HCBG_05946 PE=3 SV=1	99	SQIFSTAADNQPVVLIQVYEGERPMTK			0.0036901	3020.53	1007.85	3020.53	1007.85	3	11	1.1.1.3182.30	1	48.5154	3608.66	48.4837
	tr|C0NS16|C0NS16_AJECG	DnaK-type molecular chaperone bipA OS=Ajellomyces capsulatus (strain G186AR / H82 / ATCC MYA-2454 / RMSCC 2432) GN=HCBG_05946 PE=3 SV=1	97.96	SQIFSTAADNQPVVLIQVYEGERPMTKDNNLLGKFELTGIPPAPR		missed K-D@27; missed K-F@34	-0.00891882	4953.56	991.72	4953.57	991.721	5	6	1.1.1.3563.37	1	55.0023	1048.84	55.0701
	tr|C0NS16|C0NS16_AJECG	DnaK-type molecular chaperone bipA OS=Ajellomyces capsulatus (strain G186AR / H82 / ATCC MYA-2454 / RMSCC 2432) GN=HCBG_05946 PE=3 SV=1	99	VEVNGKDKVFTPEEVSAMVLGK	Deamidated(N)@4	missed K-D@6; missed K-V@8	0.0054348	2376.23	595.065	2376.22	595.063	4	9	1.1.1.3129.9	1	45.8209	1005.25	45.8102
	tr|C0NS16|C0NS16_AJECG	DnaK-type molecular chaperone bipA OS=Ajellomyces capsulatus (strain G186AR / H82 / ATCC MYA-2454 / RMSCC 2432) GN=HCBG_05946 PE=3 SV=1	99	TVTNAVVTVPAYFNDNQR			0.00537613	2008.01	670.343	2008	670.341	3	10	1.1.1.3269.12	1	40.0668	853.402	40.0542
	tr|C0NS16|C0NS16_AJECG	DnaK-type molecular chaperone bipA OS=Ajellomyces capsulatus (strain G186AR / H82 / ATCC MYA-2454 / RMSCC 2432) GN=HCBG_05946 PE=3 SV=1	99	LSSVAYPITSK			0.000288175	1164.64	583.327	1164.64	583.327	2	7	1.1.1.2718.22	1	28.4768	293.919	28.5061
P60712 SWISS-PROT:P60712 (Bos taurus) Actin_ cytoplasmic 1	P60712	SWISS-PROT:P60712 (Bos taurus) Actin cytoplasmic 1	99	DDIAALVVDNGSGMCKAGFAGDDAPR	Arg-add@N-term; Carbamidomethyl(D)@2; Carbamidomethyl(C)@15	cleaved D-D@N-term; missed K-A@16	-0.0134863	2834.29	945.772	2834.31	945.776	3	18	1.1.1.3940.21	1	55.6518	14292.6	55.6311
	P60712	SWISS-PROT:P60712 (Bos taurus) Actin cytoplasmic 1	99	TVLSGGTTMYPGIADR		cleaved N-T@N-term	0.00030896	1637.81	819.912	1637.81	819.911	2	12	1.1.1.3549.40	1	35.797	954.011	35.8114
	P60712	SWISS-PROT:P60712 (Bos taurus) Actin cytoplasmic 1	99	DDAPRAVFPSIVGRPR		cleaved G-D@N-term; missed R-A@5	0.000597318	1751.94	438.993	1751.94	438.993	4	9	1.1.1.3532.3	1	34.8963	1451.98	34.8394
	P60712	SWISS-PROT:P60712 (Bos taurus) Actin cytoplasmic 1	96.76	MDDDIAALVVDNGSGMCKAGFAGDDAPR	Delta:H(2)C(2)@N-term; Cation:K(D)@11; Carbamidomethyl(C)@17	missed K-A@18	-0.0274021	2931.2	978.073	2931.22	978.082	3	11	1.1.1.3785.44	1	50.1355	2071.31	50.1465
	P60712	SWISS-PROT:P60712 (Bos taurus) Actin cytoplasmic 1	99	TTGIVMDSGDGVTHTVPIYEGYALPHAILR			-0.00584536	3182.6	796.658	3182.61	796.659	4	14	1.1.1.3402.18	1	46.8044	1960.16	46.786
	P60712	SWISS-PROT:P60712 (Bos taurus) Actin cytoplasmic 1	98.12	DLYANTVLSGGTTMYPGIADR			0.00142389	2214.06	1108.04	2214.06	1108.04	2	6	1.1.1.3703.47	1	45.9779	330.71	45.9355
	P60712	SWISS-PROT:P60712 (Bos taurus) Actin cytoplasmic 1	95.86	DDDIAALVVDNGSGMCKAGFAGDDAPR	Protein Terminal Acetyl@N-term; No Carbamidomethyl(C)@16	cleaved M-D@N-term; missed K-A@17	0.00600838	2721.21	908.076	2721.2	908.074	3	13	1.1.1.3857.26	1	53.7703	11273.5	53.2874
	P60712	SWISS-PROT:P60712 (Bos taurus) Actin cytoplasmic 1	96.64	AVFPSIVGRPR	Carbamyl@N-term		-0.00177204	1240.7	621.358	1240.7	621.359	2	6	1.1.1.3600.10	1	40.7065	720.948	40.7458
	P60712	SWISS-PROT:P60712 (Bos taurus) Actin cytoplasmic 1	99	SSSLEKSYELPDGQVITIGNER		cleaved S-S@N-term; missed K-S@6	-0.00850725	2421.19	808.072	2421.2	808.075	3	7	1.1.1.3632.36	1	42.3632	414.647	42.3809
	P60712	SWISS-PROT:P60712 (Bos taurus) Actin cytoplasmic 1	98.53	MQKEITALAPSTMKIK		missed K-E@3; missed K-I@14	-0.00276395	1788.98	448.253	1788.98	448.253	4	8	1.1.1.3139.3	1	32.252	978.085	32.2463
	P60712	SWISS-PROT:P60712 (Bos taurus) Actin cytoplasmic 1	98.97	HQGVMVGMGQKDSYVGDEAQSKR		missed K-D@11; missed K-R@22	-0.000361818	2506.17	836.397	2506.17	836.397	3	7	1.1.1.2977.11	1	24.0781	150.497	24.0327
	P60712	SWISS-PROT:P60712 (Bos taurus) Actin cytoplasmic 1	99	HQGVMVGMGQKDSYVGDEAQSK		missed K-D@11	0.002226	2350.07	588.525	2350.07	588.524	4	13	1.1.1.2977.12	1	25.3627	803.697	25.434
	P60712	SWISS-PROT:P60712 (Bos taurus) Actin cytoplasmic 1	99	EITALAPSTMK			-0.000726246	1160.61	581.312	1160.61	581.313	2	8	1.1.1.3440.11	1	30.2647	298.539	30.2433
	sp|P53455|ACT_AJECG	Actin OS=Ajellomyces capsulatus (strain G186AR / H82 / ATCC MYA-2454 / RMSCC 2432) GN=HCBG_08711 PE=2 SV=2	98.94	SYELPDGQVITIGNER			-0.00316718	1789.88	895.948	1789.88	895.95	2	9	1.1.1.3489.46	0	43.1378	2490.13	43.1979
	P60712	SWISS-PROT:P60712 (Bos taurus) Actin cytoplasmic 1	99	ASSSSLEKSYELPDGQVITIGNER		cleaved A-A@N-term; missed K-S@8	-0.0028997	2579.27	860.764	2579.27	860.764	3	7	1.1.1.3627.41	1	42.1124	361.124	42.1259
	sp|P53455|ACT_AJECG	Actin OS=Ajellomyces capsulatus (strain G186AR / H82 / ATCC MYA-2454 / RMSCC 2432) GN=HCBG_08711 PE=2 SV=2	99	AGFAGDDAPRAVFPSIVGRPR		missed R-A@10	-0.00154818	2155.13	539.789	2155.13	539.789	4	19	1.1.1.3230.4	0	38.1097	13768.8	38.1042
	P60712	SWISS-PROT:P60712 (Bos taurus) Actin cytoplasmic 1	99	DDIAALVVDNGSGMCKAGFAGDDAPRAVFPSIVGRPRHQGVMVGMGQKDSYVGDEAQSKR	Carbamyl@N-term; Dicarbamidomethyl(D)@2; Carbamidomethyl(C)@15	cleaved D-D@N-term; missed K-A@16; missed R-A@26; missed R-H@37; missed K-D@48; missed K-R@59	-0.00322626	6446.08	921.875	6446.08	921.876	7	9	1.1.1.3769.45	1	46.9823	1124.06	46.8903
	P60712	SWISS-PROT:P60712 (Bos taurus) Actin cytoplasmic 1	95.96	CDVDIRKDLYANTVLSGGTTMYPGIADR	Carbamidomethyl(C)@1; Ammonia-loss(N)@12	missed R-K@6; missed K-D@7	0.000915745	3083.47	1028.83	3083.47	1028.83	3	9	1.1.1.3786.42	1	50.1846	609.606	50.1465
	P60712	SWISS-PROT:P60712 (Bos taurus) Actin cytoplasmic 1	99	MQKEITALAPSTMK		missed K-E@3	0.00126758	1547.81	516.943	1547.81	516.942	3	13	1.1.1.3066.4	0	29.8687	1021.95	29.8606
	P60712	SWISS-PROT:P60712 (Bos taurus) Actin cytoplasmic 1	99	VAPEEHPVLLTEAPLNPK			0.00154426	1953.06	652.027	1953.06	652.026	3	15	1.1.1.3166.10	0	34.9349	1299.8	34.9625
	P60712	SWISS-PROT:P60712 (Bos taurus) Actin cytoplasmic 1	99	HQGVMVGMGQKDSYVGDEAQSKRGILTLK		missed K-D@11; missed K-R@22; missed R-G@23	-0.00212361	3131.58	627.324	3131.59	627.324	5	8	1.1.1.3445.24	1	32.8416	462.428	32.8692
	P60712	SWISS-PROT:P60712 (Bos taurus) Actin cytoplasmic 1	99	AGFAGDDAPRAVFPSIVG		cleaved G-R@C-term; missed R-A@10	-0.00469696	1745.87	873.942	1745.87	873.944	2	8	1.1.1.3754.10	1	46.2005	864.483	46.2823
	P60712	SWISS-PROT:P60712 (Bos taurus) Actin cytoplasmic 1	95.28	SSSSLEKSYELPDGQVITIGNER		cleaved A-S@N-term; missed K-S@7	-0.00816676	2508.23	837.083	2508.23	837.085	3	8	1.1.1.3673.30	1	42.1007	490.325	42.1233
	sp|P53455|ACT_AJECG	Actin OS=Ajellomyces capsulatus (strain G186AR / H82 / ATCC MYA-2454 / RMSCC 2432) GN=HCBG_08711 PE=2 SV=2	99	IWHHTFYNELR			0.00742493	1514.75	505.924	1514.74	505.921	3	7	1.1.1.2752.11	1	30.2029	561.955	30.1395
	P60712	SWISS-PROT:P60712 (Bos taurus) Actin cytoplasmic 1	95.65	DDDIAALVVDNGSGMCKAGFAGDDAPRAVFPSIVGRPR	Protein Terminal Acetyl@N-term; Deamidated(N)@11; Carbamidomethyl(C)@16	cleaved M-D@N-term; missed K-A@17; missed R-A@27	0.00217235	3958.9	990.731	3958.89	990.731	4	11	1.1.1.3550.21	1	52.875	8262.67	52.9505
	P60712	SWISS-PROT:P60712 (Bos taurus) Actin cytoplasmic 1	95.86	DDDIAALVVDNGSGMCK	Protein Terminal Acetyl@N-term; No Carbamidomethyl(C)@16	cleaved M-D@N-term	-0.00219429	1763.77	882.891	1763.77	882.893	2	11	1.1.1.3861.23	1	53.9716	300.854	54.0001
	P60712	SWISS-PROT:P60712 (Bos taurus) Actin cytoplasmic 1	96.67	SLEKSYELPDGQVITIGNER		cleaved S-S@N-term; missed K-S@4	0.00801837	2247.15	750.056	2247.14	750.053	3	8	1.1.1.3677.25	1	42.301	794.23	42.4301
	sp|P53455|ACT_AJECG	Actin OS=Ajellomyces capsulatus (strain G186AR / H82 / ATCC MYA-2454 / RMSCC 2432) GN=HCBG_08711 PE=2 SV=2	98.62	AVLSLYASGR		cleaved Q-A@N-term	-0.00705204	1035.56	518.789	1035.57	518.793	2	7	1.1.1.3112.9	0	32.2072	198.63	32.1963
	P60712	SWISS-PROT:P60712 (Bos taurus) Actin cytoplasmic 1	99	AVFPSIVGRPRHQGVMVGMGQKDSYVGDEAQSKR		missed R-H@11; missed K-D@22; missed K-R@33	-0.0027364	3685.85	615.316	3685.86	615.317	6	9	1.1.1.3497.18	1	33.1442	1388.16	33.2275
	sp|P53455|ACT_AJECG	Actin OS=Ajellomyces capsulatus (strain G186AR / H82 / ATCC MYA-2454 / RMSCC 2432) GN=HCBG_08711 PE=2 SV=2	99	AGFAGDDAPR			-0.0020879	975.439	488.727	975.441	488.728	2	10	1.1.1.2801.4	0	18.0006	108.205	17.9671
	P60712	SWISS-PROT:P60712 (Bos taurus) Actin cytoplasmic 1	99	DDDIAALVVDNGSGMCKAGFAGDDAPRAVFPSIVGRPRHQGVMVGMGQKDSYVGDEAQSKR	Protein Terminal Acetyl@N-term; Carbamidomethyl(C)@16	cleaved M-D@N-term; missed K-A@17; missed R-A@27; missed R-H@38; missed K-D@49; missed K-R@60	0.0114281	6446.08	921.876	6446.07	921.874	7	9	1.1.1.3721.38	1	46.8743	756.003	46.586
tr|C0NN87|C0NN87_AJECG Centractin OS=Ajellomyces capsulatus (strain G186AR / H82 / ATCC MYA-2454 / RMSCC 2432) GN=HCBG_04214 PE=3 SV=1	sp|P53455|ACT_AJECG	Actin OS=Ajellomyces capsulatus (strain G186AR / H82 / ATCC MYA-2454 / RMSCC 2432) GN=HCBG_08711 PE=2 SV=2	98.62	AVLSLYASGR		cleaved Q-A@N-term	-0.00705204	1035.56	518.789	1035.57	518.793	2	7	1.1.1.3112.9	0	32.2072	198.63	32.1963
tr|C0NBB3|C0NBB3_AJECG Peptidyl-prolyl cis-trans isomerase OS=Ajellomyces capsulatus (strain G186AR / H82 / ATCC MYA-2454 / RMSCC 2432) GN=HCBG_00409 PE=3 SV=1	tr|C0NBB3|C0NBB3_AJECG	Peptidyl-prolyl cis-trans isomerase OS=Ajellomyces capsulatus (strain G186AR / H82 / ATCC MYA-2454 / RMSCC 2432) GN=HCBG_00409 PE=3 SV=1	99	TAENFRALCTGEKGFGYKDSIFHR	Carbamidomethyl(C)@9	missed R-A@6; missed K-G@13; missed K-D@18	0.00732772	2803.36	701.847	2803.35	701.845	4	14	1.1.1.3167.10	1	34.9879	2282.51	35.0122
	tr|C0NBB3|C0NBB3_AJECG	Peptidyl-prolyl cis-trans isomerase OS=Ajellomyces capsulatus (strain G186AR / H82 / ATCC MYA-2454 / RMSCC 2432) GN=HCBG_00409 PE=3 SV=1	99	SIYGEKFADENFKCTHEGPGMLSMANAGPNTNGSQFFITTAK	Carbamidomethyl(C)@14; Dehydrated(T)@15; Deamidated(N)@32	missed K-F@6; missed K-C@13	0.052938	4550.11	1138.54	4550.06	1138.52	4	15	1.1.1.3060.46	1	45.7029	4485.65	45.708
	tr|C0NBB3|C0NBB3_AJECG	Peptidyl-prolyl cis-trans isomerase OS=Ajellomyces capsulatus (strain G186AR / H82 / ATCC MYA-2454 / RMSCC 2432) GN=HCBG_00409 PE=3 SV=1	99	GFGYKDSIFHR		missed K-D@5	-0.000654336	1325.65	442.891	1325.65	442.891	3	9	1.1.1.3183.3	1	30.6542	268.089	30.6993
	tr|C0NBB3|C0NBB3_AJECG	Peptidyl-prolyl cis-trans isomerase OS=Ajellomyces capsulatus (strain G186AR / H82 / ATCC MYA-2454 / RMSCC 2432) GN=HCBG_00409 PE=3 SV=1	99	DIESAGSSSGAIK			-0.001172	1220.59	611.301	1220.59	611.302	2	10	1.1.1.2598.4	1	19.1074	288.754	18.8794
	tr|C0NBB3|C0NBB3_AJECG	Peptidyl-prolyl cis-trans isomerase OS=Ajellomyces capsulatus (strain G186AR / H82 / ATCC MYA-2454 / RMSCC 2432) GN=HCBG_00409 PE=3 SV=1	97.01	TRTFFEVEYADPAQPNK		cleaved M-T@N-term; missed R-T@2	0.00140461	2011.97	1006.99	2011.96	1006.99	2	9	1.1.1.2870.49	1	36.1946	6351.81	36.1512
	tr|C0NBB3|C0NBB3_AJECG	Peptidyl-prolyl cis-trans isomerase OS=Ajellomyces capsulatus (strain G186AR / H82 / ATCC MYA-2454 / RMSCC 2432) GN=HCBG_00409 PE=3 SV=1	99	DIESAGSSSGAIKTSIKPK		missed K-T@13	-0.00375346	1874.99	469.755	1874.99	469.756	4	9	1.1.1.2928.2	1	22.8562	168.083	22.8495
	tr|C0NBB3|C0NBB3_AJECG	Peptidyl-prolyl cis-trans isomerase OS=Ajellomyces capsulatus (strain G186AR / H82 / ATCC MYA-2454 / RMSCC 2432) GN=HCBG_00409 PE=3 SV=1	95.83	VIPDFMLQ		cleaved Q-G@C-term	-0.00104829	961.493	481.754	961.494	481.754	2	6	1.1.1.3168.2	1	47.783	865.093	47.7781
	tr|C0NBB3|C0NBB3_AJECG	Peptidyl-prolyl cis-trans isomerase OS=Ajellomyces capsulatus (strain G186AR / H82 / ATCC MYA-2454 / RMSCC 2432) GN=HCBG_00409 PE=3 SV=1	97.1	TRTFFEVEYADPAQPNKSTVGRIEFELFSDVVPK		cleaved M-T@N-term; missed R-T@2; missed K-S@17; missed R-I@22	0.00142099	3915.97	784.201	3915.97	784.201	5	7	1.1.1.3249.13	1	55.2404	8325.91	55.5813
	tr|C0NBB3|C0NBB3_AJECG	Peptidyl-prolyl cis-trans isomerase OS=Ajellomyces capsulatus (strain G186AR / H82 / ATCC MYA-2454 / RMSCC 2432) GN=HCBG_00409 PE=3 SV=1	97.14	TSWLDGKHVVFGKVVECPSTR	Carbamidomethyl(C)@17; Ser->LacticAcid(S)@19; Deamidated(R)@21	missed K-H@7; missed K-V@13	0.0106868	2387.21	796.742	2387.19	796.739	3	14	1.1.1.3189.13	1	36.0818	2175.89	36.1086
	tr|C0NBB3|C0NBB3_AJECG	Peptidyl-prolyl cis-trans isomerase OS=Ajellomyces capsulatus (strain G186AR / H82 / ATCC MYA-2454 / RMSCC 2432) GN=HCBG_00409 PE=3 SV=1	95.45	QSMDVVRDIESAGSSSGAIK		missed R-D@7	-0.00630032	2035.98	679.667	2035.98	679.669	3	10	1.1.1.3236.15	1	38.4204	2185.32	38.4038
	tr|C0NBB3|C0NBB3_AJECG	Peptidyl-prolyl cis-trans isomerase OS=Ajellomyces capsulatus (strain G186AR / H82 / ATCC MYA-2454 / RMSCC 2432) GN=HCBG_00409 PE=3 SV=1	99	CTHEGPGMLSMANAGPNTNGSQFFITTAK	Carbamidomethyl(C)@1; Dehydrated(S)@10; Deamidated(N)@19		0.0554248	3021.4	1008.14	3021.34	1008.12	3	13	1.1.1.3048.42	1	45.0951	2832.65	45.1077
	tr|C0NBB3|C0NBB3_AJECG	Peptidyl-prolyl cis-trans isomerase OS=Ajellomyces capsulatus (strain G186AR / H82 / ATCC MYA-2454 / RMSCC 2432) GN=HCBG_00409 PE=3 SV=1	96.6	QSMDVVRDIESAGSSSGAIKTSIKPK	Gln->pyro-Glu@N-term	missed R-D@7; missed K-T@20	0.0322181	2673.4	669.356	2673.36	669.348	4	7	1.1.1.3340.16	1	42.287	306.964	42.2702
	tr|C0NBB3|C0NBB3_AJECG	Peptidyl-prolyl cis-trans isomerase OS=Ajellomyces capsulatus (strain G186AR / H82 / ATCC MYA-2454 / RMSCC 2432) GN=HCBG_00409 PE=3 SV=1	99	LGPNQKQSMDVVRDIESAGSSSGAIK		missed K-Q@6; missed R-D@13	-0.00918904	2673.33	669.34	2673.34	669.342	4	12	1.1.1.3247.7	1	38.962	2935.19	39.0038
	tr|C0NBB3|C0NBB3_AJECG	Peptidyl-prolyl cis-trans isomerase OS=Ajellomyces capsulatus (strain G186AR / H82 / ATCC MYA-2454 / RMSCC 2432) GN=HCBG_00409 PE=3 SV=1	97.05	VIPDFMLQGGDFTRGN		cleaved N-G@C-term; missed R-G@14	-0.00140521	1765.84	883.929	1765.85	883.93	2	10	1.1.1.3504.34	1	46.7381	1440.49	46.7574
	tr|C0NBB3|C0NBB3_AJECG	Peptidyl-prolyl cis-trans isomerase OS=Ajellomyces capsulatus (strain G186AR / H82 / ATCC MYA-2454 / RMSCC 2432) GN=HCBG_00409 PE=3 SV=1	95.84	IEFELFSDVVPK			-0.00668158	1421.74	711.876	1421.74	711.879	2	6	1.1.1.3211.8	0	53.309	1612.61	53.2999
	tr|C0NBB3|C0NBB3_AJECG	Peptidyl-prolyl cis-trans isomerase OS=Ajellomyces capsulatus (strain G186AR / H82 / ATCC MYA-2454 / RMSCC 2432) GN=HCBG_00409 PE=3 SV=1	97.84	TFFEVEYADPAQPNKSTVGR		missed K-S@15	0.00466678	2255.09	752.704	2255.09	752.703	3	8	1.1.1.2950.29	1	36.8569	2586.23	36.7802
	tr|C0NBB3|C0NBB3_AJECG	Peptidyl-prolyl cis-trans isomerase OS=Ajellomyces capsulatus (strain G186AR / H82 / ATCC MYA-2454 / RMSCC 2432) GN=HCBG_00409 PE=3 SV=1	98.26	LGPNQKQSMDVVRDIESAGSSSGAIKTSIKPK		missed K-Q@6; missed R-D@13; missed K-T@26	0.00438226	3327.75	555.632	3327.75	555.632	6	9	1.1.1.3319.3	1	37.4636	5063.38	37.5088
	tr|C0NBB3|C0NBB3_AJECG	Peptidyl-prolyl cis-trans isomerase OS=Ajellomyces capsulatus (strain G186AR / H82 / ATCC MYA-2454 / RMSCC 2432) GN=HCBG_00409 PE=3 SV=1	95.5	VIPDFMLQGGDFTRGNGTGGK	Deamidated(N)@16	missed R-G@14	0.00138405	2167.04	723.353	2167.04	723.353	3	9	1.1.1.2991.19	1	42.2269	24118.3	42.508
	tr|C0NBB3|C0NBB3_AJECG	Peptidyl-prolyl cis-trans isomerase OS=Ajellomyces capsulatus (strain G186AR / H82 / ATCC MYA-2454 / RMSCC 2432) GN=HCBG_00409 PE=3 SV=1	98.21	IEFELFSDVVPKTAENFR		missed K-T@12	-0.000817859	2140.08	714.368	2140.08	714.369	3	7	1.1.1.3611.8	1	52.142	799.065	52.183
	tr|C0NBB3|C0NBB3_AJECG	Peptidyl-prolyl cis-trans isomerase OS=Ajellomyces capsulatus (strain G186AR / H82 / ATCC MYA-2454 / RMSCC 2432) GN=HCBG_00409 PE=3 SV=1	99	TFFEVEYADPAQPNK			-0.00344258	1754.81	878.413	1754.82	878.415	2	10	1.1.1.3259.24	1	39.5915	481.588	39.6033
	tr|C0NBB3|C0NBB3_AJECG	Peptidyl-prolyl cis-trans isomerase OS=Ajellomyces capsulatus (strain G186AR / H82 / ATCC MYA-2454 / RMSCC 2432) GN=HCBG_00409 PE=3 SV=1	97.24	TRTFFEVEYADPAQPNKSTVGR		cleaved M-T@N-term; missed R-T@2; missed K-S@17	-0.00160609	2512.23	629.066	2512.23	629.066	4	8	1.1.1.2890.25	1	33.8482	8524.98	33.9762
	tr|C0NBB3|C0NBB3_AJECG	Peptidyl-prolyl cis-trans isomerase OS=Ajellomyces capsulatus (strain G186AR / H82 / ATCC MYA-2454 / RMSCC 2432) GN=HCBG_00409 PE=3 SV=1	98.33	STVGRIEFELFSDVVPK		missed R-I@5	0.00477857	1922.02	962.017	1922.01	962.015	2	6	1.1.1.3288.30	1	53.893	1681.17	53.8149
	tr|C0NBB3|C0NBB3_AJECG	Peptidyl-prolyl cis-trans isomerase OS=Ajellomyces capsulatus (strain G186AR / H82 / ATCC MYA-2454 / RMSCC 2432) GN=HCBG_00409 PE=3 SV=1	99	TSWLDGKHVVFGK		missed K-H@7	0.00760343	1472.79	491.936	1472.78	491.933	3	10	1.1.1.3153.3	1	34.2679	2370.78	34.363
	tr|C0NBB3|C0NBB3_AJECG	Peptidyl-prolyl cis-trans isomerase OS=Ajellomyces capsulatus (strain G186AR / H82 / ATCC MYA-2454 / RMSCC 2432) GN=HCBG_00409 PE=3 SV=1	96.53	ALCTGEKGFGYKDSIFHR	Carbamidomethyl(C)@3	missed K-G@7; missed K-D@12	-0.000568937	2085.01	522.26	2085.01	522.26	4	6	1.1.1.3195.12	1	31.2667	9946.09	31.4063
	tr|C0NBB3|C0NBB3_AJECG	Peptidyl-prolyl cis-trans isomerase OS=Ajellomyces capsulatus (strain G186AR / H82 / ATCC MYA-2454 / RMSCC 2432) GN=HCBG_00409 PE=3 SV=1	99	FADENFK			-0.00117123	869.391	435.703	869.392	435.703	2	7	1.1.1.2648.3	0	21.5928	111.145	21.6312
	tr|C0NBB3|C0NBB3_AJECG	Peptidyl-prolyl cis-trans isomerase OS=Ajellomyces capsulatus (strain G186AR / H82 / ATCC MYA-2454 / RMSCC 2432) GN=HCBG_00409 PE=3 SV=1	96.04	FADENFKCTHEGPGMLSMANAGPNTNGSQFFITTAK	Carbamidomethyl(C)@8; Dehydrated(T)@9; Deamidated(N)@26	missed K-C@7	0.0600511	3872.78	969.203	3872.72	969.188	4	11	1.1.1.3053.23	1	45.3379	7272.23	45.558
	tr|C0NBB3|C0NBB3_AJECG	Peptidyl-prolyl cis-trans isomerase OS=Ajellomyces capsulatus (strain G186AR / H82 / ATCC MYA-2454 / RMSCC 2432) GN=HCBG_00409 PE=3 SV=1	98.22	TRTFFEVEYADPAQPNKSTVGRIEFELFSDVVPKTAENFR		cleaved M-T@N-term; missed R-T@2; missed K-S@17; missed R-I@22; missed K-T@34	-0.00358335	4634.3	773.391	4634.31	773.392	6	9	1.1.1.3583.15	1	56.0051	10818.2	55.683
	tr|C0NBB3|C0NBB3_AJECG	Peptidyl-prolyl cis-trans isomerase OS=Ajellomyces capsulatus (strain G186AR / H82 / ATCC MYA-2454 / RMSCC 2432) GN=HCBG_00409 PE=3 SV=1	95.07	VIPDFMLQGGDFTR			0.00374241	1594.79	798.4	1594.78	798.398	2	7	1.1.1.3184.23	1	48.6066	1838.18	48.4837
	tr|C0NBB3|C0NBB3_AJECG	Peptidyl-prolyl cis-trans isomerase OS=Ajellomyces capsulatus (strain G186AR / H82 / ATCC MYA-2454 / RMSCC 2432) GN=HCBG_00409 PE=3 SV=1	99	VIPDFMLQGGDFTRGNGTGGKSIYGEK	Deamidated(N)@16	missed R-G@14; missed K-S@21	-0.00286977	2844.37	712.1	2844.38	712.101	4	10	1.1.1.3319.20	1	42.6173	3760.31	42.5476
	tr|C0NBB3|C0NBB3_AJECG	Peptidyl-prolyl cis-trans isomerase OS=Ajellomyces capsulatus (strain G186AR / H82 / ATCC MYA-2454 / RMSCC 2432) GN=HCBG_00409 PE=3 SV=1	99	SIYGEKFADENFK		missed K-F@6	0.00120549	1546.73	516.585	1546.73	516.584	3	12	1.1.1.2837.12	0	31.1524	1594.06	31.19
[truncated: 5,352 more rows]
[truncated: 2 more columns]
