# Supplementary material for: Antibody Binding Alters the Characteristics and Contents of Extracellular Vesicles Released by Histoplasma capsulatum
Source: mSphere. 2016 Mar 30;1(2):e00085-15. doi: 10.1128/mSphere.00085-15 (PMC4894687; doi:10.1128/mSphere.00085-15)
Supplement: Table S3 [file sph002162053st3.xlsx]

## Sheet: Table S3
Table S3 - Identifed protein and protein groups.
Protein group	Protein number	Number of peptides	Uniprot Accession	FASTA heading	Gene names	Length	Interpro_id	Interpro_name	Pfam_id	Pfam_name	GeneOntology_id	GeneOntology_name	PANTHER_id	PANTHER_name
1	1	126	C0NBV8	tr|C0NBV8|C0NBV8_AJECG Heat shock protein OS=Ajellomyces capsulatus (strain G186AR / H82 / ATCC MYA-2454 / RMSCC 2432) GN=HCBG_00604 PE=3 SV=1	HCBG_00604	1482	IPR001404 IPR000038 IPR019805 IPR020575 IPR027417 IPR020568 IPR003594	Hsp90_N Ribosomal_S5_D2-typ_fold Hsp90_fam Heat_shock_protein_90_CS P-loop_NTPase HATPase_ATP-bd Cell_div_GTP-bd	PF00183 PF00735	HSP90 Septin	GO:0006457 GO:0005524 GO:0006950 GO:0005525 GO:0007049	P:cell cycle P:response to stress P:protein folding F:GTP binding F:ATP binding	PTHR11528	PTHR11528
2	1	84	C0P0B3	tr|C0P0B3|C0P0B3_AJECG Hsp60-like protein OS=Ajellomyces capsulatus (strain G186AR / H82 / ATCC MYA-2454 / RMSCC 2432) GN=HCBG_08832 PE=3 SV=1	HCBG_08832	590	IPR002423 IPR027409 IPR018370 IPR027413 IPR001844	Chaperonin_Cpn60_CS Chaprnin_Cpn60 Cpn60/TCP-1 GroEL-like_apical_dom GROEL-like_equatorial	PF00118	Cpn60_TCP1	GO:0005524 GO:0005737 GO:0042026	P:protein refolding C:cytoplasm F:ATP binding	PTHR11353	PTHR11353
3	1	73	C0P141	tr|C0P141|C0P141_AJECG Allergen Asp f 4 OS=Ajellomyces capsulatus (strain G186AR / H82 / ATCC MYA-2454 / RMSCC 2432) GN=HCBG_09121 PE=4 SV=1	HCBG_09121	248
4	1	71	C0P0C5	tr|C0P0C5|C0P0C5_AJECG ATP synthase subunit beta OS=Ajellomyces capsulatus (strain G186AR / H82 / ATCC MYA-2454 / RMSCC 2432) GN=HCBG_08844 PE=3 SV=1	HCBG_08844	522	IPR000793 IPR005722 IPR004100 IPR027417 IPR020003 IPR003593 IPR000194 IPR024034	AAA+_ATPase ATPase_F1-cplx_bsu P-loop_NTPase ATPase_F1/V1/A1_a/bsu_nucl-bd ATPase_F1_bsu/V1_C ATPase_F1/V1/A1-cplx_a/bsu_C ATPase_F1_a/bsu_N ATPase_a/bsu_AS	PF02874 PF00006 PF00306	ATP-synt_ab ATP-synt_ab_N ATP-synt_ab_C	GO:0015986 GO:0045261 GO:0015991 GO:0005524 GO:0006200 GO:0046933	P:ATP hydrolysis coupled proton transport F:proton-transporting ATP synthase activity, rotational mechanism P:ATP synthesis coupled proton transport F:ATP binding C:proton-transporting ATP synthase complex, catalytic core F(1) P:ATP catabolic process	PTHR15184:SF8	PTHR15184:SF8
5	1	59	C0ND43	tr|C0ND43|C0ND43_AJECG Cell wall synthesis protein OS=Ajellomyces capsulatus (strain G186AR / H82 / ATCC MYA-2454 / RMSCC 2432) GN=HCBG_01039 PE=4 SV=1	HCBG_01039	423	IPR005556	SUN	PF03856	SUN
6	1	59	C0NDI4	tr|C0NDI4|C0NDI4_AJECG Beta-glucosidase OS=Ajellomyces capsulatus (strain G186AR / H82 / ATCC MYA-2454 / RMSCC 2432) GN=HCBG_01927 PE=4 SV=1	HCBG_01927	580	IPR017853 IPR013781	Glyco_hydro_catalytic_dom Glycoside_hydrolase_SF			GO:0005975	P:carbohydrate metabolic process
7	1	57	C0NYC6	tr|C0NYC6|C0NYC6_AJECG Hsp70-like protein OS=Ajellomyces capsulatus (strain G186AR / H82 / ATCC MYA-2454 / RMSCC 2432) GN=HCBG_07920 PE=3 SV=1	HCBG_07920	653	IPR018181 IPR013126	Heat_shock_70_CS Hsp_70_fam	PF00012	HSP70	GO:0005524	F:ATP binding
8	1	54	C0NKE9	tr|C0NKE9|C0NKE9_AJECG Beta-glucosidase OS=Ajellomyces capsulatus (strain G186AR / H82 / ATCC MYA-2454 / RMSCC 2432) GN=HCBG_03629 PE=3 SV=1	HCBG_03629	302	IPR017853 IPR000490 IPR013781	Glyco_hydro_catalytic_dom Glycoside_hydrolase_SF Glyco_hydro_17	PF00332	Glyco_hydro_17	GO:0004553 GO:0005975	P:carbohydrate metabolic process F:hydrolase activity, hydrolyzing O-glycosyl compounds
9	1	50	C0NAT6	tr|C0NAT6|C0NAT6_AJECG Putative uncharacterized protein OS=Ajellomyces capsulatus (strain G186AR / H82 / ATCC MYA-2454 / RMSCC 2432) GN=HCBG_00232 PE=4 SV=1	HCBG_00232	379	IPR002227 IPR008922	Tyrosinase Unchr_di-copper_centre	PF00264	Tyrosinase	GO:0046872 GO:0055114 GO:0016491	F:oxidoreductase activity P:oxidation-reduction process F:metal ion binding
10	1	50	C0NSW3	tr|C0NSW3|C0NSW3_AJECG Aldehyde dehydrogenase OS=Ajellomyces capsulatus (strain G186AR / H82 / ATCC MYA-2454 / RMSCC 2432) GN=HCBG_06243 PE=3 SV=1	HCBG_06243	496	IPR016161 IPR015590 IPR016162 IPR016160 IPR016163	Ald_DH/histidinol_DH Aldehyde_DH_dom Ald_DH_N Ald_DH_CS Ald_DH_C	PF00171	Aldedh	GO:0016620	F:oxidoreductase activity, acting on the aldehyde or oxo group of donors, NAD or NADP as acceptor
11	1	48	C0NRN1	tr|C0NRN1|C0NRN1_AJECG Glyceraldehyde-3-phosphate dehydrogenase OS=Ajellomyces capsulatus (strain G186AR / H82 / ATCC MYA-2454 / RMSCC 2432) GN=HCBG_05811 PE=3 SV=1	HCBG_05811	337	IPR020829 IPR020831 IPR006424 IPR020830 IPR016040 IPR020828	NAD(P)-bd_dom GlycerAld_3-P_DH_cat GlycerAld_3-P_DH_NAD(P)-bd Glyceraldehyde-3-P_DH_1 GlycerAld_3-P_DH_AS GlycerAld/Erythrose_P_DH	PF02800 PF00044	Gp_dh_N Gp_dh_C	GO:0050661 GO:0006006 GO:0051287 GO:0004365	P:glucose metabolic process F:NAD binding F:NADP binding F:glyceraldehyde-3-phosphate dehydrogenase (NAD+) (phosphorylating) activity	PTHR10836	PTHR10836
12	1	45	C0NAB0	tr|C0NAB0|C0NAB0_AJECG Enolase OS=Ajellomyces capsulatus (strain G186AR / H82 / ATCC MYA-2454 / RMSCC 2432) GN=HCBG_00056 PE=3 SV=1	HCBG_00056	438	IPR000941 IPR020810 IPR020809 IPR020811	Enolase_N Enolase_C Enolase_CS Enolase	PF03952 PF00113	Enolase_C Enolase_N	GO:0000287 GO:0004634 GO:0000015 GO:0006096	F:phosphopyruvate hydratase activity P:glycolysis C:phosphopyruvate hydratase complex F:magnesium ion binding	PTHR11902	PTHR11902
13	1	45	C0NIW4	tr|C0NIW4|C0NIW4_AJECG Cobalamin-independent methionine synthase MetH/D OS=Ajellomyces capsulatus (strain G186AR / H82 / ATCC MYA-2454 / RMSCC 2432) GN=HCBG_02371 PE=3 SV=1	HCBG_02371	774	IPR013215 IPR006276 IPR002629	Methionine_synth Cobalamin-indep_Met_synthase Cbl-indep_Met_Synth_N	PF08267 PF01717	Meth_synt_1 Meth_synt_2	GO:0008270 GO:0032259 GO:0003871 GO:0009086	F:zinc ion binding F:5-methyltetrahydropteroyltriglutamate-homocysteine S-methyltransferase activity P:methionine biosynthetic process P:methylation
14	1	45	C0NSN4	tr|C0NSN4|C0NSN4_AJECG Elongation factor 2 OS=Ajellomyces capsulatus (strain G186AR / H82 / ATCC MYA-2454 / RMSCC 2432) GN=HCBG_06164 PE=4 SV=1	HCBG_06164	843	IPR027417 IPR000795 IPR005517 IPR005225 IPR000640 IPR004161 IPR020568 IPR009022 IPR014721 IPR009000	Transl_elong_EFTu/EF1A_2 P-loop_NTPase Ribosomal_S5_D2-typ_fold Transl_B-barrel EF_GTP-bd_dom EFG_III-V Small_GTP-bd_dom Ribosomal_S5_D2-typ_fold_subgr EFG_V Transl_elong_EFG/EF2_IV	PF14492 PF03764 PF03144 PF00009 PF00679	EFG_C EFG_II GTP_EFTU_D2 GTP_EFTU EFG_IV	GO:0006184 GO:0003746 GO:0005525 GO:0003924	F:GTPase activity F:GTP binding P:GTP catabolic process F:translation elongation factor activity
15	1	44	C0NUY1	tr|C0NUY1|C0NUY1_AJECG Fructose 1_6-biphosphate aldolase OS=Ajellomyces capsulatus (strain G186AR / H82 / ATCC MYA-2454 / RMSCC 2432) GN=HCBG_06745 PE=4 SV=1	HCBG_06745	360	IPR013785 IPR000771 IPR006411	Aldolase_TIM Fruct_bisP_bact Ketose_bisP_aldolase_II	PF01116	F_bP_aldolase	GO:0004332 GO:0006096 GO:0008270	P:glycolysis F:zinc ion binding F:fructose-bisphosphate aldolase activity
16	1	40	C0NCH9	tr|C0NCH9|C0NCH9_AJECG Disulfidisomerase OS=Ajellomyces capsulatus (strain G186AR / H82 / ATCC MYA-2454 / RMSCC 2432) GN=HCBG_00825 PE=3 SV=1	HCBG_00825	540	IPR005746 IPR005788 IPR005792 IPR013766 IPR012336 IPR017937	Thioredoxin_CS Thioredoxin Disulphide_isomerase Thioredoxin_domain Prot_disulphide_isomerase Thioredoxin-like_fold	PF00085	Thioredoxin	GO:0015035 GO:0006662 GO:0005783 GO:0016853 GO:0055114 GO:0045454	F:isomerase activity C:endoplasmic reticulum P:cell redox homeostasis F:protein disulfide oxidoreductase activity P:glycerol ether metabolic process P:oxidation-reduction process
17	1	39	C0NG75	tr|C0NG75|C0NG75_AJECG ATP synthase subunit alpha OS=Ajellomyces capsulatus (strain G186AR / H82 / ATCC MYA-2454 / RMSCC 2432) GN=HCBG_01891 PE=3 SV=1	HCBG_01891	554	IPR000793 IPR005294 IPR020003 IPR004100 IPR027417 IPR000194 IPR023366	ATPase_asu-like ATPase_F1/V1/A1-cplx_a/bsu_C ATPase_F1_a/bsu_N P-loop_NTPase ATPase_F1-cplx_asu ATPase_F1/V1/A1_a/bsu_nucl-bd ATPase_a/bsu_AS	PF02874 PF00006 PF00306	ATP-synt_ab ATP-synt_ab_N ATP-synt_ab_C	GO:0045261 GO:0015986 GO:0015991 GO:0005524 GO:0006200 GO:0046933 GO:0046961	F:proton-transporting ATPase activity, rotational mechanism P:ATP hydrolysis coupled proton transport F:proton-transporting ATP synthase activity, rotational mechanism P:ATP synthesis coupled proton transport C:proton-transporting ATP synthase complex, ca	PTHR15184:SF3	PTHR15184:SF3
18	1	38	C0NW75	tr|C0NW75|C0NW75_AJECG Chitinase OS=Ajellomyces capsulatus (strain G186AR / H82 / ATCC MYA-2454 / RMSCC 2432) GN=HCBG_07405 PE=3 SV=1	HCBG_07405	621	IPR001579 IPR001223 IPR011583 IPR017853 IPR013781	Chitinase_II Glyco_hydro_18_chit_AS Glyco_hydro_catalytic_dom Glyco_hydro18cat Glycoside_hydrolase_SF	PF00704	Glyco_hydro_18	GO:0006032 GO:0005975 GO:0004568	P:carbohydrate metabolic process P:chitin catabolic process F:chitinase activity
19	1	37	P40911	sp|P40911|EF1A_AJECG Elongation factor 1-alpha OS=Ajellomyces capsulatus (strain G186AR / H82 / ATCC MYA-2454 / RMSCC 2432) GN=TEF PE=2 SV=1	TEF HCBG_06718	460
20	1	37	C0NMF2	tr|C0NMF2|C0NMF2_AJECG Fimbrin OS=Ajellomyces capsulatus (strain G186AR / H82 / ATCC MYA-2454 / RMSCC 2432) GN=HCBG_04682 PE=4 SV=1	HCBG_04682	642	IPR001589 IPR011992 IPR001715 IPR002048	Actinin_actin-bd_CS EF_hand_dom EF-hand-dom_pair CH-domain	PF00307	CH	GO:0005509	F:calcium ion binding
21	1	35	C0NH60	tr|C0NH60|C0NH60_AJECG Aconitase OS=Ajellomyces capsulatus (strain G186AR / H82 / ATCC MYA-2454 / RMSCC 2432) GN=HCBG_02682 PE=4 SV=1	HCBG_02682	778	IPR018136 IPR001030 IPR000573 IPR015932 IPR006248 IPR015928 IPR015937 IPR015931	Aconitase/IPMdHydase_lsu_aba_2 Acnase/IPM_dHydase_lsu_aba_1/3 Acoase/IPM_deHydtase Aconitase_mito-like Acoase/IPM_deHydtase_lsu_aba Aconitase/3IPM_dehydase_swvl Aconitase_4Fe-4S_BS AconitaseA/IPMdHydase_ssu_swvl	PF00694 PF00330	Aconitase_C Aconitase	GO:0006099 GO:0003994 GO:0051539	P:tricarboxylic acid cycle F:aconitate hydratase activity F:4 iron, 4 sulfur cluster binding	PTHR11670 PTHR11670:SF5	PTHR11670 PTHR11670:SF5
22	1	35	P53455	sp|P53455|ACT_AJECG Actin OS=Ajellomyces capsulatus (strain G186AR / H82 / ATCC MYA-2454 / RMSCC 2432) GN=HCBG_08711 PE=2 SV=2	HCBG_08711	375
23	1	34	C0NHJ7	tr|C0NHJ7|C0NHJ7_AJECG Glucosidase I OS=Ajellomyces capsulatus (strain G186AR / H82 / ATCC MYA-2454 / RMSCC 2432) GN=HCBG_02819 PE=4 SV=1	HCBG_02819	896	IPR004888 IPR008928	Glycoside_hydrolase_63 6-hairpin_glycosidase-like	PF03200	Glyco_hydro_63	GO:0004573 GO:0009311	F:mannosyl-oligosaccharide glucosidase activity P:oligosaccharide metabolic process	PTHR10412	PTHR10412
24	1	32	C0NF61	tr|C0NF61|C0NF61_AJECG Cell division control protein OS=Ajellomyces capsulatus (strain G186AR / H82 / ATCC MYA-2454 / RMSCC 2432) GN=HCBG_01527 PE=4 SV=1	HCBG_01527	751	IPR003593 IPR003959 IPR003960 IPR009010 IPR004201 IPR027417 IPR003338	AAA+_ATPase CDC4_N-term_subdom Cdc48_dom2 ATPase_AAA_core P-loop_NTPase ATPase_AAA_CS Asp_de-COase-like_dom	PF00004 PF02933 PF02359	CDC48_2 AAA CDC48_N	GO:0005524 GO:0008152 GO:0051301 GO:0017111	P:metabolic process F:nucleoside-triphosphatase activity P:cell division F:ATP binding
24	2	5	C0NF62	tr|C0NF62|C0NF62_AJECG Putative uncharacterized protein OS=Ajellomyces capsulatus (strain G186AR / H82 / ATCC MYA-2454 / RMSCC 2432) GN=HCBG_01528 PE=4 SV=1	HCBG_01528	99	IPR009010 IPR003338	CDC4_N-term_subdom Asp_de-COase-like_dom	PF02359	CDC48_N
25	1	31	C0NAG1	tr|C0NAG1|C0NAG1_AJECG Pyruvate carboxylase OS=Ajellomyces capsulatus (strain G186AR / H82 / ATCC MYA-2454 / RMSCC 2432) GN=HCBG_00107 PE=3 SV=1	HCBG_00107	1198	IPR013785 IPR000089 IPR005481 IPR005930 IPR000891 IPR016185 IPR011761 IPR005482 IPR003379 IPR011053 IPR005479 IPR013815 IPR011764 IPR001882 IPR009057 IPR013816 IPR011054	Biotin_BS PreATP-grasp_dom Aldolase_TIM Biotin_lipoyl Biotin_COase_C PYR_CT CbamoylP_synth_lsu-like_ATP-bd ATP_grasp_subdomain_1 ATP-grasp ATP_grasp_subdomain_2 Carboxylase_cons_dom Rudment_hybrid_motif Single_hybrid_motif CarbamoylP_synth_lsu_N Homeodoma	PF02785 PF00682 PF02436 PF02786 PF00289 PF00364	Biotin_carb_C CPSase_L_D2 HMGL-like PYC_OADA Biotin_lipoyl CPSase_L_chain	GO:0004736 GO:0003677 GO:0004075 GO:0046872 GO:0005524 GO:0006094	P:gluconeogenesis F:DNA binding F:biotin carboxylase activity F:ATP binding F:metal ion binding F:pyruvate carboxylase activity	PTHR18866:SF10	PTHR18866:SF10
26	1	31	C0NS16	tr|C0NS16|C0NS16_AJECG DnaK-type molecular chaperone bipA OS=Ajellomyces capsulatus (strain G186AR / H82 / ATCC MYA-2454 / RMSCC 2432) GN=HCBG_05946 PE=3 SV=1	HCBG_05946	676	IPR018181 IPR013126	Hsp_70_fam Heat_shock_70_CS	PF00012	HSP70	GO:0005524	F:ATP binding
27	1	30	C0NBB3	tr|C0NBB3|C0NBB3_AJECG Peptidyl-prolyl cis-trans isomerase OS=Ajellomyces capsulatus (strain G186AR / H82 / ATCC MYA-2454 / RMSCC 2432) GN=HCBG_00409 PE=3 SV=1	HCBG_00409	252	IPR002130 IPR020892	Cyclophilin-type_PPIase_CS Cyclophilin-type_PPIase_dom	PF00160	Pro_isomerase	GO:0006457 GO:0003755 GO:0000413	P:protein folding P:protein peptidyl-prolyl isomerization F:peptidyl-prolyl cis-trans isomerase activity
28	1	28	C0NAP3	tr|C0NAP3|C0NAP3_AJECG Polyphenoloxidase OS=Ajellomyces capsulatus (strain G186AR / H82 / ATCC MYA-2454 / RMSCC 2432) GN=HCBG_00189 PE=4 SV=1	HCBG_00189	638	IPR002227 IPR008922	Tyrosinase Unchr_di-copper_centre	PF00264	Tyrosinase	GO:0046872 GO:0055114 GO:0016491	F:oxidoreductase activity P:oxidation-reduction process F:metal ion binding
29	1	28	C0NAF9	tr|C0NAF9|C0NAF9_AJECG Clathrin heavy chain OS=Ajellomyces capsulatus (strain G186AR / H82 / ATCC MYA-2454 / RMSCC 2432) GN=HCBG_00105 PE=3 SV=1	HCBG_00105	1676	IPR016025 IPR016341 IPR011990 IPR012331 IPR001473 IPR015348 IPR016024 IPR000547	Clathrin_H-chain_linker_core ARM-type_fold Clathrin_H-chain/VPS_repeat TPR-like_helical Clathrin_H-chain_propeller_N Clathrin_heavy_chain Clathrin_H-chain_linker Clathrin_H-chain_link/propller	PF09268 PF00637	Clathrin Clathrin-link	GO:0006886 GO:0030132 GO:0030130 GO:0005198 GO:0016192	F:structural molecule activity C:clathrin coat of trans-Golgi network vesicle C:clathrin coat of coated pit P:intracellular protein transport P:vesicle-mediated transport
30	1	27	C0NJW7	tr|C0NJW7|C0NJW7_AJECG 3-ketoacyl-coA thiolase peroxisomal A OS=Ajellomyces capsulatus (strain G186AR / H82 / ATCC MYA-2454 / RMSCC 2432) GN=HCBG_03447 PE=3 SV=1	HCBG_03447 HCBG_03496	417	IPR002155 IPR020610 IPR020616 IPR020617 IPR020613 IPR016038 IPR016039 IPR020615	Thiolase_CS Thiolase_acyl_enz_int_AS Thiolase Thiolase_AS Thiolase_N Thiolase-like Thiolase_C Thiolase-like_subgr	PF02803 PF00108	Thiolase_N Thiolase_C	GO:0016747	F:transferase activity, transferring acyl groups other than amino-acyl groups	PTHR18919	PTHR18919
31	1	26	C0NAA6	tr|C0NAA6|C0NAA6_AJECG Putative uncharacterized protein OS=Ajellomyces capsulatus (strain G186AR / H82 / ATCC MYA-2454 / RMSCC 2432) GN=HCBG_00052 PE=4 SV=1	HCBG_00052	326	IPR000308 IPR023409 IPR023410	14-3-3_CS 14-3-3 14-3-3_domain	PF00244	14-3-3			PTHR18860	PTHR18860
32	1	26	C0NMI3	tr|C0NMI3|C0NMI3_AJECG Thiol-specific antioxidant OS=Ajellomyces capsulatus (strain G186AR / H82 / ATCC MYA-2454 / RMSCC 2432) GN=HCBG_03960 PE=4 SV=1	HCBG_03960	222	IPR019479 IPR000866 IPR024706 IPR012336	AhpC/TSA Peroxiredoxin_AhpC-typ Peroxiredoxin_C Thioredoxin-like_fold	PF10417 PF00578	AhpC-TSA 1-cysPrx_C	GO:0016209 GO:0051920	F:antioxidant activity F:peroxiredoxin activity
33	1	26	C0NNM5	tr|C0NNM5|C0NNM5_AJECG Hsp88-like protein OS=Ajellomyces capsulatus (strain G186AR / H82 / ATCC MYA-2454 / RMSCC 2432) GN=HCBG_04755 PE=3 SV=1	HCBG_04755	664	IPR018181 IPR013126	Hsp_70_fam Heat_shock_70_CS	PF00012	HSP70	GO:0005524	F:ATP binding
34	1	26	C0P046	tr|C0P046|C0P046_AJECG Malate dehydrogenase OS=Ajellomyces capsulatus (strain G186AR / H82 / ATCC MYA-2454 / RMSCC 2432) GN=HCBG_08888 PE=3 SV=1	HCBG_08888	331	IPR022383 IPR010097 IPR016040 IPR001557 IPR001236 IPR015955	NAD(P)-bd_dom Malate_DH_type1 Lactate/malate_DH_N Lactate/malate_DH_C L-lactate/malate_DH Lactate_DH/Glyco_Ohase_4_C	PF02866 PF00056	Ldh_1_N Ldh_1_C	GO:0044262 GO:0030060 GO:0006108	P:malate metabolic process F:L-malate dehydrogenase activity P:cellular carbohydrate metabolic process	PTHR11540 PTHR11540:SF1	PTHR11540 PTHR11540:SF1
35	1	26	C0NSF6	tr|C0NSF6|C0NSF6_AJECG Putative uncharacterized protein OS=Ajellomyces capsulatus (strain G186AR / H82 / ATCC MYA-2454 / RMSCC 2432) GN=HCBG_06086 PE=4 SV=1	HCBG_06086	264	IPR024655 IPR017853 IPR013781	Unchr_glyco_hydro_catalytic Glyco_hydro_catalytic_dom Glycoside_hydrolase_SF	PF11790	Glyco_hydro_cc	GO:0005975	P:carbohydrate metabolic process
36	1	26	C0NQI2	tr|C0NQI2|C0NQI2_AJECG Fumarate reductase flavoprotein subunit OS=Ajellomyces capsulatus (strain G186AR / H82 / ATCC MYA-2454 / RMSCC 2432) GN=HCBG_05770 PE=4 SV=1	HCBG_05770	631	IPR010960 IPR027477 IPR003953 IPR001199	Succ_DH/fumarate_Rdtase_cat Cyt_B5-like_heme/steroid-bd Flavocytochrome_c FAD_bind_dom	PF00173 PF00890	Cyt-b5 FAD_binding_2	GO:0020037 GO:0000104	F:succinate dehydrogenase activity F:heme binding
37	1	25	C0NH39	tr|C0NH39|C0NH39_AJECG Beta-1_3-glucanosyltransferase OS=Ajellomyces capsulatus (strain G186AR / H82 / ATCC MYA-2454 / RMSCC 2432) GN=HCBG_02661 PE=4 SV=1	HCBG_02661	527	IPR012946 IPR004886 IPR017853 IPR013781	Glucanosyltransferase Glyco_hydro_catalytic_dom Glycoside_hydrolase_SF X8	PF07983 PF03198	Glyco_hydro_72 X8	GO:0005975 GO:0016740	P:carbohydrate metabolic process F:transferase activity
38	1	25	C0NYC5	tr|C0NYC5|C0NYC5_AJECG Glutamate synthase OS=Ajellomyces capsulatus (strain G186AR / H82 / ATCC MYA-2454 / RMSCC 2432) GN=HCBG_07919 PE=4 SV=1	HCBG_07919	2101	IPR000583 IPR002489 IPR013785 IPR006005 IPR028261 IPR001327 IPR006982 IPR009051 IPR012220 IPR002932 IPR017932 IPR023753	Helical_ferredxn Aldolase_TIM DPD_II GATase_dom Glut_synth_ssu1 Pyr_nucl-diS_OxRdtase_FAD/NAD GATase_2_dom Glu_synth_asu_C Pyr_OxRdtase_NAD-bd_dom Glu_synth_centr_C Glu_synth_euk Glu_synth_centr_N	PF07992 PF04898 PF00070 PF01645 PF14691 PF01493 PF00310	Pyr_redox Pyr_redox_2 Fer4_20 Glu_synthase GXGXG GATase_2 Glu_syn_central	GO:0016040 GO:0010181 GO:0005506 GO:0050660 GO:0006537 GO:0051536	F:flavin adenine dinucleotide binding F:FMN binding F:iron-sulfur cluster binding F:iron ion binding F:glutamate synthase (NADH) activity P:glutamate biosynthetic process
39	1	25	C0NFD3	tr|C0NFD3|C0NFD3_AJECG Triosephosphate isomerase OS=Ajellomyces capsulatus (strain G186AR / H82 / ATCC MYA-2454 / RMSCC 2432) GN=HCBG_01599 PE=3 SV=1	HCBG_01599	231	IPR020861 IPR013785 IPR022896 IPR000652	Aldolase_TIM Triosephosphate_isomerase_AS TrioseP_Isoase_bac/euk Triosephosphate_isomerase	PF00121	TIM	GO:0006094 GO:0004807 GO:0006096	P:glycolysis P:gluconeogenesis F:triose-phosphate isomerase activity	PTHR21139	PTHR21139
40	1	25	C0NUB2	tr|C0NUB2|C0NUB2_AJECG Putative uncharacterized protein OS=Ajellomyces capsulatus (strain G186AR / H82 / ATCC MYA-2454 / RMSCC 2432) GN=HCBG_06943 PE=4 SV=1	HCBG_06943	859	IPR001764 IPR002772 IPR026892 IPR026891 IPR017853 IPR019800	Fn3-like Glyco_hydro_3_AS Glyco_hydro_3_N Glyco_hydro_3_C Glyco_hydro_3 Glycoside_hydrolase_SF	PF01915 PF14310 PF00933	Fn3-like Glyco_hydro_3_C Glyco_hydro_3	GO:0004553 GO:0005975	P:carbohydrate metabolic process F:hydrolase activity, hydrolyzing O-glycosyl compounds	PTHR30620	PTHR30620
41	1	25	C0NZE4	tr|C0NZE4|C0NZE4_AJECG D-tyrosyl-tRNA(Tyr) deacylase OS=Ajellomyces capsulatus (strain G186AR / H82 / ATCC MYA-2454 / RMSCC 2432) GN=HCBG_08524 PE=3 SV=1	HCBG_08524	682	IPR023509 IPR002130 IPR011990 IPR020892 IPR013026 IPR019734 IPR003732	TPR_repeat Cyclophilin-type_PPIase_CS TPR-contain_dom Cyclophilin-type_PPIase_dom DTD-like_dom TPR-like_helical DTyrtRNA_deacyls	PF02580 PF00160	Pro_isomerase Tyr_Deacylase	GO:0006457 GO:0019478 GO:0003755 GO:0000413 GO:0005737 GO:0016788	P:protein folding P:protein peptidyl-prolyl isomerization C:cytoplasm F:hydrolase activity, acting on ester bonds P:D-amino acid catabolic process F:peptidyl-prolyl cis-trans isomerase activity
42	1	24	C0P0E1	tr|C0P0E1|C0P0E1_AJECG NADH-ubiquinone oxidoreductase OS=Ajellomyces capsulatus (strain G186AR / H82 / ATCC MYA-2454 / RMSCC 2432) GN=HCBG_08860 PE=4 SV=1	HCBG_08860	766	IPR019574 IPR010228 IPR006656 IPR001041 IPR000283 IPR012675 IPR015405 IPR006963	NADH_UbQ_OxRdtase_Gsu_4Fe4S-bd Mopterin_OxRdtase_4Fe-4S_dom NADH_UbQ_OxRdtase_75kDa_su_CS NuoG_C Mopterin_OxRdtase Beta-grasp_dom NADH_UbQ_OxRdtase_Gsu 2Fe-2S_ferredoxin-type	PF10588 PF09326 PF00384	Molybdopterin NADH-G_4Fe-4S_3 DUF1982	GO:0009055 GO:0016020 GO:0042773 GO:0051536 GO:0008137	F:NADH dehydrogenase (ubiquinone) activity P:ATP synthesis coupled electron transport F:iron-sulfur cluster binding C:membrane F:electron carrier activity
43	1	24	C0NSS5	tr|C0NSS5|C0NSS5_AJECG Polyadenylate-binding protein OS=Ajellomyces capsulatus (strain G186AR / H82 / ATCC MYA-2454 / RMSCC 2432) GN=HCBG_06205 PE=4 SV=1	HCBG_06205	784	IPR002004 IPR000504 IPR006515 IPR012677	Nucleotide-bd_a/b_plait PABP_1234 RRM_dom PABP_HYD	PF00076 PF00658	PABP RRM_1	GO:0003723 GO:0000166	F:nucleotide binding F:RNA binding
43	2	1	C0NMI4	tr|C0NMI4|C0NMI4_AJECG Putative uncharacterized protein OS=Ajellomyces capsulatus (strain G186AR / H82 / ATCC MYA-2454 / RMSCC 2432) GN=HCBG_03961 PE=4 SV=1
43	3	1	C0ND32	tr|C0ND32|C0ND32_AJECG Mitoferrin OS=Ajellomyces capsulatus (strain G186AR / H82 / ATCC MYA-2454 / RMSCC 2432) GN=HCBG_01028 PE=3 SV=1
44	1	23	C0NUQ9	tr|C0NUQ9|C0NUQ9_AJECG Succinate dehydrogenase OS=Ajellomyces capsulatus (strain G186AR / H82 / ATCC MYA-2454 / RMSCC 2432) GN=HCBG_06673 PE=4 SV=1	HCBG_06673	647	IPR011281 IPR003952 IPR027477 IPR015939 IPR003953 IPR014006	Succ_DH/fumarate_Rdtase_cat FRD_SDH_FAD_BS Succ_Dhase_FrdA_Gneg Fum_Rdtase/Succ_DH_flav-like_C FAD_bind_dom Succ_DH_flav_su_fwd	PF02910 PF00890	Succ_DH_flav_C FAD_binding_2	GO:0016627 GO:0006099 GO:0022900 GO:0050660	P:tricarboxylic acid cycle F:flavin adenine dinucleotide binding P:electron transport chain F:oxidoreductase activity, acting on the CH-CH group of donors
45	1	23	C0NJC3	tr|C0NJC3|C0NJC3_AJECG Adenosylhomocysteinase OS=Ajellomyces capsulatus (strain G186AR / H82 / ATCC MYA-2454 / RMSCC 2432) GN=HCBG_03253 PE=3 SV=1	HCBG_03253	450	IPR020082 IPR000043 IPR016040 IPR015878	NAD(P)-bd_dom Ado_hCys_hydrolase_NAD-bd S-Ado-L-homoCys_hydrolase_CS Adenosylhomocysteinase	PF05221 PF00670	AdoHcyase_NAD AdoHcyase	GO:0004013 GO:0006730	P:one-carbon metabolic process F:adenosylhomocysteinase activity	PTHR23420	PTHR23420
46	1	23	C0P096	tr|C0P096|C0P096_AJECG Plasma membrane ATPase OS=Ajellomyces capsulatus (strain G186AR / H82 / ATCC MYA-2454 / RMSCC 2432) GN=HCBG_08815 PE=3 SV=1	HCBG_08815	916	IPR023298 IPR023299 IPR008250 IPR023214 IPR004014 IPR001757 IPR006534 IPR018303	HAD-like_dom Cation_transp_P_typ_ATPase ATPase_P-typ_cyto_domN ATPase_P-typ_TM_dom H+_ATPase_P-typ_IIIA ATPase_P-typ_transduc_dom_A ATPase_P-typ_P_site ATPase_P-typ_cation-transptr_N	PF00122 PF00702 PF00690	E1-E2_ATPase Hydrolase Cation_ATPase_N	GO:0006754 GO:0046872 GO:0005524 GO:0034220 GO:0019829 GO:0016021	P:ATP biosynthetic process P:ion transmembrane transport C:integral component of membrane F:ATP binding F:metal ion binding F:cation-transporting ATPase activity
47	1	23	C0NLL2	tr|C0NLL2|C0NLL2_AJECG Glucanosyltransferase OS=Ajellomyces capsulatus (strain G186AR / H82 / ATCC MYA-2454 / RMSCC 2432) GN=HCBG_04392 PE=4 SV=1	HCBG_04392	581	IPR004886 IPR017853 IPR013781	Glucanosyltransferase Glyco_hydro_catalytic_dom Glycoside_hydrolase_SF	PF03198	Glyco_hydro_72	GO:0005975 GO:0016740	P:carbohydrate metabolic process F:transferase activity
48	1	22	C0NI99	tr|C0NI99|C0NI99_AJECG Phosphoenolpyruvate carboxykinase AcuF OS=Ajellomyces capsulatus (strain G186AR / H82 / ATCC MYA-2454 / RMSCC 2432) GN=HCBG_03071 PE=3 SV=1	HCBG_03071	661	IPR008210 IPR015994 IPR001272 IPR013035	PEP_carboxykinase_ATP PEPCK_ATP_CS PEP_carboxykinase_N PEP_carboxykinase_C	PF01293	PEPCK_ATP	GO:0005524 GO:0016301 GO:0006094 GO:0004612	P:gluconeogenesis F:kinase activity F:ATP binding F:phosphoenolpyruvate carboxykinase (ATP) activity
49	1	22	C0NSJ0	tr|C0NSJ0|C0NSJ0_AJECG Vacuolar ATP synthase subunit B OS=Ajellomyces capsulatus (strain G186AR / H82 / ATCC MYA-2454 / RMSCC 2432) GN=HCBG_06120 PE=3 SV=1	HCBG_06120	506	IPR020003 IPR000793 IPR004100 IPR000194 IPR027417 IPR022879 IPR005723	ATPase_F1/V1/A1-cplx_a/bsu_C ATPase_V1-cplx_bsu V-ATPase_su_B/beta ATPase_F1_a/bsu_N P-loop_NTPase ATPase_a/bsu_AS ATPase_F1/V1/A1_a/bsu_nucl-bd	PF02874 PF00006 PF00306	ATP-synt_ab ATP-synt_ab_C ATP-synt_ab_N	GO:0046034 GO:0015991 GO:0016820 GO:0005524 GO:0033180	P:ATP metabolic process P:ATP hydrolysis coupled proton transport C:proton-transporting V-type ATPase, V1 domain F:hydrolase activity, acting on acid anhydrides, catalyzing transmembrane movement of substances F:ATP binding
50	1	22	C0NJX2	tr|C0NJX2|C0NJX2_AJECG Acetyl-coenzyme A synthetase OS=Ajellomyces capsulatus (strain G186AR / H82 / ATCC MYA-2454 / RMSCC 2432) GN=HCBG_03452 PE=4 SV=1	HCBG_03452 HCBG_03502	669	IPR020845 IPR025110 IPR011904 IPR000873	Ac_CoA_lig AMP-bd_C AMP-binding_CS AMP-dep_Synth/Lig	PF13193 PF00501	AMP-binding AMP-binding_C	GO:0019427 GO:0003987 GO:0016208	F:acetate-CoA ligase activity P:acetyl-CoA biosynthetic process from acetate F:AMP binding
51	1	22	C0NBG1	tr|C0NBG1|C0NBG1_AJECG DNA damage checkpoint protein rad24 OS=Ajellomyces capsulatus (strain G186AR / H82 / ATCC MYA-2454 / RMSCC 2432) GN=HCBG_00457 PE=3 SV=1	HCBG_00457	268	IPR000308 IPR023409 IPR023410	14-3-3_CS 14-3-3_domain 14-3-3	PF00244	14-3-3			PTHR18860	PTHR18860
52	1	22	C0NR85	tr|C0NR85|C0NR85_AJECG HAD-superfamily hydrolase OS=Ajellomyces capsulatus (strain G186AR / H82 / ATCC MYA-2454 / RMSCC 2432) GN=HCBG_05515 PE=4 SV=1	HCBG_05515	244	IPR006439 IPR023214	HAD-like_dom HAD-SF_hydro_IA	PF13419	HAD_2	GO:0016787	F:hydrolase activity
53	1	22	C0NXJ2	tr|C0NXJ2|C0NXJ2_AJECG Secretory pathway gdp dissociation inhibitor OS=Ajellomyces capsulatus (strain G186AR / H82 / ATCC MYA-2454 / RMSCC 2432) GN=HCBG_08184 PE=4 SV=1	HCBG_08184	468	IPR016040 IPR000806 IPR018203	NAD(P)-bd_dom GDP_dissociation_inhibitor RabGDI	PF00996	GDI	GO:0015031 GO:0050790 GO:0005093	P:protein transport F:Rab GDP-dissociation inhibitor activity P:regulation of catalytic activity
54	1	22	C0NT97	tr|C0NT97|C0NT97_AJECG Vacuolar ATP synthase catalytic subunit A OS=Ajellomyces capsulatus (strain G186AR / H82 / ATCC MYA-2454 / RMSCC 2432) GN=HCBG_06377 PE=3 SV=1	HCBG_06377	699	IPR000793 IPR004100 IPR027417 IPR020003 IPR000194 IPR005725 IPR024034 IPR022878	V-ATPase_asu P-loop_NTPase ATPase_F1/V1/A1_a/bsu_nucl-bd ATPase_F1/V1/A1-cplx_a/bsu_C ATPase_V1-cplx_asu ATPase_F1_bsu/V1_C ATPase_F1_a/bsu_N ATPase_a/bsu_AS	PF02874 PF00006 PF00306	ATP-synt_ab ATP-synt_ab_N ATP-synt_ab_C	GO:0015991 GO:0005524 GO:0006200 GO:0033180 GO:0046961	F:proton-transporting ATPase activity, rotational mechanism P:ATP hydrolysis coupled proton transport C:proton-transporting V-type ATPase, V1 domain F:ATP binding P:ATP catabolic process
55	1	22	C0NSB3	tr|C0NSB3|C0NSB3_AJECG 6-phosphogluconate dehydrogenase_ decarboxylating OS=Ajellomyces capsulatus (strain G186AR / H82 / ATCC MYA-2454 / RMSCC 2432) GN=HCBG_06043 PE=3 SV=1	HCBG_06043	463	IPR006115 IPR013328 IPR008927 IPR006114 IPR016040 IPR006113 IPR006184	NAD(P)-bd_dom DH_multihelical 6PGdom_BS 6PGDH_C 6PGDH_NADP-bd 6-PGluconate_DH_C-like 6PGDH_decarbox	PF00393 PF03446	NAD_binding_2 6PGD	GO:0050661 GO:0006098 GO:0004616	F:phosphogluconate dehydrogenase (decarboxylating) activity P:pentose-phosphate shunt F:NADP binding
56	1	22	C0NDH1	tr|C0NDH1|C0NDH1_AJECG Malate dehydrogenase OS=Ajellomyces capsulatus (strain G186AR / H82 / ATCC MYA-2454 / RMSCC 2432) GN=HCBG_01167 PE=3 SV=1	HCBG_01167	340	IPR022383 IPR010097 IPR016040 IPR001236 IPR001557 IPR001252 IPR015955	NAD(P)-bd_dom Malate_DH_type1 Lactate/malate_DH_N Malate_DH_AS Lactate/malate_DH_C Lactate_DH/Glyco_Ohase_4_C L-lactate/malate_DH	PF02866 PF00056	Ldh_1_N Ldh_1_C	GO:0006099 GO:0044262 GO:0030060 GO:0006108	P:malate metabolic process P:tricarboxylic acid cycle F:L-malate dehydrogenase activity P:cellular carbohydrate metabolic process	PTHR11540 PTHR11540:SF1	PTHR11540 PTHR11540:SF1
57	1	21	C0NDZ9	tr|C0NDZ9|C0NDZ9_AJECG Pyridoxine biosynthesis protein pyroA OS=Ajellomyces capsulatus (strain G186AR / H82 / ATCC MYA-2454 / RMSCC 2432) GN=HCBG_02092 PE=3 SV=1	HCBG_02092	320	IPR013785 IPR001852 IPR011060	Snz1p/Sor1 RibuloseP-bd_barrel Aldolase_TIM	PF01680	SOR_SNZ	GO:0042823 GO:0003824	F:catalytic activity P:pyridoxal phosphate biosynthetic process
58	1	21	C0P0D5	tr|C0P0D5|C0P0D5_AJECG Aminopeptidase OS=Ajellomyces capsulatus (strain G186AR / H82 / ATCC MYA-2454 / RMSCC 2432) GN=HCBG_08854 PE=4 SV=1	HCBG_08854	877	IPR001930 IPR014782 IPR024571	ERAP1-like_C_dom Peptidase_M1_N Peptidase_M1	PF11838 PF01433	ERAP1_C Peptidase_M1	GO:0008237 GO:0004177 GO:0006508 GO:0008270	F:zinc ion binding F:aminopeptidase activity P:proteolysis F:metallopeptidase activity	PTHR11533	PTHR11533
59	1	21	C0NMM3	tr|C0NMM3|C0NMM3_AJECG Isocitrate lyase OS=Ajellomyces capsulatus (strain G186AR / H82 / ATCC MYA-2454 / RMSCC 2432) GN=HCBG_04000 PE=3 SV=1	HCBG_04000	537	IPR018523 IPR015813 IPR006254 IPR000918	Isocitrate_lyase_ph_CS Isocitrate_lyase Isocitrate_lyase/Pmutase Pyrv/PenolPyrv_Kinase-like_dom	PF00463	ICL	GO:0019752 GO:0004451	P:carboxylic acid metabolic process F:isocitrate lyase activity	PTHR21631:SF3	PTHR21631:SF3
60	1	21	C0NWZ0	tr|C0NWZ0|C0NWZ0_AJECG Acetyl-CoA acetyltransferase OS=Ajellomyces capsulatus (strain G186AR / H82 / ATCC MYA-2454 / RMSCC 2432) GN=HCBG_07982 PE=3 SV=1	HCBG_07982	437	IPR002155 IPR016039 IPR020610 IPR020615 IPR020616 IPR020617 IPR016038	Thiolase_N Thiolase Thiolase-like Thiolase_acyl_enz_int_AS Thiolase_C Thiolase_AS Thiolase-like_subgr	PF02803 PF00108	Thiolase_N Thiolase_C	GO:0016747	F:transferase activity, transferring acyl groups other than amino-acyl groups	PTHR18919	PTHR18919
61	1	21	C0NZA7	tr|C0NZA7|C0NZA7_AJECG Cytosolic non-specific dipeptidase OS=Ajellomyces capsulatus (strain G186AR / H82 / ATCC MYA-2454 / RMSCC 2432) GN=HCBG_08487 PE=4 SV=1	HCBG_08487	568	IPR002933 IPR011650	Peptidase_M20 Peptidase_M20_dimer	PF07687 PF01546	M20_dimer Peptidase_M20	GO:0016787	F:hydrolase activity
62	1	21	C0NEX3	tr|C0NEX3|C0NEX3_AJECG Histidinol dehydrogenase OS=Ajellomyces capsulatus (strain G186AR / H82 / ATCC MYA-2454 / RMSCC 2432) GN=HCBG_01439 PE=3 SV=1	HCBG_01439	875	IPR016161 IPR002496 IPR001692 IPR008179 IPR016298 IPR012131 IPR021130	PRib-ATP_PPHydrolase Ald_DH/histidinol_DH Hstdl_DH Histidine_synth_trifunct PRib_AMP_CycHydrolase_dom Histidinol_DH_CS PRib-ATP_PPHydrolase-like	PF01502 PF01503 PF00815	PRA-CH PRA-PH Histidinol_dh	GO:0004636 GO:0000105 GO:0008270 GO:0004399 GO:0051287 GO:0004635	F:phosphoribosyl-ATP diphosphatase activity F:histidinol dehydrogenase activity P:histidine biosynthetic process F:NAD binding F:zinc ion binding F:phosphoribosyl-AMP cyclohydrolase activity
63	1	19	C0NQI1	tr|C0NQI1|C0NQI1_AJECG Fructose-1_6-bisphosphatase OS=Ajellomyces capsulatus (strain G186AR / H82 / ATCC MYA-2454 / RMSCC 2432) GN=HCBG_05769 PE=3 SV=1	HCBG_05769	359	IPR020548 IPR000146 IPR028343	Fructose_bisphosphatase_AS FBPtase FBPase_class-1/SBPase	PF00316	FBPase	GO:0005975 GO:0016311 GO:0042132	P:dephosphorylation P:carbohydrate metabolic process F:fructose 1,6-bisphosphate 1-phosphatase activity	PTHR11556	PTHR11556
64	1	19	C0NKB3	tr|C0NKB3|C0NKB3_AJECG Tubulin beta chain OS=Ajellomyces capsulatus (strain G186AR / H82 / ATCC MYA-2454 / RMSCC 2432) GN=HCBG_03593 PE=3 SV=1	HCBG_03593	447	IPR002453 IPR000217 IPR003008 IPR023123 IPR008280 IPR013838 IPR017975 IPR018316	Beta-tubulin_BS Tubulin Tubulin/FtsZ_2-layer-sand-dom Tubulin_C Beta_tubulin Tubulin_CS Tubulin_FtsZ_GTPase Tub_FtsZ_C	PF00091 PF03953	Tubulin Tubulin_C	GO:0051258 GO:0005874 GO:0005200 GO:0007017 GO:0005525 GO:0005737 GO:0003924	P:microtubule-based process F:GTPase activity P:protein polymerization F:GTP binding C:cytoplasm C:microtubule F:structural constituent of cytoskeleton	PTHR11588	PTHR11588
65	1	19	C0P0S2	tr|C0P0S2|C0P0S2_AJECG Tubulin alpha chain OS=Ajellomyces capsulatus (strain G186AR / H82 / ATCC MYA-2454 / RMSCC 2432) GN=HCBG_09002 PE=3 SV=1	HCBG_09002	451	IPR002452 IPR017975 IPR000217 IPR003008 IPR023123 IPR008280 IPR018316	Tubulin_CS Tubulin_FtsZ_GTPase Tubulin_C Tubulin Tubulin/FtsZ_2-layer-sand-dom Tub_FtsZ_C Alpha_tubulin	PF00091 PF03953	Tubulin_C Tubulin	GO:0051258 GO:0005874 GO:0005200 GO:0005525 GO:0007017 GO:0005737 GO:0003924	P:microtubule-based process P:protein polymerization F:GTPase activity F:GTP binding C:cytoplasm C:microtubule F:structural constituent of cytoskeleton	PTHR11588	PTHR11588
66	1	19	C0NHP0	tr|C0NHP0|C0NHP0_AJECG 2-methylcitrate dehydratase OS=Ajellomyces capsulatus (strain G186AR / H82 / ATCC MYA-2454 / RMSCC 2432) GN=HCBG_02862 PE=4 SV=1	HCBG_02862	557	IPR005656 IPR012705	MmgE_PrpD 2Me_IsoCit_deHydtase_PrpD	PF03972	MmgE_PrpD	GO:0051537 GO:0019629 GO:0047547	P:propionate catabolic process, 2-methylcitrate cycle F:2-methylcitrate dehydratase activity F:2 iron, 2 sulfur cluster binding	PTHR16943	PTHR16943
67	1	19	C0P033	tr|C0P033|C0P033_AJECG Oxidoreductase OS=Ajellomyces capsulatus (strain G186AR / H82 / ATCC MYA-2454 / RMSCC 2432) GN=HCBG_08763 PE=3 SV=1	HCBG_08763	543	IPR000172 IPR012132 IPR007867	GMC_OxRdtase GMC_OxRtase_C GMC_OxRdtase_N	PF00732 PF05199	GMC_oxred_N GMC_oxred_C	GO:0008812 GO:0050660 GO:0006066	F:flavin adenine dinucleotide binding F:choline dehydrogenase activity P:alcohol metabolic process
68	1	19	C0P090	tr|C0P090|C0P090_AJECG Citrate synthase OS=Ajellomyces capsulatus (strain G186AR / H82 / ATCC MYA-2454 / RMSCC 2432) GN=HCBG_08809 PE=3 SV=1	HCBG_08809	473	IPR016142 IPR010109 IPR016141 IPR019810 IPR002020	Citrate_synthase-like Citrate_synthase_AS Citrate_synthase-like_core Citrate_synthase_euk Citrate_synth-like_lrg_a-sub	PF00285	Citrate_synt	GO:0006099 GO:0044262 GO:0004108	P:tricarboxylic acid cycle F:citrate (Si)-synthase activity P:cellular carbohydrate metabolic process	PTHR11739	PTHR11739
69	1	19	C0NDZ7	sp|C0NDZ7|AMPP1_AJECG Probable Xaa-Pro aminopeptidase P OS=Ajellomyces capsulatus (strain G186AR / H82 / ATCC MYA-2454 / RMSCC 2432) GN=AMPP PE=3 SV=1	AMPP HCBG_02090	617	IPR001131 IPR000994 IPR000587	Creatinase_N Peptidase_M24B_aminopep-P_CS Pept_M24_structural-domain	PF01321 PF00557	Creatinase_N Peptidase_M24	GO:0046872 GO:0008237 GO:0004177 GO:0006508	F:aminopeptidase activity P:proteolysis F:metal ion binding F:metallopeptidase activity
70	1	19	C0NVF6	tr|C0NVF6|C0NVF6_AJECG Catalase OS=Ajellomyces capsulatus (strain G186AR / H82 / ATCC MYA-2454 / RMSCC 2432) GN=HCBG_07136 PE=3 SV=1	HCBG_07136	503	IPR020835 IPR018028 IPR002226 IPR024708 IPR011614 IPR010582 IPR024711	Catalase_core Catalase_AS Catalase Catalase_haem_BS Catalase_immune_responsive Catalase-like_dom Catalase_clade1/3	PF06628 PF00199	Catalase Catalase-rel	GO:0046872 GO:0020037 GO:0004096 GO:0042744	F:catalase activity P:hydrogen peroxide catabolic process F:metal ion binding F:heme binding	PTHR11465	PTHR11465
71	1	18	C0NBS0	tr|C0NBS0|C0NBS0_AJECG Putative uncharacterized protein OS=Ajellomyces capsulatus (strain G186AR / H82 / ATCC MYA-2454 / RMSCC 2432) GN=HCBG_00566 PE=4 SV=1	HCBG_00566	1234	IPR024982 IPR015915	Rax2 Kelch-typ_b-propeller	PF12768	Rax2
72	1	18	C0NJV2	tr|C0NJV2|C0NJV2_AJECG Aha1 domain family OS=Ajellomyces capsulatus (strain G186AR / H82 / ATCC MYA-2454 / RMSCC 2432) GN=HCBG_03432 PE=4 SV=1	HCBG_03432	328	IPR015310 IPR023393 IPR013538	START-like_dom Activator_of_Hsp90_ATPase AHSA1_N	PF09229 PF08327	Aha1_N AHSA1	GO:0001671 GO:0032781 GO:0006950	P:response to stress P:positive regulation of ATPase activity F:ATPase activator activity
73	1	18	C0NN56	tr|C0NN56|C0NN56_AJECG Glutamine synthetase OS=Ajellomyces capsulatus (strain G186AR / H82 / ATCC MYA-2454 / RMSCC 2432) GN=HCBG_04183 PE=3 SV=1	HCBG_04183	344	IPR027302 IPR008146 IPR008147 IPR014746 IPR027303	Gln_synth_gly_rich_site Gln_synt_beta Gln_synth/guanido_kin_cat_dom Gln_synth_N_conserv_site Gln_synth_cat_dom	PF00120 PF03951	Gln-synt_C Gln-synt_N	GO:0005524 GO:0004356 GO:0006542	F:glutamate-ammonia ligase activity P:glutamine biosynthetic process F:ATP binding
74	1	18	C0NAJ6	tr|C0NAJ6|C0NAJ6_AJECG Inorganic pyrophosphatase OS=Ajellomyces capsulatus (strain G186AR / H82 / ATCC MYA-2454 / RMSCC 2432) GN=HCBG_00142 PE=4 SV=1	HCBG_00142	295	IPR008162	Pyrophosphatase	PF00719	Pyrophosphatase	GO:0000287 GO:0004427 GO:0006796 GO:0005737	P:phosphate-containing compound metabolic process F:inorganic diphosphatase activity C:cytoplasm F:magnesium ion binding	PTHR10286	PTHR10286
75	1	18	C0NIQ0	tr|C0NIQ0|C0NIQ0_AJECG Asparagine synthetase OS=Ajellomyces capsulatus (strain G186AR / H82 / ATCC MYA-2454 / RMSCC 2432) GN=HCBG_02307 PE=4 SV=1	HCBG_02307	568	IPR014729 IPR000583 IPR001962 IPR017932 IPR006426	Rossmann-like_a/b/a_fold GATase_2_dom Asn_synth_AEB Asn_synthase GATase_dom	PF13537 PF00733	GATase_7 Asn_synthase	GO:0070981 GO:0005524 GO:0004066	F:ATP binding P:L-asparagine biosynthetic process F:asparagine synthase (glutamine-hydrolyzing) activity
76	1	18	C0NTZ5	tr|C0NTZ5|C0NTZ5_AJECG RNA-binding protein Snd1 OS=Ajellomyces capsulatus (strain G186AR / H82 / ATCC MYA-2454 / RMSCC 2432) GN=HCBG_06625 PE=4 SV=1	HCBG_06625	884	IPR016685 IPR016071 IPR002999	Tudor Silence_cplx_Nase-comp_TudorSN Staphylococal_nuclease_OB-fold	PF00567 PF00565	SNase TUDOR	GO:0008152 GO:0016442 GO:0031047 GO:0016788 GO:0003676	P:metabolic process C:RISC complex F:nucleic acid binding F:hydrolase activity, acting on ester bonds P:gene silencing by RNA
77	1	18	C0NWC6	tr|C0NWC6|C0NWC6_AJECG DUF1237 domain-containing protein OS=Ajellomyces capsulatus (strain G186AR / H82 / ATCC MYA-2454 / RMSCC 2432) GN=HCBG_07456 PE=4 SV=1	HCBG_07456	847	IPR012341 IPR008928 IPR008313 IPR019038	UCP028846 DNA_polymerase_subunit_Cdc27 6hp_glycosidase 6-hairpin_glycosidase-like	PF06824 PF09507	CDC27 DUF1237	GO:0005634 GO:0006260 GO:0003824	C:nucleus P:DNA replication F:catalytic activity
78	1	18	C0NN62	tr|C0NN62|C0NN62_AJECG G-protein comlpex beta subunit CpcB OS=Ajellomyces capsulatus (strain G186AR / H82 / ATCC MYA-2454 / RMSCC 2432) GN=HCBG_04189 PE=4 SV=1	HCBG_04189	934	IPR019775 IPR001680 IPR005631 IPR009038 IPR020472 IPR017986 IPR015943 IPR028882	G-protein_beta_WD-40_rep WD40_repeat_CS SDH SDHAF2 GOLD WD40_repeat WD40_repeat_dom WD40/YVTN_repeat-like_dom	PF01105 PF03937 PF00400	Sdh5 EMP24_GP25L WD40	GO:0006810 GO:0016021 GO:0005739	C:integral component of membrane C:mitochondrion P:transport
79	1	18	C0NVK4	tr|C0NVK4|C0NVK4_AJECG Putative uncharacterized protein OS=Ajellomyces capsulatus (strain G186AR / H82 / ATCC MYA-2454 / RMSCC 2432) GN=HCBG_07184 PE=4 SV=1	HCBG_07184	745
80	1	17	C0NHQ2	tr|C0NHQ2|C0NHQ2_AJECG Malate synthase OS=Ajellomyces capsulatus (strain G186AR / H82 / ATCC MYA-2454 / RMSCC 2432) GN=HCBG_02874 PE=3 SV=1	HCBG_02874	539	IPR011076 IPR019830 IPR001465 IPR006252	Malate_synth-like Malate_synthase_CS Malate_synthase Malate_synthA	PF01274	Malate_synthase	GO:0006099 GO:0006097 GO:0004474	P:glyoxylate cycle P:tricarboxylic acid cycle F:malate synthase activity	PTHR21631:SF1	PTHR21631:SF1
81	1	17	C0NNE2	tr|C0NNE2|C0NNE2_AJECG 3-isopropylmalate dehydratase OS=Ajellomyces capsulatus (strain G186AR / H82 / ATCC MYA-2454 / RMSCC 2432) GN=HCBG_04269 PE=3 SV=1	HCBG_04269	773	IPR001030 IPR018136 IPR000573 IPR015932 IPR004430 IPR012235 IPR015928 IPR015937 IPR004431 IPR015931	Aconitase/IPMdHydase_lsu_aba_2 Acoase/IPM_deHydtase Acnase/IPM_dHydase_lsu_aba_1/3 Acoase/IPM_deHydtase_lsu_aba Aconitase/3IPM_dehydase_swvl Aconitase_4Fe-4S_BS AconitaseA/IPMdHydase_ssu_swvl 3-IsopropMal_deHydtase_ssu/lsu 3-IsopropMal_deHydase_ssu 3-Isop	PF00694 PF00330	Aconitase_C Aconitase	GO:0009098 GO:0003861 GO:0051539 GO:0009316	C:3-isopropylmalate dehydratase complex F:4 iron, 4 sulfur cluster binding P:leucine biosynthetic process F:3-isopropylmalate dehydratase activity	PTHR11670	PTHR11670
82	1	16	C0NUD6	tr|C0NUD6|C0NUD6_AJECG Putative uncharacterized protein OS=Ajellomyces capsulatus (strain G186AR / H82 / ATCC MYA-2454 / RMSCC 2432) GN=HCBG_06967 PE=4 SV=1	HCBG_06967	785	IPR006598	LipoPS_modifying	PF05686	Glyco_transf_90
83	1	16	C0P165	tr|C0P165|C0P165_AJECG Putative uncharacterized protein OS=Ajellomyces capsulatus (strain G186AR / H82 / ATCC MYA-2454 / RMSCC 2432) GN=HCBG_09145 PE=4 SV=1	HCBG_09145	573	IPR013890 IPR019775 IPR017986 IPR015943 IPR001680 IPR020472	G-protein_beta_WD-40_rep Tscrpt_rep_Tup1_N WD40_repeat WD40_repeat_CS WD40_repeat_dom WD40/YVTN_repeat-like_dom	PF08581 PF00400	WD40 Tup_N
84	1	16	C0NKI2	tr|C0NKI2|C0NKI2_AJECG 60S ribosomal protein L1 OS=Ajellomyces capsulatus (strain G186AR / H82 / ATCC MYA-2454 / RMSCC 2432) GN=HCBG_03662 PE=4 SV=1	HCBG_03662	213	IPR002143 IPR023674 IPR016095 IPR028364 IPR016094	Ribosomal_L1-like Ribosomal_L1 Ribosomal_L1_3-a/b-sand Ribosomal_L1_2-a/b-sand Ribosomal_L1/biogenesis	PF00687	Ribosomal_L1	GO:0003723 GO:0015934 GO:0006412 GO:0003735	C:large ribosomal subunit F:RNA binding F:structural constituent of ribosome P:translation
85	1	16	C0NI02	tr|C0NI02|C0NI02_AJECG Transketolase OS=Ajellomyces capsulatus (strain G186AR / H82 / ATCC MYA-2454 / RMSCC 2432) GN=HCBG_02974 PE=3 SV=1	HCBG_02974	685	IPR005478 IPR005474 IPR005476 IPR009014 IPR005475 IPR020826	Transketolase_bac-like Transketolase_C Transketo_C/Pyr-ferredox_oxred Transketolase-like_Pyr-bd Transketolase_BS Transketolase_N	PF02780 PF02779 PF00456	Transketolase_C Transketolase_N Transket_pyr	GO:0046872 GO:0004802	F:transketolase activity F:metal ion binding
86	1	16	C0NRR2	tr|C0NRR2|C0NRR2_AJECG ATP-citrate synthase subunit 1 OS=Ajellomyces capsulatus (strain G186AR / H82 / ATCC MYA-2454 / RMSCC 2432) GN=HCBG_05842 PE=4 SV=1	HCBG_05842	748	IPR017866 IPR016143 IPR016142 IPR005810 IPR005811 IPR016040 IPR002020 IPR003781 IPR016141 IPR017440 IPR016102	NAD(P)-bd_dom CoA_ligase Cit_synth/succinyl-CoA_lig_AS Citrate_synth-like_sm_a-sub Succinyl-CoA_synth-like CoA-bd Succ-CoA_synthase_bsu_CS Citrate_synthase-like CoA_lig_alpha Citrate_synthase-like_core Citrate_synth-like_lrg_a-sub	PF00285 PF00549 PF02629	Citrate_synt Ligase_CoA CoA_binding	GO:0003878 GO:0004775 GO:0048037 GO:0044262	F:succinate-CoA ligase (ADP-forming) activity F:cofactor binding F:ATP citrate synthase activity P:cellular carbohydrate metabolic process
87	1	16	C0NAN2	tr|C0NAN2|C0NAN2_AJECG ATP-dependent RNA helicase EIF4A OS=Ajellomyces capsulatus (strain G186AR / H82 / ATCC MYA-2454 / RMSCC 2432) GN=HCBG_00178 PE=4 SV=1	HCBG_00178	386	IPR011545 IPR014014 IPR000629 IPR014001 IPR027417 IPR001650	RNA-helicase_DEAD-box_CS RNA_helicase_DEAD_Q_motif DNA/RNA_helicase_DEAD/DEAH_N Helicase_C P-loop_NTPase Helicase_ATP-bd	PF00270 PF00271	Helicase_C DEAD	GO:0005524 GO:0006200 GO:0003676 GO:0008026	F:nucleic acid binding F:ATP binding F:ATP-dependent helicase activity P:ATP catabolic process
88	1	16	C0NPC9	tr|C0NPC9|C0NPC9_AJECG Ubiquitin-activating enzyme OS=Ajellomyces capsulatus (strain G186AR / H82 / ATCC MYA-2454 / RMSCC 2432) GN=HCBG_05009 PE=3 SV=1	HCBG_05009	1131	IPR018074 IPR018075 IPR018965 IPR000127 IPR019572 IPR023280 IPR000594 IPR009036 IPR016040 IPR000011	Ubiquitin-activating_enzyme NAD(P)-bd_dom Ub-like_act_enz_cat_cys_dom Molybdenum_cofac_synth_MoeB UBQ-activ_enz_E1 UBQ-activ_enz_E1_AS Ub-activating_enz_e1_C UBQ/SUMO-activ_enz_E1-like ThiF_NAD_FAD-bd UBact_repeat	PF09358 PF00899 PF02134 PF10585	UBACT UBA_e1_thiolCys UBA_e1_C ThiF	GO:0008641 GO:0006464 GO:0005524 GO:0016874	F:small protein activating enzyme activity F:ligase activity F:ATP binding P:cellular protein modification process
89	1	16	C0NNC2	tr|C0NNC2|C0NNC2_AJECG Aminopeptidase OS=Ajellomyces capsulatus (strain G186AR / H82 / ATCC MYA-2454 / RMSCC 2432) GN=HCBG_04249 PE=4 SV=1	HCBG_04249	1080	IPR001930 IPR014782 IPR024571	ERAP1-like_C_dom Peptidase_M1_N Peptidase_M1	PF11838 PF01433	ERAP1_C Peptidase_M1	GO:0006508 GO:0008237 GO:0004177 GO:0008270	F:zinc ion binding F:aminopeptidase activity P:proteolysis F:metallopeptidase activity	PTHR11533	PTHR11533
90	1	16	C0NIS4	tr|C0NIS4|C0NIS4_AJECG Aspartyl protease OS=Ajellomyces capsulatus (strain G186AR / H82 / ATCC MYA-2454 / RMSCC 2432) GN=HCBG_02331 PE=3 SV=1	HCBG_02331	518	IPR021109 IPR001461 IPR001969	Aspartic_peptidase_AS Aspartic_peptidase Peptidase_aspartic_dom	PF00026	Asp	GO:0006508 GO:0004190	F:aspartic-type endopeptidase activity P:proteolysis	PTHR13683	PTHR13683
91	1	15	C0NAX2	tr|C0NAX2|C0NAX2_AJECG Coatomer alpha subunit OS=Ajellomyces capsulatus (strain G186AR / H82 / ATCC MYA-2454 / RMSCC 2432) GN=HCBG_00268 PE=4 SV=1	HCBG_00268	1216	IPR006692 IPR019775 IPR001680 IPR020472 IPR017986 IPR015943 IPR016391 IPR011044 IPR010714	G-protein_beta_WD-40_rep WD40_repeat_CS Quino_amine_DH_bsu WD40_repeat WD40_repeat_dom Coatomer_WD-assoc_reg Coatomer_asu Coatomer_asu_C WD40/YVTN_repeat-like_dom	PF06957 PF04053 PF00400	COPI_C Coatomer_WDAD WD40	GO:0006886 GO:0030126 GO:0005198 GO:0016192	C:COPI vesicle coat F:structural molecule activity P:intracellular protein transport P:vesicle-mediated transport
92	1	15	C0NY84	tr|C0NY84|C0NY84_AJECG Glycerophosphoryl diester phosphodiesterase OS=Ajellomyces capsulatus (strain G186AR / H82 / ATCC MYA-2454 / RMSCC 2432) GN=HCBG_07878 PE=4 SV=1	HCBG_07878	492	IPR017946 IPR004129	PLC-like_Pdiesterase_TIM-brl GlyceroP-diester-Pdiesterase	PF03009	GDPD	GO:0006071 GO:0008889 GO:0006629	F:glycerophosphodiester phosphodiesterase activity P:glycerol metabolic process P:lipid metabolic process	PTHR23344	PTHR23344
93	1	15	C0NMW6	tr|C0NMW6|C0NMW6_AJECG Aspartate aminotransferase OS=Ajellomyces capsulatus (strain G186AR / H82 / ATCC MYA-2454 / RMSCC 2432) GN=HCBG_04093 PE=3 SV=1	HCBG_04093	429	IPR004839 IPR015424 IPR004838 IPR000796 IPR015421	PyrdxlP-dep_Trfase_major_sub1 NHTrfase_class1_PyrdxlP-BS Aminotransferase_I/II PyrdxlP-dep_Trfase Asp_trans	PF00155	Aminotran_1_2	GO:0009058 GO:0080130 GO:0006520 GO:0004069 GO:0030170	P:biosynthetic process F:L-aspartate:2-oxoglutarate aminotransferase activity F:L-phenylalanine:2-oxoglutarate aminotransferase activity P:cellular amino acid metabolic process F:pyridoxal phosphate binding	PTHR11879	PTHR11879
94	1	15	C0NP90	tr|C0NP90|C0NP90_AJECG Alkaline phosphatase OS=Ajellomyces capsulatus (strain G186AR / H82 / ATCC MYA-2454 / RMSCC 2432) GN=HCBG_04970 PE=3 SV=1	HCBG_04970	657	IPR001952 IPR017849 IPR017850	Alkaline_phosphatase_core Alkaline_Pase-like_a/b/a Alkaline_phosphatase	PF00245	Alk_phosphatase	GO:0016311 GO:0016791	F:phosphatase activity P:dephosphorylation
95	1	15	C0NRF5	tr|C0NRF5|C0NRF5_AJECG Aldo/keto reductase OS=Ajellomyces capsulatus (strain G186AR / H82 / ATCC MYA-2454 / RMSCC 2432) GN=HCBG_05585 PE=4 SV=1	HCBG_05585	334	IPR001395 IPR020471 IPR023210	Aldo/keto_reductase_subgr NADP_OxRdtase_dom Aldo/ket_red	PF00248	Aldo_ket_red	GO:0016491	F:oxidoreductase activity	PTHR11732	PTHR11732
96	1	15	C0NK83	tr|C0NK83|C0NK83_AJECG Putative uncharacterized protein OS=Ajellomyces capsulatus (strain G186AR / H82 / ATCC MYA-2454 / RMSCC 2432) GN=HCBG_03563 PE=4 SV=1	HCBG_03563	262	IPR018244 IPR001283 IPR014044	Allrgn_V5/Tpx1 CAP_domain Allrgn_V5/Tpx1_CS	PF00188	CAP	GO:0005576	C:extracellular region	PTHR10334	PTHR10334
97	1	15	C0NIP3	tr|C0NIP3|C0NIP3_AJECG GPI-anchored cell wall organization protein Ecm33 OS=Ajellomyces capsulatus (strain G186AR / H82 / ATCC MYA-2454 / RMSCC 2432) GN=HCBG_02300 PE=4 SV=1	HCBG_02300	386
98	1	15	C0NHE6	tr|C0NHE6|C0NHE6_AJECG GTP-binding nuclear protein GSP1/Ran OS=Ajellomyces capsulatus (strain G186AR / H82 / ATCC MYA-2454 / RMSCC 2432) GN=HCBG_02768 PE=4 SV=1	HCBG_02768	213	IPR002041 IPR005225 IPR001806 IPR027417	Ran_GTPase Small_GTP-bd_dom Small_GTPase P-loop_NTPase	PF00071	Ras	GO:0006886 GO:0006913 GO:0007264 GO:0005525 GO:0003924	P:small GTPase mediated signal transduction F:GTPase activity P:nucleocytoplasmic transport F:GTP binding P:intracellular protein transport
99	1	15	C0NBY6	tr|C0NBY6|C0NBY6_AJECG Putative uncharacterized protein OS=Ajellomyces capsulatus (strain G186AR / H82 / ATCC MYA-2454 / RMSCC 2432) GN=HCBG_00632 PE=4 SV=1	HCBG_00632	329	IPR022185	DUF3712	PF12505	DUF3712
100	1	15	C0NMB4	tr|C0NMB4|C0NMB4_AJECG Serine hydroxymethyltransferase OS=Ajellomyces capsulatus (strain G186AR / H82 / ATCC MYA-2454 / RMSCC 2432) GN=HCBG_04644 PE=3 SV=1	HCBG_04644	530	IPR015424 IPR019798 IPR015421 IPR015422 IPR001085	PyrdxlP-dep_Trfase_major_sub1 Ser_HO-MeTrfase Ser_HO-MeTrfase_PLP_BS PyrdxlP-dep_Trfase_major_sub2 PyrdxlP-dep_Trfase	PF00464	SHMT	GO:0004372 GO:0008168 GO:0006544 GO:0035999 GO:0030170 GO:0006563	F:methyltransferase activity P:glycine metabolic process F:glycine hydroxymethyltransferase activity P:tetrahydrofolate interconversion F:pyridoxal phosphate binding P:L-serine metabolic process	PTHR11680	PTHR11680
101	1	15	C0NCB3	tr|C0NCB3|C0NCB3_AJECG Proliferating cell nuclear antigen OS=Ajellomyces capsulatus (strain G186AR / H82 / ATCC MYA-2454 / RMSCC 2432) GN=HCBG_00759 PE=3 SV=1	HCBG_00759	906	IPR000730 IPR022649 IPR022659 IPR022648 IPR026859	Myosin-bd Pr_cel_nuc_antig_C Pr_cel_nuc_antig Pr_cel_nuc_antig_N Pr_cel_nuc_antig_CS	PF00705 PF02747 PF12632	Vezatin PCNA_C PCNA_N	GO:0005634 GO:0003677 GO:0043626 GO:0006260 GO:0006275 GO:0050790 GO:0030337	F:DNA polymerase processivity factor activity C:PCNA complex C:nucleus P:DNA replication F:DNA binding P:regulation of DNA replication P:regulation of catalytic activity	PTHR11352	PTHR11352
102	1	15	C0NRH1	tr|C0NRH1|C0NRH1_AJECG Fumarate hydratase OS=Ajellomyces capsulatus (strain G186AR / H82 / ATCC MYA-2454 / RMSCC 2432) GN=HCBG_05601 PE=3 SV=1	HCBG_05601	567	IPR024083 IPR005677 IPR008948 IPR020557 IPR022761 IPR018951 IPR000362	Fumarate_lyase_N Fum_hydII Fumarate_lyase_fam Fumarase_C_C Fumarate_lyase_CS Fumarase/histidase_N L-Aspartase-like	PF00206 PF10415	Lyase_1 FumaraseC_C	GO:0006099 GO:0045239 GO:0004333 GO:0006106	P:tricarboxylic acid cycle C:tricarboxylic acid cycle enzyme complex P:fumarate metabolic process F:fumarate hydratase activity	PTHR11444	PTHR11444
103	1	15	C0NB88	tr|C0NB88|C0NB88_AJECG Amidase OS=Ajellomyces capsulatus (strain G186AR / H82 / ATCC MYA-2454 / RMSCC 2432) GN=HCBG_00384 PE=4 SV=1	HCBG_00384	589	IPR023631 IPR015830 IPR000120	Amidase Amidase_fun Amidase_dom	PF01425	Amidase	GO:0008152 GO:0016811 GO:0016884	P:metabolic process F:carbon-nitrogen ligase activity, with glutamine as amido-N-donor F:hydrolase activity, acting on carbon-nitrogen (but not peptide) bonds, in linear amides	PTHR11895 PTHR11895:SF4	PTHR11895 PTHR11895:SF4
104	1	15	C0NVI3	tr|C0NVI3|C0NVI3_AJECG Acetoacetyl-CoA reductase OS=Ajellomyces capsulatus (strain G186AR / H82 / ATCC MYA-2454 / RMSCC 2432) GN=HCBG_07163 PE=3 SV=1	HCBG_07163	901	IPR020904 IPR016040 IPR002539 IPR002347 IPR002198	NAD(P)-bd_dom Glc/ribitol_DH MaoC_dom Sc_DH/Rdtase_CS DH_sc/Rdtase_SDR	PF00106 PF01575	MaoC_dehydratas adh_short	GO:0055114 GO:0016491	F:oxidoreductase activity P:oxidation-reduction process
105	1	15	C0NB99	tr|C0NB99|C0NB99_AJECG Putative uncharacterized protein OS=Ajellomyces capsulatus (strain G186AR / H82 / ATCC MYA-2454 / RMSCC 2432) GN=HCBG_00395 PE=4 SV=1	HCBG_00395	574	IPR006636 IPR001440 IPR011990 IPR013026 IPR019734	TPR_1 TPR_repeat TPR-contain_dom TPR-like_helical STI1_HS-bd	PF00515	TPR_1
106	1	14	C0NSP8	tr|C0NSP8|C0NSP8_AJECG Chitin synthase OS=Ajellomyces capsulatus (strain G186AR / H82 / ATCC MYA-2454 / RMSCC 2432) GN=HCBG_06178 PE=4 SV=1	HCBG_06178	1866	IPR009057 IPR001199 IPR001609 IPR027417 IPR014876 IPR004835	Cyt_B5-like_heme/steroid-bd Chitin_synth_fng Myosin_head_motor_dom Homeodomain-like DEK_C P-loop_NTPase	PF08766 PF00063 PF00173	Cyt-b5 DEK_C Myosin_head	GO:0003677 GO:0020037 GO:0008152 GO:0005524 GO:0003774 GO:0016758 GO:0016459 GO:0016021	C:integral component of membrane F:DNA binding F:ATP binding C:myosin complex F:heme binding P:metabolic process F:motor activity F:transferase activity, transferring hexosyl groups	PTHR22914	PTHR22914
107	1	14	C0NJB1	tr|C0NJB1|C0NJB1_AJECG Phosphoglycerate kinase OS=Ajellomyces capsulatus (strain G186AR / H82 / ATCC MYA-2454 / RMSCC 2432) GN=HCBG_03241 PE=3 SV=1	HCBG_03241	418	IPR015824 IPR001576 IPR015901 IPR015911	Phosphoglycerate_kinase_N Phosphoglycerate_kinase_C Phosphoglycerate_kinase Phosphoglycerate_kinase_CS	PF00162	PGK	GO:0005524 GO:0006096 GO:0004618	P:glycolysis F:phosphoglycerate kinase activity F:ATP binding	PTHR11406	PTHR11406
108	1	14	C0NRW1	tr|C0NRW1|C0NRW1_AJECG Endonuclease/exonuclease/phosphatase OS=Ajellomyces capsulatus (strain G186AR / H82 / ATCC MYA-2454 / RMSCC 2432) GN=HCBG_05891 PE=4 SV=1	HCBG_05891	330	IPR005135	Endo/exonuclease/phosphatase	PF03372	Exo_endo_phos	GO:0004527 GO:0090305 GO:0004519	P:nucleic acid phosphodiester bond hydrolysis F:endonuclease activity F:exonuclease activity
109	1	14	C0NTG5	tr|C0NTG5|C0NTG5_AJECG 60S ribosomal protein OS=Ajellomyces capsulatus (strain G186AR / H82 / ATCC MYA-2454 / RMSCC 2432) GN=HCBG_06445 PE=4 SV=1	HCBG_06445	372	IPR023574 IPR002136 IPR013000 IPR025755	Ribosomal_L4/L1e_euk/arc_CS Ribos_L4_C_dom Ribosomal_L4/L1e Ribosomal_L4_dom	PF00573 PF14374	Ribos_L4_asso_C Ribosomal_L4	GO:0005840 GO:0006412 GO:0003735	C:ribosome F:structural constituent of ribosome P:translation
110	1	14	C0NLZ4	tr|C0NLZ4|C0NLZ4_AJECG Isochorismatase domain-containing protein OS=Ajellomyces capsulatus (strain G186AR / H82 / ATCC MYA-2454 / RMSCC 2432) GN=HCBG_04524 PE=4 SV=1	HCBG_04524	214	IPR000868	Isochorismatase-like	PF00857	Isochorismatase	GO:0003824	F:catalytic activity
111	1	14	C0NHP6	tr|C0NHP6|C0NHP6_AJECG Citrate synthase OS=Ajellomyces capsulatus (strain G186AR / H82 / ATCC MYA-2454 / RMSCC 2432) GN=HCBG_02868 PE=3 SV=1	HCBG_02868	470	IPR016142 IPR002020 IPR019810 IPR016141	Citrate_synthase-like Citrate_synthase_AS Citrate_synthase-like_core Citrate_synth-like_lrg_a-sub	PF00285	Citrate_synt	GO:0006099 GO:0046912 GO:0044262	F:transferase activity, transferring acyl groups, acyl groups converted into alkyl on transfer P:tricarboxylic acid cycle P:cellular carbohydrate metabolic process	PTHR11739	PTHR11739
112	1	14	C0NZZ0	tr|C0NZZ0|C0NZZ0_AJECG Glucose-6-phosphate isomerase OS=Ajellomyces capsulatus (strain G186AR / H82 / ATCC MYA-2454 / RMSCC 2432) GN=HCBG_08720 PE=3 SV=1	HCBG_08720	553	IPR018189 IPR023096 IPR001672	G6P_Isomerase Phosphoglucose_isomerase_CS G6P_Isomerase_C	PF00342	PGI	GO:0004347 GO:0006094 GO:0006096	F:glucose-6-phosphate isomerase activity P:glycolysis P:gluconeogenesis	PTHR11469	PTHR11469
113	1	14	C0NCW5	tr|C0NCW5|C0NCW5_AJECG Protein transporter SEC31 OS=Ajellomyces capsulatus (strain G186AR / H82 / ATCC MYA-2454 / RMSCC 2432) GN=HCBG_00961 PE=4 SV=1	HCBG_00961	1274	IPR017986 IPR009917 IPR015943 IPR001680	SRA1-protein/COPII_Sec31 WD40_repeat WD40_repeat_dom WD40/YVTN_repeat-like_dom	PF07304 PF00400	SRA1 WD40
114	1	13	C0NGJ6	tr|C0NGJ6|C0NGJ6_AJECG Putative uncharacterized protein OS=Ajellomyces capsulatus (strain G186AR / H82 / ATCC MYA-2454 / RMSCC 2432) GN=HCBG_02468 PE=4 SV=1	HCBG_02468	486
115	1	13	C0P0I5	tr|C0P0I5|C0P0I5_AJECG Woronin body major protein OS=Ajellomyces capsulatus (strain G186AR / H82 / ATCC MYA-2454 / RMSCC 2432) GN=HCBG_08915 PE=4 SV=1	HCBG_08915	509	IPR008991 IPR012340 IPR014722 IPR001884	NA-bd_OB-fold Transl_elong_IF5A Rib_L2_dom2 Translation_prot_SH3-like			GO:0043022 GO:0003746 GO:0045905 GO:0006414 GO:0008612 GO:0045901	P:peptidyl-lysine modification to hypusine P:positive regulation of translational termination P:translational elongation F:ribosome binding P:positive regulation of translational elongation F:translation elongation factor activity	PTHR11673	PTHR11673
116	1	13	C0NNC4	tr|C0NNC4|C0NNC4_AJECG Pre-mRNA-processing factor 39 OS=Ajellomyces capsulatus (strain G186AR / H82 / ATCC MYA-2454 / RMSCC 2432) GN=HCBG_04251 PE=4 SV=1	HCBG_04251	595	IPR011990 IPR003107	TPR-like_helical HAT			GO:0006396 GO:0005634	P:RNA processing C:nucleus
117	1	13	C0NAF8	tr|C0NAF8|C0NAF8_AJECG Bifunctional purine biosynthesis protein ADE16 OS=Ajellomyces capsulatus (strain G186AR / H82 / ATCC MYA-2454 / RMSCC 2432) GN=HCBG_00104 PE=4 SV=1	HCBG_00104	595	IPR024050 IPR016193 IPR024051 IPR002695 IPR011607	MGS-like_dom AICAR_Tfase_dom AICARFT_IMPCHas AICAR_Tfase_insert_dom Cytidine_deaminase-like	PF02142 PF01808	MGS AICARFT_IMPCHas	GO:0004643 GO:0006164 GO:0003937	P:purine nucleotide biosynthetic process F:phosphoribosylaminoimidazolecarboxamide formyltransferase activity F:IMP cyclohydrolase activity	PTHR11692	PTHR11692
118	1	13	C0NRZ5	tr|C0NRZ5|C0NRZ5_AJECG Serine/threonine phosphatase OS=Ajellomyces capsulatus (strain G186AR / H82 / ATCC MYA-2454 / RMSCC 2432) GN=HCBG_05925 PE=4 SV=1	HCBG_05925	763	IPR018829	DUF2433	PF10360	DUF2433
119	1	13	C0NTA4	tr|C0NTA4|C0NTA4_AJECG Farnesyl-pyrophosphate synthetase OS=Ajellomyces capsulatus (strain G186AR / H82 / ATCC MYA-2454 / RMSCC 2432) GN=HCBG_06384 PE=3 SV=1	HCBG_06384	347	IPR008949 IPR000092	Polyprenyl_synt Terpenoid_synth	PF00348	polyprenyl_synt	GO:0008299 GO:0016740	P:isoprenoid biosynthetic process F:transferase activity
120	1	13	C0NXB7	tr|C0NXB7|C0NXB7_AJECG Mannitol-1-phosphate dehydrogenase OS=Ajellomyces capsulatus (strain G186AR / H82 / ATCC MYA-2454 / RMSCC 2432) GN=HCBG_08109 PE=3 SV=1	HCBG_08109	388	IPR023028 IPR008927 IPR013118 IPR013328 IPR013131 IPR016040 IPR000669	NAD(P)-bd_dom Mannitol_DH_N Mannitol_DH_C DH_multihelical Mannitol_DH Mannitol_1_phos_5_DH 6-PGluconate_DH_C-like	PF01232 PF08125	Mannitol_dh Mannitol_dh_C	GO:0019594 GO:0008926 GO:0050662	F:mannitol-1-phosphate 5-dehydrogenase activity F:coenzyme binding P:mannitol metabolic process
121	1	13	C0NLL0	tr|C0NLL0|C0NLL0_AJECG ATP-dependent RNA helicase DBP5 OS=Ajellomyces capsulatus (strain G186AR / H82 / ATCC MYA-2454 / RMSCC 2432) GN=HCBG_04390 PE=4 SV=1	HCBG_04390	497	IPR011545 IPR014014 IPR000629 IPR014001 IPR027417 IPR001650	RNA-helicase_DEAD-box_CS RNA_helicase_DEAD_Q_motif DNA/RNA_helicase_DEAD/DEAH_N Helicase_C P-loop_NTPase Helicase_ATP-bd	PF00270 PF00271	DEAD Helicase_C	GO:0005524 GO:0006200 GO:0008026 GO:0003676	F:nucleic acid binding F:ATP binding F:ATP-dependent helicase activity P:ATP catabolic process
122	1	12	C0NYY2	tr|C0NYY2|C0NYY2_AJECG Fatty acid synthase beta subunit dehydratase OS=Ajellomyces capsulatus (strain G186AR / H82 / ATCC MYA-2454 / RMSCC 2432) GN=HCBG_08362 PE=4 SV=1	HCBG_08362	2082	IPR013785 IPR003965 IPR016035 IPR014043 IPR002539 IPR013565 IPR001227 IPR016452	Acyl_Trfase/lysoPLipase Aldolase_TIM Acyl_transferase Ac_transferase_dom Fatty_acid_Synthase_bsu_fun Fatty_acid_synthase DUF1729 MaoC_dom	PF08354 PF00698 PF01575	MaoC_dehydratas Acyl_transf_1 DUF1729	GO:0005835 GO:0004318 GO:0006633	F:enoyl-[acyl-carrier-protein] reductase (NADH) activity C:fatty acid synthase complex P:fatty acid biosynthetic process
123	1	12	C0NB22	tr|C0NB22|C0NB22_AJECG RNA-binding protein OS=Ajellomyces capsulatus (strain G186AR / H82 / ATCC MYA-2454 / RMSCC 2432) GN=HCBG_00318 PE=4 SV=1	HCBG_00318	427	IPR000504 IPR012677	Nucleotide-bd_a/b_plait RRM_dom	PF00076	RRM_1	GO:0000166 GO:0003676	F:nucleic acid binding F:nucleotide binding
124	1	12	C0NND5	tr|C0NND5|C0NND5_AJECG Thioredoxin OS=Ajellomyces capsulatus (strain G186AR / H82 / ATCC MYA-2454 / RMSCC 2432) GN=HCBG_04262 PE=4 SV=1	HCBG_04262	337	IPR005746 IPR013766 IPR012336 IPR008979 IPR017937 IPR010400	Thioredoxin_CS PITH_dom Thioredoxin Galactose-bd-like Thioredoxin_domain Thioredoxin-like_fold	PF06201 PF00085	Thioredoxin PITH	GO:0006662 GO:0015035 GO:0055114 GO:0045454	F:protein disulfide oxidoreductase activity P:cell redox homeostasis P:glycerol ether metabolic process P:oxidation-reduction process	PTHR10438	PTHR10438
125	1	12	C0NUW2	tr|C0NUW2|C0NUW2_AJECG Hydroxymethylglutaryl-CoA synthase OS=Ajellomyces capsulatus (strain G186AR / H82 / ATCC MYA-2454 / RMSCC 2432) GN=HCBG_06726 PE=4 SV=1	HCBG_06726	475	IPR013746 IPR016039 IPR013528 IPR010122 IPR000590 IPR016038	HMG_CoA_synt_AS HMG_CoA_synthase_euk HMG_CoA_synth_N HMG_CoA_synt_C Thiolase-like Thiolase-like_subgr	PF01154 PF08540	HMG_CoA_synt_C HMG_CoA_synt_N	GO:0008299 GO:0004421	P:isoprenoid biosynthetic process F:hydroxymethylglutaryl-CoA synthase activity
126	1	12	C0NJ49	tr|C0NJ49|C0NJ49_AJECG Superoxide dismutase OS=Ajellomyces capsulatus (strain G186AR / H82 / ATCC MYA-2454 / RMSCC 2432) GN=HCBG_03179 PE=3 SV=1	HCBG_03179	211	IPR019831 IPR001189 IPR019832 IPR019833	Mn/Fe_SOD_N Mn/Fe_SOD_C Mn/Fe_SOD_BS Mn/Fe_SOD	PF00081 PF02777	Sod_Fe_N Sod_Fe_C	GO:0006801 GO:0004784 GO:0046872	F:superoxide dismutase activity P:superoxide metabolic process F:metal ion binding	PTHR11404	PTHR11404
127	1	12	C0NQU7	tr|C0NQU7|C0NQU7_AJECG Eukaryotic translation initiation factor 3 subunit F OS=Ajellomyces capsulatus (strain G186AR / H82 / ATCC MYA-2454 / RMSCC 2432) GN=HCBG_05377 PE=3 SV=1	HCBG_05377	351	IPR027531 IPR000555 IPR024969	JAB_MPN_dom eIF3f Rpn11/EIF3F_C	PF13012 PF01398	MitMem_reg JAB	GO:0016282 GO:0006446 GO:0003743 GO:0033290 GO:0005852 GO:0001731	P:formation of translation preinitiation complex C:eukaryotic 43S preinitiation complex C:eukaryotic 48S preinitiation complex C:eukaryotic translation initiation factor 3 complex F:translation initiation factor activity P:regulation of translational init
128	1	12	C0NNQ1	tr|C0NNQ1|C0NNQ1_AJECG Heat shock protein SSB1 OS=Ajellomyces capsulatus (strain G186AR / H82 / ATCC MYA-2454 / RMSCC 2432) GN=HCBG_04781 PE=3 SV=1	HCBG_04781	613	IPR018181 IPR013126	Hsp_70_fam Heat_shock_70_CS	PF00012	HSP70	GO:0005524 GO:0006950	P:response to stress F:ATP binding
129	1	12	C0NX61	tr|C0NX61|C0NX61_AJECG Aspartate aminotransferase OS=Ajellomyces capsulatus (strain G186AR / H82 / ATCC MYA-2454 / RMSCC 2432) GN=HCBG_08053 PE=4 SV=1	HCBG_08053	331	IPR004839 IPR015424 IPR000796 IPR015421	PyrdxlP-dep_Trfase_major_sub1 Aminotransferase_I/II PyrdxlP-dep_Trfase Asp_trans	PF00155	Aminotran_1_2	GO:0009058 GO:0006520 GO:0008483 GO:0030170	P:biosynthetic process F:transaminase activity P:cellular amino acid metabolic process F:pyridoxal phosphate binding	PTHR11879	PTHR11879
130	1	12	C0P086	tr|C0P086|C0P086_AJECG Putative uncharacterized protein OS=Ajellomyces capsulatus (strain G186AR / H82 / ATCC MYA-2454 / RMSCC 2432) GN=HCBG_08805 PE=3 SV=1	HCBG_08805	467	IPR007863 IPR011765 IPR011249 IPR011237	Pept_M16_dom Pept_M16_N Metalloenz_LuxS/M16 Peptidase_M16_C	PF00675 PF05193	Peptidase_M16 Peptidase_M16_C	GO:0046872 GO:0008152 GO:0003824	P:metabolic process F:catalytic activity F:metal ion binding
131	1	12	C0NUF9	tr|C0NUF9|C0NUF9_AJECG ADP_ATP carrier protein OS=Ajellomyces capsulatus (strain G186AR / H82 / ATCC MYA-2454 / RMSCC 2432) GN=HCBG_06990 PE=3 SV=1	HCBG_06990	311	IPR002067 IPR023395 IPR018108 IPR002113	Aden_trnslctor Mitochondrial_sb/sol_carrier Mt_carrier_dom Mit_carrier	PF00153	Mito_carr	GO:0055085 GO:0016021 GO:0005743 GO:0005215	F:transporter activity P:transmembrane transport C:integral component of membrane C:mitochondrial inner membrane
132	1	12	C0NZT8	tr|C0NZT8|C0NZT8_AJECG Glutaminyl-tRNA synthetase OS=Ajellomyces capsulatus (strain G186AR / H82 / ATCC MYA-2454 / RMSCC 2432) GN=HCBG_08668 PE=3 SV=1	HCBG_08668	650	IPR001412 IPR020056 IPR020061 IPR020058 IPR011035 IPR014729 IPR000924 IPR004514 IPR020059	Glu/Gln-tRNA-synth_Ib_codon-bd Rossmann-like_a/b/a_fold Glu/Gln-tRNA-synth_Ib_cat-dom Glu/Gln-tRNA-synth_Ib_a-bdl Rbsml_L25/Gln-tRNA_synth_b-brl Ribosomal_L25/Gln-tRNA_synth aa-tRNA-synth_I_CS Glu/Gln-tRNA-synth Gln-tRNA-synth	PF00749 PF03950	tRNA-synt_1c tRNA-synt_1c_C	GO:0005524 GO:0004819 GO:0005737 GO:0006425	F:glutamine-tRNA ligase activity C:cytoplasm F:ATP binding P:glutaminyl-tRNA aminoacylation	PTHR10119	PTHR10119
133	1	11	C0NUW5	tr|C0NUW5|C0NUW5_AJECG Phosphoglucomutase OS=Ajellomyces capsulatus (strain G186AR / H82 / ATCC MYA-2454 / RMSCC 2432) GN=HCBG_06729 PE=3 SV=1	HCBG_06729	556	IPR016066 IPR005843 IPR005846 IPR005845 IPR016055 IPR005841 IPR005844	A-D-PHexomutase_CS A-D-PHexomutase_C A-D-PHexomutase_a/b/a-I/II/III A-D-PHexomutase_a/b/a-III A-D-PHexomutase_a/b/a-II A-D-PHexomutase_a/b/a-I Alpha-D-phosphohexomutase_SF	PF02879 PF02880 PF02878 PF00408	PGM_PMM_I PGM_PMM_III PGM_PMM_IV PGM_PMM_II	GO:0000287 GO:0005975 GO:0016868	P:carbohydrate metabolic process F:magnesium ion binding F:intramolecular transferase activity, phosphotransferases
134	1	11	C0NMD6	tr|C0NMD6|C0NMD6_AJECG Cystathionine beta-synthase OS=Ajellomyces capsulatus (strain G186AR / H82 / ATCC MYA-2454 / RMSCC 2432) GN=HCBG_04666 PE=4 SV=1	HCBG_04666	534	IPR001216 IPR005857 IPR001926 IPR000644	Cysta_beta_synth Trp_syn_b_sub_like_PLP_eny_SF CBS_dom Cys_synth_BS	PF00571 PF00291	PALP CBS	GO:0019343 GO:0030554 GO:0006535 GO:0004122 GO:0005737	F:adenyl nucleotide binding P:cysteine biosynthetic process from serine P:cysteine biosynthetic process via cystathionine C:cytoplasm F:cystathionine beta-synthase activity
135	1	11	C0NL77	tr|C0NL77|C0NL77_AJECG Argininosuccinate synthetase OS=Ajellomyces capsulatus (strain G186AR / H82 / ATCC MYA-2454 / RMSCC 2432) GN=HCBG_03907 PE=3 SV=1	HCBG_03907	416	IPR014729 IPR018223 IPR023434 IPR024074 IPR001518	Arginosuc_synth Rossmann-like_a/b/a_fold Arginosuc_synth_type_1_subfam Arginosuc_synth_CS AS_cat/multimer_dom_body	PF00764	Arginosuc_synth	GO:0005524 GO:0004055 GO:0006526	F:argininosuccinate synthase activity F:ATP binding P:arginine biosynthetic process
136	1	11	C0NV40	tr|C0NV40|C0NV40_AJECG N-acetylglucosamine-phosphate mutase OS=Ajellomyces capsulatus (strain G186AR / H82 / ATCC MYA-2454 / RMSCC 2432) GN=HCBG_06804 PE=3 SV=1	HCBG_06804	557	IPR016066 IPR005843 IPR016657 IPR005845 IPR016055 IPR005844	A-D-PHexomutase_CS A-D-PHexomutase_a/b/a-I/II/III PAGM A-D-PHexomutase_C A-D-PHexomutase_a/b/a-II A-D-PHexomutase_a/b/a-I	PF02879 PF02878 PF00408	PGM_PMM_I PGM_PMM_IV PGM_PMM_II	GO:0000287 GO:0004610 GO:0005975	P:carbohydrate metabolic process F:phosphoacetylglucosamine mutase activity F:magnesium ion binding	PTHR22573:SF3	PTHR22573:SF3
137	1	11	C0NUY8	tr|C0NUY8|C0NUY8_AJECG Homoserine dehydrogenase OS=Ajellomyces capsulatus (strain G186AR / H82 / ATCC MYA-2454 / RMSCC 2432) GN=HCBG_06752 PE=3 SV=1	HCBG_06752	370	IPR001342 IPR022697 IPR016040 IPR005106 IPR019811	NAD(P)-bd_dom Asp/hSer_DH_NAD-bd HDH_cat HDH_short HDH_CS	PF00742 PF03447	Homoserine_dh NAD_binding_3	GO:0050661 GO:0009088 GO:0009097 GO:0004412 GO:0009086	P:isoleucine biosynthetic process F:NADP binding P:methionine biosynthetic process F:homoserine dehydrogenase activity P:threonine biosynthetic process
138	1	11	C0NC44	tr|C0NC44|C0NC44_AJECG Protein transporter SEC23 OS=Ajellomyces capsulatus (strain G186AR / H82 / ATCC MYA-2454 / RMSCC 2432) GN=HCBG_00690 PE=4 SV=1	HCBG_00690	772	IPR006900 IPR012990 IPR006896 IPR006895 IPR007123 IPR002035	Gelsolin_dom Sec23/24_helical_dom Sec23_24_beta_S VWF_A Sec23/24_trunk_dom Znf_Sec23_Sec24	PF04810 PF04811 PF04815 PF00626 PF08033	zf-Sec23_Sec24 Gelsolin Sec23_trunk Sec23_helical Sec23_BS	GO:0006886 GO:0030127 GO:0008270 GO:0006888	F:zinc ion binding C:COPII vesicle coat P:intracellular protein transport P:ER to Golgi vesicle-mediated transport
139	1	11	C0NND7	tr|C0NND7|C0NND7_AJECG Cytochrome c peroxidase OS=Ajellomyces capsulatus (strain G186AR / H82 / ATCC MYA-2454 / RMSCC 2432) GN=HCBG_04264 PE=3 SV=1	HCBG_04264	374	IPR010255 IPR002207 IPR019793 IPR019794 IPR002016	Asc_peroxidase Peroxidases_AS Haem_peroxidase Peroxidases_heam-ligand_BS Haem_peroxidase_pln/fun/bac	PF00141	peroxidase	GO:0006979 GO:0020037 GO:0004601	F:peroxidase activity P:response to oxidative stress F:heme binding
140	1	11	C0NSG3	tr|C0NSG3|C0NSG3_AJECG Beta-hexosaminidase OS=Ajellomyces capsulatus (strain G186AR / H82 / ATCC MYA-2454 / RMSCC 2432) GN=HCBG_06093 PE=3 SV=1	HCBG_06093	602	IPR025705 IPR015883 IPR017853 IPR013781	Glyco_hydro_catalytic_dom Beta_hexosaminidase_sua/sub Glycoside_hydrolase_SF Glyco_hydro_20_cat-core	PF00728	Glyco_hydro_20	GO:0004563 GO:0005975	P:carbohydrate metabolic process F:beta-N-acetylhexosaminidase activity
141	1	11	C0NL59	tr|C0NL59|C0NL59_AJECG Histone H4 OS=Ajellomyces capsulatus (strain G186AR / H82 / ATCC MYA-2454 / RMSCC 2432) GN=HCBG_03889 PE=3 SV=1	HCBG_03889	103	IPR019809 IPR009072 IPR001951 IPR007125	Histone_core_D Histone_H4_CS Histone-fold Histone_H4	PF00125	Histone	GO:0005634 GO:0003677 GO:0006334 GO:0000786	C:nucleus P:nucleosome assembly F:DNA binding C:nucleosome
142	1	11	C0NYP9	tr|C0NYP9|C0NYP9_AJECG 60S ribosomal protein L13 OS=Ajellomyces capsulatus (strain G186AR / H82 / ATCC MYA-2454 / RMSCC 2432) GN=HCBG_08279 PE=3 SV=1	HCBG_08279	243	IPR018256 IPR001380	Ribosomal_L13e_CS Ribosomal_L13e	PF01294	Ribosomal_L13e	GO:0005840 GO:0006412 GO:0003735	C:ribosome F:structural constituent of ribosome P:translation	PTHR11722	PTHR11722
143	1	11	C0NTZ0	tr|C0NTZ0|C0NTZ0_AJECG Transaldolase OS=Ajellomyces capsulatus (strain G186AR / H82 / ATCC MYA-2454 / RMSCC 2432) GN=HCBG_06620 PE=3 SV=1	HCBG_06620	322	IPR013785 IPR018225 IPR004730 IPR001585	Transaldolase Aldolase_TIM Transaldolase_1 Transaldolase_AS	PF00923	Transaldolase	GO:0006098 GO:0004801 GO:0005737	F:sedoheptulose-7-phosphate:D-glyceraldehyde-3-phosphate glyceronetransferase activity P:pentose-phosphate shunt C:cytoplasm	PTHR10683	PTHR10683
144	1	11	C0NA44	tr|C0NA44|C0NA44_AJECG Coronin OS=Ajellomyces capsulatus (strain G186AR / H82 / ATCC MYA-2454 / RMSCC 2432) GN=HCBG_01203 PE=3 SV=1	HCBG_01203	557	IPR019775 IPR001680 IPR015049 IPR020472 IPR015505 IPR017986 IPR015943 IPR015048	G-protein_beta_WD-40_rep DUF1900 WD40_repeat_CS DUF1899 WD40_repeat Coronin WD40_repeat_dom WD40/YVTN_repeat-like_dom	PF08953 PF08954 PF00400	DUF1900 DUF1899 WD40			PTHR10856	PTHR10856
145	1	11	C0NNU4	tr|C0NNU4|C0NNU4_AJECG Actin OS=Ajellomyces capsulatus (strain G186AR / H82 / ATCC MYA-2454 / RMSCC 2432) GN=HCBG_04824 PE=3 SV=1	HCBG_04824	439	IPR004000 IPR020902 IPR015623	Arp3 Actin/actin-like_CS Actin-related	PF00022	Actin	GO:0005885 GO:0005524 GO:0034314	C:Arp2/3 protein complex F:ATP binding P:Arp2/3 complex-mediated actin nucleation	PTHR11937:SF31 PTHR11937	PTHR11937:SF31 PTHR11937
146	1	10	C0NJF2	tr|C0NJF2|C0NJF2_AJECG Eukaryotic translation initiation factor 3 subunit H OS=Ajellomyces capsulatus (strain G186AR / H82 / ATCC MYA-2454 / RMSCC 2432) GN=HCBG_03282 PE=3 SV=1	HCBG_03282	365	IPR000555 IPR027524	JAB_MPN_dom eIF3h	PF01398	JAB	GO:0016282 GO:0003743 GO:0033290 GO:0005852 GO:0001731	C:eukaryotic 48S preinitiation complex C:eukaryotic 43S preinitiation complex P:formation of translation preinitiation complex C:eukaryotic translation initiation factor 3 complex F:translation initiation factor activity	PTHR10410:SF3	PTHR10410:SF3
147	1	10	C0NN26	tr|C0NN26|C0NN26_AJECG Calnexin OS=Ajellomyces capsulatus (strain G186AR / H82 / ATCC MYA-2454 / RMSCC 2432) GN=HCBG_04153 PE=3 SV=1	HCBG_04153	598	IPR009033 IPR001580 IPR018124 IPR013320 IPR008985	Calreticulin/calnexin_P_dom ConA-like_subgrp Calret/calnex Calret/calnex_CS ConA-like_lec_gl_sf	PF00262	Calreticulin	GO:0006457 GO:0005783 GO:0005509	C:endoplasmic reticulum P:protein folding F:calcium ion binding	PTHR11073	PTHR11073
148	1	10	C0NJD6	tr|C0NJD6|C0NJD6_AJECG Putative uncharacterized protein OS=Ajellomyces capsulatus (strain G186AR / H82 / ATCC MYA-2454 / RMSCC 2432) GN=HCBG_03266 PE=4 SV=1	HCBG_03266	717	IPR015915	Kelch-typ_b-propeller
149	1	10	C0NZL2	tr|C0NZL2|C0NZL2_AJECG Ketol-acid reductoisomerase OS=Ajellomyces capsulatus (strain G186AR / H82 / ATCC MYA-2454 / RMSCC 2432) GN=HCBG_08592 PE=4 SV=1	HCBG_08592	410	IPR013116 IPR008927 IPR013328 IPR016207 IPR000506 IPR013023	AcH_isomrdctse_C IlvN AcH_isomrdctse DH_multihelical KetolA_reductoisomerase_fun 6-PGluconate_DH_C-like	PF01450 PF07991	IlvN IlvC	GO:0016853 GO:0004455 GO:0009082 GO:0050662	F:isomerase activity F:coenzyme binding F:ketol-acid reductoisomerase activity P:branched-chain amino acid biosynthetic process	PTHR21371:SF3 PTHR21371	PTHR21371:SF3 PTHR21371
150	1	10	C0NLP3	tr|C0NLP3|C0NLP3_AJECG 40S ribosomal protein S4 OS=Ajellomyces capsulatus (strain G186AR / H82 / ATCC MYA-2454 / RMSCC 2432) GN=HCBG_04423 PE=3 SV=1	HCBG_04423	262	IPR013845 IPR018199 IPR002942 IPR013843 IPR000876	Ribosomal_S4e_central_region Ribosomal_S4e Ribosomal_S4e_N_CS S4_RNA-bd Ribosomal_S4e_N	PF08071 PF00900	Ribosomal_S4e RS4NT	GO:0005840 GO:0003723 GO:0006412 GO:0003735	C:ribosome F:RNA binding F:structural constituent of ribosome P:translation	PTHR11581	PTHR11581
151	1	10	C0NJV0	tr|C0NJV0|C0NJV0_AJECG Glucoamylase OS=Ajellomyces capsulatus (strain G186AR / H82 / ATCC MYA-2454 / RMSCC 2432) GN=HCBG_03430 PE=3 SV=1	HCBG_03430	646	IPR012341 IPR000165 IPR013784 IPR015902 IPR011613 IPR002044 IPR008291 IPR013783 IPR008928	Glyco_hydro_13 Glucoamylase Ig-like_fold Glyco_hydro_15 Carb-bd-like_fold Glucoamylase_SBD CBM_fam20 6-hairpin_glycosidase-like 6hp_glycosidase	PF00686 PF00723	CBM_20 Glyco_hydro_15	GO:2001070 GO:0000272 GO:0004339	F:glucan 1,4-alpha-glucosidase activity F:starch binding P:polysaccharide catabolic process	PTHR10357	PTHR10357
152	1	10	C0P0M9	tr|C0P0M9|C0P0M9_AJECG Septin OS=Ajellomyces capsulatus (strain G186AR / H82 / ATCC MYA-2454 / RMSCC 2432) GN=HCBG_08959 PE=3 SV=1	HCBG_08959	384	IPR016491 IPR000038 IPR027417	Septin P-loop_NTPase Cell_div_GTP-bd	PF00735	Septin	GO:0031105 GO:0005525 GO:0007049	P:cell cycle F:GTP binding C:septin complex	PTHR18884	PTHR18884
153	1	10	C0NKD5	tr|C0NKD5|C0NKD5_AJECG Coatomer subunit beta OS=Ajellomyces capsulatus (strain G186AR / H82 / ATCC MYA-2454 / RMSCC 2432) GN=HCBG_03615 PE=3 SV=1	HCBG_03615	956	IPR011710 IPR011989 IPR016460 IPR016024 IPR002553	ARM-type_fold ARM-like Clathrin/coatomer_adapt-like_N Coatomer_bsu_C COPB1	PF01602 PF07718	Adaptin_N Coatamer_beta_C	GO:0006886 GO:0030126 GO:0005198 GO:0016192	F:structural molecule activity C:COPI vesicle coat P:intracellular protein transport P:vesicle-mediated transport	PTHR10635	PTHR10635
154	1	10	C0NKY1	tr|C0NKY1|C0NKY1_AJECG Heat shock protein CLPA OS=Ajellomyces capsulatus (strain G186AR / H82 / ATCC MYA-2454 / RMSCC 2432) GN=HCBG_03811 PE=3 SV=1	HCBG_03811	925	IPR019489 IPR003959 IPR013093 IPR027417 IPR003593 IPR023150 IPR001270 IPR028299 IPR018368 IPR004176	AAA+_ATPase ClpA/B ATPase_AAA_core P-loop_NTPase Dbl_Clp-N Clp_N ClpA/B_CS2 ClpA/B_CS1 ATPase_AAA-2 Clp_ATPase_C	PF07724 PF00004 PF02861 PF10431	AAA ClpB_D2-small AAA_2 Clp_N	GO:0005524 GO:0019538 GO:0017111 GO:0006950	P:response to stress F:nucleoside-triphosphatase activity P:protein metabolic process F:ATP binding
155	1	10	C0NER8	tr|C0NER8|C0NER8_AJECG Exo-beta-1_3-glucanase Exg0 OS=Ajellomyces capsulatus (strain G186AR / H82 / ATCC MYA-2454 / RMSCC 2432) GN=HCBG_01384 PE=4 SV=1	HCBG_01384	946	IPR011050 IPR024429 IPR012334	Pectin_lyas_fold Pectin_lyase_fold/virulence Endosialidase_N-extension
156	1	10	C0NZ94	tr|C0NZ94|C0NZ94_AJECG Histone H2B OS=Ajellomyces capsulatus (strain G186AR / H82 / ATCC MYA-2454 / RMSCC 2432) GN=HCBG_08474 PE=3 SV=1	HCBG_08474	129	IPR000558 IPR009072 IPR007125	Histone_core_D Histone_H2B Histone-fold	PF00125	Histone	GO:0005634 GO:0003677 GO:0006334 GO:0000786	C:nucleus P:nucleosome assembly F:DNA binding C:nucleosome	PTHR23428	PTHR23428
157	1	10	C0P0B7	tr|C0P0B7|C0P0B7_AJECG Long-chain-fatty-acid-CoA ligase OS=Ajellomyces capsulatus (strain G186AR / H82 / ATCC MYA-2454 / RMSCC 2432) GN=HCBG_08836 PE=4 SV=1	HCBG_08836	759	IPR020845 IPR000873	AMP-binding_CS AMP-dep_Synth/Lig	PF00501	AMP-binding	GO:0016874	F:ligase activity
158	1	10	C0NBH2	tr|C0NBH2|C0NBH2_AJECG Alpha-amylase AmyA OS=Ajellomyces capsulatus (strain G186AR / H82 / ATCC MYA-2454 / RMSCC 2432) GN=HCBG_00468 PE=3 SV=1	HCBG_00468	473	IPR006046 IPR015902 IPR017853 IPR006589 IPR013780 IPR015340 IPR013777 IPR013781 IPR006047	Glyco_hydro_13 Glyco_hydro_13_cat_dom Glyco_hydro_13_b A_amylase_DUF1966_C Alpha_amylase Glyco_hydro_13_sub_cat_dom Glyco_hydro_catalytic_dom A-amylase_fun Glycoside_hydrolase_SF	PF00128 PF09260	DUF1966 Alpha-amylase	GO:0004556 GO:0005509 GO:0016052	F:alpha-amylase activity F:calcium ion binding P:carbohydrate catabolic process	PTHR10357	PTHR10357
159	1	10	C0NTN5	tr|C0NTN5|C0NTN5_AJECG Nucleoside diphosphate kinase OS=Ajellomyces capsulatus (strain G186AR / H82 / ATCC MYA-2454 / RMSCC 2432) GN=HCBG_06515 PE=3 SV=1	HCBG_06515	152	IPR023005 IPR001564	Nucleoside_diP_kinase Nucleoside_diP_kinase_AS	PF00334	NDK	GO:0006228 GO:0005524 GO:0006241 GO:0004550 GO:0006183	P:CTP biosynthetic process P:GTP biosynthetic process F:nucleoside diphosphate kinase activity P:UTP biosynthetic process F:ATP binding
160	1	10	C0NUD0	tr|C0NUD0|C0NUD0_AJECG 40S ribosomal protein S3 OS=Ajellomyces capsulatus (strain G186AR / H82 / ATCC MYA-2454 / RMSCC 2432) GN=HCBG_06961 PE=3 SV=1	HCBG_06961	271	IPR009019 IPR004044 IPR004087 IPR001351 IPR018280 IPR005703	Ribosomal_S3_euk/arc Ribosomal_S3_C KH_dom_type_2 Ribosomal_S3_CS KH_prok-type KH_dom	PF07650 PF00189	KH_2 Ribosomal_S3_C	GO:0003723 GO:0006412 GO:0003735 GO:0015935	C:small ribosomal subunit F:RNA binding P:translation F:structural constituent of ribosome
161	1	10	C0NQX6	tr|C0NQX6|C0NQX6_AJECG Alcohol dehydrogenase OS=Ajellomyces capsulatus (strain G186AR / H82 / ATCC MYA-2454 / RMSCC 2432) GN=HCBG_05406 PE=3 SV=1	HCBG_05406	353	IPR011032 IPR016040 IPR013154 IPR002328 IPR013149 IPR002085	NAD(P)-bd_dom ADH_GroES-like ADH_SF_Zn-type ADH_C ADH_Zn_CS GroES-like	PF00107 PF08240	ADH_N ADH_zinc_N	GO:0008270 GO:0016491	F:zinc ion binding F:oxidoreductase activity	PTHR11695	PTHR11695
162	1	10	C0NST9	tr|C0NST9|C0NST9_AJECG 40S ribosomal protein S8 OS=Ajellomyces capsulatus (strain G186AR / H82 / ATCC MYA-2454 / RMSCC 2432) GN=HCBG_06219 PE=3 SV=1	HCBG_06219	296	IPR001047 IPR022309	Ribosomal_S8e Ribosomal_S8e/biogenesis_NSA2	PF01201	Ribosomal_S8e	GO:0005840 GO:0006412 GO:0003735	C:ribosome F:structural constituent of ribosome P:translation	PTHR10394	PTHR10394
163	1	10	C0P079	tr|C0P079|C0P079_AJECG O-acetylhomoserine sulfhydrylase OS=Ajellomyces capsulatus (strain G186AR / H82 / ATCC MYA-2454 / RMSCC 2432) GN=HCBG_08798 PE=3 SV=1	HCBG_08798	413	IPR015424 IPR006235 IPR000277 IPR015422 IPR015421	Cys/Met-Metab_PyrdxlP-dep_enz OAc-hSer/O-AcSer_sulfhydrylase PyrdxlP-dep_Trfase_major_sub1 PyrdxlP-dep_Trfase_major_sub2 PyrdxlP-dep_Trfase	PF01053	Cys_Met_Meta_PP	GO:0016765 GO:0006520 GO:0030170	F:transferase activity, transferring alkyl or aryl (other than methyl) groups P:cellular amino acid metabolic process F:pyridoxal phosphate binding	PTHR11808 PTHR11808:SF12	PTHR11808 PTHR11808:SF12
164	1	10	C0P083	tr|C0P083|C0P083_AJECG GTP-binding protein ypt3 OS=Ajellomyces capsulatus (strain G186AR / H82 / ATCC MYA-2454 / RMSCC 2432) GN=HCBG_08802 PE=3 SV=1	HCBG_08802	210	IPR005225 IPR001806 IPR003579 IPR027417	Small_GTPase_Rab_type Small_GTP-bd_dom Small_GTPase P-loop_NTPase	PF00071	Ras	GO:0007264 GO:0005525 GO:0015031	P:small GTPase mediated signal transduction P:protein transport F:GTP binding
165	1	10	C0NUH0	tr|C0NUH0|C0NUH0_AJECG KH domain RNA-binding protein OS=Ajellomyces capsulatus (strain G186AR / H82 / ATCC MYA-2454 / RMSCC 2432) GN=HCBG_07001 PE=4 SV=1	HCBG_07001	363	IPR004087 IPR004088	KH_dom_type_1 KH_dom	PF00013	KH_1	GO:0003723	F:RNA binding
166	1	10	C0NC56	tr|C0NC56|C0NC56_AJECG Thioredoxin OS=Ajellomyces capsulatus (strain G186AR / H82 / ATCC MYA-2454 / RMSCC 2432) GN=HCBG_00702 PE=4 SV=1	HCBG_00702	493	IPR012336 IPR013766	Thioredoxin_domain Thioredoxin-like_fold	PF00085	Thioredoxin	GO:0045454	P:cell redox homeostasis
167	1	10	C0NA68	tr|C0NA68|C0NA68_AJECG Phosphomannomutase OS=Ajellomyces capsulatus (strain G186AR / H82 / ATCC MYA-2454 / RMSCC 2432) GN=HCBG_00014 PE=4 SV=1	HCBG_00014	268	IPR005002 IPR006379 IPR023214	HAD-like_dom PMM HAD-SF_hydro_IIB	PF03332	PMM	GO:0004615 GO:0019307 GO:0005737	P:mannose biosynthetic process C:cytoplasm F:phosphomannomutase activity	PTHR10466	PTHR10466
168	1	10	C0NTH2	tr|C0NTH2|C0NTH2_AJECG Septin OS=Ajellomyces capsulatus (strain G186AR / H82 / ATCC MYA-2454 / RMSCC 2432) GN=HCBG_06452 PE=3 SV=1	HCBG_06452	388	IPR016491 IPR000038 IPR027417	P-loop_NTPase Septin Cell_div_GTP-bd	PF00735	Septin	GO:0031105 GO:0005525 GO:0007049	P:cell cycle F:GTP binding C:septin complex	PTHR18884	PTHR18884
169	1	10	C0NUH1	tr|C0NUH1|C0NUH1_AJECG Ketoreductase OS=Ajellomyces capsulatus (strain G186AR / H82 / ATCC MYA-2454 / RMSCC 2432) GN=HCBG_07002 PE=4 SV=1	HCBG_07002	373	IPR001509 IPR016040	NAD(P)-bd_dom Epimerase_deHydtase	PF01370	Epimerase	GO:0044237 GO:0003824 GO:0050662	F:coenzyme binding F:catalytic activity P:cellular metabolic process
170	1	10	C0NT96	tr|C0NT96|C0NT96_AJECG Vacuolar sorting-associated protein OS=Ajellomyces capsulatus (strain G186AR / H82 / ATCC MYA-2454 / RMSCC 2432) GN=HCBG_06376 PE=3 SV=1	HCBG_06376	707	IPR022812 IPR003130 IPR001401 IPR019762 IPR027417 IPR020850 IPR000375	Dynamin_SF Dynamin_GTPase_CS Dynamin_GTPase Dynamin_central GED P-loop_NTPase GTPase_effector_domain_GED	PF02212 PF01031 PF00350	Dynamin_N GED Dynamin_M	GO:0006184 GO:0005525 GO:0003924	F:GTPase activity F:GTP binding P:GTP catabolic process	PTHR11566	PTHR11566
169	2	1	C0NKN2	tr|C0NKN2|C0NKN2_AJECG Dynamin family protein OS=Ajellomyces capsulatus (strain G186AR / H82 / ATCC MYA-2454 / RMSCC 2432) GN=HCBG_03712 PE=3 SV=1	HCBG_03712	802	IPR022812 IPR003130 IPR027417 IPR020850 IPR019762 IPR001401 IPR000375	Dynamin_SF Dynamin_GTPase_CS Dynamin_GTPase GED Dynamin_central P-loop_NTPase GTPase_effector_domain_GED	PF02212 PF01031 PF00350	Dynamin_N GED Dynamin_M	GO:0006184 GO:0005525 GO:0003924	F:GTPase activity F:GTP binding P:GTP catabolic process	PTHR11566	PTHR11566
171	1	10	C0NRZ8	tr|C0NRZ8|C0NRZ8_AJECG Karyopherin Kap123 OS=Ajellomyces capsulatus (strain G186AR / H82 / ATCC MYA-2454 / RMSCC 2432) GN=HCBG_05928 PE=4 SV=1	HCBG_05928	1100	IPR001494 IPR011989 IPR021133 IPR016024	ARM-type_fold Importin-beta_N HEAT_type_2 ARM-like	PF03810	IBN_N	GO:0006886 GO:0005634	C:nucleus P:intracellular protein transport
172	1	10	C0NC54	tr|C0NC54|C0NC54_AJECG ATP synthase subunit gamma OS=Ajellomyces capsulatus (strain G186AR / H82 / ATCC MYA-2454 / RMSCC 2432) GN=HCBG_00700 PE=3 SV=1	HCBG_00700	298	IPR000131 IPR023633 IPR023632	ATPase_F1-cplx_gsu ATPase_F1_gsu_dom ATPase_F1_gsu_CS	PF00231	ATP-synt	GO:0015986 GO:0045261 GO:0006200 GO:0046961 GO:0046933	F:proton-transporting ATPase activity, rotational mechanism F:proton-transporting ATP synthase activity, rotational mechanism P:ATP synthesis coupled proton transport C:proton-transporting ATP synthase complex, catalytic core F(1) P:ATP catabolic process	PTHR11693	PTHR11693
173	1	10	C0NCJ1	tr|C0NCJ1|C0NCJ1_AJECG Stress protein p66 OS=Ajellomyces capsulatus (strain G186AR / H82 / ATCC MYA-2454 / RMSCC 2432) GN=HCBG_00837 PE=4 SV=1	HCBG_00837	622	IPR017986 IPR001680 IPR015943 IPR020472	WD40_repeat G-protein_beta_WD-40_rep WD40_repeat_dom WD40/YVTN_repeat-like_dom	PF00400	WD40
174	1	10	C0NHQ1	tr|C0NHQ1|C0NHQ1_AJECG Glycosyl hydrolase OS=Ajellomyces capsulatus (strain G186AR / H82 / ATCC MYA-2454 / RMSCC 2432) GN=HCBG_02873 PE=4 SV=1	HCBG_02873	1020	IPR001764 IPR026892 IPR002772 IPR026891 IPR017853	Fn3-like Glyco_hydro_3_N Glyco_hydro_3_C Glyco_hydro_3 Glycoside_hydrolase_SF	PF14310 PF01915 PF00933	Fn3-like Glyco_hydro_3_C Glyco_hydro_3	GO:0004553 GO:0005975	F:hydrolase activity, hydrolyzing O-glycosyl compounds P:carbohydrate metabolic process	PTHR30620	PTHR30620
175	1	10	C0NED9	tr|C0NED9|C0NED9_AJECG GMP synthase OS=Ajellomyces capsulatus (strain G186AR / H82 / ATCC MYA-2454 / RMSCC 2432) GN=HCBG_01255 PE=4 SV=1	HCBG_01255	896	IPR014729 IPR004739 IPR025777 IPR001674 IPR017926 IPR022310	GATASE Rossmann-like_a/b/a_fold GMPS_ATP_PPase_dom NAD/GMP_synthase GMP_synth_N GMP_synth_C	PF00117 PF00958 PF02540	GMP_synt_C NAD_synthase GATase	GO:0003922 GO:0005524 GO:0016462 GO:0006177	F:GMP synthase (glutamine-hydrolyzing) activity F:ATP binding F:pyrophosphatase activity P:GMP biosynthetic process
176	1	9	C0ND35	tr|C0ND35|C0ND35_AJECG Septin OS=Ajellomyces capsulatus (strain G186AR / H82 / ATCC MYA-2454 / RMSCC 2432) GN=HCBG_01031 PE=3 SV=1	HCBG_01031	461	IPR016491 IPR000038 IPR027417	Septin P-loop_NTPase Cell_div_GTP-bd	PF00735	Septin	GO:0031105 GO:0005525 GO:0007049	P:cell cycle F:GTP binding C:septin complex	PTHR18884	PTHR18884
177	1	9	C0NN44	tr|C0NN44|C0NN44_AJECG Thioredoxin reductase OS=Ajellomyces capsulatus (strain G186AR / H82 / ATCC MYA-2454 / RMSCC 2432) GN=HCBG_04171 PE=3 SV=1	HCBG_04171	697	IPR013027 IPR008255 IPR000103 IPR001327 IPR005982 IPR023753	Pyr_nucl-diS_OxRdtase_FAD/NAD Thioredox_Rdtase Pyr_OxRdtase_NAD-bd_dom FAD_pyr_nucl-diS_OxRdtase Pyr_nucl-diS_OxRdtase_2_AS Pyridine_nuc-diS_OxRdtase_2	PF07992 PF00070	Pyr_redox Pyr_redox_2	GO:0019430 GO:0050660 GO:0005737 GO:0004791	F:flavin adenine dinucleotide binding C:cytoplasm P:removal of superoxide radicals F:thioredoxin-disulfide reductase activity
178	1	9	C0NJ54	tr|C0NJ54|C0NJ54_AJECG Elongation factor Tu OS=Ajellomyces capsulatus (strain G186AR / H82 / ATCC MYA-2454 / RMSCC 2432) GN=HCBG_03184 PE=3 SV=1	HCBG_03184	441	IPR004541 IPR009001 IPR027417 IPR000795 IPR005225 IPR004160 IPR004161 IPR009000	Transl_elong_EFTu/EF1A_2 P-loop_NTPase Transl_elong_EFTu/EF1A_C Transl_elong_EF1A/Init_IF2_C Transl_B-barrel Transl_elong_EFTu/EF1A_bac/org EF_GTP-bd_dom Small_GTP-bd_dom	PF03143 PF00009 PF03144	GTP_EFTU_D3 GTP_EFTU_D2 GTP_EFTU	GO:0006184 GO:0005622 GO:0003746 GO:0005525 GO:0003924	C:intracellular F:GTPase activity F:GTP binding P:GTP catabolic process F:translation elongation factor activity
179	1	9	C0NFE5	tr|C0NFE5|C0NFE5_AJECG 3-hydroxyisobutyryl-Coenzyme A hydrolase OS=Ajellomyces capsulatus (strain G186AR / H82 / ATCC MYA-2454 / RMSCC 2432) GN=HCBG_01611 PE=3 SV=1	HCBG_01611	465	IPR018376 IPR001753	Enoyl-CoA_hyd/isom_CS Crotonase_core_superfam	PF00378	ECH	GO:0016787	F:hydrolase activity
180	1	9	C0NZ78	tr|C0NZ78|C0NZ78_AJECG Cytochrome b2 OS=Ajellomyces capsulatus (strain G186AR / H82 / ATCC MYA-2454 / RMSCC 2432) GN=HCBG_08458 PE=4 SV=1	HCBG_08458	513	IPR018506 IPR013785 IPR008259 IPR001199 IPR000262 IPR012133	Cyt_B5_heme-BS Cyt_B5-like_heme/steroid-bd Aldolase_TIM FMN-dep_DH Alpha-hydoxy_acid_DH_FMN FMN_hydac_DH_AS	PF01070 PF00173	FMN_dh Cyt-b5	GO:0020037 GO:0046872 GO:0010181 GO:0016491	F:FMN binding F:oxidoreductase activity F:metal ion binding F:heme binding
181	1	9	C0NQ31	tr|C0NQ31|C0NQ31_AJECG Cytoskeleton assembly control protein OS=Ajellomyces capsulatus (strain G186AR / H82 / ATCC MYA-2454 / RMSCC 2432) GN=HCBG_05261 PE=4 SV=1	HCBG_05261	1051	IPR002558 IPR013809 IPR011417 IPR008942	ENTH_VHS ILWEQ_dom ANTH_dom Epsin-like_N	PF07651 PF01608	ANTH I_LWEQ	GO:0005543	F:phospholipid binding
182	1	9	C0P013	tr|C0P013|C0P013_AJECG Heat shock protein SSC1 OS=Ajellomyces capsulatus (strain G186AR / H82 / ATCC MYA-2454 / RMSCC 2432) GN=HCBG_08743 PE=3 SV=1	HCBG_08743	675	IPR018181 IPR012725 IPR013126	Heat_shock_70_CS Hsp_70_fam Chaperone_DnaK	PF00012	HSP70	GO:0006457 GO:0005524 GO:0006950	P:response to stress P:protein folding F:ATP binding
183	1	9	C0NNJ0	tr|C0NNJ0|C0NNJ0_AJECG Anthranilate synthase multifunctional enzyme OS=Ajellomyces capsulatus (strain G186AR / H82 / ATCC MYA-2454 / RMSCC 2432) GN=HCBG_04720 PE=3 SV=1	HCBG_04720	770	IPR013785 IPR006221 IPR001468 IPR011060 IPR001240 IPR017926 IPR013798 IPR016302	GATASE TrpG/PapA_dom Anthranilate_synth_II RibuloseP-bd_barrel Aldolase_TIM Indole-3-GlycerolPSynthase_CS Indole-3-glycerol_P_synth PRAI_dom	PF00117 PF00218 PF00697	PRAI GATase IGPS	GO:0004640 GO:0004425 GO:0006568 GO:0004049	F:phosphoribosylanthranilate isomerase activity F:anthranilate synthase activity F:indole-3-glycerol-phosphate synthase activity P:tryptophan metabolic process	PTHR11922:SF3	PTHR11922:SF3
184	1	9	C0NWB4	tr|C0NWB4|C0NWB4_AJECG Curved DNA-binding protein OS=Ajellomyces capsulatus (strain G186AR / H82 / ATCC MYA-2454 / RMSCC 2432) GN=HCBG_07444 PE=4 SV=1	HCBG_07444	414	IPR011991 IPR000994	WHTH_DNA-bd_dom Pept_M24_structural-domain	PF00557	Peptidase_M24	GO:0003677 GO:0016787 GO:0008152 GO:0005737	P:metabolic process C:cytoplasm F:DNA binding F:hydrolase activity
185	1	9	C0NCI3	tr|C0NCI3|C0NCI3_AJECG DUF907 domain-containing protein OS=Ajellomyces capsulatus (strain G186AR / H82 / ATCC MYA-2454 / RMSCC 2432) GN=HCBG_00829 PE=4 SV=1	HCBG_00829	714	IPR010308	TRP-like_family	PF06011	TRP
186	1	9	C0NMG7	tr|C0NMG7|C0NMG7_AJECG QDE2 protein OS=Ajellomyces capsulatus (strain G186AR / H82 / ATCC MYA-2454 / RMSCC 2432) GN=HCBG_03944 PE=4 SV=1	HCBG_03944	1027	IPR014811 IPR003165 IPR012337 IPR003100	PAZ_dom RNaseH-like_dom DUF1785 Piwi	PF02171 PF02170 PF08699	PAZ DUF1785 Piwi	GO:0003676	F:nucleic acid binding
187	1	9	C0NC23	tr|C0NC23|C0NC23_AJECG DUTPase OS=Ajellomyces capsulatus (strain G186AR / H82 / ATCC MYA-2454 / RMSCC 2432) GN=HCBG_00669 PE=4 SV=1	HCBG_00669	203	IPR008181 IPR008180	dUTP_pyroPase dUTP_pyroPase_sf	PF00692	dUTPase	GO:0046080 GO:0004170	P:dUTP metabolic process F:dUTP diphosphatase activity
188	1	9	C0NIG5	tr|C0NIG5|C0NIG5_AJECG Protein transporter SEC13 OS=Ajellomyces capsulatus (strain G186AR / H82 / ATCC MYA-2454 / RMSCC 2432) GN=HCBG_02222 PE=4 SV=1	HCBG_02222	315	IPR017986 IPR001680 IPR015943 IPR020472	WD40_repeat G-protein_beta_WD-40_rep WD40_repeat_dom WD40/YVTN_repeat-like_dom	PF00400	WD40
189	1	9	C0NYE5	tr|C0NYE5|C0NYE5_AJECG 26S proteasome regulatory subunit OS=Ajellomyces capsulatus (strain G186AR / H82 / ATCC MYA-2454 / RMSCC 2432) GN=HCBG_07939 PE=4 SV=1	HCBG_07939	362	IPR000555 IPR024969	JAB_MPN_dom Rpn11/EIF3F_C	PF13012 PF01398	MitMem_reg JAB	GO:0000502	C:proteasome complex
190	1	9	C0NPF8	tr|C0NPF8|C0NPF8_AJECG Succinate semialdehyde dehydrogenase OS=Ajellomyces capsulatus (strain G186AR / H82 / ATCC MYA-2454 / RMSCC 2432) GN=HCBG_05038 PE=3 SV=1	HCBG_05038	471	IPR016161 IPR015590 IPR016162 IPR016160 IPR016163	Ald_DH/histidinol_DH Ald_DH_N Aldehyde_DH_dom Ald_DH_CS Ald_DH_C	PF00171	Aldedh	GO:0016620	F:oxidoreductase activity, acting on the aldehyde or oxo group of donors, NAD or NADP as acceptor
191	1	9	C0NEM8	tr|C0NEM8|C0NEM8_AJECG 3-isopropylmalate dehydrogenase OS=Ajellomyces capsulatus (strain G186AR / H82 / ATCC MYA-2454 / RMSCC 2432) GN=HCBG_01344 PE=3 SV=1	HCBG_01344	364	IPR004429 IPR001804 IPR024084 IPR019818	Isocitrate/isopropylmalate_DH IsoPropMal-DH-like_dom IsoCit/isopropylmalate_DH_CS Isopropylmalate_DH	PF00180	Iso_dh	GO:0009098 GO:0000287 GO:0003862 GO:0051287 GO:0005737	F:NAD binding P:leucine biosynthetic process C:cytoplasm F:magnesium ion binding F:3-isopropylmalate dehydrogenase activity	PTHR11835	PTHR11835
192	1	9	C0NFT8	tr|C0NFT8|C0NFT8_AJECG Porphobilinogen deaminase OS=Ajellomyces capsulatus (strain G186AR / H82 / ATCC MYA-2454 / RMSCC 2432) GN=HCBG_01754 PE=4 SV=1	HCBG_01754	345	IPR000860 IPR022419 IPR022417 IPR022418	Porphobilinogen_deaminase_C Porphobilin_deaminase_cofac_BS Porphobilin_deaminase_N 4pyrrol_synth_OHMeBilane_synth	PF03900 PF01379	Porphobil_deamC Porphobil_deam	GO:0018160 GO:0033014 GO:0004418	F:hydroxymethylbilane synthase activity P:peptidyl-pyrromethane cofactor linkage P:tetrapyrrole biosynthetic process	PTHR11557	PTHR11557
193	1	9	C0NSQ0	tr|C0NSQ0|C0NSQ0_AJECG Chitin synthase OS=Ajellomyces capsulatus (strain G186AR / H82 / ATCC MYA-2454 / RMSCC 2432) GN=HCBG_06180 PE=4 SV=1	HCBG_06180	1776	IPR009057 IPR027417 IPR001609 IPR001199 IPR014876 IPR004835	Cyt_B5-like_heme/steroid-bd Chitin_synth_fng Myosin_head_motor_dom Homeodomain-like P-loop_NTPase DEK_C	PF08766 PF00063 PF00173	Cyt-b5 DEK_C Myosin_head	GO:0020037 GO:0003677 GO:0005524 GO:0008152 GO:0003774 GO:0016758 GO:0016459 GO:0016021	F:ATP binding C:integral component of membrane F:DNA binding C:myosin complex F:heme binding P:metabolic process F:motor activity F:transferase activity, transferring hexosyl groups	PTHR22914	PTHR22914
194	1	9	C0NB30	tr|C0NB30|C0NB30_AJECG UDP-N-acetylglucosamine pyrophosphorylase OS=Ajellomyces capsulatus (strain G186AR / H82 / ATCC MYA-2454 / RMSCC 2432) GN=HCBG_00326 PE=4 SV=1	HCBG_00326	515	IPR002618	UDPGP_trans	PF01704	UDPGP	GO:0016779	F:nucleotidyltransferase activity	PTHR11952	PTHR11952
195	1	9	C0NEU1	tr|C0NEU1|C0NEU1_AJECG 60S ribosomal protein L17 OS=Ajellomyces capsulatus (strain G186AR / H82 / ATCC MYA-2454 / RMSCC 2432) GN=HCBG_01407 PE=3 SV=1	HCBG_01407	414	IPR001063 IPR006139 IPR005721 IPR016040 IPR018260	NAD(P)-bd_dom Ribosomal_L22/L17_CS Ribosomal_L22/L17_euk/arc Ribosomal_L22 D-isomer_2_OHA_DH_cat_dom	PF00237 PF00389	Ribosomal_L22 2-Hacid_dh	GO:0016616 GO:0015934 GO:0006412 GO:0003735 GO:0051287	C:large ribosomal subunit F:NAD binding F:oxidoreductase activity, acting on the CH-OH group of donors, NAD or NADP as acceptor P:translation F:structural constituent of ribosome	PTHR11593	PTHR11593
196	1	9	C0NUX2	tr|C0NUX2|C0NUX2_AJECG Oxysterol-binding protein OS=Ajellomyces capsulatus (strain G186AR / H82 / ATCC MYA-2454 / RMSCC 2432) GN=HCBG_06736 PE=3 SV=1	HCBG_06736	446	IPR018494 IPR000648	Oxysterol-bd_CS Oxysterol-bd	PF01237	Oxysterol_BP			PTHR10972	PTHR10972
197	1	9	C0NGS5	tr|C0NGS5|C0NGS5_AJECG Serine hydroxymethyltransferase OS=Ajellomyces capsulatus (strain G186AR / H82 / ATCC MYA-2454 / RMSCC 2432) GN=HCBG_02547 PE=3 SV=1	HCBG_02547	471	IPR015424 IPR019798 IPR015422 IPR001085 IPR015421	Ser_HO-MeTrfase PyrdxlP-dep_Trfase_major_sub1 PyrdxlP-dep_Trfase_major_sub2 Ser_HO-MeTrfase_PLP_BS PyrdxlP-dep_Trfase	PF00464	SHMT	GO:0004372 GO:0008168 GO:0006544 GO:0035999 GO:0030170 GO:0006563	F:methyltransferase activity P:glycine metabolic process F:glycine hydroxymethyltransferase activity P:L-serine metabolic process P:tetrahydrofolate interconversion F:pyridoxal phosphate binding	PTHR11680	PTHR11680
198	1	9	C0NR03	tr|C0NR03|C0NR03_AJECG 60S ribosomal protein L2 OS=Ajellomyces capsulatus (strain G186AR / H82 / ATCC MYA-2454 / RMSCC 2432) GN=HCBG_05433 PE=4 SV=1	HCBG_05433	254	IPR012340 IPR014722 IPR002171 IPR008991 IPR022669 IPR022666 IPR022671 IPR014726	Ribosomal_L2_dom3 Ribosomal_L2_C Ribosomal_L2_CS Rib_L2_dom2 Rbsml_prot_L2_RNA-bd_dom Ribosomal_L2 NA-bd_OB-fold Translation_prot_SH3-like	PF00181 PF03947	Ribosomal_L2 Ribosomal_L2_C	GO:0005840 GO:0006412 GO:0003735	C:ribosome F:structural constituent of ribosome P:translation	PTHR13691	PTHR13691
199	1	8	C0NHD9	tr|C0NHD9|C0NHD9_AJECG Amidohydrolase OS=Ajellomyces capsulatus (strain G186AR / H82 / ATCC MYA-2454 / RMSCC 2432) GN=HCBG_02761 PE=4 SV=1	HCBG_02761	297	IPR003010 IPR001110	C-N_Hydrolase UPF0012_CS	PF00795	CN_hydrolase	GO:0006807 GO:0016810	F:hydrolase activity, acting on carbon-nitrogen (but not peptide) bonds P:nitrogen compound metabolic process
200	1	8	C0NSQ4	tr|C0NSQ4|C0NSQ4_AJECG Acetolactate synthase OS=Ajellomyces capsulatus (strain G186AR / H82 / ATCC MYA-2454 / RMSCC 2432) GN=HCBG_06184 PE=3 SV=1	HCBG_06184	603	IPR012000 IPR011766 IPR012001	Thiamin_PyroP_enz_cen_dom TPP_enzyme-bd_C Thiamin_PyroP_enz_TPP-bd_dom	PF02775 PF02776 PF00205	TPP_enzyme_M TPP_enzyme_C TPP_enzyme_N	GO:0000287 GO:0008152 GO:0003824 GO:0030976	P:metabolic process F:thiamine pyrophosphate binding F:catalytic activity F:magnesium ion binding
201	1	8	C0NQG6	tr|C0NQG6|C0NQG6_AJECG T-complex protein 1 subunit beta OS=Ajellomyces capsulatus (strain G186AR / H82 / ATCC MYA-2454 / RMSCC 2432) GN=HCBG_05754 PE=3 SV=1	HCBG_05754	531	IPR002423 IPR017998 IPR027410 IPR012716 IPR027409 IPR027413 IPR002194	Chaperone_TCP-1 Chap_CCT_beta Chaperonin_TCP-1_CS TCP-1-like_intermed GroEL-like_apical_dom Cpn60/TCP-1 GROEL-like_equatorial	PF00118	Cpn60_TCP1	GO:0006457 GO:0005524 GO:0005737	P:protein folding C:cytoplasm F:ATP binding	PTHR11353	PTHR11353
202	1	8	C0ND92	tr|C0ND92|C0ND92_AJECG Histone H4 OS=Ajellomyces capsulatus (strain G186AR / H82 / ATCC MYA-2454 / RMSCC 2432) GN=HCBG_01088 PE=3 SV=1	HCBG_01088	103	IPR019809 IPR009072 IPR001951 IPR007125	Histone_core_D Histone_H4_CS Histone-fold Histone_H4	PF00125	Histone	GO:0003677 GO:0005634 GO:0006334 GO:0000786	P:nucleosome assembly C:nucleus F:DNA binding C:nucleosome
203	1	8	C0NAW4	tr|C0NAW4|C0NAW4_AJECG Isocitrate dehydrogenase [NADP] OS=Ajellomyces capsulatus (strain G186AR / H82 / ATCC MYA-2454 / RMSCC 2432) GN=HCBG_00260 PE=3 SV=1	HCBG_00260	502	IPR004790 IPR024084 IPR019818	Isocitrate_DH_NADP IsoPropMal-DH-like_dom IsoCit/isopropylmalate_DH_CS	PF00180	Iso_dh	GO:0004450 GO:0000287 GO:0006099 GO:0006102 GO:0051287	P:tricarboxylic acid cycle F:isocitrate dehydrogenase (NADP+) activity F:NAD binding P:isocitrate metabolic process F:magnesium ion binding	PTHR11822	PTHR11822
204	1	8	C0NF87	tr|C0NF87|C0NF87_AJECG Putative uncharacterized protein OS=Ajellomyces capsulatus (strain G186AR / H82 / ATCC MYA-2454 / RMSCC 2432) GN=HCBG_01553 PE=4 SV=1	HCBG_01553	674	IPR008928 IPR012878	DUF1680 6-hairpin_glycosidase-like	PF07944	DUF1680	GO:0008152 GO:0003824	P:metabolic process F:catalytic activity
205	1	8	C0NZM7	tr|C0NZM7|C0NZM7_AJECG S import receptor OS=Ajellomyces capsulatus (strain G186AR / H82 / ATCC MYA-2454 / RMSCC 2432) GN=HCBG_08607 PE=4 SV=1	HCBG_08607	631	IPR001440 IPR011990 IPR013105 IPR013026 IPR019734 IPR005687	TPR_1 TPR-contain_dom TPR_repeat TPR-like_helical Tom70 TPR_2	PF00515 PF07719	TPR_1 TPR_2	GO:0071806 GO:0006886 GO:0015450 GO:0005741	P:protein transmembrane transport F:P-P-bond-hydrolysis-driven protein transmembrane transporter activity P:intracellular protein transport C:mitochondrial outer membrane
206	1	8	C0NF33	tr|C0NF33|C0NF33_AJECG Putative uncharacterized protein OS=Ajellomyces capsulatus (strain G186AR / H82 / ATCC MYA-2454 / RMSCC 2432) GN=HCBG_01499 PE=4 SV=1	HCBG_01499	313
207	1	8	C0NJH1	tr|C0NJH1|C0NJH1_AJECG GTP-binding protein YchF OS=Ajellomyces capsulatus (strain G186AR / H82 / ATCC MYA-2454 / RMSCC 2432) GN=HCBG_03301 PE=3 SV=1	HCBG_03301	394	IPR012676 IPR013029 IPR006073 IPR004396 IPR027417 IPR023192 IPR012675	DUF933 Beta-grasp_dom P-loop_NTPase TGS-like TGS-like_dom GTP_binding_domain ATPase_YchF/OLA1	PF06071 PF01926	MMR_HSR1 YchF-GTPase_C	GO:0005525	F:GTP binding
208	1	8	C0NVG5	tr|C0NVG5|C0NVG5_AJECG Sterigmatocystin 8-O-methyltransferase OS=Ajellomyces capsulatus (strain G186AR / H82 / ATCC MYA-2454 / RMSCC 2432) GN=HCBG_07145 PE=4 SV=1	HCBG_07145	446	IPR011991 IPR001077	O_MeTrfase_2 WHTH_DNA-bd_dom	PF00891	Methyltransf_2	GO:0008171	F:O-methyltransferase activity
209	1	8	C0NKW7	sp|C0NKW7|RSSA_AJECG 40S ribosomal protein S0 OS=Ajellomyces capsulatus (strain G186AR / H82 / ATCC MYA-2454 / RMSCC 2432) GN=RPS0 PE=3 SV=1	RPS0 HCBG_03797	296	IPR001865 IPR023591 IPR018130 IPR005707 IPR027498	Ribosomal_S2_euk Ribosomal_S2_CS Ribosomal_S2 Ribosomal_S2_flav_dom Ribosomal_S2_euk/arc	PF00318	Ribosomal_S2	GO:0000028 GO:0006412 GO:0003735 GO:0022627	P:ribosomal small subunit assembly C:cytosolic small ribosomal subunit F:structural constituent of ribosome P:translation	PTHR11489	PTHR11489
210	1	8	C0NSB6	tr|C0NSB6|C0NSB6_AJECG Chitinase OS=Ajellomyces capsulatus (strain G186AR / H82 / ATCC MYA-2454 / RMSCC 2432) GN=HCBG_06046 PE=3 SV=1	HCBG_06046	447	IPR001223 IPR011583 IPR017853 IPR013781	Chitinase_II Glyco_hydro_catalytic_dom Glyco_hydro18cat Glycoside_hydrolase_SF	PF00704	Glyco_hydro_18	GO:0006032 GO:0005975 GO:0004568	P:chitin catabolic process P:carbohydrate metabolic process F:chitinase activity
211	1	8	C0NV23	sp|C0NV23|GET3_AJECG ATPase GET3 OS=Ajellomyces capsulatus (strain G186AR / H82 / ATCC MYA-2454 / RMSCC 2432) GN=GET3 PE=3 SV=1	GET3 HCBG_06787	341	IPR016300 IPR027417 IPR027542 IPR025723	ATPase_ArsA/GET3_euk P-loop_NTPase ATPase_ArsA/GET3 Anion-transp_ATPase-like_dom	PF02374	ArsA_ATPase	GO:0006810 GO:0005783 GO:0046872 GO:0005524 GO:0006200 GO:0045048 GO:0016887	C:endoplasmic reticulum F:ATPase activity F:ATP binding P:protein insertion into ER membrane F:metal ion binding P:transport P:ATP catabolic process	PTHR10803	PTHR10803
212	1	8	C0NUR1	tr|C0NUR1|C0NUR1_AJECG T-complex protein 1 subunit delta OS=Ajellomyces capsulatus (strain G186AR / H82 / ATCC MYA-2454 / RMSCC 2432) GN=HCBG_06675 PE=3 SV=1	HCBG_06675	535	IPR002423 IPR017998 IPR027410 IPR027409 IPR027413 IPR002194 IPR012717	Chaperone_TCP-1 Chap_CCT_delta Chaperonin_TCP-1_CS TCP-1-like_intermed GroEL-like_apical_dom Cpn60/TCP-1 GROEL-like_equatorial	PF00118	Cpn60_TCP1	GO:0006457 GO:0005524 GO:0005737	P:protein folding C:cytoplasm F:ATP binding	PTHR11353	PTHR11353
213	1	8	C0NGY5	tr|C0NGY5|C0NGY5_AJECG Coatomer subunit gamma OS=Ajellomyces capsulatus (strain G186AR / H82 / ATCC MYA-2454 / RMSCC 2432) GN=HCBG_02607 PE=3 SV=1	HCBG_02607	897	IPR013040 IPR011989 IPR002553 IPR017106 IPR016024 IPR009028 IPR015873 IPR013041	ARM-type_fold Coatomer/calthrin_app_sub_C Coatomer_gsu ARM-like Clathrin/coatomer_adapt-like_N Coatomer_gsu_app_Ig-like-sub Clathrin_a/coatomer_app_sub_C Coatomer/clathrin_app_Ig-like	PF08752 PF01602	Adaptin_N COP-gamma_platf	GO:0006886 GO:0030126 GO:0005198 GO:0016192	F:structural molecule activity C:COPI vesicle coat P:intracellular protein transport P:vesicle-mediated transport	PTHR10261	PTHR10261
214	1	8	C0P1D1	tr|C0P1D1|C0P1D1_AJECG Lysophospholipase Plb1 OS=Ajellomyces capsulatus (strain G186AR / H82 / ATCC MYA-2454 / RMSCC 2432) GN=HCBG_09211 PE=4 SV=1	HCBG_09211	639	IPR016035 IPR002642	Acyl_Trfase/lysoPLipase LysoPLipase_cat_dom	PF01735	PLA2_B	GO:0009395 GO:0004620	P:phospholipid catabolic process F:phospholipase activity
215	1	8	C0NKN0	tr|C0NKN0|C0NKN0_AJECG Putative uncharacterized protein OS=Ajellomyces capsulatus (strain G186AR / H82 / ATCC MYA-2454 / RMSCC 2432) GN=HCBG_03710 PE=4 SV=1	HCBG_03710	825	IPR001452 IPR002108	Actin-bd_cofilin/tropomyosin SH3_domain	PF00241	Cofilin_ADF	GO:0005622	C:intracellular
216	1	8	C0NQY8	tr|C0NQY8|C0NQY8_AJECG Succinyl-CoA ligase alpha-chain OS=Ajellomyces capsulatus (strain G186AR / H82 / ATCC MYA-2454 / RMSCC 2432) GN=HCBG_05418 PE=3 SV=1	HCBG_05418	331	IPR005810 IPR005811 IPR016040 IPR017440 IPR003781 IPR016102	NAD(P)-bd_dom CoA-bd CoA_ligase Succinyl-CoA_synth-like Cit_synth/succinyl-CoA_lig_AS CoA_lig_alpha	PF00549 PF02629	Ligase_CoA CoA_binding	GO:0003878 GO:0004775 GO:0048037	F:succinate-CoA ligase (ADP-forming) activity F:cofactor binding F:ATP citrate synthase activity
217	1	8	C0NHN4	tr|C0NHN4|C0NHN4_AJECG Ribosomal protein L14 OS=Ajellomyces capsulatus (strain G186AR / H82 / ATCC MYA-2454 / RMSCC 2432) GN=HCBG_02856 PE=4 SV=1	HCBG_02856	217	IPR008991 IPR002784 IPR014722 IPR005824	KOW Ribosomal_L14 Rib_L2_dom2 Translation_prot_SH3-like	PF01929 PF00467	KOW Ribosomal_L14e	GO:0005840 GO:0006412 GO:0003735	C:ribosome F:structural constituent of ribosome P:translation
218	1	8	C0NX46	sp|C0NX46|CBPYA_AJECG Carboxypeptidase Y homolog A OS=Ajellomyces capsulatus (strain G186AR / H82 / ATCC MYA-2454 / RMSCC 2432) GN=CPYA PE=3 SV=1	CPYA HCBG_08038	544	IPR001563 IPR018202 IPR008442	Peptidase_S10_AS Peptidase_S10 Propeptide_carboxypepY	PF00450 PF05388	Peptidase_S10 Carbpep_Y_N	GO:0004185 GO:0006508 GO:0005773	P:proteolysis C:vacuole F:serine-type carboxypeptidase activity	PTHR11802	PTHR11802
219	1	8	C0NGC3	tr|C0NGC3|C0NGC3_AJECG Chorismate synthase OS=Ajellomyces capsulatus (strain G186AR / H82 / ATCC MYA-2454 / RMSCC 2432) GN=HCBG_02395 PE=3 SV=1	HCBG_02395	407	IPR020541 IPR000453	Chorismate_synth Chorismate_synthase_CS	PF01264	Chorismate_synt	GO:0009423 GO:0009073 GO:0004107	P:aromatic amino acid family biosynthetic process F:chorismate synthase activity P:chorismate biosynthetic process	PTHR21085	PTHR21085
220	1	8	C0P0H4	tr|C0P0H4|C0P0H4_AJECG Methylcrotonoyl-CoA carboxylase subunit beta OS=Ajellomyces capsulatus (strain G186AR / H82 / ATCC MYA-2454 / RMSCC 2432) GN=HCBG_08904 PE=4 SV=1	HCBG_08904	575	IPR011762 IPR000022 IPR011763	COA_CT_N Carboxyl_trans COA_CT_C	PF01039	Carboxyl_trans	GO:0008152 GO:0016874	F:ligase activity P:metabolic process
221	1	8	C0NHA0	tr|C0NHA0|C0NHA0_AJECG Anthranilate synthase component I OS=Ajellomyces capsulatus (strain G186AR / H82 / ATCC MYA-2454 / RMSCC 2432) GN=HCBG_02722 PE=4 SV=1	HCBG_02722	518	IPR006805 IPR005801 IPR015890 IPR019999 IPR005256	Anth_synth_I_like ADC_synthase Anth_synth_I_PabB Chorismate-bd_C Anth_synth_I_N	PF04715 PF00425	Chorismate_bind Anth_synt_I_N	GO:0000162 GO:0004049	F:anthranilate synthase activity P:tryptophan biosynthetic process
222	1	8	C0NGX6	tr|C0NGX6|C0NGX6_AJECG 5-oxoprolinase OS=Ajellomyces capsulatus (strain G186AR / H82 / ATCC MYA-2454 / RMSCC 2432) GN=HCBG_02598 PE=4 SV=1	HCBG_02598	1312	IPR003692 IPR002821 IPR008040	Hydantoinase_B Hydant_A_N Hydantoinase_A	PF05378 PF02538 PF01968	Hydantoinase_B Hydant_A_N Hydantoinase_A	GO:0008152 GO:0016787	P:metabolic process F:hydrolase activity
222	2	1	C0NIE8	tr|C0NIE8|C0NIE8_AJECG 5-oxoprolinase OS=Ajellomyces capsulatus (strain G186AR / H82 / ATCC MYA-2454 / RMSCC 2432) GN=HCBG_02205 PE=4 SV=1	HCBG_02205	465	IPR002821 IPR008040	Hydant_A_N Hydantoinase_A	PF05378 PF01968	Hydant_A_N Hydantoinase_A	GO:0016787 GO:0008152	P:metabolic process F:hydrolase activity
223	1	8	C0NJ85	tr|C0NJ85|C0NJ85_AJECG Glycerol-3-phosphate phosphatase OS=Ajellomyces capsulatus (strain G186AR / H82 / ATCC MYA-2454 / RMSCC 2432) GN=HCBG_03215 PE=4 SV=1	HCBG_03215	231	IPR006439 IPR023214 IPR023198	HAD-SF_hydro_IA HAD-like_dom PGP_dom2	PF13419	HAD_2	GO:0016787	F:hydrolase activity
224	1	8	C0NRJ7	tr|C0NRJ7|C0NRJ7_AJECG Fasciclin domain family OS=Ajellomyces capsulatus (strain G186AR / H82 / ATCC MYA-2454 / RMSCC 2432) GN=HCBG_05627 PE=4 SV=1	HCBG_05627	459	IPR000782	FAS1_domain	PF02469	Fasciclin
225	1	8	C0NW29	tr|C0NW29|C0NW29_AJECG 40S ribosomal protein S7E OS=Ajellomyces capsulatus (strain G186AR / H82 / ATCC MYA-2454 / RMSCC 2432) GN=HCBG_07359 PE=4 SV=1	HCBG_07359	201	IPR000554	Ribosomal_S7e	PF01251	Ribosomal_S7e	GO:0005840 GO:0006412 GO:0003735	C:ribosome F:structural constituent of ribosome P:translation	PTHR11278	PTHR11278
226	1	8	C0NAB3	sp|C0NAB3|P20D1_AJECG Probable carboxypeptidase HCBG_00059 OS=Ajellomyces capsulatus (strain G186AR / H82 / ATCC MYA-2454 / RMSCC 2432) GN=HCBG_00059 PE=3 SV=1	HCBG_00059	437	IPR002933 IPR011650	Peptidase_M20 Peptidase_M20_dimer	PF07687 PF01546	M20_dimer Peptidase_M20	GO:0046872 GO:0008233 GO:0006508 GO:0005576	C:extracellular region P:proteolysis F:peptidase activity F:metal ion binding
227	1	8	C0P132	tr|C0P132|C0P132_AJECG 6_7-dimethyl-8-ribityllumazine synthase OS=Ajellomyces capsulatus (strain G186AR / H82 / ATCC MYA-2454 / RMSCC 2432) GN=HCBG_09112 PE=3 SV=1	HCBG_09112	176	IPR002180	DMRL_synthase	PF00885	DMRL_synthase	GO:0009349 GO:0009231 GO:0016740	C:riboflavin synthase complex P:riboflavin biosynthetic process F:transferase activity	PTHR21058	PTHR21058
228	1	8	C0NPY3	tr|C0NPY3|C0NPY3_AJECG LRP16 family protein OS=Ajellomyces capsulatus (strain G186AR / H82 / ATCC MYA-2454 / RMSCC 2432) GN=HCBG_05213 PE=4 SV=1	HCBG_05213	330	IPR002589	Macro_dom	PF01661	Macro
229	1	8	C0NAK7	tr|C0NAK7|C0NAK7_AJECG Aspartyl aminopeptidase OS=Ajellomyces capsulatus (strain G186AR / H82 / ATCC MYA-2454 / RMSCC 2432) GN=HCBG_00153 PE=3 SV=1	HCBG_00153	512	IPR023358 IPR001948	Peptidase_M18 Peptidase_M18_dom2	PF02127	Peptidase_M18	GO:0004177 GO:0008237 GO:0006508 GO:0008270	F:zinc ion binding F:aminopeptidase activity P:proteolysis F:metallopeptidase activity
230	1	8	C0NAE6	tr|C0NAE6|C0NAE6_AJECG Peptidyl-prolyl cis-trans isomerase OS=Ajellomyces capsulatus (strain G186AR / H82 / ATCC MYA-2454 / RMSCC 2432) GN=HCBG_00092 PE=3 SV=1	HCBG_00092	208	IPR024936 IPR002130 IPR020892	Cyclophilin-type_PPIase_CS Cyclophilin-type_PPIase_dom Cyclophilin-type_PPIase	PF00160	Pro_isomerase	GO:0006457 GO:0003755 GO:0000413	P:protein folding P:protein peptidyl-prolyl isomerization F:peptidyl-prolyl cis-trans isomerase activity
231	1	8	C0NZZ4	tr|C0NZZ4|C0NZZ4_AJECG 2-nitropropane dioxygenase OS=Ajellomyces capsulatus (strain G186AR / H82 / ATCC MYA-2454 / RMSCC 2432) GN=HCBG_08724 PE=4 SV=1	HCBG_08724	355	IPR013785 IPR004136	Aldolase_TIM 2Npropane_dOase	PF03060	NMO	GO:0018580 GO:0051213	F:nitronate monooxygenase activity F:dioxygenase activity
232	1	8	C0P074	tr|C0P074|C0P074_AJECG Tubulin alpha-1 subunit OS=Ajellomyces capsulatus (strain G186AR / H82 / ATCC MYA-2454 / RMSCC 2432) GN=HCBG_08793 PE=3 SV=1	HCBG_08793	448	IPR002452 IPR017975 IPR000217 IPR003008 IPR023123 IPR018316 IPR008280	Tubulin_CS Tubulin_FtsZ_GTPase Tubulin_C Tubulin/FtsZ_2-layer-sand-dom Tubulin Tub_FtsZ_C Alpha_tubulin	PF00091 PF03953	Tubulin_C Tubulin	GO:0051258 GO:0005874 GO:0007017 GO:0005200 GO:0005525 GO:0005737 GO:0003924	P:microtubule-based process P:protein polymerization F:GTPase activity C:cytoplasm F:GTP binding C:microtubule F:structural constituent of cytoskeleton	PTHR11588	PTHR11588
233	1	8	C0NKL8	tr|C0NKL8|C0NKL8_AJECG Alanyl-tRNA synthetase OS=Ajellomyces capsulatus (strain G186AR / H82 / ATCC MYA-2454 / RMSCC 2432) GN=HCBG_03698 PE=3 SV=1	HCBG_03698	1029	IPR002318 IPR018163 IPR023033 IPR018162 IPR018165 IPR012947 IPR018164 IPR003156 IPR009000	Ala_tRNA_ligase_euk/bac Ala-tRNA-synth_IIc_core Pesterase_DHHA1 Ala-tRNA-synth_IIc_N tRNA_SAD Ala-tRNA-ligase_IIc_anticod-bd Thr/Ala-tRNA-synth_IIc_edit Transl_B-barrel Ala-tRNA-lgiase_IIc	PF02272 PF01411 PF07973	DHHA1 tRNA-synt_2c tRNA_SAD	GO:0005524 GO:0006419 GO:0005737 GO:0003676 GO:0004813	F:alanine-tRNA ligase activity F:nucleic acid binding C:cytoplasm P:alanyl-tRNA aminoacylation F:ATP binding	PTHR11777:SF6	PTHR11777:SF6
234	1	7	C0NL89	tr|C0NL89|C0NL89_AJECG Secretory protein nsfA OS=Ajellomyces capsulatus (strain G186AR / H82 / ATCC MYA-2454 / RMSCC 2432) GN=HCBG_03919 PE=4 SV=1	HCBG_03919	862	IPR003593 IPR003959 IPR003960 IPR009010 IPR004201 IPR027417 IPR003338	AAA+_ATPase CDC4_N-term_subdom Cdc48_dom2 ATPase_AAA_core P-loop_NTPase ATPase_AAA_CS Asp_de-COase-like_dom	PF00004 PF02933 PF02359	CDC48_2 AAA CDC48_N	GO:0008152 GO:0005524 GO:0017111	P:metabolic process F:nucleoside-triphosphatase activity F:ATP binding
235	1	7	C0NC22	tr|C0NC22|C0NC22_AJECG Pyridoxine kinase OS=Ajellomyces capsulatus (strain G186AR / H82 / ATCC MYA-2454 / RMSCC 2432) GN=HCBG_00668 PE=4 SV=1	HCBG_00668	406	IPR004625 IPR013749	HMP-P_kinase-1 PyrdxlP_synth_PyrdxlKinase	PF08543	Phos_pyr_kin	GO:0008478 GO:0009443	F:pyridoxal kinase activity P:pyridoxal 5'-phosphate salvage	PTHR10534	PTHR10534
236	1	7	C0NKA1	tr|C0NKA1|C0NKA1_AJECG Vacuolar ATP synthase subunit C OS=Ajellomyces capsulatus (strain G186AR / H82 / ATCC MYA-2454 / RMSCC 2432) GN=HCBG_03581 PE=4 SV=1	HCBG_03581	393	IPR004907	ATPase_V1-cplx_csu	PF03223	V-ATPase_C	GO:0015991 GO:0015078 GO:0033180	P:ATP hydrolysis coupled proton transport C:proton-transporting V-type ATPase, V1 domain F:hydrogen ion transmembrane transporter activity	PTHR10137	PTHR10137
237	1	7	C0NCJ6	tr|C0NCJ6|C0NCJ6_AJECG NAD-specific glutamate dehydrogenase OS=Ajellomyces capsulatus (strain G186AR / H82 / ATCC MYA-2454 / RMSCC 2432) GN=HCBG_00842 PE=4 SV=1	HCBG_00842	1076	IPR016210 IPR006096 IPR016040	NAD(P)-bd_dom NAD-GDH_euk Glu/Leu/Phe/Val_DH_C	PF00208	ELFV_dehydrog	GO:0004352 GO:0019551	F:glutamate dehydrogenase (NAD+) activity P:glutamate catabolic process to 2-oxoglutarate
238	1	7	6B6VL_immunoglobulin	6B6VL_immunoglobulin
239	1	7	C0NIQ1	tr|C0NIQ1|C0NIQ1_AJECG Outer mitochondrial membrane protein porin OS=Ajellomyces capsulatus (strain G186AR / H82 / ATCC MYA-2454 / RMSCC 2432) GN=HCBG_02308 PE=4 SV=1	HCBG_02308	284	IPR001925 IPR023614 IPR027246	Porin_dom Porin_Euk Porin_Euk/Tom40	PF01459	Porin_3	GO:0008308 GO:0034220 GO:0034765 GO:0005741	P:regulation of ion transmembrane transport P:ion transmembrane transport F:voltage-gated anion channel activity C:mitochondrial outer membrane
240	1	7	C0NZV5	tr|C0NZV5|C0NZV5_AJECG Elongation factor 1-gamma OS=Ajellomyces capsulatus (strain G186AR / H82 / ATCC MYA-2454 / RMSCC 2432) GN=HCBG_08684 PE=4 SV=1	HCBG_08684	399	IPR010987 IPR004046 IPR001662 IPR004045 IPR012336	Glutathione-S-Trfase_C-like GST_C Thioredoxin-like_fold Glutathione_S-Trfase_N Transl_elong_EF1_G_con	PF00647 PF00043 PF13417	EF1G GST_C GST_N_3	GO:0003746 GO:0005853	C:eukaryotic translation elongation factor 1 complex F:translation elongation factor activity
241	1	7	C0NLI0	tr|C0NLI0|C0NLI0_AJECG Pi-transporter A-1 OS=Ajellomyces capsulatus (strain G186AR / H82 / ATCC MYA-2454 / RMSCC 2432) GN=HCBG_04360 PE=4 SV=1	HCBG_04360	693	IPR020846 IPR005828 IPR016196	MFS_dom MFS_dom_general_subst_transpt Sub_transporter	PF00083	Sugar_tr	GO:0016021 GO:0022857	C:integral component of membrane F:transmembrane transporter activity
242	1	7	C0P131	tr|C0P131|C0P131_AJECG Glucosamine-fructose-6-phosphate aminotransferase OS=Ajellomyces capsulatus (strain G186AR / H82 / ATCC MYA-2454 / RMSCC 2432) GN=HCBG_09111 PE=4 SV=1	HCBG_09111	700	IPR000583 IPR001347 IPR005855 IPR017932	SIS GATase_2_dom GlmS_trans GATase_dom	PF01380 PF00310	SIS GATase_2	GO:0030246 GO:0016051 GO:0004360	F:glutamine-fructose-6-phosphate transaminase (isomerizing) activity P:carbohydrate biosynthetic process F:carbohydrate binding	PTHR10937:SF0	PTHR10937:SF0
243	1	7	C0NYR4	tr|C0NYR4|C0NYR4_AJECG Succinyl-CoA ligase beta-chain OS=Ajellomyces capsulatus (strain G186AR / H82 / ATCC MYA-2454 / RMSCC 2432) GN=HCBG_08294 PE=3 SV=1	HCBG_08294	444	IPR005809 IPR017866 IPR013650 IPR013815 IPR005811 IPR011761 IPR013816 IPR016102	CoA_ligase ATP-grasp ATP_grasp_subdomain_2 ATP-grasp_succ-CoA_synth-type Succinyl-CoA_synth-like Succ-CoA_synthase_bsu_CS ATP_grasp_subdomain_1 Succ_CoA_synthase_bsu	PF00549 PF08442	Ligase_CoA ATP-grasp_2	GO:0046872 GO:0005524 GO:0016874	F:ligase activity F:ATP binding F:metal ion binding	PTHR11815	PTHR11815
244	1	7	C0NIA2	tr|C0NIA2|C0NIA2_AJECG Alanine transaminase OS=Ajellomyces capsulatus (strain G186AR / H82 / ATCC MYA-2454 / RMSCC 2432) GN=HCBG_03074 PE=4 SV=1	HCBG_03074	505	IPR015424 IPR004839 IPR015421 IPR015422	PyrdxlP-dep_Trfase_major_sub1 PyrdxlP-dep_Trfase_major_sub2 PyrdxlP-dep_Trfase Aminotransferase_I/II	PF00155	Aminotran_1_2	GO:0009058 GO:0003824 GO:0030170	P:biosynthetic process F:catalytic activity F:pyridoxal phosphate binding
245	1	7	C0NRS1	tr|C0NRS1|C0NRS1_AJECG Pre-mRNA polyadenylation factor fip1 OS=Ajellomyces capsulatus (strain G186AR / H82 / ATCC MYA-2454 / RMSCC 2432) GN=HCBG_05851 PE=3 SV=1	HCBG_05851	480	IPR020818 IPR011032 IPR018369 IPR007854	Fip1 Chaprnonin_Cpn10_CS GroES-like Chaperonin_Cpn10	PF05182 PF00166	Fip1 Cpn10	GO:0006457 GO:0005524 GO:0005737	P:protein folding C:cytoplasm F:ATP binding	PTHR10772	PTHR10772
246	1	7	C0NIT4	tr|C0NIT4|C0NIT4_AJECG Diphosphomevalonate decarboxylase OS=Ajellomyces capsulatus (strain G186AR / H82 / ATCC MYA-2454 / RMSCC 2432) GN=HCBG_02341 PE=4 SV=1	HCBG_02341	406	IPR005935 IPR020568 IPR006204 IPR014721	Ribosomal_S5_D2-typ_fold Ribosomal_S5_D2-typ_fold_subgr GHMP_kinase_N_dom Mev_diP_decarb	PF00288	GHMP_kinases_N	GO:0008299 GO:0005524 GO:0004163	F:diphosphomevalonate decarboxylase activity P:isoprenoid biosynthetic process F:ATP binding	PTHR10977	PTHR10977
247	1	7	C0NEN2	tr|C0NEN2|C0NEN2_AJECG Sodium transport ATPase OS=Ajellomyces capsulatus (strain G186AR / H82 / ATCC MYA-2454 / RMSCC 2432) GN=HCBG_01348 PE=3 SV=1	HCBG_01348	1044	IPR023298 IPR023299 IPR008250 IPR023214 IPR004014 IPR001757 IPR006414 IPR018303 IPR006068	HAD-like_dom Cation_transp_P_typ_ATPase ATPase_P-typ_cyto_domN ATPase_P-typ_cation-transptr_C ATPase_P-typ_TM_dom ATPase_P-typ_transduc_dom_A ATPase_P-typ_P_site ATPase_P-typ_Na/Ca ATPase_P-typ_cation-transptr_N	PF00689 PF00122 PF00690	Cation_ATPase_C E1-E2_ATPase Cation_ATPase_N	GO:0046872 GO:0005524 GO:0019829 GO:0034220 GO:0016021 GO:0006200	C:integral component of membrane F:ATP binding P:ion transmembrane transport F:cation-transporting ATPase activity F:metal ion binding P:ATP catabolic process	PTHR24093:SF105	PTHR24093:SF105
248	1	7	C0NBX6	tr|C0NBX6|C0NBX6_AJECG ARP2/3 complex subunit OS=Ajellomyces capsulatus (strain G186AR / H82 / ATCC MYA-2454 / RMSCC 2432) GN=HCBG_00622 PE=4 SV=1	HCBG_00622	318	IPR007188	P34-arc	PF04045	P34-Arc	GO:0030833 GO:0005856	C:cytoskeleton P:regulation of actin filament polymerization	PTHR12058	PTHR12058
249	1	7	C0NDC6	tr|C0NDC6|C0NDC6_AJECG Large subunit ribosomal protein L3 OS=Ajellomyces capsulatus (strain G186AR / H82 / ATCC MYA-2454 / RMSCC 2432) GN=HCBG_01122 PE=3 SV=1	HCBG_01122	552	IPR000597 IPR019926 IPR009000	Transl_B-barrel Ribosomal_L3_CS Ribosomal_L3	PF00297	Ribosomal_L3	GO:0005840 GO:0006412 GO:0003735	C:ribosome F:structural constituent of ribosome P:translation
250	1	7	C0NHR5	tr|C0NHR5|C0NHR5_AJECG Synaptobrevin OS=Ajellomyces capsulatus (strain G186AR / H82 / ATCC MYA-2454 / RMSCC 2432) GN=HCBG_02887 PE=4 SV=1	HCBG_02887	118	IPR016444 IPR001388	Synaptobrevin/VAMP_met/fun Synaptobrevin	PF00957	Synaptobrevin	GO:0016021 GO:0016192	C:integral component of membrane P:vesicle-mediated transport
251	1	7	C0NHP7	tr|C0NHP7|C0NHP7_AJECG Isocitrate lyase OS=Ajellomyces capsulatus (strain G186AR / H82 / ATCC MYA-2454 / RMSCC 2432) GN=HCBG_02869 PE=3 SV=1	HCBG_02869	600	IPR015813 IPR018523 IPR006254 IPR000918	Isocitrate_lyase Isocitrate_lyase_ph_CS Isocitrate_lyase/Pmutase Pyrv/PenolPyrv_Kinase-like_dom	PF00463	ICL	GO:0019752 GO:0004451	P:carboxylic acid metabolic process F:isocitrate lyase activity	PTHR21631:SF3	PTHR21631:SF3
252	1	7	C0NB93	tr|C0NB93|C0NB93_AJECG UTP-glucose-1-phosphate uridylyltransferase OS=Ajellomyces capsulatus (strain G186AR / H82 / ATCC MYA-2454 / RMSCC 2432) GN=HCBG_00389 PE=4 SV=1	HCBG_00389	524	IPR016267 IPR002618	UDPGP_trans_subgr UDPGP_trans	PF01704	UDPGP	GO:0016779	F:nucleotidyltransferase activity	PTHR11952 PTHR11952:SF1	PTHR11952 PTHR11952:SF1
253	1	7	C0NUY3	tr|C0NUY3|C0NUY3_AJECG DUF221 domain-containing protein OS=Ajellomyces capsulatus (strain G186AR / H82 / ATCC MYA-2454 / RMSCC 2432) GN=HCBG_06747 PE=4 SV=1	HCBG_06747	979	IPR027815 IPR003864	DUF4463 DUF221	PF02714 PF14703	DUF4463 DUF221	GO:0016020	C:membrane
254	1	7	C0NA95	tr|C0NA95|C0NA95_AJECG Putative uncharacterized protein OS=Ajellomyces capsulatus (strain G186AR / H82 / ATCC MYA-2454 / RMSCC 2432) GN=HCBG_00041 PE=4 SV=1	HCBG_00041	179	IPR008427	Extracellular_membr_CFEM_dom	PF05730	CFEM
255	1	7	C0ND66	tr|C0ND66|C0ND66_AJECG Arginyl-tRNA synthetase OS=Ajellomyces capsulatus (strain G186AR / H82 / ATCC MYA-2454 / RMSCC 2432) GN=HCBG_01062 PE=3 SV=1	HCBG_01062	1042	IPR001412 IPR008909 IPR017927 IPR015945 IPR008333 IPR005148 IPR001834 IPR001278 IPR009080 IPR014729 IPR001433 IPR017938 IPR001709	OxRdtase_FAD/NAD-bd Riboflavin_synthase-like_b-brl Rossmann-like_a/b/a_fold DALR_anticod-bd OxRdtase_FAD-bd_dom Arg-tRNA-synth_Ia_core tRNAsynth_1a_anticodon-bd NADH-Cyt_B5_reductase Arg-tRNA-ligase_Ia aa-tRNA-synth_I_CS Flavoprot_Pyr_Nucl_cyt_Rdtase Fd_R	PF00970 PF05746 PF00175 PF00750	tRNA-synt_1d FAD_binding_6 NAD_binding_1 DALR_1	GO:0004814 GO:0005524 GO:0005737 GO:0006420 GO:0016491	P:arginyl-tRNA aminoacylation F:arginine-tRNA ligase activity C:cytoplasm F:oxidoreductase activity F:ATP binding	PTHR11956	PTHR11956
256	1	7	C0NHN6	tr|C0NHN6|C0NHN6_AJECG ATP synthase subunit D OS=Ajellomyces capsulatus (strain G186AR / H82 / ATCC MYA-2454 / RMSCC 2432) GN=HCBG_02858 PE=4 SV=1	HCBG_02858	301	IPR008689	ATPase_F0-cplx_dsu_mt	PF05873	Mt_ATP-synt_D	GO:0015986 GO:0000276 GO:0015078	F:hydrogen ion transmembrane transporter activity P:ATP synthesis coupled proton transport C:mitochondrial proton-transporting ATP synthase complex, coupling factor F(o)
257	1	7	C0NBC7	tr|C0NBC7|C0NBC7_AJECG Inosine-5'-monophosphate dehydrogenase OS=Ajellomyces capsulatus (strain G186AR / H82 / ATCC MYA-2454 / RMSCC 2432) GN=HCBG_00423 PE=3 SV=1	HCBG_00423	549	IPR005990 IPR013785 IPR001093 IPR000644 IPR015875	IMP_DH/GMP_Rdtase_CS Aldolase_TIM IMP_DH_GMPRt CBS_dom IMP_DH	PF00571 PF00478	IMPDH CBS	GO:0046872 GO:0006177 GO:0030554 GO:0003938	F:adenyl nucleotide binding P:GMP biosynthetic process F:metal ion binding F:IMP dehydrogenase activity	PTHR11911:SF6	PTHR11911:SF6
258	1	7	C0NEA1	tr|C0NEA1|C0NEA1_AJECG Fumarylacetoacetase OS=Ajellomyces capsulatus (strain G186AR / H82 / ATCC MYA-2454 / RMSCC 2432) GN=HCBG_01217 PE=4 SV=1	HCBG_01217	429	IPR011234 IPR015377 IPR002529 IPR005959	Fumarylacetoacetase Fumarylacetoacetase_N Fumarylacetoacetase_C Fumarylacetoacetase_C-rel	PF09298 PF01557	FAA_hydrolase FAA_hydrolase_N	GO:0009072 GO:0004334	P:aromatic amino acid family metabolic process F:fumarylacetoacetase activity	PTHR11820:SF1	PTHR11820:SF1
259	1	7	C0NGS3	tr|C0NGS3|C0NGS3_AJECG 2_3-bisphosphoglycerate-independent phosphoglycerate mutase OS=Ajellomyces capsulatus (strain G186AR / H82 / ATCC MYA-2454 / RMSCC 2432) GN=HCBG_02545 PE=3 SV=1	HCBG_02545	521	IPR017849 IPR006124 IPR011258 IPR005995 IPR017850	BPG-indep_PGM_N Pgm_bpd_ind Alkaline_phosphatase_core Alkaline_Pase-like_a/b/a Metalloenzyme	PF06415 PF01676	Metalloenzyme iPGM_N	GO:0006007 GO:0004619 GO:0005737 GO:0030145	F:phosphoglycerate mutase activity F:manganese ion binding P:glucose catabolic process C:cytoplasm
260	1	7	C0NNY9	tr|C0NNY9|C0NNY9_AJECG Putative uncharacterized protein OS=Ajellomyces capsulatus (strain G186AR / H82 / ATCC MYA-2454 / RMSCC 2432) GN=HCBG_04869 PE=4 SV=1	HCBG_04869	212	IPR001806 IPR005225 IPR020849 IPR027417	Small_GTPase Small_GTP-bd_dom P-loop_NTPase Small_GTPase_Ras	PF00071	Ras	GO:0016020 GO:0007264 GO:0005525 GO:0003924	P:small GTPase mediated signal transduction F:GTPase activity F:GTP binding C:membrane	PTHR24070	PTHR24070
261	1	7	C0NC43	tr|C0NC43|C0NC43_AJECG 60S ribosomal protein L11 OS=Ajellomyces capsulatus (strain G186AR / H82 / ATCC MYA-2454 / RMSCC 2432) GN=HCBG_00689 PE=3 SV=1	HCBG_00689	188	IPR020783 IPR020784 IPR000911	Ribosomal_L11_N Ribosomal_L11/L12 Ribosomal_L11_C	PF00298 PF03946	Ribosomal_L11 Ribosomal_L11_N	GO:0005840 GO:0006412 GO:0003735	C:ribosome F:structural constituent of ribosome P:translation	PTHR11661	PTHR11661
262	1	7	C0NI75	tr|C0NI75|C0NI75_AJECG T-complex protein 1 subunit epsilon OS=Ajellomyces capsulatus (strain G186AR / H82 / ATCC MYA-2454 / RMSCC 2432) GN=HCBG_03047 PE=3 SV=1	HCBG_03047	548	IPR017998 IPR002423 IPR027410 IPR027409 IPR012718 IPR027413 IPR002194	Chaperone_TCP-1 Chap_CCT_epsi Chaperonin_TCP-1_CS TCP-1-like_intermed Cpn60/TCP-1 GroEL-like_apical_dom GROEL-like_equatorial	PF00118	Cpn60_TCP1	GO:0006457 GO:0005524 GO:0005737	P:protein folding C:cytoplasm F:ATP binding	PTHR11353	PTHR11353
263	1	7	C0NQN9	tr|C0NQN9|C0NQN9_AJECG Septin OS=Ajellomyces capsulatus (strain G186AR / H82 / ATCC MYA-2454 / RMSCC 2432) GN=HCBG_05319 PE=3 SV=1	HCBG_05319	344	IPR016491 IPR000038 IPR027417	P-loop_NTPase Septin Cell_div_GTP-bd	PF00735	Septin	GO:0031105 GO:0005525 GO:0007049	P:cell cycle F:GTP binding C:septin complex	PTHR18884	PTHR18884
264	1	7	C0NMA2	tr|C0NMA2|C0NMA2_AJECG Ribosomal protein L19 OS=Ajellomyces capsulatus (strain G186AR / H82 / ATCC MYA-2454 / RMSCC 2432) GN=HCBG_04632 PE=3 SV=1	HCBG_04632	2784	IPR027547 IPR000196 IPR015972 IPR022716 IPR011989 IPR021133 IPR023638 IPR015974 IPR026827 IPR016024	ARM-type_fold ARM-like Ribosomal_L19/L19e_dom1 DUF3554 ECM29/GCN1 Ribosomal_L19/L19e_dom Ribosomal_L19/L19e_CS HEAT_type_2 Ribosomal_L19/L19e_dom3 Ribosomal_L19/L19e	PF12074 PF01280	Ribosomal_L19e DUF3554	GO:0005840 GO:0006412 GO:0003735	C:ribosome F:structural constituent of ribosome P:translation	PTHR23346	PTHR23346
265	1	7	C0NSJ2	tr|C0NSJ2|C0NSJ2_AJECG Bifunctional tryptophan synthase TRPB OS=Ajellomyces capsulatus (strain G186AR / H82 / ATCC MYA-2454 / RMSCC 2432) GN=HCBG_06122 PE=3 SV=1	HCBG_06122	594	IPR006654 IPR013785 IPR001926 IPR006653 IPR011060 IPR023026 IPR002028	Trp_synth_beta/beta-like Trp_synthase_suA RibuloseP-bd_barrel Trp_syn_b_sub_like_PLP_eny_SF Aldolase_TIM Trp_synth_b_CS Trp_synth_beta	PF00291 PF00290	Trp_syntA PALP	GO:0004834	F:tryptophan synthase activity	PTHR10314:SF3	PTHR10314:SF3
266	1	7	C0NXR1	tr|C0NXR1|C0NXR1_AJECG Putative uncharacterized protein OS=Ajellomyces capsulatus (strain G186AR / H82 / ATCC MYA-2454 / RMSCC 2432) GN=HCBG_07705 PE=4 SV=1	HCBG_07705	400	IPR012577 IPR011008	Dimeric_a/b-barrel NIPSNAP	PF07978	NIPSNAP
267	1	7	C0NYB0	tr|C0NYB0|C0NYB0_AJECG L-lactate ferricytochrome c oxidoreductase OS=Ajellomyces capsulatus (strain G186AR / H82 / ATCC MYA-2454 / RMSCC 2432) GN=HCBG_07904 PE=4 SV=1	HCBG_07904	495	IPR018506 IPR013785 IPR000262 IPR001199 IPR012133	Cyt_B5_heme-BS Cyt_B5-like_heme/steroid-bd FMN-dep_DH Aldolase_TIM Alpha-hydoxy_acid_DH_FMN	PF01070 PF00173	FMN_dh Cyt-b5	GO:0020037 GO:0046872 GO:0010181 GO:0016491	F:FMN binding F:oxidoreductase activity F:metal ion binding F:heme binding
268	1	7	C0NL66	tr|C0NL66|C0NL66_AJECG Isoleucyl-tRNA synthetase_cytoplasmic OS=Ajellomyces capsulatus (strain G186AR / H82 / ATCC MYA-2454 / RMSCC 2432) GN=HCBG_03896 PE=3 SV=1	HCBG_03896	1080	IPR001412 IPR023586 IPR002301 IPR009080 IPR014729 IPR013155 IPR009008 IPR002300	V/L/I-tRNA-synth_anticodon-bd Rossmann-like_a/b/a_fold aa-tRNA-synth_Ia tRNAsynth_1a_anticodon-bd aa-tRNA-synth_I_CS Ile-tRNA-ligase Val/Leu/Ile-tRNA-synth_edit Ile-tRNA-ligase_type2	PF00133 PF08264	Anticodon_1 tRNA-synt_1	GO:0005524 GO:0002161 GO:0006428 GO:0006450 GO:0005737 GO:0004822	F:isoleucine-tRNA ligase activity P:regulation of translational fidelity C:cytoplasm F:ATP binding P:isoleucyl-tRNA aminoacylation F:aminoacyl-tRNA editing activity
269	1	7	C0NQK3	tr|C0NQK3|C0NQK3_AJECG Adenylosuccinate lyase OS=Ajellomyces capsulatus (strain G186AR / H82 / ATCC MYA-2454 / RMSCC 2432) GN=HCBG_05791 PE=4 SV=1	HCBG_05791	478	IPR024083 IPR008948 IPR020557 IPR004769 IPR022761 IPR019468 IPR000362	Fumarate_lyase_N Fumarate_lyase_fam Pur_lyase AdenyloSucc_lyase_C Fumarate_lyase_CS Fumarase/histidase_N L-Aspartase-like	PF00206 PF10397	ADSL_C Lyase_1	GO:0004018 GO:0009152	F:N6-(1,2-dicarboxyethyl)AMP AMP-lyase (fumarate-forming) activity P:purine ribonucleotide biosynthetic process	PTHR11444 PTHR11444:SF2	PTHR11444 PTHR11444:SF2
270	1	7	C0NYE7	tr|C0NYE7|C0NYE7_AJECG L-aminoadipate-semialdehyde dehydrogenase large subunit OS=Ajellomyces capsulatus (strain G186AR / H82 / ATCC MYA-2454 / RMSCC 2432) GN=HCBG_07941 PE=4 SV=1	HCBG_07941	1179	IPR014397 IPR000873 IPR016040 IPR009081 IPR025110 IPR020845 IPR010080 IPR010071 IPR013120	NAD(P)-bd_dom L-NH2adipate-semiAld_DH_lsu Male_sterile_NAD-bd AA_adenyl_domain AMP-binding_CS AMP-dep_Synth/Lig Acyl_carrier_prot-like Thioester_reductase-like_dom AMP-bd_C	PF13193 PF00550 PF07993 PF00501	NAD_binding_4 AMP-binding AMP-binding_C PP-binding	GO:0031177 GO:0009085 GO:0004043	P:lysine biosynthetic process F:phosphopantetheine binding F:L-aminoadipate-semialdehyde dehydrogenase activity
271	1	6	C0NPY6	tr|C0NPY6|C0NPY6_AJECG HET-C2 protein OS=Ajellomyces capsulatus (strain G186AR / H82 / ATCC MYA-2454 / RMSCC 2432) GN=HCBG_05216 PE=4 SV=1	HCBG_05216	208	IPR014830	Glycolipid_transfer_prot_dom	PF08718	GLTP	GO:0017089 GO:0051861 GO:0005737	F:glycolipid binding C:cytoplasm F:glycolipid transporter activity
272	1	6	C0NY21	tr|C0NY21|C0NY21_AJECG Putative uncharacterized protein OS=Ajellomyces capsulatus (strain G186AR / H82 / ATCC MYA-2454 / RMSCC 2432) GN=HCBG_07815 PE=4 SV=1	HCBG_07815	227
273	1	6	C0NM08	sp|C0NM08|ECM14_AJECG Putative metallocarboxypeptidase ECM14 OS=Ajellomyces capsulatus (strain G186AR / H82 / ATCC MYA-2454 / RMSCC 2432) GN=ECM14 PE=3 SV=1	ECM14 HCBG_04538	597	IPR000834	Peptidase_M14	PF00246	Peptidase_M14	GO:0006508 GO:0004181 GO:0008270 GO:0005773	F:zinc ion binding P:proteolysis F:metallocarboxypeptidase activity C:vacuole
274	1	6	C0NZL5	tr|C0NZL5|C0NZL5_AJECG Enoyl-CoA hydratase/isomerase OS=Ajellomyces capsulatus (strain G186AR / H82 / ATCC MYA-2454 / RMSCC 2432) GN=HCBG_08595 PE=4 SV=1	HCBG_08595	280	IPR014748 IPR001753	Crontonase_C Crotonase_core_superfam	PF00378	ECH	GO:0016853	F:isomerase activity
275	1	6	C0NP94	tr|C0NP94|C0NP94_AJECG Asparaginyl-tRNA synthetase OS=Ajellomyces capsulatus (strain G186AR / H82 / ATCC MYA-2454 / RMSCC 2432) GN=HCBG_04974 PE=3 SV=1	HCBG_04974	581	IPR012340 IPR004364 IPR004365 IPR018150 IPR004522 IPR002312 IPR006195	Asn-tRNA-ligase aa-tRNA-synt_II NA-bd_OB-fold Asp/Asn-tRNA-synth_IIb aa-tRNA-synt_II-like NA-bd_OB_tRNA aa-tRNA-synth_II	PF01336 PF00152	tRNA_anti-codon tRNA-synt_2	GO:0006421 GO:0005524 GO:0004816 GO:0005737 GO:0003676	F:nucleic acid binding F:asparagine-tRNA ligase activity C:cytoplasm F:ATP binding P:asparaginyl-tRNA aminoacylation	PTHR22594 PTHR22594:SF16	PTHR22594 PTHR22594:SF16
276	1	6	C0NYE4	tr|C0NYE4|C0NYE4_AJECG Adenylate kinase cytosolic OS=Ajellomyces capsulatus (strain G186AR / H82 / ATCC MYA-2454 / RMSCC 2432) GN=HCBG_07938 PE=3 SV=1	HCBG_07938	277	IPR007862 IPR028587 IPR027417 IPR006259 IPR000850	AK2 Adenyl_kin_sub P-loop_NTPase Adenylat/UMP-CMP_kin Adenylate_kinase_lid-dom	PF05191	ADK_lid	GO:0005524 GO:0046939 GO:0006172 GO:0004017	P:nucleotide phosphorylation P:ADP biosynthetic process F:ATP binding F:adenylate kinase activity	PTHR23359	PTHR23359
277	1	6	C0NH14	tr|C0NH14|C0NH14_AJECG RNP domain-containing protein OS=Ajellomyces capsulatus (strain G186AR / H82 / ATCC MYA-2454 / RMSCC 2432) GN=HCBG_02636 PE=4 SV=1	HCBG_02636	471	IPR000504 IPR012677	Nucleotide-bd_a/b_plait RRM_dom	PF00076	RRM_1	GO:0000166 GO:0003676	F:nucleic acid binding F:nucleotide binding
278	1	6	C0NMF7	tr|C0NMF7|C0NMF7_AJECG Gamma-glutamyl phosphate reductase OS=Ajellomyces capsulatus (strain G186AR / H82 / ATCC MYA-2454 / RMSCC 2432) GN=HCBG_04687 PE=4 SV=1	HCBG_04687	455	IPR012134 IPR016161 IPR000965 IPR015590 IPR016162 IPR016163	G-glutamylP_reductase Ald_DH/histidinol_DH Ald_DH_N Aldehyde_DH_dom Glu-5-SA_DH Ald_DH_C	PF00171	Aldedh	GO:0050661 GO:0006561 GO:0004350	F:glutamate-5-semialdehyde dehydrogenase activity F:NADP binding P:proline biosynthetic process
279	1	6	C0NXC0	tr|C0NXC0|C0NXC0_AJECG Coatomer beta subunit OS=Ajellomyces capsulatus (strain G186AR / H82 / ATCC MYA-2454 / RMSCC 2432) GN=HCBG_08112 PE=4 SV=1	HCBG_08112	846	IPR006692 IPR016453 IPR017986 IPR001680 IPR015943 IPR011041 IPR020472	G-protein_beta_WD-40_rep WD40_repeat Coatomer_WD-assoc_reg WD40_repeat_dom COPB2 Quinoprot_gluc/sorb_DH WD40/YVTN_repeat-like_dom	PF04053 PF00400	Coatomer_WDAD WD40	GO:0006886 GO:0030117 GO:0008152 GO:0003824 GO:0005198 GO:0016192	P:metabolic process F:structural molecule activity C:membrane coat F:catalytic activity P:intracellular protein transport P:vesicle-mediated transport
280	1	6	C0NI03	tr|C0NI03|C0NI03_AJECG Spermidine synthase OS=Ajellomyces capsulatus (strain G186AR / H82 / ATCC MYA-2454 / RMSCC 2432) GN=HCBG_02975 PE=3 SV=1	HCBG_02975	292	IPR001045	Spermidine/spermine_synthase	PF01564	Spermine_synth	GO:0008152 GO:0016740	P:metabolic process F:transferase activity	PTHR11558	PTHR11558
281	1	6	C0NIM2	tr|C0NIM2|C0NIM2_AJECG Putative uncharacterized protein OS=Ajellomyces capsulatus (strain G186AR / H82 / ATCC MYA-2454 / RMSCC 2432) GN=HCBG_02279 PE=4 SV=1	HCBG_02279	225
282	1	6	C0NBZ7	tr|C0NBZ7|C0NBZ7_AJECG F-actin-capping protein subunit beta OS=Ajellomyces capsulatus (strain G186AR / H82 / ATCC MYA-2454 / RMSCC 2432) GN=HCBG_00643 PE=4 SV=1	HCBG_00643	268	IPR019771 IPR001698	CapZ_beta F-actin_capping_bsu_CS	PF01115	F_actin_cap_B	GO:0030036 GO:0071203 GO:0008290	C:F-actin capping protein complex P:actin cytoskeleton organization C:WASH complex	PTHR10619	PTHR10619
283	1	6	C0NFT1	tr|C0NFT1|C0NFT1_AJECG Svf1 family protein OS=Ajellomyces capsulatus (strain G186AR / H82 / ATCC MYA-2454 / RMSCC 2432) GN=HCBG_01747 PE=4 SV=1	HCBG_01747	380	IPR013931	Oxidative_stress_survival	PF08622	Svf1	GO:0006979	P:response to oxidative stress
284	1	6	C0NFG4	tr|C0NFG4|C0NFG4_AJECG Extracellular cell wall glucanase Crf1 OS=Ajellomyces capsulatus (strain G186AR / H82 / ATCC MYA-2454 / RMSCC 2432) GN=HCBG_01630 PE=4 SV=1	HCBG_01630	361	IPR008985 IPR013320 IPR000757	Glyco_hydro_16 ConA-like_subgrp ConA-like_lec_gl_sf	PF00722	Glyco_hydro_16	GO:0004553 GO:0005975	P:carbohydrate metabolic process F:hydrolase activity, hydrolyzing O-glycosyl compounds
285	1	6	C0NIA1	tr|C0NIA1|C0NIA1_AJECG Proteasome regulatory particle OS=Ajellomyces capsulatus (strain G186AR / H82 / ATCC MYA-2454 / RMSCC 2432) GN=HCBG_03073 PE=4 SV=1	HCBG_03073	494	IPR011991 IPR000717 IPR019585	PCI_dom WHTH_DNA-bd_dom 26S_proteasome_reg_su-Rpn7	PF10602 PF01399	PCI RPN7	GO:0000502	C:proteasome complex
286	1	6	C0NDJ0	tr|C0NDJ0|C0NDJ0_AJECG Chitin synthase OS=Ajellomyces capsulatus (strain G186AR / H82 / ATCC MYA-2454 / RMSCC 2432) GN=HCBG_01933 PE=4 SV=1	HCBG_01933	1220	IPR001199 IPR004835	Cyt_B5-like_heme/steroid-bd Chitin_synth_fng	PF00173	Cyt-b5	GO:0020037 GO:0008152 GO:0016021 GO:0016758	P:metabolic process C:integral component of membrane F:transferase activity, transferring hexosyl groups F:heme binding	PTHR22914	PTHR22914
287	1	6	C0NAA4	tr|C0NAA4|C0NAA4_AJECG Sarcoplasmic/endoplasmic reticulum calcium ATPase OS=Ajellomyces capsulatus (strain G186AR / H82 / ATCC MYA-2454 / RMSCC 2432) GN=HCBG_00050 PE=3 SV=1	HCBG_00050	1016	IPR023298 IPR023299 IPR008250 IPR005782 IPR023214 IPR004014 IPR001757 IPR006068 IPR018303	HAD-like_dom ATPase_P-typ_Ca-transp_IIA Cation_transp_P_typ_ATPase ATPase_P-typ_cyto_domN ATPase_P-typ_cation-transptr_C ATPase_P-typ_TM_dom ATPase_P-typ_transduc_dom_A ATPase_P-typ_P_site ATPase_P-typ_cation-transptr_N	PF00689 PF00122 PF00702 PF00690	Cation_ATPase_C E1-E2_ATPase Hydrolase Cation_ATPase_N	GO:0070588 GO:0046872 GO:0005524 GO:0005388 GO:0006200 GO:0016021	F:calcium-transporting ATPase activity P:calcium ion transmembrane transport F:ATP binding C:integral component of membrane F:metal ion binding P:ATP catabolic process
288	1	6	C0NV10	tr|C0NV10|C0NV10_AJECG Arginase argA OS=Ajellomyces capsulatus (strain G186AR / H82 / ATCC MYA-2454 / RMSCC 2432) GN=HCBG_06774 PE=3 SV=1	HCBG_06774	332	IPR006035 IPR014033 IPR020855 IPR023696	Ureohydrolase Arginase Ureohydrolase_domain Ureohydrolase_Mn_BS	PF00491	Arginase	GO:0006525 GO:0046872 GO:0004053	P:arginine metabolic process F:arginase activity F:metal ion binding	PTHR11358:SF2 PTHR11358	PTHR11358:SF2 PTHR11358
289	1	6	C0NYP3	tr|C0NYP3|C0NYP3_AJECG 3-hydroxybutyryl CoA dehydrogenase OS=Ajellomyces capsulatus (strain G186AR / H82 / ATCC MYA-2454 / RMSCC 2432) GN=HCBG_08273 PE=4 SV=1	HCBG_08273	336	IPR006180 IPR008927 IPR013328 IPR016040 IPR006176 IPR006108 IPR022694	NAD(P)-bd_dom DH_multihelical 3HC_DH_C 3-OHacyl-CoA_DH 3-OHacyl-CoA_DH_CS 3-OHacyl-CoA_DH_NAD-bd 6-PGluconate_DH_C-like	PF00725 PF02737	3HCDH_N 3HCDH	GO:0070403 GO:0006631 GO:0003857	P:fatty acid metabolic process F:3-hydroxyacyl-CoA dehydrogenase activity F:NAD+ binding
290	1	6	C0NLA6	tr|C0NLA6|C0NLA6_AJECG UDP-galactopyranose mutase OS=Ajellomyces capsulatus (strain G186AR / H82 / ATCC MYA-2454 / RMSCC 2432) GN=HCBG_03936 PE=4 SV=1	HCBG_03936	533
291	1	6	C0NAG5	tr|C0NAG5|C0NAG5_AJECG 60S ribosomal protein L11 OS=Ajellomyces capsulatus (strain G186AR / H82 / ATCC MYA-2454 / RMSCC 2432) GN=HCBG_00111 PE=3 SV=1	HCBG_00111	173	IPR022803 IPR002132 IPR020929	Ribosomal_L5_CS Ribosomal_L5_domain Ribosomal_L5	PF00281 PF00673	Ribosomal_L5 Ribosomal_L5_C	GO:0005840 GO:0006412 GO:0003735	C:ribosome F:structural constituent of ribosome P:translation	PTHR11994	PTHR11994
292	1	6	C0NNR4	tr|C0NNR4|C0NNR4_AJECG Acetyl-coa acetyltransferase OS=Ajellomyces capsulatus (strain G186AR / H82 / ATCC MYA-2454 / RMSCC 2432) GN=HCBG_04794 PE=3 SV=1	HCBG_04794	241	IPR002155 IPR016039 IPR020616 IPR020613 IPR020617 IPR016038	Thiolase_N Thiolase_CS Thiolase Thiolase-like Thiolase_C Thiolase-like_subgr	PF02803 PF00108	Thiolase_N Thiolase_C	GO:0016747	F:transferase activity, transferring acyl groups other than amino-acyl groups	PTHR18919	PTHR18919
293	1	6	C0NJY5	tr|C0NJY5|C0NJY5_AJECG 40S ribosomal protein S6 OS=Ajellomyces capsulatus (strain G186AR / H82 / ATCC MYA-2454 / RMSCC 2432) GN=HCBG_03465 PE=3 SV=1	HCBG_03465 HCBG_03515	237	IPR001377 IPR014401 IPR018282	Ribosomal_S6_euk Ribosomal_S6e_CS Ribosomal_S6e	PF01092	Ribosomal_S6e	GO:0005840 GO:0006412 GO:0003735	C:ribosome F:structural constituent of ribosome P:translation	PTHR11502	PTHR11502
294	1	6	C0NVD9	tr|C0NVD9|C0NVD9_AJECG Eukaryotic translation initiation factor 3 subunit L OS=Ajellomyces capsulatus (strain G186AR / H82 / ATCC MYA-2454 / RMSCC 2432) GN=HCBG_07119 PE=3 SV=1	HCBG_07119	478	IPR019382	eIF3l	PF10255	Paf67	GO:0016282 GO:0003743 GO:0006446 GO:0033290 GO:0005852 GO:0001731	C:eukaryotic 48S preinitiation complex C:eukaryotic 43S preinitiation complex P:formation of translation preinitiation complex F:translation initiation factor activity C:eukaryotic translation initiation factor 3 complex P:regulation of translational init	PTHR13242:SF0	PTHR13242:SF0
295	1	6	C0P0X7	tr|C0P0X7|C0P0X7_AJECG Eukaryotic translation initiation factor 3 subunit D OS=Ajellomyces capsulatus (strain G186AR / H82 / ATCC MYA-2454 / RMSCC 2432) GN=HCBG_09057 PE=3 SV=1	HCBG_09057	597	IPR007783	eIF3d	PF05091	eIF-3_zeta	GO:0016282 GO:0003743 GO:0006446 GO:0033290 GO:0005852 GO:0001731	C:eukaryotic 48S preinitiation complex C:eukaryotic 43S preinitiation complex F:translation initiation factor activity P:formation of translation preinitiation complex C:eukaryotic translation initiation factor 3 complex P:regulation of translational init	PTHR12399	PTHR12399
296	1	6	C0NKL7	tr|C0NKL7|C0NKL7_AJECG Peptidyl-prolyl cis-trans isomerase OS=Ajellomyces capsulatus (strain G186AR / H82 / ATCC MYA-2454 / RMSCC 2432) GN=HCBG_03697 PE=3 SV=1	HCBG_03697	179	IPR024936 IPR002130 IPR020892	Cyclophilin-type_PPIase_CS Cyclophilin-type_PPIase_dom Cyclophilin-type_PPIase	PF00160	Pro_isomerase	GO:0006457 GO:0003755 GO:0000413	P:protein folding P:protein peptidyl-prolyl isomerization F:peptidyl-prolyl cis-trans isomerase activity
297	1	6	C0NI42	tr|C0NI42|C0NI42_AJECG 3'_5'-bisphosphate nucleotidase OS=Ajellomyces capsulatus (strain G186AR / H82 / ATCC MYA-2454 / RMSCC 2432) GN=HCBG_03014 PE=4 SV=1	HCBG_03014	353	IPR020550 IPR000760 IPR006239 IPR020583	Inositol_monophosphatase_CS Bisphos_HAL2 Inositol_monophosphatase Inositol_monoP_metal-BS	PF00459	Inositol_P	GO:0006790 GO:0008441 GO:0016311 GO:0046854	P:sulfur compound metabolic process P:dephosphorylation P:phosphatidylinositol phosphorylation F:3'(2'),5'-bisphosphate nucleotidase activity	PTHR20854	PTHR20854
298	1	6	C0NW13	tr|C0NW13|C0NW13_AJECG T-complex protein OS=Ajellomyces capsulatus (strain G186AR / H82 / ATCC MYA-2454 / RMSCC 2432) GN=HCBG_07343 PE=3 SV=1	HCBG_07343	538	IPR017998 IPR002423 IPR012719 IPR027410 IPR027409 IPR027413 IPR002194	Chaperone_TCP-1 Chaperonin_TCP-1_CS TCP-1-like_intermed Cpn60/TCP-1 GroEL-like_apical_dom Chap_CCT_gamma GROEL-like_equatorial	PF00118	Cpn60_TCP1	GO:0006457 GO:0005524 GO:0005737	P:protein folding C:cytoplasm F:ATP binding	PTHR11353 PTHR11353:SF24	PTHR11353 PTHR11353:SF24
299	1	6	C0NCZ6	tr|C0NCZ6|C0NCZ6_AJECG Acetylornithine aminotransferase OS=Ajellomyces capsulatus (strain G186AR / H82 / ATCC MYA-2454 / RMSCC 2432) GN=HCBG_00992 PE=3 SV=1	HCBG_00992	1109	IPR015424 IPR004636 IPR013785 IPR005814 IPR000891 IPR015421 IPR015422	Trfase_AcOrn/SuccOrn_fam PyrdxlP-dep_Trfase_major_sub1 Aminotrans_3 Aldolase_TIM PyrdxlP-dep_Trfase_major_sub2 PyrdxlP-dep_Trfase PYR_CT	PF00682 PF00202	Aminotran_3 HMGL-like	GO:0006525 GO:0008483 GO:0030170	P:arginine metabolic process F:transaminase activity F:pyridoxal phosphate binding	PTHR11986	PTHR11986
300	1	6	C0NQK4	tr|C0NQK4|C0NQK4_AJECG Imidazole glycerol phosphate synthase subunit hisF OS=Ajellomyces capsulatus (strain G186AR / H82 / ATCC MYA-2454 / RMSCC 2432) GN=HCBG_05284 PE=3 SV=1	HCBG_05284	549	IPR010139 IPR013785 IPR017926 IPR006062 IPR011060 IPR004651 IPR014640	HisF GATASE Imidazole-glycPsynth_HisH His_biosynth IGPS_HisHF RibuloseP-bd_barrel Aldolase_TIM	PF00117 PF00977	His_biosynth GATase	GO:0000105 GO:0016833 GO:0000107 GO:0005737	P:histidine biosynthetic process C:cytoplasm F:imidazoleglycerol-phosphate synthase activity F:oxo-acid-lyase activity
301	1	6	C0NQ68	tr|C0NQ68|C0NQ68_AJECG Vacuolar ATP synthase subunit E OS=Ajellomyces capsulatus (strain G186AR / H82 / ATCC MYA-2454 / RMSCC 2432) GN=HCBG_05656 PE=3 SV=1	HCBG_05656	238	IPR002842	ATPase_V1/A1-cplx_esu	PF01991	vATP-synt_E	GO:0033178 GO:0015991 GO:0006200 GO:0046961	F:proton-transporting ATPase activity, rotational mechanism P:ATP hydrolysis coupled proton transport C:proton-transporting two-sector ATPase complex, catalytic domain P:ATP catabolic process
302	1	6	C0NR38	tr|C0NR38|C0NR38_AJECG Glutathione synthetase OS=Ajellomyces capsulatus (strain G186AR / H82 / ATCC MYA-2454 / RMSCC 2432) GN=HCBG_05468 PE=4 SV=1	HCBG_05468	516	IPR016185 IPR005615 IPR013816 IPR014049 IPR004887 IPR014042	Glutathione_synthase_euk ATP_grasp_subdomain_2 PreATP-grasp_dom Glutathione_synthase_a-hlx_euk Glutathione_synthase_N_euk Glutathione_synth_subst-bd_euk	PF03917 PF03199	GSH_synthase GSH_synth_ATP	GO:0005524 GO:0004363	F:glutathione synthase activity F:ATP binding	PTHR11130	PTHR11130
303	1	6	C0NRD6	tr|C0NRD6|C0NRD6_AJECG 60S ribosomal protein L5 OS=Ajellomyces capsulatus (strain G186AR / H82 / ATCC MYA-2454 / RMSCC 2432) GN=HCBG_05566 PE=3 SV=1	HCBG_05566	605	IPR005485 IPR025607 IPR005484 IPR023214 IPR023198	HAD-like_dom Rbsml_L5e/L18P_C PGP_dom2 Rbsml_L5_euk/L18_arc Ribosomal_L18/L5	PF13419 PF00861 PF14204	HAD_2 Ribosomal_L18p Ribosomal_L18_c	GO:0005840 GO:0006412 GO:0008097 GO:0003735	F:5S rRNA binding C:ribosome P:translation F:structural constituent of ribosome	PTHR23410	PTHR23410
304	1	6	C0NEL8	tr|C0NEL8|C0NEL8_AJECG Coatomer subunit delta OS=Ajellomyces capsulatus (strain G186AR / H82 / ATCC MYA-2454 / RMSCC 2432) GN=HCBG_01334 PE=4 SV=1	HCBG_01334	493	IPR028565 IPR008968 IPR011012 IPR022775 IPR027059	AP_mu_sigma_su Longin-like_dom MHD Clathrin_mu_C Coatomer_dsu	PF00928 PF01217	Clat_adaptor_s Adap_comp_sub	GO:0006886 GO:0030126 GO:0030131 GO:0006890	C:COPI vesicle coat P:retrograde vesicle-mediated transport, Golgi to ER C:clathrin adaptor complex P:intracellular protein transport	PTHR10121	PTHR10121
305	1	6	C0NDE1	tr|C0NDE1|C0NDE1_AJECG Proteasome subunit alpha OS=Ajellomyces capsulatus (strain G186AR / H82 / ATCC MYA-2454 / RMSCC 2432) GN=HCBG_01137 PE=4 SV=1	HCBG_01137	333	IPR001353 IPR023332	Proteasome_sua/b Proteasome_suA-type	PF00227	Proteasome	GO:0051603 GO:0004298 GO:0005839	C:proteasome core complex P:proteolysis involved in cellular protein catabolic process F:threonine-type endopeptidase activity
306	1	6	C0NF14	tr|C0NF14|C0NF14_AJECG Glutamyl-tRNA amidotransferase subunit A OS=Ajellomyces capsulatus (strain G186AR / H82 / ATCC MYA-2454 / RMSCC 2432) GN=HCBG_01480 PE=4 SV=1	HCBG_01480	624	IPR020556 IPR023631 IPR000120	Amidase Amidase_CS Amidase_dom	PF01425	Amidase	GO:0008152 GO:0016884 GO:0016740	F:carbon-nitrogen ligase activity, with glutamine as amido-N-donor P:metabolic process F:transferase activity	PTHR11895	PTHR11895
307	1	6	C0NF45	tr|C0NF45|C0NF45_AJECG Vacuolar ATP synthase subunit D OS=Ajellomyces capsulatus (strain G186AR / H82 / ATCC MYA-2454 / RMSCC 2432) GN=HCBG_01511 PE=4 SV=1	HCBG_01511	365	IPR002843 IPR016727	ATPase_V0-cplx_dsu ATPase_V0-cplx_csu/dsu	PF01992	vATP-synt_AC39	GO:0033179 GO:0015991 GO:0015078	P:ATP hydrolysis coupled proton transport F:hydrogen ion transmembrane transporter activity C:proton-transporting V-type ATPase, V0 domain	PTHR11028	PTHR11028
308	1	6	C0NN27	tr|C0NN27|C0NN27_AJECG Methylmalonate-semialdehyde dehydrogenase OS=Ajellomyces capsulatus (strain G186AR / H82 / ATCC MYA-2454 / RMSCC 2432) GN=HCBG_04154 PE=3 SV=1	HCBG_04154	586	IPR016161 IPR015590 IPR016162 IPR016160 IPR010061 IPR016163	Ald_DH/histidinol_DH Ald_DH_N Aldehyde_DH_dom Ald_DH_CS MeMal-semiAld_DH Ald_DH_C	PF00171	Aldedh	GO:0004491	F:methylmalonate-semialdehyde dehydrogenase (acylating) activity	PTHR11699:SF27	PTHR11699:SF27
309	1	6	C0NME4	tr|C0NME4|C0NME4_AJECG Leukotriene A4 hydrolase OS=Ajellomyces capsulatus (strain G186AR / H82 / ATCC MYA-2454 / RMSCC 2432) GN=HCBG_04674 PE=4 SV=1	HCBG_04674	700	IPR001930 IPR014782 IPR015211 IPR016024	ARM-type_fold Peptidase_M1_C Peptidase_M1_N Peptidase_M1	PF09127 PF01433	Leuk-A4-hydro_C Peptidase_M1	GO:0006508 GO:0008237 GO:0008270 GO:0019370	F:zinc ion binding P:leukotriene biosynthetic process P:proteolysis F:metallopeptidase activity	PTHR11533	PTHR11533
310	1	6	C0NPC7	tr|C0NPC7|C0NPC7_AJECG Putative uncharacterized protein OS=Ajellomyces capsulatus (strain G186AR / H82 / ATCC MYA-2454 / RMSCC 2432) GN=HCBG_05007 PE=4 SV=1	HCBG_05007	942	IPR001494 IPR005043 IPR011989 IPR016024	ARM-type_fold Importin-beta_N ARM-like CAS_CSE1_C	PF03810 PF03378	IBN_N CAS_CSE1	GO:0006886 GO:0005634	C:nucleus P:intracellular protein transport
311	1	6	C0P008	tr|C0P008|C0P008_AJECG Acyl-CoA synthetase OS=Ajellomyces capsulatus (strain G186AR / H82 / ATCC MYA-2454 / RMSCC 2432) GN=HCBG_08738 PE=4 SV=1	HCBG_08738	694	IPR020845 IPR000873	AMP-binding_CS AMP-dep_Synth/Lig	PF00501	AMP-binding	GO:0003824	F:catalytic activity
312	1	6	C0NHR2	tr|C0NHR2|C0NHR2_AJECG Glycosyl hydrolase OS=Ajellomyces capsulatus (strain G186AR / H82 / ATCC MYA-2454 / RMSCC 2432) GN=HCBG_02884 PE=4 SV=1	HCBG_02884	471	IPR012341 IPR008928 IPR014480 IPR005198	Mannan-1_6-alpha_mannosidase Glyco_hydro_76 6hp_glycosidase 6-hairpin_glycosidase-like	PF03663	Glyco_hydro_76	GO:0008496 GO:0016052	F:mannan endo-1,6-alpha-mannosidase activity P:carbohydrate catabolic process
313	1	6	C0NCT3	tr|C0NCT3|C0NCT3_AJECG KH domain RNA binding protein OS=Ajellomyces capsulatus (strain G186AR / H82 / ATCC MYA-2454 / RMSCC 2432) GN=HCBG_00929 PE=4 SV=1	HCBG_00929	495	IPR004087 IPR004088	KH_dom_type_1 KH_dom	PF00013	KH_1	GO:0003723	F:RNA binding
314	1	6	C0NXL8	tr|C0NXL8|C0NXL8_AJECG Argininosuccinate lyase OS=Ajellomyces capsulatus (strain G186AR / H82 / ATCC MYA-2454 / RMSCC 2432) GN=HCBG_08210 PE=3 SV=1	HCBG_08210	471	IPR009049 IPR024083 IPR008948 IPR022761 IPR020557 IPR000362	Fumarate_lyase_N Argininosuccinate_lyase Fumarate_lyase_fam Fumarate_lyase_CS Fumarase/histidase_N L-Aspartase-like	PF00206	Lyase_1	GO:0004056 GO:0042450	F:argininosuccinate lyase activity P:arginine biosynthetic process via ornithine	PTHR11444:SF3 PTHR11444	PTHR11444:SF3 PTHR11444
315	1	6	C0NL60	tr|C0NL60|C0NL60_AJECG Histone H3 OS=Ajellomyces capsulatus (strain G186AR / H82 / ATCC MYA-2454 / RMSCC 2432) GN=HCBG_03890 PE=4 SV=1	HCBG_03890	136	IPR000164 IPR009072 IPR007125	Histone_core_D Histone_H3 Histone-fold	PF00125	Histone	GO:0003677 GO:0005634 GO:0006334 GO:0000786	P:nucleosome assembly C:nucleus F:DNA binding C:nucleosome	PTHR11426	PTHR11426
316	1	6	C0NTY6	tr|C0NTY6|C0NTY6_AJECG Serine/threonine-protein phosphatase OS=Ajellomyces capsulatus (strain G186AR / H82 / ATCC MYA-2454 / RMSCC 2432) GN=HCBG_06616 PE=3 SV=1	HCBG_06616	551	IPR004843 IPR006186	PEstase_dom Ser/Thr-sp_prot-phosphatase	PF00149	Metallophos	GO:0004721 GO:0016311	P:dephosphorylation F:phosphoprotein phosphatase activity
317	1	6	C0NZM2	tr|C0NZM2|C0NZM2_AJECG SNARE docking complex subunit OS=Ajellomyces capsulatus (strain G186AR / H82 / ATCC MYA-2454 / RMSCC 2432) GN=HCBG_08602 PE=4 SV=1	HCBG_08602	716	IPR001619 IPR027482	Sec-1-like_dom2 Sec1-like	PF00995	Sec1	GO:0006904	P:vesicle docking involved in exocytosis	PTHR11679	PTHR11679
318	1	6	C0NBL0	tr|C0NBL0|C0NBL0_AJECG Aldo-keto reductase OS=Ajellomyces capsulatus (strain G186AR / H82 / ATCC MYA-2454 / RMSCC 2432) GN=HCBG_00506 PE=4 SV=1	HCBG_00506	280	IPR001395 IPR018170 IPR020471 IPR023210	Aldo/keto_reductase_subgr NADP_OxRdtase_dom Aldo/ket_red Aldo/ket_reductase_CS	PF00248	Aldo_ket_red	GO:0016491	F:oxidoreductase activity	PTHR11732	PTHR11732
319	1	6	C0NJV7	tr|C0NJV7|C0NJV7_AJECG Vacuolar ATP synthase subunit OS=Ajellomyces capsulatus (strain G186AR / H82 / ATCC MYA-2454 / RMSCC 2432) GN=HCBG_03437 PE=4 SV=1	HCBG_03437	859	IPR002490 IPR026028	V-type_ATPase_116kDa_su_euka V-ATPase_116kDa_su	PF01496	V_ATPase_I	GO:0000220 GO:0015991 GO:0015078	P:ATP hydrolysis coupled proton transport F:hydrogen ion transmembrane transporter activity C:vacuolar proton-transporting V-type ATPase, V0 domain	PTHR11629	PTHR11629
320	1	6	C0NDH3	tr|C0NDH3|C0NDH3_AJECG Dihydrolipoamide S-acetyltransferase OS=Ajellomyces capsulatus (strain G186AR / H82 / ATCC MYA-2454 / RMSCC 2432) GN=HCBG_01169 PE=3 SV=1	HCBG_01169	490	IPR004167 IPR006257 IPR027189 IPR011053 IPR000089 IPR003016 IPR001078 IPR023213	Biotin_lipoyl CAT-like_dom Single_hybrid_motif LAT1_fungal E3-bd LAT1 2-oxoacid_DH_actylTfrase 2-oxoA_DH_lipoyl-BS	PF00364 PF00198 PF02817	E3_binding Biotin_lipoyl 2-oxoacid_dh	GO:0004742 GO:0006086 GO:0005967	F:dihydrolipoyllysine-residue acetyltransferase activity P:acetyl-CoA biosynthetic process from pyruvate C:mitochondrial pyruvate dehydrogenase complex	PTHR23151:SF24	PTHR23151:SF24
321	1	6	C0NW72	tr|C0NW72|C0NW72_AJECG Ribonuclease T2-like protein OS=Ajellomyces capsulatus (strain G186AR / H82 / ATCC MYA-2454 / RMSCC 2432) GN=HCBG_07402 PE=3 SV=1	HCBG_07402	432	IPR001568 IPR018188	RNase_T2-like RNase_T2_AS	PF00445	Ribonuclease_T2	GO:0003723 GO:0090502 GO:0033897	F:ribonuclease T2 activity P:RNA phosphodiester bond hydrolysis, endonucleolytic F:RNA binding	PTHR11240	PTHR11240
322	1	6	C0NYY3	tr|C0NYY3|C0NYY3_AJECG Fatty acid synthase subunit alpha OS=Ajellomyces capsulatus (strain G186AR / H82 / ATCC MYA-2454 / RMSCC 2432) GN=HCBG_08363 PE=3 SV=1	HCBG_08363	1902	IPR016035 IPR014031 IPR014030 IPR008278 IPR018201 IPR016038 IPR016039 IPR002582 IPR026025 IPR016040 IPR001227 IPR004568	NAD(P)-bd_dom Acyl_Trfase/lysoPLipase Ketoacyl_synth_N ACPS Ketoacyl_synth_AS Ac_transferase_dom FAS_alpha_yeast Ketoacyl_synth_C Thiolase-like PPantethiene-prot_Trfase_dom Thiolase-like_subgr 4-PPantetheinyl_Trfase_SF	PF02801 PF01648 PF00109	Ketoacyl-synt_C ketoacyl-synt ACPS	GO:0000287 GO:0009059 GO:0006633 GO:0008897	P:fatty acid biosynthetic process P:macromolecule biosynthetic process F:magnesium ion binding F:holo-[acyl-carrier-protein] synthase activity
323	1	6	C0NYT4	tr|C0NYT4|C0NYT4_AJECG Ribitol kinase OS=Ajellomyces capsulatus (strain G186AR / H82 / ATCC MYA-2454 / RMSCC 2432) GN=HCBG_08314 PE=4 SV=1	HCBG_08314	610	IPR018484 IPR018485 IPR006003	Carb_kinase_FGGY-rel Carb_kinase_FGGY_N Carb_kinase_FGGY_C	PF02782 PF00370	FGGY_N FGGY_C	GO:0016301 GO:0016773 GO:0005975	F:phosphotransferase activity, alcohol group as acceptor P:carbohydrate metabolic process F:kinase activity
324	1	6	C0NV05	tr|C0NV05|C0NV05_AJECG Enoyl-CoA hydratase/isomerase OS=Ajellomyces capsulatus (strain G186AR / H82 / ATCC MYA-2454 / RMSCC 2432) GN=HCBG_06769 PE=4 SV=1	HCBG_06769	304	IPR001753	Crotonase_core_superfam	PF00378	ECH	GO:0016853	F:isomerase activity
325	1	6	C0NQG3	tr|C0NQG3|C0NQG3_AJECG Branched-chain amino acid aminotransferase OS=Ajellomyces capsulatus (strain G186AR / H82 / ATCC MYA-2454 / RMSCC 2432) GN=HCBG_05751 PE=3 SV=1	HCBG_05751	378	IPR001544 IPR005786	Aminotrans_IV B_amino_transII	PF01063	Aminotran_4	GO:0004084 GO:0009081	P:branched-chain amino acid metabolic process F:branched-chain-amino-acid transaminase activity	PTHR11825	PTHR11825
326	1	6	C0NRK6	tr|C0NRK6|C0NRK6_AJECG Putative uncharacterized protein OS=Ajellomyces capsulatus (strain G186AR / H82 / ATCC MYA-2454 / RMSCC 2432) GN=HCBG_05636 PE=4 SV=1	HCBG_05636	559	IPR006740	DUF604	PF04646	DUF604
327	1	6	C0NR45	tr|C0NR45|C0NR45_AJECG Serine/threonine-protein phosphatase OS=Ajellomyces capsulatus (strain G186AR / H82 / ATCC MYA-2454 / RMSCC 2432) GN=HCBG_05475 PE=3 SV=1	HCBG_05475	478	IPR004843 IPR013235 IPR011236 IPR011990 IPR013026 IPR019734 IPR006186	TPR_repeat TPR-contain_dom PPP_dom PEstase_dom TPR-like_helical Ser/Thr_PPase_5 Ser/Thr-sp_prot-phosphatase	PF08321 PF00149	PPP5 Metallophos	GO:0005634 GO:0046872 GO:0004721 GO:0006470 GO:0005737	F:phosphoprotein phosphatase activity C:nucleus C:cytoplasm F:metal ion binding P:protein dephosphorylation	PTHR11668:SF12	PTHR11668:SF12
328	1	6	C0NZ16	tr|C0NZ16|C0NZ16_AJECG FAD dependent oxidoreductase superfamily OS=Ajellomyces capsulatus (strain G186AR / H82 / ATCC MYA-2454 / RMSCC 2432) GN=HCBG_08396 PE=4 SV=1	HCBG_08396	446	IPR006076	FAD-dep_OxRdtase	PF01266	DAO	GO:0016491	F:oxidoreductase activity
329	1	6	C0NDP9	tr|C0NDP9|C0NDP9_AJECG RNP domain-containing protein OS=Ajellomyces capsulatus (strain G186AR / H82 / ATCC MYA-2454 / RMSCC 2432) GN=HCBG_01992 PE=4 SV=1	HCBG_01992	336	IPR000504 IPR012677	Nucleotide-bd_a/b_plait RRM_dom	PF00076	RRM_1	GO:0000166 GO:0003676	F:nucleic acid binding F:nucleotide binding
330	1	6	C0NMP8	tr|C0NMP8|C0NMP8_AJECG Vacuolar sorting-associated protein OS=Ajellomyces capsulatus (strain G186AR / H82 / ATCC MYA-2454 / RMSCC 2432) GN=HCBG_04025 PE=4 SV=1	HCBG_04025	201	IPR028661 IPR024654 IPR000979	Vps29 Calcineurin-like_PEstase_dom Phosphodiesterase_MJ0936/Vps29	PF12850	Metallophos_2	GO:0008152 GO:0016788	P:metabolic process F:hydrolase activity, acting on ester bonds	PTHR11124 PTHR11124:SF3	PTHR11124 PTHR11124:SF3
331	1	6	C0NH74	tr|C0NH74|C0NH74_AJECG Protein transporter sec24 OS=Ajellomyces capsulatus (strain G186AR / H82 / ATCC MYA-2454 / RMSCC 2432) GN=HCBG_02696 PE=4 SV=1	HCBG_02696	936	IPR006900 IPR012990 IPR006896 IPR006895 IPR002035 IPR007123	Gelsolin_dom Sec23/24_helical_dom Sec23_24_beta_S VWF_A Sec23/24_trunk_dom Znf_Sec23_Sec24	PF04810 PF04811 PF04815 PF00626 PF08033	zf-Sec23_Sec24 Sec23_trunk Gelsolin Sec23_helical Sec23_BS	GO:0006886 GO:0030127 GO:0008270 GO:0006888	F:zinc ion binding P:intracellular protein transport C:COPII vesicle coat P:ER to Golgi vesicle-mediated transport
332	1	6	C0NVD3	tr|C0NVD3|C0NVD3_AJECG Kynureninase OS=Ajellomyces capsulatus (strain G186AR / H82 / ATCC MYA-2454 / RMSCC 2432) GN=HCBG_07113 PE=3 SV=1	HCBG_07113	484	IPR015424 IPR000192 IPR010111 IPR015422 IPR015421	PyrdxlP-dep_Trfase_major_sub1 PyrdxlP-dep_Trfase_major_sub2 PyrdxlP-dep_Trfase Aminotrans_V/Cys_dSase Kynureninase	PF00266	Aminotran_5	GO:0030429 GO:0006569 GO:0030170 GO:0005737 GO:0097053 GO:0009435	F:kynureninase activity C:cytoplasm P:tryptophan catabolic process P:L-kynurenine catabolic process F:pyridoxal phosphate binding P:NAD biosynthetic process	PTHR14084	PTHR14084
333	1	5	C0NE10	tr|C0NE10|C0NE10_AJECG Leptomycin B resistance protein OS=Ajellomyces capsulatus (strain G186AR / H82 / ATCC MYA-2454 / RMSCC 2432) GN=HCBG_02103 PE=3 SV=1	HCBG_02103	1366	IPR003593 IPR003439 IPR011527 IPR027417 IPR001140 IPR017871	AAA+_ATPase ABC_transporter_CS ABC1_TM_dom P-loop_NTPase ABC_transporter-like ABC_transptr_TM_dom	PF00664 PF00005	ABC_tran ABC_membrane	GO:0005524 GO:0042626 GO:0006200 GO:0016021	F:ATPase activity, coupled to transmembrane movement of substances F:ATP binding C:integral component of membrane P:ATP catabolic process
334	1	5	C0NGJ1	tr|C0NGJ1|C0NGJ1_AJECG cAMP-dependent protein kinase regulatory subunit OS=Ajellomyces capsulatus (strain G186AR / H82 / ATCC MYA-2454 / RMSCC 2432) GN=HCBG_02463 PE=3 SV=1	HCBG_02463	451	IPR000595 IPR012198 IPR018488 IPR002373 IPR018490 IPR014710	cNMP-bd_dom cAMP_dep_PK_reg_su cNMP-bd-like RmlC-like_jellyroll cAMP/cGMP_kin cNMP-bd_CS	PF00027	cNMP_binding	GO:0030552 GO:0045859 GO:0008603 GO:0016301 GO:0005952	F:cAMP-dependent protein kinase regulator activity P:regulation of protein kinase activity F:kinase activity C:cAMP-dependent protein kinase complex F:cAMP binding
335	1	5	C0NJX0	tr|C0NJX0|C0NJX0_AJECG NADH-ubiquinone oxidoreductase OS=Ajellomyces capsulatus (strain G186AR / H82 / ATCC MYA-2454 / RMSCC 2432) GN=HCBG_03450 PE=4 SV=1	HCBG_03450 HCBG_03500	512	IPR001949 IPR011538 IPR011537 IPR019554 IPR019575	Soluble_ligand-bd NADH-UbQ_OxRdtase_Fsu_4Fe4S-bd NADH_UbQ_OxRdtase_51kDa_su NADH-UbQ_OxRdtase_51kDa_CS NADH-UbQ_OxRdtase_suF	PF01512 PF10589 PF10531	NADH_4Fe-4S SLBB Complex1_51K	GO:0010181 GO:0051539 GO:0051287 GO:0008137	F:NADH dehydrogenase (ubiquinone) activity F:4 iron, 4 sulfur cluster binding F:FMN binding F:NAD binding
336	1	5	C0NHR7	tr|C0NHR7|C0NHR7_AJECG Putative uncharacterized protein OS=Ajellomyces capsulatus (strain G186AR / H82 / ATCC MYA-2454 / RMSCC 2432) GN=HCBG_02889 PE=4 SV=1	HCBG_02889	903	IPR011241 IPR001048 IPR000706 IPR006855 IPR023013 IPR004662 IPR000534 IPR016040	NAD(P)-bd_dom NAGK_NAGSA Asp/Glu/Uridylate_kinase Semialdehyde_DH_NAD-bd DUF619 AcgluKinase AGPR_type-1 AGPR_AS	PF00696 PF04768 PF01118	DUF619 Semialdhyde_dh AA_kinase	GO:0016310 GO:0003942 GO:0003991 GO:0006526 GO:0051287 GO:0005739	F:N-acetyl-gamma-glutamyl-phosphate reductase activity F:NAD binding F:acetylglutamate kinase activity P:phosphorylation P:arginine biosynthetic process C:mitochondrion
337	1	5	C0NKA0	tr|C0NKA0|C0NKA0_AJECG Adenylyl-sulfate kinase OS=Ajellomyces capsulatus (strain G186AR / H82 / ATCC MYA-2454 / RMSCC 2432) GN=HCBG_03580 PE=3 SV=1	HCBG_03580	216	IPR027417 IPR002891	P-loop_NTPase APS_kinase	PF01583	APS_kinase	GO:0000103 GO:0005524 GO:0070814 GO:0004020	P:sulfate assimilation P:hydrogen sulfide biosynthetic process F:ATP binding F:adenylylsulfate kinase activity
338	1	5	C0NH28	tr|C0NH28|C0NH28_AJECG Class I alpha-mannosidase 1A OS=Ajellomyces capsulatus (strain G186AR / H82 / ATCC MYA-2454 / RMSCC 2432) GN=HCBG_02650 PE=4 SV=1	HCBG_02650	860	IPR001382	Glyco_hydro_47	PF01532	Glyco_hydro_47	GO:0016020 GO:0008152 GO:0004571 GO:0005509	P:metabolic process F:mannosyl-oligosaccharide 1,2-alpha-mannosidase activity C:membrane F:calcium ion binding	PTHR11742	PTHR11742
339	1	5	C0NQM3	tr|C0NQM3|C0NQM3_AJECG Exportin KapK OS=Ajellomyces capsulatus (strain G186AR / H82 / ATCC MYA-2454 / RMSCC 2432) GN=HCBG_05303 PE=4 SV=1	HCBG_05303	1069	IPR001494 IPR014877 IPR011989 IPR013598 IPR016024	ARM-type_fold Importin-beta_N Exportin-1/Importin-b-like ARM-like CRM1_C_dom	PF08767 PF03810 PF08389	Xpo1 IBN_N CRM1_C	GO:0006886 GO:0005634	C:nucleus P:intracellular protein transport
340	1	5	C0NVX9	tr|C0NVX9|C0NVX9_AJECG Ribosomal protein S5 OS=Ajellomyces capsulatus (strain G186AR / H82 / ATCC MYA-2454 / RMSCC 2432) GN=HCBG_07309 PE=3 SV=1	HCBG_07309	258	IPR005711 IPR013810 IPR014720 IPR005324 IPR020568 IPR000851 IPR014721 IPR018192	Ribosomal_S5_N Ribosomal_S5_euk/arc Ribosomal_S5 dsRNA-bd_dom Ribosomal_S5_D2-typ_fold Ribosomal_S5_N_CS Ribosomal_S5_D2-typ_fold_subgr Ribosomal_S5_C	PF00333 PF03719	Ribosomal_S5 Ribosomal_S5_C	GO:0003723 GO:0006412 GO:0003735 GO:0015935	C:small ribosomal subunit F:RNA binding P:translation F:structural constituent of ribosome	PTHR13718	PTHR13718
341	1	5	C0NRQ5	tr|C0NRQ5|C0NRQ5_AJECG Acetamidase OS=Ajellomyces capsulatus (strain G186AR / H82 / ATCC MYA-2454 / RMSCC 2432) GN=HCBG_05835 PE=4 SV=1	HCBG_05835	559	IPR020556 IPR023631 IPR015830 IPR000120	Amidase Amidase_fun Amidase_CS Amidase_dom	PF01425	Amidase	GO:0008152 GO:0016811 GO:0016884	F:carbon-nitrogen ligase activity, with glutamine as amido-N-donor P:metabolic process F:hydrolase activity, acting on carbon-nitrogen (but not peptide) bonds, in linear amides	PTHR11895 PTHR11895:SF4	PTHR11895 PTHR11895:SF4
342	1	5	C0NYK0	tr|C0NYK0|C0NYK0_AJECG Sulfate adenylyltransferase OS=Ajellomyces capsulatus (strain G186AR / H82 / ATCC MYA-2454 / RMSCC 2432) GN=MET3 PE=3 SV=1	MET3 HCBG_07682	573	IPR015947 IPR027535 IPR027417 IPR002891 IPR014729 IPR025980 IPR024951 IPR002650	Rossmann-like_a/b/a_fold PUA-like_domain P-loop_NTPase APS_kinase ATP-Sase_PUA-like_dom Sulf_adenylyltr_euk Sulfurylase_cat_dom Sulphate_adenylyltransferase	PF01747 PF14306 PF01583	ATP-sulfurylase PUA_2 APS_kinase	GO:0000103 GO:0016310 GO:0005524 GO:0004020 GO:0005737 GO:0004781 GO:0070814 GO:0019344 GO:0009086	P:cysteine biosynthetic process P:methionine biosynthetic process C:cytoplasm F:ATP binding F:sulfate adenylyltransferase (ATP) activity P:hydrogen sulfide biosynthetic process P:phosphorylation P:sulfate assimilation F:adenylylsulfate kinase activity
343	1	5	C0NUE8	tr|C0NUE8|C0NUE8_AJECG 40S ribosomal protein S12 OS=Ajellomyces capsulatus (strain G186AR / H82 / ATCC MYA-2454 / RMSCC 2432) GN=HCBG_06979 PE=3 SV=1	HCBG_06979	1629	IPR000530 IPR020683 IPR004038 IPR002110	Ankyrin_rpt Ankyrin_rpt-contain_dom Ribosomal_L7Ae/L30e/S12e/Gad45 Ribosomal_S12e	PF12796 PF01248	Ank_2 Ribosomal_L7Ae	GO:0005840 GO:0006412 GO:0003735	C:ribosome F:structural constituent of ribosome P:translation	PTHR11843	PTHR11843
344	1	5	C0NZK3	tr|C0NZK3|C0NZK3_AJECG Chitin synthase OS=Ajellomyces capsulatus (strain G186AR / H82 / ATCC MYA-2454 / RMSCC 2432) GN=HCBG_08583 PE=4 SV=1	HCBG_08583	905	IPR004834 IPR004835 IPR013616	Chitin_synth_fng Chitin_synth_N Chitin_synth	PF01644 PF08407	Chitin_synth_1N Chitin_synth_1	GO:0006031 GO:0004100 GO:0016021	F:chitin synthase activity C:integral component of membrane P:chitin biosynthetic process	PTHR22914	PTHR22914
345	1	5	C0NRM4	tr|C0NRM4|C0NRM4_AJECG Putative uncharacterized protein OS=Ajellomyces capsulatus (strain G186AR / H82 / ATCC MYA-2454 / RMSCC 2432) GN=HCBG_05804 PE=4 SV=1	HCBG_05804	484	IPR000560	His_Pase_superF_clade-2	PF00328	His_Phos_2	GO:0003993 GO:0016311	F:acid phosphatase activity P:dephosphorylation
346	1	5	C0NUD1	tr|C0NUD1|C0NUD1_AJECG Phenylalanyl-tRNA synthetase subunit beta OS=Ajellomyces capsulatus (strain G186AR / H82 / ATCC MYA-2454 / RMSCC 2432) GN=HCBG_06962 PE=4 SV=1	HCBG_06962	600	IPR009061 IPR005147 IPR020825 IPR004531 IPR005146	B3/B4_tRNA-bd DNA-bd_dom_put Phe-tRNA_synthase_B3/B4 Phe-tRNA-synth_IIc_bsu_arc tRNA_synthase_B5-dom	PF03484 PF03483	B3_4 B5	GO:0000287 GO:0004826 GO:0003723 GO:0006432 GO:0005524 GO:0005737	F:phenylalanine-tRNA ligase activity P:phenylalanyl-tRNA aminoacylation C:cytoplasm F:ATP binding F:magnesium ion binding F:RNA binding
347	1	5	C0NQD2	tr|C0NQD2|C0NQD2_AJECG Glycerol-3-phosphate dehydrogenase OS=Ajellomyces capsulatus (strain G186AR / H82 / ATCC MYA-2454 / RMSCC 2432) GN=HCBG_05720 PE=3 SV=1	HCBG_05720	496	IPR013328 IPR008927 IPR016040 IPR006109 IPR011128 IPR006168	NAD(P)-bd_dom G3P_DH_NAD-dep G3P_DH_NAD-dep_N DH_multihelical G3P_DH_NAD-dep_C 6-PGluconate_DH_C-like	PF01210 PF07479	NAD_Gly3P_dh_N NAD_Gly3P_dh_C	GO:0009331 GO:0046168 GO:0005975 GO:0051287 GO:0004367	P:carbohydrate metabolic process F:glycerol-3-phosphate dehydrogenase [NAD+] activity F:NAD binding P:glycerol-3-phosphate catabolic process C:glycerol-3-phosphate dehydrogenase complex	PTHR11728	PTHR11728
348	1	5	C0NJU5	tr|C0NJU5|C0NJU5_AJECG Saccharopine dehydrogenase OS=Ajellomyces capsulatus (strain G186AR / H82 / ATCC MYA-2454 / RMSCC 2432) GN=HCBG_03425 PE=4 SV=1	HCBG_03425	450	IPR005097 IPR016040	NAD(P)-bd_dom Saccharopine_DH/HSpermid_syn	PF03435	Saccharop_dh	GO:0016491	F:oxidoreductase activity
349	1	5	C0NUK1	tr|C0NUK1|C0NUK1_AJECG Inositol/phosphatidylinositol phosphatase OS=Ajellomyces capsulatus (strain G186AR / H82 / ATCC MYA-2454 / RMSCC 2432) GN=HCBG_07032 PE=4 SV=1	HCBG_07032	705	IPR002013	Syja_N	PF02383	Syja_N	GO:0008152 GO:0042578	P:metabolic process F:phosphoric ester hydrolase activity
350	1	5	C0NGE1	tr|C0NGE1|C0NGE1_AJECG Karyopherin Sal3 OS=Ajellomyces capsulatus (strain G186AR / H82 / ATCC MYA-2454 / RMSCC 2432) GN=HCBG_02413 PE=4 SV=1	HCBG_02413	1095	IPR001494 IPR011989 IPR016024	ARM-type_fold Importin-beta_N ARM-like			GO:0006886	P:intracellular protein transport
351	1	5	C0NRC8	tr|C0NRC8|C0NRC8_AJECG Mitogen-activated protein kinase OS=Ajellomyces capsulatus (strain G186AR / H82 / ATCC MYA-2454 / RMSCC 2432) GN=HCBG_05558 PE=4 SV=1	HCBG_05558	327	IPR000719 IPR008271 IPR008352 IPR011009	Ser/Thr_kinase_AS Prot_kinase_dom MAPK_p38 Kinase-like_dom	PF00069	Pkinase	GO:0000165 GO:0005524 GO:0004707	F:MAP kinase activity F:ATP binding P:MAPK cascade
352	1	5	C0NW21	tr|C0NW21|C0NW21_AJECG Vacuolar sorting-associated protein OS=Ajellomyces capsulatus (strain G186AR / H82 / ATCC MYA-2454 / RMSCC 2432) GN=HCBG_07351 PE=3 SV=1	HCBG_07351	285	IPR005225 IPR001806 IPR003579 IPR027417	Small_GTPase_Rab_type Small_GTP-bd_dom Small_GTPase P-loop_NTPase	PF00071	Ras	GO:0007264 GO:0005525 GO:0015031	P:small GTPase mediated signal transduction F:GTP binding P:protein transport
353	1	5	C0NX78	tr|C0NX78|C0NX78_AJECG Phosphoribosylformylglycinamidine cyclo-ligase OS=Ajellomyces capsulatus (strain G186AR / H82 / ATCC MYA-2454 / RMSCC 2432) GN=HCBG_08070 PE=3 SV=1	HCBG_08070	796	IPR016188 IPR000728 IPR020560 IPR020561 IPR013815 IPR016185 IPR020562 IPR011761 IPR010918 IPR013816 IPR004733 IPR011054 IPR000115	ATP-grasp ATP_grasp_subdomain_2 PRibGlycinamide_synth PurM_cligase Rudment_hybrid_motif AIR_synth_C_dom PreATP-grasp_dom PRibGlycinamide_synth_N PRibGlycinamide_synth_C-dom PurM_N-like PRibGlycinamid_synth_ATP-grasp ATP_grasp_subdomain_1 AIR_synth_N_dom	PF01071 PF02844 PF02769 PF00586 PF02843	GARS_C AIRS_C GARS_A GARS_N AIRS	GO:0046872 GO:0005524 GO:0009113 GO:0004641 GO:0004637 GO:0006189 GO:0005737	F:phosphoribosylamine-glycine ligase activity P:purine nucleobase biosynthetic process C:cytoplasm F:ATP binding P:'de novo' IMP biosynthetic process F:phosphoribosylformylglycinamidine cyclo-ligase activity F:metal ion binding
354	1	5	C0NTH7	tr|C0NTH7|C0NTH7_AJECG Chromatin assembly factor 1 subunit C OS=Ajellomyces capsulatus (strain G186AR / H82 / ATCC MYA-2454 / RMSCC 2432) GN=HCBG_06457 PE=4 SV=1	HCBG_06457	435	IPR022052 IPR019775 IPR017986 IPR001680 IPR015943 IPR020472	WD40_repeat G-protein_beta_WD-40_rep Histone-bd_RBBP4_N WD40_repeat_CS WD40_repeat_dom WD40/YVTN_repeat-like_dom	PF12265 PF00400	CAF1C_H4-bd WD40	GO:0005634	C:nucleus
355	1	5	C0NPN5	tr|C0NPN5|C0NPN5_AJECG NADPH--cytochrome P450 reductase OS=Ajellomyces capsulatus (strain G186AR / H82 / ATCC MYA-2454 / RMSCC 2432) GN=HCBG_05115 PE=3 SV=1	HCBG_05115	694	IPR017927 IPR001094 IPR008254 IPR023208 IPR001433 IPR017938 IPR003097 IPR023173 IPR001709	OxRdtase_FAD/NAD-bd FAD-binding_1 Riboflavin_synthase-like_b-brl NADPH_Cyt_P450_Rdtase_dom3 P450R Flavdoxin Flavoprot_Pyr_Nucl_cyt_Rdtase Fd_Rdtase_FAD-bd Flavodoxin/NO_synth	PF00258 PF00175 PF00667	Flavodoxin_1 FAD_binding_1 NAD_binding_1	GO:0003958 GO:0005506 GO:0010181 GO:0005789	F:FMN binding F:NADPH-hemoprotein reductase activity F:iron ion binding C:endoplasmic reticulum membrane
356	1	5	C0NLB3	tr|C0NLB3|C0NLB3_AJECG Proteasome subunit alpha type OS=Ajellomyces capsulatus (strain G186AR / H82 / ATCC MYA-2454 / RMSCC 2432) GN=HCBG_04293 PE=3 SV=1	HCBG_04293	245	IPR000426 IPR001353 IPR023332	Proteasome_sua/b Proteasome_suA-type Proteasome_asu_N	PF00227 PF10584	Proteasome Proteasome_A_N	GO:0019773 GO:0005634 GO:0006511 GO:0004298 GO:0005737	C:nucleus C:cytoplasm P:ubiquitin-dependent protein catabolic process F:threonine-type endopeptidase activity C:proteasome core complex, alpha-subunit complex
357	1	5	C0NKS4	tr|C0NKS4|C0NKS4_AJECG Glutaminase OS=Ajellomyces capsulatus (strain G186AR / H82 / ATCC MYA-2454 / RMSCC 2432) GN=HCBG_03754 PE=4 SV=1	HCBG_03754	875	IPR014870	DUF1793	PF08760	DUF1793
358	1	5	C0NNW9	tr|C0NNW9|C0NNW9_AJECG Putative uncharacterized protein OS=Ajellomyces capsulatus (strain G186AR / H82 / ATCC MYA-2454 / RMSCC 2432) GN=HCBG_04849 PE=4 SV=1	HCBG_04849	354	IPR011993 IPR012466	NECAP-1 PH_like_dom	PF07933	DUF1681	GO:0016020 GO:0006897	C:membrane P:endocytosis
359	1	5	C0NYL1	tr|C0NYL1|C0NYL1_AJECG Pyruvate kinase OS=Ajellomyces capsulatus (strain G186AR / H82 / ATCC MYA-2454 / RMSCC 2432) GN=HCBG_08241 PE=3 SV=1	HCBG_08241	353	IPR015806 IPR015795 IPR018209 IPR015794 IPR011037 IPR015813 IPR001697 IPR015793	Pyrv_Knase_a/b Pyrv/PenolPyrv_Kinase-like_dom Pyrv_Knase_AS Pyrv_Knase_insert_dom Pyr_Knase Pyrv_Knase_brl Pyrv_Knase_C Pyrv_Knase-like_insert_dom	PF02887 PF00224	PK PK_C	GO:0000287 GO:0030955 GO:0004743 GO:0006096	F:pyruvate kinase activity F:potassium ion binding P:glycolysis F:magnesium ion binding	PTHR11817	PTHR11817
360	1	5	C0NT99	tr|C0NT99|C0NT99_AJECG ATP-dependent RNA helicase FAL1 OS=Ajellomyces capsulatus (strain G186AR / H82 / ATCC MYA-2454 / RMSCC 2432) GN=HCBG_06379 PE=4 SV=1	HCBG_06379	399	IPR011545 IPR014014 IPR000629 IPR027417 IPR014001 IPR001650	RNA-helicase_DEAD-box_CS RNA_helicase_DEAD_Q_motif DNA/RNA_helicase_DEAD/DEAH_N Helicase_C P-loop_NTPase Helicase_ATP-bd	PF00270 PF00271	DEAD Helicase_C	GO:0005524 GO:0006200 GO:0003676 GO:0008026	F:nucleic acid binding F:ATP binding F:ATP-dependent helicase activity P:ATP catabolic process
361	1	5	C0NM58	tr|C0NM58|C0NM58_AJECG Orotidine 5'-phosphate decarboxylase OS=Ajellomyces capsulatus (strain G186AR / H82 / ATCC MYA-2454 / RMSCC 2432) GN=HCBG_04588 PE=3 SV=1	HCBG_04588	509	IPR013785 IPR014732 IPR023352 IPR018089 IPR001754 IPR011060 IPR001129	OMPdecase_AS MAPEG-like_dom OMPdeCOase_dom RibuloseP-bd_barrel Aldolase_TIM Membr-assoc_MAPEG OMPdecase	PF01124 PF00215	MAPEG OMPdecase	GO:0044205 GO:0004590 GO:0006207	P:'de novo' UMP biosynthetic process P:'de novo' pyrimidine nucleobase biosynthetic process F:orotidine-5'-phosphate decarboxylase activity
362	1	5	C0NRE5	tr|C0NRE5|C0NRE5_AJECG Epsilon-COP OS=Ajellomyces capsulatus (strain G186AR / H82 / ATCC MYA-2454 / RMSCC 2432) GN=HCBG_05575 PE=4 SV=1	HCBG_05575	296	IPR011990 IPR006822	TPR-like_helical Coatomer_esu	PF04733	Coatomer_E	GO:0005198 GO:0006890	F:structural molecule activity P:retrograde vesicle-mediated transport, Golgi to ER	PTHR10805	PTHR10805
363	1	5	C0NGY7	tr|C0NGY7|C0NGY7_AJECG Aspartyl-tRNA synthetase OS=Ajellomyces capsulatus (strain G186AR / H82 / ATCC MYA-2454 / RMSCC 2432) GN=HCBG_02609 PE=3 SV=1	HCBG_02609	1009	IPR004523 IPR012340 IPR006353 IPR004365 IPR006195 IPR023214 IPR002312 IPR004364 IPR018150 IPR006357	HAD-like_dom NA-bd_OB_tRNA aa-tRNA-synt_II NA-bd_OB-fold Asp/Asn-tRNA-synth_IIb HAD-SF_hydro_IIA aa-tRNA-synt_II-like HAD-SF_hydro_IIA_CECR5 Asp-tRNA_synthase aa-tRNA-synth_II	PF13344 PF01336 PF00152	tRNA_anti-codon Hydrolase_6 tRNA-synt_2	GO:0006422 GO:0005524 GO:0004815 GO:0005737 GO:0003676	F:aspartate-tRNA ligase activity P:aspartyl-tRNA aminoacylation F:nucleic acid binding C:cytoplasm F:ATP binding	PTHR22594 PTHR22594:SF10	PTHR22594 PTHR22594:SF10
364	1	5	C0NIM4	tr|C0NIM4|C0NIM4_AJECG Glutamate dehydrogenase OS=Ajellomyces capsulatus (strain G186AR / H82 / ATCC MYA-2454 / RMSCC 2432) GN=HCBG_02281 PE=3 SV=1	HCBG_02281	460	IPR006095 IPR006096 IPR014362 IPR016040 IPR006097	NAD(P)-bd_dom Glu/Leu/Phe/Val_DH_dimer_dom Glu_DH Glu/Leu/Phe/Val_DH Glu/Leu/Phe/Val_DH_C	PF02812 PF00208	ELFV_dehydrog_N ELFV_dehydrog	GO:0006520 GO:0016639	P:cellular amino acid metabolic process F:oxidoreductase activity, acting on the CH-NH2 group of donors, NAD or NADP as acceptor
365	1	5	C0NNH8	tr|C0NNH8|C0NNH8_AJECG Putative uncharacterized protein OS=Ajellomyces capsulatus (strain G186AR / H82 / ATCC MYA-2454 / RMSCC 2432) GN=HCBG_04708 PE=4 SV=1	HCBG_04708	788	IPR015155 IPR017986 IPR015943 IPR001680 IPR013535 IPR020472	WD40_repeat G-protein_beta_WD-40_rep PLAA_fam_Ub-bd_PFU WD40_repeat_dom PUL WD40/YVTN_repeat-like_dom	PF08324 PF00400 PF09070	PFU PUL WD40
366	1	5	C0NV12	tr|C0NV12|C0NV12_AJECG Aspartic endopeptidase Pep2 OS=Ajellomyces capsulatus (strain G186AR / H82 / ATCC MYA-2454 / RMSCC 2432) GN=HCBG_06776 PE=3 SV=1	HCBG_06776	398	IPR021109 IPR001461 IPR001969	Aspartic_peptidase Aspartic_peptidase_AS Peptidase_aspartic_dom	PF00026	Asp	GO:0006508 GO:0004190	F:aspartic-type endopeptidase activity P:proteolysis	PTHR13683	PTHR13683
367	1	5	C0NE28	tr|C0NE28|C0NE28_AJECG Glycyl-tRNA synthetase OS=Ajellomyces capsulatus (strain G186AR / H82 / ATCC MYA-2454 / RMSCC 2432) GN=HCBG_02121 PE=3 SV=1	HCBG_02121	656	IPR002314 IPR027031 IPR002315 IPR004154 IPR006195	Anticodon-bd Gly-tRNA_synthase/POLG2 aa-tRNA-synt_IIb_cons-dom aa-tRNA-synth_II tRNA-synt_gly	PF00587 PF03129	tRNA-synt_2b HGTP_anticodon	GO:0004820 GO:0005524 GO:0006426 GO:0005737	P:glycyl-tRNA aminoacylation C:cytoplasm F:ATP binding F:glycine-tRNA ligase activity	PTHR10745	PTHR10745
368	1	5	C0NH79	tr|C0NH79|C0NH79_AJECG NADH-ubiquinone oxidoreductase OS=Ajellomyces capsulatus (strain G186AR / H82 / ATCC MYA-2454 / RMSCC 2432) GN=HCBG_02701 PE=4 SV=1	HCBG_02701	386	IPR016040	NAD(P)-bd_dom
369	1	5	C0NIH3	tr|C0NIH3|C0NIH3_AJECG Branched-chain-amino-acid aminotransferase OS=Ajellomyces capsulatus (strain G186AR / H82 / ATCC MYA-2454 / RMSCC 2432) GN=HCBG_02230 PE=3 SV=1	HCBG_02230	413	IPR001544 IPR018300 IPR005786	Aminotrans_IV B_amino_transII Aminotrans_IV_CS	PF01063	Aminotran_4	GO:0052654 GO:0052656 GO:0052655 GO:0009082	F:L-valine transaminase activity F:L-leucine transaminase activity P:branched-chain amino acid biosynthetic process F:L-isoleucine transaminase activity	PTHR11825	PTHR11825
370	1	5	C0NEA5	tr|C0NEA5|C0NEA5_AJECG Aminomethyltransferase OS=Ajellomyces capsulatus (strain G186AR / H82 / ATCC MYA-2454 / RMSCC 2432) GN=HCBG_01221 PE=3 SV=1	HCBG_01221	491	IPR006223 IPR006222 IPR013977 IPR027266	GCS_T GCV_T_N GCV_T_C TrmE/GcvT_dom1	PF08669 PF01571	GCV_T_C GCV_T	GO:0006546 GO:0008483 GO:0004047 GO:0005737	C:cytoplasm F:transaminase activity P:glycine catabolic process F:aminomethyltransferase activity	PTHR13847:SF5	PTHR13847:SF5
371	1	5	C0NMX2	tr|C0NMX2|C0NMX2_AJECG Homocitrate synthase OS=Ajellomyces capsulatus (strain G186AR / H82 / ATCC MYA-2454 / RMSCC 2432) GN=HCBG_04099 PE=3 SV=1	HCBG_04099	459	IPR013785 IPR002034 IPR000891 IPR011872	AIPM/Hcit_synth_CS Homocitrate_synth_fun/arc Aldolase_TIM PYR_CT	PF00682	HMGL-like	GO:0004410 GO:0019878	F:homocitrate synthase activity P:lysine biosynthetic process via aminoadipic acid	PTHR10277:SF21	PTHR10277:SF21
372	1	5	C0NBP4	tr|C0NBP4|C0NBP4_AJECG Aromatic amino acid aminotransferase OS=Ajellomyces capsulatus (strain G186AR / H82 / ATCC MYA-2454 / RMSCC 2432) GN=HCBG_00540 PE=4 SV=1	HCBG_00540	532	IPR004839 IPR015424 IPR015421	PyrdxlP-dep_Trfase_major_sub1 Aminotransferase_I/II PyrdxlP-dep_Trfase	PF00155	Aminotran_1_2	GO:0009058 GO:0008483 GO:0030170	P:biosynthetic process F:transaminase activity F:pyridoxal phosphate binding
373	1	5	C0NEW1	tr|C0NEW1|C0NEW1_AJECG Mitochondrial processing peptidase subunit OS=Ajellomyces capsulatus (strain G186AR / H82 / ATCC MYA-2454 / RMSCC 2432) GN=HCBG_01427 PE=3 SV=1	HCBG_01427	479	IPR001431 IPR007863 IPR011765 IPR011249 IPR011237	Pept_M16_dom Pept_M16_Zn_BS Pept_M16_N Metalloenz_LuxS/M16 Peptidase_M16_C	PF00675 PF05193	Peptidase_M16 Peptidase_M16_C	GO:0046872 GO:0004222 GO:0006508	F:metalloendopeptidase activity P:proteolysis F:metal ion binding
374	1	5	C0NFR3	tr|C0NFR3|C0NFR3_AJECG Protein kinase OS=Ajellomyces capsulatus (strain G186AR / H82 / ATCC MYA-2454 / RMSCC 2432) GN=HCBG_01729 PE=4 SV=1	HCBG_01729	1125	IPR017441 IPR002290 IPR011072 IPR000961 IPR017892 IPR008271 IPR011009 IPR002219 IPR000719 IPR000008	HR1_rho-bd Prot_kinase_dom AGC-kinase_C Kinase-like_dom Pkinase_C Ser/Thr_dual-sp_kinase_dom Prot_Kinase_C-like_PE/DAG-bd C2_dom Ser/Thr_kinase_AS Protein_kinase_ATP_BS	PF02185 PF00433 PF00069 PF00130	Pkinase C1_1 HR1 Pkinase_C	GO:0046872 GO:0005524 GO:0004674 GO:0035556	F:protein serine/threonine kinase activity P:intracellular signal transduction F:ATP binding F:metal ion binding
375	1	5	C0NKK7	tr|C0NKK7|C0NKK7_AJECG Predicted protein OS=Ajellomyces capsulatus (strain G186AR / H82 / ATCC MYA-2454 / RMSCC 2432) GN=HCBG_03687 PE=4 SV=1	HCBG_03687	100	IPR013097 IPR011008	Dimeric_a/b-barrel Dabb	PF07876	Dabb
376	1	5	C0NIN0	tr|C0NIN0|C0NIN0_AJECG Putative uncharacterized protein OS=Ajellomyces capsulatus (strain G186AR / H82 / ATCC MYA-2454 / RMSCC 2432) GN=HCBG_02287 PE=4 SV=1	HCBG_02287	143
377	1	5	C0NXA5	tr|C0NXA5|C0NXA5_AJECG 60S ribosomal protein L7 OS=Ajellomyces capsulatus (strain G186AR / H82 / ATCC MYA-2454 / RMSCC 2432) GN=HCBG_08097 PE=3 SV=1	HCBG_08097	283	IPR012988 IPR005998 IPR018038 IPR016082	Ribosomal_L30_ferredoxin-like Ribosomal_L30_N Ribosomal_L30_CS Ribosomal_L7_euk	PF00327 PF08079	Ribosomal_L30 Ribosomal_L30_N	GO:0005840	C:ribosome
378	1	5	C0NQL3	tr|C0NQL3|C0NQL3_AJECG Replication factor OS=Ajellomyces capsulatus (strain G186AR / H82 / ATCC MYA-2454 / RMSCC 2432) GN=HCBG_05293 PE=4 SV=1	HCBG_05293	606	IPR004591 IPR012340 IPR004365 IPR013955 IPR007199	NA-bd_OB-fold Rep_factor_Rpa1 Rep_factor-A_N Rep_factor-A_C NA-bd_OB_tRNA	PF01336 PF04057 PF08646	tRNA_anti-codon Rep_fac-A_C Rep-A_N	GO:0003677 GO:0005634 GO:0006260	P:DNA replication C:nucleus F:DNA binding
379	1	5	C0NHA4	tr|C0NHA4|C0NHA4_AJECG 60S ribosomal protein L7A OS=Ajellomyces capsulatus (strain G186AR / H82 / ATCC MYA-2454 / RMSCC 2432) GN=HCBG_02726 PE=4 SV=1	HCBG_02726	476	IPR001921 IPR018492 IPR004038 IPR022775 IPR011012 IPR004037	Ribosomal_L7A/L8 Ribosomal_L7Ae/L8/Nhp2 AP_mu_sigma_su Ribosomal_L7Ae/L30e/S12e/Gad45 Ribosomal_L7Ae_CS Longin-like_dom	PF01217 PF01248	Clat_adaptor_s Ribosomal_L7Ae	GO:0005840 GO:0016020 GO:0042254 GO:0015031	C:ribosome P:ribosome biogenesis P:protein transport C:membrane	PTHR23105:SF1	PTHR23105:SF1
380	1	5	C0NY68	tr|C0NY68|C0NY68_AJECG T-complex protein 1 subunit theta OS=Ajellomyces capsulatus (strain G186AR / H82 / ATCC MYA-2454 / RMSCC 2432) GN=HCBG_07862 PE=3 SV=1	HCBG_07862	594	IPR002423 IPR017998 IPR027410 IPR027409 IPR027413 IPR012721	Chaperone_TCP-1 TCP-1-like_intermed GroEL-like_apical_dom Cpn60/TCP-1 GROEL-like_equatorial Chap_CCT_theta	PF00118	Cpn60_TCP1	GO:0006457 GO:0005524 GO:0005737	P:protein folding C:cytoplasm F:ATP binding	PTHR11353	PTHR11353
381	1	5	C0NHV4	tr|C0NHV4|C0NHV4_AJECG Acyl-protein thioesterase OS=Ajellomyces capsulatus (strain G186AR / H82 / ATCC MYA-2454 / RMSCC 2432) GN=HCBG_02926 PE=4 SV=1	HCBG_02926	230	IPR003140	PLipase/COase/thioEstase	PF02230	Abhydrolase_2	GO:0016787 GO:0008152	P:metabolic process F:hydrolase activity
382	1	5	C0NG92	tr|C0NG92|C0NG92_AJECG ATP synthase subunit 4 OS=Ajellomyces capsulatus (strain G186AR / H82 / ATCC MYA-2454 / RMSCC 2432) GN=HCBG_01908 PE=4 SV=1	HCBG_01908	244	IPR008688 IPR013837	ATPase_F0_sub_B/B_chain ATPase_B_chain/sub_B/MI25	PF05405	Mt_ATP-synt_B	GO:0015986 GO:0000276 GO:0015078	F:hydrogen ion transmembrane transporter activity P:ATP synthesis coupled proton transport C:mitochondrial proton-transporting ATP synthase complex, coupling factor F(o)	PTHR12733	PTHR12733
383	1	5	C0NX47	tr|C0NX47|C0NX47_AJECG 40S ribosomal protein S18 OS=Ajellomyces capsulatus (strain G186AR / H82 / ATCC MYA-2454 / RMSCC 2432) GN=HCBG_08039 PE=3 SV=1	HCBG_08039	155	IPR018269 IPR010979 IPR027437 IPR001892	Ribosomal_S13 Ribosomal_S13_CS Ribosomal_S13-like_H2TH 30s_Rbsml_prot_S13_C	PF00416	Ribosomal_S13	GO:0005840 GO:0003723 GO:0006412 GO:0003735	C:ribosome F:RNA binding F:structural constituent of ribosome P:translation
384	1	5	C0NG27	tr|C0NG27|C0NG27_AJECG Valyl-tRNA synthetase OS=Ajellomyces capsulatus (strain G186AR / H82 / ATCC MYA-2454 / RMSCC 2432) GN=HCBG_01843 PE=3 SV=1	HCBG_01843	1051	IPR002303 IPR014729 IPR001412 IPR009008 IPR013155 IPR002300 IPR009080	Valyl-tRNA_ligase tRNAsynth_1a_anticodon-bd V/L/I-tRNA-synth_anticodon-bd Rossmann-like_a/b/a_fold aa-tRNA-synth_I_CS aa-tRNA-synth_Ia Val/Leu/Ile-tRNA-synth_edit	PF00133 PF08264	Anticodon_1 tRNA-synt_1	GO:0002161 GO:0005524 GO:0004832 GO:0006438 GO:0006450	F:valine-tRNA ligase activity P:regulation of translational fidelity P:valyl-tRNA aminoacylation F:aminoacyl-tRNA editing activity F:ATP binding	PTHR11946:SF5	PTHR11946:SF5
385	1	5	C0NF40	tr|C0NF40|C0NF40_AJECG 40S ribosomal protein S5A OS=Ajellomyces capsulatus (strain G186AR / H82 / ATCC MYA-2454 / RMSCC 2432) GN=HCBG_01506 PE=3 SV=1	HCBG_01506	214	IPR020606 IPR005716 IPR000235 IPR023798	Ribosomal_S5/S7_euk/arc Ribosomal_S5/S7 Ribosomal_S7_dom Ribosomal_S7_CS	PF00177	Ribosomal_S7	GO:0003723 GO:0006412 GO:0003735 GO:0015935	C:small ribosomal subunit F:RNA binding P:translation F:structural constituent of ribosome	PTHR11205	PTHR11205
386	1	5	C0NP52	tr|C0NP52|C0NP52_AJECG Cytochrome b-c1 complex subunit Rieske_ mitochondrial OS=Ajellomyces capsulatus (strain G186AR / H82 / ATCC MYA-2454 / RMSCC 2432) GN=HCBG_04932 PE=3 SV=1	HCBG_04932	245	IPR017941 IPR006317 IPR005805 IPR014349 IPR004192	Rieske_Fe-S_prot_C Ubiquinol_cyt_c_Rdtase_Fe-S-su Rieske_2Fe-2S Rieske_Fe-S_prot Ubiquinol_cyt_Rdtase_TM	PF00355 PF02921	UCR_TM Rieske	GO:0051537 GO:0046872 GO:1902600 GO:0008121 GO:0070469 GO:0005739	F:ubiquinol-cytochrome-c reductase activity C:respiratory chain C:mitochondrion F:metal ion binding F:2 iron, 2 sulfur cluster binding P:hydrogen ion transmembrane transport	PTHR10134	PTHR10134
387	1	5	C0P156	tr|C0P156|C0P156_AJECG Arp2/3 complex OS=Ajellomyces capsulatus (strain G186AR / H82 / ATCC MYA-2454 / RMSCC 2432) GN=HCBG_09136 PE=4 SV=1	HCBG_09136	364	IPR017383 IPR017986 IPR001680 IPR015943	WD40_repeat WD40_repeat_dom ARPC2/3_su1 WD40/YVTN_repeat-like_dom	PF00400	WD40	GO:0030833 GO:0005856	C:cytoskeleton P:regulation of actin filament polymerization	PTHR10709	PTHR10709
388	1	5	C0NPP2	tr|C0NPP2|C0NPP2_AJECG DNA damage-binding protein 1a OS=Ajellomyces capsulatus (strain G186AR / H82 / ATCC MYA-2454 / RMSCC 2432) GN=HCBG_05122 PE=4 SV=1	HCBG_05122	1201	IPR011047 IPR004871	Cleavage/polyA-sp_fac_asu_C Quinonprotein_ADH-like_supfam	PF03178	CPSF_A	GO:0005634 GO:0003676	F:nucleic acid binding C:nucleus
389	1	5	C0NTQ2	tr|C0NTQ2|C0NTQ2_AJECG CRAL/TRIO domain-containing protein OS=Ajellomyces capsulatus (strain G186AR / H82 / ATCC MYA-2454 / RMSCC 2432) GN=HCBG_06532 PE=4 SV=1	HCBG_06532	461	IPR001251 IPR011074	CRAL/TRIO_N_dom CRAL-TRIO_dom	PF03765 PF00650	CRAL_TRIO_N CRAL_TRIO
390	1	5	C0NXC2	tr|C0NXC2|C0NXC2_AJECG Thioredoxin OS=Ajellomyces capsulatus (strain G186AR / H82 / ATCC MYA-2454 / RMSCC 2432) GN=HCBG_08114 PE=4 SV=1	HCBG_08114	730	IPR012336 IPR013766	Thioredoxin_domain Thioredoxin-like_fold	PF00085	Thioredoxin	GO:0045454	P:cell redox homeostasis
391	1	5	C0NUQ8	sp|C0NUQ8|DAPB_AJECG Probable dipeptidyl-aminopeptidase B OS=Ajellomyces capsulatus (strain G186AR / H82 / ATCC MYA-2454 / RMSCC 2432) GN=DAPB PE=3 SV=1	DAPB HCBG_06672	923	IPR001375 IPR002469	Peptidase_S9B Peptidase_S9	PF00930 PF00326	DPPIV_N Peptidase_S9	GO:0005774 GO:0004177 GO:0006508 GO:0016021 GO:0008236	F:aminopeptidase activity P:proteolysis C:integral component of membrane C:vacuolar membrane F:serine-type peptidase activity
392	1	5	C0NUS4	tr|C0NUS4|C0NUS4_AJECG Histone chaperone asf1 OS=Ajellomyces capsulatus (strain G186AR / H82 / ATCC MYA-2454 / RMSCC 2432) GN=HCBG_06688 PE=4 SV=1	HCBG_06688	301	IPR017282 IPR006818	Histone_chaperone_ASF1-like Hist_deposition_Asf1	PF04729	ASF1_hist_chap	GO:0006333 GO:0005634	P:chromatin assembly or disassembly C:nucleus	PTHR12040	PTHR12040
393	1	5	C0NZ93	tr|C0NZ93|C0NZ93_AJECG Histone H2A OS=Ajellomyces capsulatus (strain G186AR / H82 / ATCC MYA-2454 / RMSCC 2432) GN=HCBG_08473 PE=3 SV=1	HCBG_08473	134	IPR002119 IPR009072 IPR007125	Histone_core_D Histone-fold Histone_H2A	PF00125	Histone	GO:0005634 GO:0003677 GO:0006334 GO:0000786	C:nucleus P:nucleosome assembly F:DNA binding C:nucleosome
394	1	4	C0NMV8	tr|C0NMV8|C0NMV8_AJECG Putative uncharacterized protein OS=Ajellomyces capsulatus (strain G186AR / H82 / ATCC MYA-2454 / RMSCC 2432) GN=HCBG_04085 PE=4 SV=1	HCBG_04085	601	IPR011993 IPR001849	Pleckstrin_homology PH_like_dom
395	1	4	C0NFV8	tr|C0NFV8|C0NFV8_AJECG 40S ribosomal protein S15 OS=Ajellomyces capsulatus (strain G186AR / H82 / ATCC MYA-2454 / RMSCC 2432) GN=HCBG_01774 PE=3 SV=1	HCBG_01774	153	IPR005713 IPR023575 IPR002222 IPR020934	Ribosomal_S19 Ribosomal_S19_SF Ribosomal_S19_CS Ribosomal_S19A/S15e	PF00203	Ribosomal_S19	GO:0003723 GO:0006412 GO:0003735 GO:0015935	C:small ribosomal subunit F:RNA binding F:structural constituent of ribosome P:translation	PTHR11880	PTHR11880
396	1	4	C0P152	tr|C0P152|C0P152_AJECG Heat shock protein OS=Ajellomyces capsulatus (strain G186AR / H82 / ATCC MYA-2454 / RMSCC 2432) GN=HCBG_09132 PE=3 SV=1	HCBG_09132	251	IPR002068 IPR008978	HSP20-like_chaperone a-crystallin/Hsp20_dom	PF00011	HSP20	GO:0006950	P:response to stress
397	1	4	C0P019	tr|C0P019|C0P019_AJECG Vip1 protein OS=Ajellomyces capsulatus (strain G186AR / H82 / ATCC MYA-2454 / RMSCC 2432) GN=HCBG_08749 PE=4 SV=1	HCBG_08749	260	IPR000504 IPR012677	Nucleotide-bd_a/b_plait RRM_dom	PF00076	RRM_1	GO:0000166 GO:0003676	F:nucleic acid binding F:nucleotide binding
398	1	4	C0NCC8	tr|C0NCC8|C0NCC8_AJECG Phosphatase PP1 regulatory subunit sds22 OS=Ajellomyces capsulatus (strain G186AR / H82 / ATCC MYA-2454 / RMSCC 2432) GN=HCBG_00774 PE=4 SV=1	HCBG_00774	349	IPR003603 IPR025875 IPR001611	Leu-rich_rpt_4 Leu-rich_rpt U2A'_phosphoprotein32A_C	PF12799	LRR_4
399	1	4	C0NBF4	tr|C0NBF4|C0NBF4_AJECG 60S ribosomal protein L23 OS=Ajellomyces capsulatus (strain G186AR / H82 / ATCC MYA-2454 / RMSCC 2432) GN=HCBG_00450 PE=3 SV=1	HCBG_00450	140	IPR023571 IPR000218 IPR019972	Ribosomal_L14_CS Ribosomal_L14_dom Ribosomal_L14b/L23e	PF00238	Ribosomal_L14	GO:0005840 GO:0006412 GO:0003735	C:ribosome F:structural constituent of ribosome P:translation	PTHR11761	PTHR11761
400	1	4	C0NTN6	tr|C0NTN6|C0NTN6_AJECG Glucosidase II alpha subunit OS=Ajellomyces capsulatus (strain G186AR / H82 / ATCC MYA-2454 / RMSCC 2432) GN=HCBG_06516 PE=4 SV=1	HCBG_06516	968	IPR011013 IPR000322 IPR025887 IPR017853	Glyco_hydro_31_N_dom Gal_mutarotase_SF_dom Glyco_hydro_31 Glycoside_hydrolase_SF	PF01055 PF13802	Glyco_hydro_31 Gal_mutarotas_2	GO:0030246 GO:0004553 GO:0005975	P:carbohydrate metabolic process F:hydrolase activity, hydrolyzing O-glycosyl compounds F:carbohydrate binding
401	1	4	C0ND07	tr|C0ND07|C0ND07_AJECG ATP synthase subunit 5 OS=Ajellomyces capsulatus (strain G186AR / H82 / ATCC MYA-2454 / RMSCC 2432) GN=HCBG_01003 PE=3 SV=1	HCBG_01003	230	IPR020781 IPR026015 IPR000711	ATPase_F1-cplx_OSCP/dsu ATPase_OSCP/delta_N ATPase_F1-cplx_OSCP/dsu_CS	PF00213	OSCP	GO:0015986 GO:0016020 GO:0006200 GO:0046933	F:proton-transporting ATP synthase activity, rotational mechanism P:ATP synthesis coupled proton transport C:membrane P:ATP catabolic process	PTHR11910	PTHR11910
402	1	4	C0NI53	tr|C0NI53|C0NI53_AJECG Homogentisate 1_2-dioxygenase OS=Ajellomyces capsulatus (strain G186AR / H82 / ATCC MYA-2454 / RMSCC 2432) GN=HCBG_03025 PE=4 SV=1	HCBG_03025	454	IPR011051 IPR005708 IPR014710	Homogentis_dOase RmlC_Cupin RmlC-like_jellyroll	PF04209	HgmA	GO:0004411 GO:0006570 GO:0006559	P:L-phenylalanine catabolic process F:homogentisate 1,2-dioxygenase activity P:tyrosine metabolic process	PTHR11056	PTHR11056
403	1	4	C0NEJ7	tr|C0NEJ7|C0NEJ7_AJECG Glutathione reductase OS=Ajellomyces capsulatus (strain G186AR / H82 / ATCC MYA-2454 / RMSCC 2432) GN=HCBG_01313 PE=3 SV=1	HCBG_01313	475	IPR013027 IPR016156 IPR012999 IPR001327 IPR004099 IPR006322 IPR023753	Glutathione_Rdtase_euk/bac Pyr_nucl-diS_OxRdtase_FAD/NAD Pyr_nucl-diS_OxRdtase_dimer Pyr_OxRdtase_NAD-bd_dom FAD_pyr_nucl-diS_OxRdtase FAD/NAD-linked_Rdtase_dimer Pyr_OxRdtase_I_AS	PF07992 PF00070 PF02852	Pyr_redox Pyr_redox_dim Pyr_redox_2	GO:0050661 GO:0006749 GO:0050660 GO:0004362 GO:0045454	P:glutathione metabolic process F:flavin adenine dinucleotide binding P:cell redox homeostasis F:glutathione-disulfide reductase activity F:NADP binding
404	1	4	C0NBM7	tr|C0NBM7|C0NBM7_AJECG 4-carboxymuconolactone decarboxylase OS=Ajellomyces capsulatus (strain G186AR / H82 / ATCC MYA-2454 / RMSCC 2432) GN=HCBG_00523 PE=4 SV=1	HCBG_00523	186	IPR003779	CMD	PF02627	CMD	GO:0051920	F:peroxiredoxin activity
405	1	4	C0NRR1	tr|C0NRR1|C0NRR1_AJECG ATP-citrate-lyase OS=Ajellomyces capsulatus (strain G186AR / H82 / ATCC MYA-2454 / RMSCC 2432) GN=HCBG_05841 PE=4 SV=1	HCBG_05841	486	IPR013816 IPR013650 IPR016102	Succinyl-CoA_synth-like ATP_grasp_subdomain_2 ATP-grasp_succ-CoA_synth-type	PF08442	ATP-grasp_2	GO:0016829 GO:0008152 GO:0005524	P:metabolic process F:lyase activity F:ATP binding
406	1	4	C0NM17	tr|C0NM17|C0NM17_AJECG DNA/RNA non-specific nuclease OS=Ajellomyces capsulatus (strain G186AR / H82 / ATCC MYA-2454 / RMSCC 2432) GN=HCBG_04547 PE=4 SV=1	HCBG_04547	326	IPR020821 IPR001604 IPR018524	DNA/RNA_non-sp_Endonuclease DNA/RNA_endonuclease_AS Extracellular_endonuc_su_A	PF01223	Endonuclease_NS	GO:0046872 GO:0016787 GO:0008152 GO:0003676	P:metabolic process F:nucleic acid binding F:metal ion binding F:hydrolase activity
407	1	4	C0NEP3	tr|C0NEP3|C0NEP3_AJECG 40S ribosomal protein S22 OS=Ajellomyces capsulatus (strain G186AR / H82 / ATCC MYA-2454 / RMSCC 2432) GN=HCBG_01359 PE=3 SV=1	HCBG_01359	130	IPR000630	Ribosomal_S8	PF00410	Ribosomal_S8	GO:0005840 GO:0006412 GO:0003735	C:ribosome P:translation F:structural constituent of ribosome	PTHR11758	PTHR11758
408	1	4	C0NIC1	tr|C0NIC1|C0NIC1_AJECG PH domain-containing protein OS=Ajellomyces capsulatus (strain G186AR / H82 / ATCC MYA-2454 / RMSCC 2432) GN=HCBG_03093 PE=4 SV=1	HCBG_03093	528	IPR001849	Pleckstrin_homology
409	1	4	C0P0J2	tr|C0P0J2|C0P0J2_AJECG Endo-beta-1_3-glucanase OS=Ajellomyces capsulatus (strain G186AR / H82 / ATCC MYA-2454 / RMSCC 2432) GN=HCBG_08922 PE=4 SV=1	HCBG_08922	742	IPR017853 IPR013781	Glyco_hydro_catalytic_dom Glycoside_hydrolase_SF			GO:0005975	P:carbohydrate metabolic process
410	1	4	C0NH90	tr|C0NH90|C0NH90_AJECG Putative uncharacterized protein OS=Ajellomyces capsulatus (strain G186AR / H82 / ATCC MYA-2454 / RMSCC 2432) GN=HCBG_02712 PE=4 SV=1	HCBG_02712	137	IPR011146 IPR019808 IPR001310	Histidine_triad_HIT HIT-like Histidine_triad_CS	PF01230	HIT	GO:0008152 GO:0003824	P:metabolic process F:catalytic activity	PTHR23089	PTHR23089
411	1	4	C0NAW9	tr|C0NAW9|C0NAW9_AJECG AP-1 complex subunit beta-1 OS=Ajellomyces capsulatus (strain G186AR / H82 / ATCC MYA-2454 / RMSCC 2432) GN=HCBG_00265 PE=4 SV=1	HCBG_00265	753	IPR011989 IPR026739 IPR016024 IPR016342 IPR002553	ARM-type_fold AP_complex_bsu_1_2_4 AP_beta Clathrin/coatomer_adapt-like_N ARM-like	PF01602	Adaptin_N	GO:0006886 GO:0030117 GO:0008565 GO:0016192	F:protein transporter activity C:membrane coat P:intracellular protein transport P:vesicle-mediated transport	PTHR11134	PTHR11134
412	1	4	C0NT20	tr|C0NT20|C0NT20_AJECG Chorismate mutase OS=Ajellomyces capsulatus (strain G186AR / H82 / ATCC MYA-2454 / RMSCC 2432) GN=HCBG_06300 PE=4 SV=1	HCBG_06300	269	IPR008238 IPR020822	Chorismate_mutase_AroQ_euk Chorismate_mutase_type_II	PF01817	CM_2	GO:0046417 GO:0004106 GO:0009073	P:aromatic amino acid family biosynthetic process F:chorismate mutase activity P:chorismate metabolic process	PTHR21145	PTHR21145
413	1	4	C0NCZ0	tr|C0NCZ0|C0NCZ0_AJECG Carnitine acetyl transferase OS=Ajellomyces capsulatus (strain G186AR / H82 / ATCC MYA-2454 / RMSCC 2432) GN=HCBG_00986 PE=3 SV=1	HCBG_00986	641	IPR000542	Carn_acyl_trans	PF00755	Carn_acyltransf	GO:0016746 GO:0008152	P:metabolic process F:transferase activity, transferring acyl groups	PTHR22589	PTHR22589
414	1	4	C0NTX9	tr|C0NTX9|C0NTX9_AJECG L-xylulose reductase OS=Ajellomyces capsulatus (strain G186AR / H82 / ATCC MYA-2454 / RMSCC 2432) GN=HCBG_06609 PE=4 SV=1	HCBG_06609	293	IPR020904 IPR016040 IPR002347 IPR002198	NAD(P)-bd_dom Glc/ribitol_DH Sc_DH/Rdtase_CS DH_sc/Rdtase_SDR			GO:0055114 GO:0016491	F:oxidoreductase activity P:oxidation-reduction process
415	1	4	C0NZ30	tr|C0NZ30|C0NZ30_AJECG Glycine dehydrogenase OS=Ajellomyces capsulatus (strain G186AR / H82 / ATCC MYA-2454 / RMSCC 2432) GN=HCBG_08410 PE=4 SV=1	HCBG_08410	1053	IPR015424 IPR003437 IPR020581 IPR020580 IPR015421	GDC_P_homo GDC_P PyrdxlP-dep_Trfase_major_sub1 GDC-P_N PyrdxlP-dep_Trfase	PF02347	GDC-P	GO:0006546 GO:0030170 GO:0004375	F:glycine dehydrogenase (decarboxylating) activity P:glycine catabolic process F:pyridoxal phosphate binding	PTHR11773	PTHR11773
416	1	4	C0NS05	tr|C0NS05|C0NS05_AJECG F-actin-capping protein subunit alpha OS=Ajellomyces capsulatus (strain G186AR / H82 / ATCC MYA-2454 / RMSCC 2432) GN=HCBG_05935 PE=4 SV=1	HCBG_05935	274	IPR002189 IPR017865	CapZ_alpha F-actin_cap_asu_CS	PF01267	F-actin_cap_A	GO:0030036 GO:0071203 GO:0008290	C:F-actin capping protein complex P:actin cytoskeleton organization C:WASH complex	PTHR10653	PTHR10653
417	1	4	C0NLE3	tr|C0NLE3|C0NLE3_AJECG Metallopeptidase MepB OS=Ajellomyces capsulatus (strain G186AR / H82 / ATCC MYA-2454 / RMSCC 2432) GN=HCBG_04323 PE=3 SV=1	HCBG_04323	719	IPR024077 IPR001567 IPR024079 IPR024080	Pept_M3A_M3B MetalloPept_cat_dom Neurolysin/TOP_dom2 Neurolysin/TOP_N	PF01432	Peptidase_M3	GO:0046872 GO:0006508 GO:0004222	F:metalloendopeptidase activity P:proteolysis F:metal ion binding
418	1	4	C0NRE7	tr|C0NRE7|C0NRE7_AJECG Mannose-6-phosphate isomerase OS=Ajellomyces capsulatus (strain G186AR / H82 / ATCC MYA-2454 / RMSCC 2432) GN=HCBG_05577 PE=3 SV=1	HCBG_05577	462	IPR016305 IPR011051 IPR001250 IPR014710 IPR018050	Mannose-6-P_Isomerase Pmannose_isomerase-type1_CS RmlC_Cupin RmlC-like_jellyroll Man6P_Isoase-1	PF01238	PMI_typeI	GO:0005975 GO:0008270 GO:0004476 GO:0009298	P:carbohydrate metabolic process F:zinc ion binding P:GDP-mannose biosynthetic process F:mannose-6-phosphate isomerase activity	PTHR10309	PTHR10309
419	1	4	C0NPL7	tr|C0NPL7|C0NPL7_AJECG Isopentenyl-diphosphate delta-isomerase OS=Ajellomyces capsulatus (strain G186AR / H82 / ATCC MYA-2454 / RMSCC 2432) GN=HCBG_05097 PE=4 SV=1	HCBG_05097	272	IPR015797 IPR000086 IPR011876	NUDIX_hydrolase_dom NUDIX_hydrolase_dom-like IsopentenylPP_isomerase_typ1	PF00293	NUDIX	GO:0008299 GO:0016787 GO:0004452	F:isopentenyl-diphosphate delta-isomerase activity P:isoprenoid biosynthetic process F:hydrolase activity	PTHR10885	PTHR10885
420	1	4	C0NEP5	tr|C0NEP5|C0NEP5_AJECG Importin subunit beta-1 OS=Ajellomyces capsulatus (strain G186AR / H82 / ATCC MYA-2454 / RMSCC 2432) GN=HCBG_01361 PE=4 SV=1	HCBG_01361	874	IPR001494 IPR011989 IPR027140 IPR016024	ARM-type_fold Importin-beta_N ARM-like KPNB1	PF03810	IBN_N	GO:0006886 GO:0006913 GO:0008565	F:protein transporter activity P:nucleocytoplasmic transport P:intracellular protein transport	PTHR10527:SF1	PTHR10527:SF1
421	1	4	C0NGN8	tr|C0NGN8|C0NGN8_AJECG Sec23/Sec24 family protein OS=Ajellomyces capsulatus (strain G186AR / H82 / ATCC MYA-2454 / RMSCC 2432) GN=HCBG_02510 PE=4 SV=1	HCBG_02510	1008	IPR006900 IPR012990 IPR006896 IPR006895 IPR007123 IPR002035	Gelsolin_dom Sec23/24_helical_dom Sec23_24_beta_S VWF_A Sec23/24_trunk_dom Znf_Sec23_Sec24	PF04810 PF04811 PF04815 PF00626 PF08033	zf-Sec23_Sec24 Gelsolin Sec23_trunk Sec23_helical Sec23_BS	GO:0006886 GO:0030127 GO:0008270 GO:0006888	F:zinc ion binding C:COPII vesicle coat P:intracellular protein transport P:ER to Golgi vesicle-mediated transport
422	1	4	C0NEY8	tr|C0NEY8|C0NEY8_AJECG Aldehyde dehydrogenase OS=Ajellomyces capsulatus (strain G186AR / H82 / ATCC MYA-2454 / RMSCC 2432) GN=HCBG_01454 PE=3 SV=1	HCBG_01454	438	IPR016161 IPR015590 IPR016162 IPR016160 IPR016163	Ald_DH/histidinol_DH Aldehyde_DH_dom Ald_DH_N Ald_DH_CS Ald_DH_C	PF00171	Aldedh	GO:0016620	F:oxidoreductase activity, acting on the aldehyde or oxo group of donors, NAD or NADP as acceptor
423	1	4	C0NPC0	tr|C0NPC0|C0NPC0_AJECG Acyl-RNA-complex subunit OS=Ajellomyces capsulatus (strain G186AR / H82 / ATCC MYA-2454 / RMSCC 2432) GN=HCBG_05000 PE=4 SV=1	HCBG_05000	458	IPR012340 IPR010987 IPR002547	tRNA-bd_dom NA-bd_OB-fold Glutathione-S-Trfase_C-like	PF01588	tRNA_bind	GO:0000049	F:tRNA binding
424	1	4	C0NYI6	tr|C0NYI6|C0NYI6_AJECG Glycerol kinase OS=Ajellomyces capsulatus (strain G186AR / H82 / ATCC MYA-2454 / RMSCC 2432) GN=HCBG_07668 PE=3 SV=1	HCBG_07668	510	IPR005999 IPR018483 IPR018484 IPR018485	Carb_kinase_FGGY_N Carb_kinase_FGGY_C Glycerol_kin Carb_kinase_FGGY_CS	PF02782 PF00370	FGGY_N FGGY_C	GO:0006072 GO:0004370 GO:0005975	P:carbohydrate metabolic process P:glycerol-3-phosphate metabolic process F:glycerol kinase activity
425	1	4	C0P0B4	tr|C0P0B4|C0P0B4_AJECG Cofilin OS=Ajellomyces capsulatus (strain G186AR / H82 / ATCC MYA-2454 / RMSCC 2432) GN=HCBG_08833 PE=4 SV=1	HCBG_08833	131	IPR002108 IPR017904	ADF/Cofilin/Destrin Actin-bd_cofilin/tropomyosin	PF00241	Cofilin_ADF	GO:0015629 GO:0030042	C:actin cytoskeleton P:actin filament depolymerization	PTHR11913	PTHR11913
426	1	4	C0NX26	tr|C0NX26|C0NX26_AJECG Putative uncharacterized protein OS=Ajellomyces capsulatus (strain G186AR / H82 / ATCC MYA-2454 / RMSCC 2432) GN=HCBG_08018 PE=4 SV=1	HCBG_08018	295	IPR005645	Serine_hydrolase_FSH	PF03959	FSH1
427	1	4	C0NUK9	tr|C0NUK9|C0NUK9_AJECG Putative uncharacterized protein OS=Ajellomyces capsulatus (strain G186AR / H82 / ATCC MYA-2454 / RMSCC 2432) GN=HCBG_07040 PE=4 SV=1	HCBG_07040	860
428	1	4	C0NAV0	tr|C0NAV0|C0NAV0_AJECG Putative uncharacterized protein OS=Ajellomyces capsulatus (strain G186AR / H82 / ATCC MYA-2454 / RMSCC 2432) GN=HCBG_00246 PE=4 SV=1	HCBG_00246	303	IPR006746 IPR005062	SAC3/GANP/Nin1/mts3/eIF-3-p25 26S_Psome_Rpn12	PF03399	SAC3_GANP	GO:0006508 GO:0005838	C:proteasome regulatory particle P:proteolysis	PTHR12387	PTHR12387
429	1	4	C0NGZ9	tr|C0NGZ9|C0NGZ9_AJECG Threonyl-tRNA synthetase OS=Ajellomyces capsulatus (strain G186AR / H82 / ATCC MYA-2454 / RMSCC 2432) GN=HCBG_02621 PE=3 SV=1	HCBG_02621	750	IPR018163 IPR002320 IPR002314 IPR012675 IPR006195 IPR012947 IPR012676 IPR004154	tRNA_SAD Thr/Ala-tRNA-synth_IIc_edit Anticodon-bd Beta-grasp_dom TGS-like aa-tRNA-synth_II aa-tRNA-synt_IIb_cons-dom Thr-tRNA-ligase_IIa	PF07973 PF00587 PF03129	tRNA-synt_2b HGTP_anticodon tRNA_SAD	GO:0005524 GO:0004829 GO:0006435 GO:0005737	P:threonyl-tRNA aminoacylation F:threonine-tRNA ligase activity C:cytoplasm F:ATP binding
430	1	4	C0NFM9	tr|C0NFM9|C0NFM9_AJECG Small G-beta protein GPB OS=Ajellomyces capsulatus (strain G186AR / H82 / ATCC MYA-2454 / RMSCC 2432) GN=HCBG_01695 PE=4 SV=1	HCBG_01695	353	IPR019775 IPR017986 IPR001680 IPR015943 IPR016346 IPR001632 IPR020472	WD40_repeat G-protein_beta_WD-40_rep Gprotein_B WD40_repeat_CS WD40_repeat_dom Guanine_nucleotide-bd_bsu WD40/YVTN_repeat-like_dom	PF00400	WD40
431	1	4	C0NCM8	tr|C0NCM8|C0NCM8_AJECG Vacuolar transporter chaperone 4 OS=Ajellomyces capsulatus (strain G186AR / H82 / ATCC MYA-2454 / RMSCC 2432) GN=HCBG_00874 PE=4 SV=1	HCBG_00874	863	IPR018966 IPR004331 IPR003807	SPX_N VTC_domain DUF202	PF03105 PF09359 PF02656	SPX VTC DUF202
432	1	4	C0NAD8	tr|C0NAD8|C0NAD8_AJECG Eukaryotic translation initiation factor 2 gamma subunit OS=Ajellomyces capsulatus (strain G186AR / H82 / ATCC MYA-2454 / RMSCC 2432) GN=HCBG_00084 PE=4 SV=1	HCBG_00084	521	IPR004161 IPR027417 IPR015256 IPR009001 IPR000795 IPR009000	Transl_elong_EFTu/EF1A_2 Transl_elong_EF1A/Init_IF2_C EF_GTP-bd_dom Transl_B-barrel TIF2_gsu_C P-loop_NTPase	PF09173 PF03144 PF00009	eIF2_C GTP_EFTU_D2 GTP_EFTU	GO:0003743 GO:0006184 GO:0005525 GO:0003924	F:translation initiation factor activity F:GTPase activity F:GTP binding P:GTP catabolic process
433	1	4	C0NCF6	tr|C0NCF6|C0NCF6_AJECG NADP-dependent mannitol dehydrogenase OS=Ajellomyces capsulatus (strain G186AR / H82 / ATCC MYA-2454 / RMSCC 2432) GN=HCBG_00802 PE=3 SV=1	HCBG_00802	348	IPR011032 IPR016040 IPR002328 IPR013154 IPR013149 IPR002085	NAD(P)-bd_dom ADH_GroES-like ADH_SF_Zn-type ADH_C ADH_Zn_CS GroES-like	PF00107 PF08240	ADH_N ADH_zinc_N	GO:0008270 GO:0016491	F:zinc ion binding F:oxidoreductase activity	PTHR11695	PTHR11695
434	1	4	C0NR06	tr|C0NR06|C0NR06_AJECG Adenosine kinase OS=Ajellomyces capsulatus (strain G186AR / H82 / ATCC MYA-2454 / RMSCC 2432) GN=HCBG_05436 PE=4 SV=1	HCBG_05436	350	IPR011611 IPR001805	Adenokinase PfkB_dom	PF00294	PfkB	GO:0006167 GO:0006166 GO:0004001	P:purine ribonucleoside salvage P:AMP biosynthetic process F:adenosine kinase activity	PTHR10584:SF24	PTHR10584:SF24
435	1	4	C0NH09	tr|C0NH09|C0NH09_AJECG Succinyl-CoA:3-ketoacid-coenzyme A transferase OS=Ajellomyces capsulatus (strain G186AR / H82 / ATCC MYA-2454 / RMSCC 2432) GN=HCBG_02631 PE=3 SV=1	HCBG_02631	515	IPR012792 IPR004164 IPR012791 IPR014388 IPR004165	CoA_transf_AS CoA_trans_fam_I 3-oxoacid_CoA-transf_B 3-oxoacid_CoA-transf_A 3-oxoacid_CoA-transferase	PF01144	CoA_trans	GO:0005739 GO:0008260 GO:0046952	P:ketone body catabolic process F:3-oxoacid CoA-transferase activity C:mitochondrion	PTHR13707	PTHR13707
436	1	4	C0NML9	tr|C0NML9|C0NML9_AJECG Mitogen-activated protein kinase OS=Ajellomyces capsulatus (strain G186AR / H82 / ATCC MYA-2454 / RMSCC 2432) GN=HCBG_03996 PE=4 SV=1	HCBG_03996	413	IPR003527 IPR017441 IPR000719 IPR002290 IPR008271 IPR011009	MAP_kinase_CS Ser/Thr_kinase_AS Prot_kinase_dom Protein_kinase_ATP_BS Kinase-like_dom Ser/Thr_dual-sp_kinase_dom	PF00069	Pkinase	GO:0000165 GO:0005524 GO:0004707	F:ATP binding F:MAP kinase activity P:MAPK cascade
437	1	4	C0NSY2	tr|C0NSY2|C0NSY2_AJECG Cell cycle regulator p21 protein OS=Ajellomyces capsulatus (strain G186AR / H82 / ATCC MYA-2454 / RMSCC 2432) GN=HCBG_06262 PE=4 SV=1	HCBG_06262	203	IPR007052 IPR008978	HSP20-like_chaperone CS_dom	PF04969	CS
438	1	4	C0NQJ2	tr|C0NQJ2|C0NQJ2_AJECG Citrate lyase subunit beta-like protein OS=Ajellomyces capsulatus (strain G186AR / H82 / ATCC MYA-2454 / RMSCC 2432) GN=HCBG_05780 PE=4 SV=1	HCBG_05780	321	IPR015813 IPR011206 IPR005000	Citrate_lyase_beta Pyrv/PenolPyrv_Kinase-like_dom Aldehyde-lyase_domain	PF03328	HpcH_HpaI	GO:0046872 GO:0008815 GO:0006725 GO:0009346	C:citrate lyase complex F:metal ion binding P:cellular aromatic compound metabolic process F:citrate (pro-3S)-lyase activity
439	1	4	C0NR08	tr|C0NR08|C0NR08_AJECG Acyl-CoA dehydrogenase OS=Ajellomyces capsulatus (strain G186AR / H82 / ATCC MYA-2454 / RMSCC 2432) GN=HCBG_05438 PE=3 SV=1	HCBG_05438	444	IPR013786 IPR009100 IPR006091 IPR009075	AcylCo_DH/oxidase_C AcylCoA_DH/oxidase_NM_dom AcylCoA_DH/ox_N Acyl-CoA_Oxase/DH_cen-dom	PF02770 PF00441 PF02771	Acyl-CoA_dh_1 Acyl-CoA_dh_N Acyl-CoA_dh_M	GO:0050660 GO:0003995	F:acyl-CoA dehydrogenase activity F:flavin adenine dinucleotide binding
440	1	4	C0NE75	tr|C0NE75|C0NE75_AJECG 60S ribosomal protein L23 OS=Ajellomyces capsulatus (strain G186AR / H82 / ATCC MYA-2454 / RMSCC 2432) GN=HCBG_02168 PE=3 SV=1	HCBG_02168	153	IPR012678 IPR005633 IPR012677 IPR013025	Nucleotide-bd_a/b_plait Ribosomal_L23/L15e_core_dom Ribosomal_L23/L25_N Ribosomal_L25/23	PF03939 PF00276	Ribosomal_L23 Ribosomal_L23eN	GO:0005840 GO:0000166 GO:0006412 GO:0003735	C:ribosome F:nucleotide binding F:structural constituent of ribosome P:translation
441	1	4	C0NKH9	tr|C0NKH9|C0NKH9_AJECG ADP-ribosylation factor OS=Ajellomyces capsulatus (strain G186AR / H82 / ATCC MYA-2454 / RMSCC 2432) GN=HCBG_03659 PE=4 SV=1	HCBG_03659	845	IPR024156 IPR005225 IPR027417 IPR006689	Small_GTPase_ARF/SAR Small_GTP-bd_dom P-loop_NTPase Small_GTPase_ARF	PF00025	Arf	GO:0007264 GO:0005622 GO:0005525	C:intracellular P:small GTPase mediated signal transduction F:GTP binding
442	1	4	C0NJL7	tr|C0NJL7|C0NJL7_AJECG Ubiquitin-conjugating enzyme OS=Ajellomyces capsulatus (strain G186AR / H82 / ATCC MYA-2454 / RMSCC 2432) GN=HCBG_03347 PE=4 SV=1	HCBG_03347	135	IPR016135 IPR000608	UBQ-conjugating_enzyme/RWD UBQ-conjugat_E2	PF00179	UQ_con	GO:0008152 GO:0016881	F:acid-amino acid ligase activity P:metabolic process
443	1	4	C0NXA3	tr|C0NXA3|C0NXA3_AJECG Eukaryotic translation initiation factor 3 subunit C OS=Ajellomyces capsulatus (strain G186AR / H82 / ATCC MYA-2454 / RMSCC 2432) GN=NIP1 PE=3 SV=1	NIP1 HCBG_08095	869	IPR011991 IPR000717 IPR027516 IPR008905	PCI_dom WHTH_DNA-bd_dom EIF3C EIF3C_N_dom	PF01399 PF05470	eIF-3c_N PCI	GO:0016282 GO:0006446 GO:0003743 GO:0033290 GO:0005852 GO:0001731	C:eukaryotic 43S preinitiation complex P:formation of translation preinitiation complex F:translation initiation factor activity C:eukaryotic translation initiation factor 3 complex C:eukaryotic 48S preinitiation complex P:regulation of translational init
444	1	4	C0NVB7	tr|C0NVB7|C0NVB7_AJECG NAD dependent epimerase/dehydratase OS=Ajellomyces capsulatus (strain G186AR / H82 / ATCC MYA-2454 / RMSCC 2432) GN=HCBG_07097 PE=4 SV=1	HCBG_07097	293	IPR016040	NAD(P)-bd_dom
445	1	4	C0NRH4	tr|C0NRH4|C0NRH4_AJECG Ubiquitin-conjugating enzyme OS=Ajellomyces capsulatus (strain G186AR / H82 / ATCC MYA-2454 / RMSCC 2432) GN=HCBG_05604 PE=3 SV=1	HCBG_05604	156	IPR016135 IPR000608 IPR023313	UBQ-conjugating_enzyme/RWD UBQ-conjugat_E2 UBQ-conjugating_AS	PF00179	UQ_con	GO:0008152 GO:0016881	P:metabolic process F:acid-amino acid ligase activity
446	1	4	C0NCL0	tr|C0NCL0|C0NCL0_AJECG Hexokinase OS=Ajellomyces capsulatus (strain G186AR / H82 / ATCC MYA-2454 / RMSCC 2432) GN=HCBG_00856 PE=3 SV=1	HCBG_00856	493	IPR022672 IPR022673 IPR019807 IPR001312	Hexokinase_N Hexokinase Hexokinase_CS Hexokinase_C	PF03727 PF00349	Hexokinase_2 Hexokinase_1	GO:0046835 GO:0005524 GO:0006096 GO:0004396	F:hexokinase activity P:glycolysis P:carbohydrate phosphorylation F:ATP binding	PTHR19443	PTHR19443
447	1	4	C0NGQ9	tr|C0NGQ9|C0NGQ9_AJECG T-complex protein OS=Ajellomyces capsulatus (strain G186AR / H82 / ATCC MYA-2454 / RMSCC 2432) GN=HCBG_02530 PE=3 SV=1	HCBG_02530	540	IPR017998 IPR002423 IPR027410 IPR027409 IPR012722 IPR027413 IPR002194	Chaperone_TCP-1 Chaperonin_TCP-1_CS TCP-1-like_intermed GroEL-like_apical_dom Chap_CCT_zeta Cpn60/TCP-1 GROEL-like_equatorial	PF00118	Cpn60_TCP1	GO:0006457 GO:0005524 GO:0005737	P:protein folding C:cytoplasm F:ATP binding	PTHR11353:SF21 PTHR11353	PTHR11353:SF21 PTHR11353
448	1	4	C0NXZ3	tr|C0NXZ3|C0NXZ3_AJECG Serine/threonine-protein kinase DCLK1 OS=Ajellomyces capsulatus (strain G186AR / H82 / ATCC MYA-2454 / RMSCC 2432) GN=HCBG_07787 PE=4 SV=1	HCBG_07787	636	IPR017441 IPR000719 IPR020636 IPR011009 IPR008271	Ca/CaM-dep_Ca-dep_prot_Kinase Prot_kinase_dom Ser/Thr_kinase_AS Protein_kinase_ATP_BS Kinase-like_dom	PF00069	Pkinase	GO:0004674 GO:0005524	F:protein serine/threonine kinase activity F:ATP binding	PTHR24347	PTHR24347
449	1	4	C0NNY8	tr|C0NNY8|C0NNY8_AJECG Molybdopterin binding domain-containing protein OS=Ajellomyces capsulatus (strain G186AR / H82 / ATCC MYA-2454 / RMSCC 2432) GN=HCBG_04868 PE=4 SV=1	HCBG_04868	322	IPR001453	Mopterin-bd_dom	PF00994	MoCF_biosynth	GO:0006777	P:Mo-molybdopterin cofactor biosynthetic process
450	1	4	C0NZX5	tr|C0NZX5|C0NZX5_AJECG Lysine decarboxylase-like protein OS=Ajellomyces capsulatus (strain G186AR / H82 / ATCC MYA-2454 / RMSCC 2432) GN=HCBG_08705 PE=4 SV=1	HCBG_08705	252	IPR005269	LOG	PF03641	Lysine_decarbox
451	1	4	C0NB00	tr|C0NB00|C0NB00_AJECG Alcohol dehydrogenase OS=Ajellomyces capsulatus (strain G186AR / H82 / ATCC MYA-2454 / RMSCC 2432) GN=HCBG_00296 PE=4 SV=1	HCBG_00296	345	IPR011032 IPR016040 IPR013154 IPR013149 IPR002364 IPR002085	NAD(P)-bd_dom ADH_GroES-like Quin_OxRdtase/zeta-crystal_CS ADH_SF_Zn-type ADH_C GroES-like	PF00107 PF08240	ADH_N ADH_zinc_N	GO:0008270 GO:0016491	F:zinc ion binding F:oxidoreductase activity	PTHR11695	PTHR11695
452	1	4	C0NDA4	tr|C0NDA4|C0NDA4_AJECG Pyrroline-5-carboxylate reductase OS=Ajellomyces capsulatus (strain G186AR / H82 / ATCC MYA-2454 / RMSCC 2432) GN=HCBG_01100 PE=3 SV=1	HCBG_01100	323	IPR008927 IPR016040 IPR000304	NAD(P)-bd_dom Pyrroline-COOH_reductase 6-PGluconate_DH_C-like			GO:0055129 GO:0004735	F:pyrroline-5-carboxylate reductase activity P:L-proline biosynthetic process	PTHR11645	PTHR11645
453	1	4	C0NEQ9	tr|C0NEQ9|C0NEQ9_AJECG Mitochondrial phosphate carrier protein OS=Ajellomyces capsulatus (strain G186AR / H82 / ATCC MYA-2454 / RMSCC 2432) GN=HCBG_01375 PE=3 SV=1	HCBG_01375	321	IPR002067 IPR023395 IPR018108	Mt_carrier_dom Mitochondrial_sb/sol_carrier Mit_carrier	PF00153	Mito_carr	GO:0055085 GO:0016021	P:transmembrane transport C:integral component of membrane
454	1	4	C0NAZ6	tr|C0NAZ6|C0NAZ6_AJECG Oxysterol-binding protein OS=Ajellomyces capsulatus (strain G186AR / H82 / ATCC MYA-2454 / RMSCC 2432) GN=HCBG_00292 PE=3 SV=1	HCBG_00292	1278	IPR018494 IPR020683 IPR011993 IPR000648 IPR001849 IPR002110	Ankyrin_rpt Ankyrin_rpt-contain_dom Oxysterol-bd_CS Oxysterol-bd Pleckstrin_homology PH_like_dom	PF01237 PF12796 PF00169 PF00023	PH Oxysterol_BP Ank_2 Ank			PTHR10972	PTHR10972
455	1	4	C0NBM6	tr|C0NBM6|C0NBM6_AJECG Putative uncharacterized protein OS=Ajellomyces capsulatus (strain G186AR / H82 / ATCC MYA-2454 / RMSCC 2432) GN=HCBG_00522 PE=4 SV=1	HCBG_00522	503	IPR018814	Mtc1	PF10310	DUF2413
456	1	4	C0NHG0	tr|C0NHG0|C0NHG0_AJECG Pre-mRNA-splicing factor rse1 OS=Ajellomyces capsulatus (strain G186AR / H82 / ATCC MYA-2454 / RMSCC 2432) GN=HCBG_02782 PE=4 SV=1	HCBG_02782	1209	IPR017986 IPR015943 IPR004871 IPR011047	Cleavage/polyA-sp_fac_asu_C WD40_repeat_dom Quinonprotein_ADH-like_supfam WD40/YVTN_repeat-like_dom	PF03178	CPSF_A	GO:0005634 GO:0003676	F:nucleic acid binding C:nucleus
457	1	4	C0NVC9	tr|C0NVC9|C0NVC9_AJECG SH3 domain-containing protein OS=Ajellomyces capsulatus (strain G186AR / H82 / ATCC MYA-2454 / RMSCC 2432) GN=HCBG_07109 PE=4 SV=1	HCBG_07109	1203	IPR001452 IPR011511	SH3_2 SH3_domain	PF07653	SH3_2
458	1	4	C0NWP5	tr|C0NWP5|C0NWP5_AJECG Putative uncharacterized protein OS=Ajellomyces capsulatus (strain G186AR / H82 / ATCC MYA-2454 / RMSCC 2432) GN=HCBG_07575 PE=4 SV=1	HCBG_07575	188
459	1	4	C0NGL4	tr|C0NGL4|C0NGL4_AJECG Phosphatidylinositol-phosphatidylcholine transfer protein OS=Ajellomyces capsulatus (strain G186AR / H82 / ATCC MYA-2454 / RMSCC 2432) GN=HCBG_02486 PE=4 SV=1	HCBG_02486	331	IPR001251 IPR011074	CRAL/TRIO_N_dom CRAL-TRIO_dom	PF03765 PF00650	CRAL_TRIO_N CRAL_TRIO
460	1	4	C0NJ60	tr|C0NJ60|C0NJ60_AJECG Vacuolar ATP synthase subunit H OS=Ajellomyces capsulatus (strain G186AR / H82 / ATCC MYA-2454 / RMSCC 2432) GN=HCBG_03190 PE=4 SV=1	HCBG_03190	478	IPR011987 IPR004908 IPR011989 IPR016024	ARM-type_fold ATPase_V1-cplx_hsu_C ATPase_V1-cplx_hsu ARM-like	PF11698 PF03224	V-ATPase_H_C V-ATPase_H_N	GO:0015991 GO:0006200 GO:0000221 GO:0046961	F:proton-transporting ATPase activity, rotational mechanism P:ATP hydrolysis coupled proton transport C:vacuolar proton-transporting V-type ATPase, V1 domain P:ATP catabolic process	PTHR10698	PTHR10698
461	1	4	C0P0C4	tr|C0P0C4|C0P0C4_AJECG 1_4-alpha-glucan branching enzyme OS=Ajellomyces capsulatus (strain G186AR / H82 / ATCC MYA-2454 / RMSCC 2432) GN=HCBG_08843 PE=4 SV=1	HCBG_08843	701	IPR006407 IPR004193 IPR014756 IPR006048 IPR015902 IPR017853 IPR013783 IPR013780 IPR013781 IPR006047	Glyco_hydro_13 Glyco_hydro_13_cat_dom A-amylase_b_C Glyco_hydro_13_N Glyco_hydro_13_b Ig-like_fold GlgB Ig_E-set Glyco_hydro_catalytic_dom Glycoside_hydrolase_SF	PF02922 PF02806 PF00128	Alpha-amylase_C CBM_48 Alpha-amylase	GO:0005978 GO:0004553 GO:0043169 GO:0003844	F:hydrolase activity, hydrolyzing O-glycosyl compounds F:cation binding P:glycogen biosynthetic process F:1,4-alpha-glucan branching enzyme activity	PTHR10357	PTHR10357
462	1	4	C0P0F6	sp|C0P0F6|RS3A_AJECG 40S ribosomal protein S1 OS=Ajellomyces capsulatus (strain G186AR / H82 / ATCC MYA-2454 / RMSCC 2432) GN=RPS1 PE=3 SV=1	RPS1 HCBG_08875	255	IPR027500 IPR018281 IPR001593	Ribosomal_S1/3_euk Ribosomal_S3Ae_CS Ribosomal_S3Ae	PF01015	Ribosomal_S3Ae	GO:0006412 GO:0022627 GO:0003735	C:cytosolic small ribosomal subunit F:structural constituent of ribosome P:translation
463	1	4	C0NCA7	tr|C0NCA7|C0NCA7_AJECG Small COPII coat GTPase sar1 OS=Ajellomyces capsulatus (strain G186AR / H82 / ATCC MYA-2454 / RMSCC 2432) GN=HCBG_00753 PE=3 SV=1	HCBG_00753	294	IPR005225 IPR006687 IPR027417 IPR006689	Small_GTPase_ARF/SAR Small_GTP-bd_dom P-loop_NTPase Small_GTPase_SAR1	PF00025	Arf	GO:0006886 GO:0005783 GO:0005794 GO:0005525 GO:0016192	C:endoplasmic reticulum F:GTP binding C:Golgi apparatus P:intracellular protein transport P:vesicle-mediated transport	PTHR11711:SF12	PTHR11711:SF12
464	1	4	C0NNP8	tr|C0NNP8|C0NNP8_AJECG Putative uncharacterized protein OS=Ajellomyces capsulatus (strain G186AR / H82 / ATCC MYA-2454 / RMSCC 2432) GN=HCBG_04778 PE=4 SV=1	HCBG_04778	211	IPR012336	Thioredoxin-like_fold	PF13462	Thioredoxin_4
465	1	4	C0NPZ2	tr|C0NPZ2|C0NPZ2_AJECG Eukaryotic translation initiation factor 2 alpha subunit OS=Ajellomyces capsulatus (strain G186AR / H82 / ATCC MYA-2454 / RMSCC 2432) GN=HCBG_05222 PE=4 SV=1	HCBG_05222	309	IPR024054 IPR012340 IPR003029 IPR022967 IPR011488 IPR024055	TIF2_asu_C NA-bd_OB-fold TIF_2_asu RNA-binding_domain_S1 Rbsml_prot_S1_RNA-bd_dom TIF2_asu_middle	PF00575 PF07541	EIF_2_alpha S1	GO:0003743 GO:0005850	F:translation initiation factor activity C:eukaryotic translation initiation factor 2 complex
466	1	4	C0NE91	tr|C0NE91|C0NE91_AJECG Seryl-tRNA synthetase OS=Ajellomyces capsulatus (strain G186AR / H82 / ATCC MYA-2454 / RMSCC 2432) GN=HCBG_02184 PE=3 SV=1	HCBG_02184	489	IPR010978 IPR015866 IPR002314 IPR002317 IPR006195	Ser-tRNA-ligase_type_1 Ser-tRNA-synth_1_N tRNA-bd_arm aa-tRNA-synt_IIb_cons-dom aa-tRNA-synth_II	PF00587 PF02403	tRNA-synt_2b Seryl_tRNA_N	GO:0005524 GO:0004828 GO:0005737 GO:0006434	C:cytoplasm F:ATP binding F:serine-tRNA ligase activity P:seryl-tRNA aminoacylation	PTHR11778	PTHR11778
467	1	4	C0NBP9	tr|C0NBP9|C0NBP9_AJECG NADH dehydrogenase I OS=Ajellomyces capsulatus (strain G186AR / H82 / ATCC MYA-2454 / RMSCC 2432) GN=HCBG_00545 PE=3 SV=1	HCBG_00545	479	IPR022885 IPR001135 IPR014029	NADH_Q_OxRdtase_suD NDH1_su_D/H NADH_UbQ_OxRdtase_49kDa_CS	PF00346	Complex1_49kDa	GO:0016651 GO:0048038 GO:0051287	F:quinone binding F:NAD binding F:oxidoreductase activity, acting on NAD(P)H
468	1	4	C0P170	tr|C0P170|C0P170_AJECG Cap binding protein OS=Ajellomyces capsulatus (strain G186AR / H82 / ATCC MYA-2454 / RMSCC 2432) GN=HCBG_09150 PE=4 SV=1	HCBG_09150	645	IPR015172 IPR015174 IPR016024 IPR016021 IPR027159	MIF4G-like_typ-2 MIF4-like_typ_1/2/3 ARM-type_fold MIF4G-like_typ-1 CBP80	PF09088 PF09090	MIF4G_like MIF4G_like_2	GO:0000339 GO:0045292 GO:0005846 GO:0051028	C:nuclear cap binding complex F:RNA cap binding P:mRNA cis splicing, via spliceosome P:mRNA transport	PTHR12412	PTHR12412
469	1	4	C0NAF4	tr|C0NAF4|C0NAF4_AJECG ATP-dependent RNA helicase DED1 OS=Ajellomyces capsulatus (strain G186AR / H82 / ATCC MYA-2454 / RMSCC 2432) GN=HCBG_00100 PE=4 SV=1	HCBG_00100	694	IPR014014 IPR011545 IPR000629 IPR027417 IPR014001 IPR001650	RNA-helicase_DEAD-box_CS RNA_helicase_DEAD_Q_motif Helicase_C DNA/RNA_helicase_DEAD/DEAH_N P-loop_NTPase Helicase_ATP-bd	PF00270 PF00271	DEAD Helicase_C	GO:0005524 GO:0006200 GO:0003676 GO:0008026	F:nucleic acid binding F:ATP binding F:ATP-dependent helicase activity P:ATP catabolic process
470	1	4	C0NBA8	tr|C0NBA8|C0NBA8_AJECG Putative uncharacterized protein OS=Ajellomyces capsulatus (strain G186AR / H82 / ATCC MYA-2454 / RMSCC 2432) GN=HCBG_00404 PE=4 SV=1	HCBG_00404	307
471	1	4	C0P0S4	tr|C0P0S4|C0P0S4_AJECG Gamma-butyrobetaine dioxygenase OS=Ajellomyces capsulatus (strain G186AR / H82 / ATCC MYA-2454 / RMSCC 2432) GN=HCBG_09004 PE=4 SV=1	HCBG_09004	546	IPR003819	Taurine_dOase	PF02668	TauD	GO:0051213	F:dioxygenase activity
472	1	4	C0NTW2	tr|C0NTW2|C0NTW2_AJECG Putative uncharacterized protein OS=Ajellomyces capsulatus (strain G186AR / H82 / ATCC MYA-2454 / RMSCC 2432) GN=HCBG_06592 PE=4 SV=1	HCBG_06592	490	IPR007052 IPR011990 IPR007699 IPR008978	HSP20-like_chaperone SGS TPR-like_helical CS_dom	PF04969 PF05002	CS SGS
473	1	4	C0NJR8	tr|C0NJR8|C0NJR8_AJECG Mannose-1-phosphate guanylyltransferase OS=Ajellomyces capsulatus (strain G186AR / H82 / ATCC MYA-2454 / RMSCC 2432) GN=HCBG_03398 PE=4 SV=1	HCBG_03398	374	IPR018357 IPR001451 IPR005835	NTP_transferase Hexapep_transf Hexapep_transf_CS	PF00132 PF00483	Hexapep NTP_transferase	GO:0009058 GO:0016779	P:biosynthetic process F:nucleotidyltransferase activity
474	1	4	C0NCI0	tr|C0NCI0|C0NCI0_AJECG Uracil-DNA glycosylase OS=Ajellomyces capsulatus (strain G186AR / H82 / ATCC MYA-2454 / RMSCC 2432) GN=HCBG_00826 PE=3 SV=1	HCBG_00826	892	IPR002043 IPR018085 IPR004000 IPR005122	Ura-DNA_Glyclase_AS Uracil-DNA_glycosylase-like Ura_DNA_glycsylse Actin-related	PF00022 PF03167	UDG Actin	GO:0006284 GO:0004844	F:uracil DNA N-glycosylase activity P:base-excision repair	PTHR11264	PTHR11264
475	1	4	C0NW08	tr|C0NW08|C0NW08_AJECG ChAPs family protein OS=Ajellomyces capsulatus (strain G186AR / H82 / ATCC MYA-2454 / RMSCC 2432) GN=HCBG_07338 PE=4 SV=1	HCBG_07338	693	IPR011990 IPR013105 IPR015374 IPR013026	TPR-contain_dom TPR-like_helical ChAPs TPR_2	PF07719 PF09295	ChAPs TPR_2
476	1	4	C0NBD0	tr|C0NBD0|C0NBD0_AJECG 40S ribosomal protein S21 OS=Ajellomyces capsulatus (strain G186AR / H82 / ATCC MYA-2454 / RMSCC 2432) GN=HCBG_00426 PE=3 SV=1	HCBG_00426	88	IPR018279 IPR001931	Ribosomal_S21e_CS Ribosomal_S21e	PF01249	Ribosomal_S21e	GO:0005840 GO:0006412 GO:0003735 GO:0006364	C:ribosome P:rRNA processing P:translation F:structural constituent of ribosome	PTHR10442	PTHR10442
477	1	4	C0NUD2	tr|C0NUD2|C0NUD2_AJECG Phosphoprotein phosphatase A OS=Ajellomyces capsulatus (strain G186AR / H82 / ATCC MYA-2454 / RMSCC 2432) GN=HCBG_06963 PE=4 SV=1	HCBG_06963	617	IPR011989 IPR021133 IPR016024	ARM-type_fold HEAT_type_2 ARM-like
478	1	4	C0NN84	tr|C0NN84|C0NN84_AJECG DUF907 domain-containing protein OS=Ajellomyces capsulatus (strain G186AR / H82 / ATCC MYA-2454 / RMSCC 2432) GN=HCBG_04211 PE=4 SV=1	HCBG_04211	719	IPR010308	TRP-like_family	PF06011	TRP
479	1	4	C0NFD1	tr|C0NFD1|C0NFD1_AJECG Armadillo repeat protein OS=Ajellomyces capsulatus (strain G186AR / H82 / ATCC MYA-2454 / RMSCC 2432) GN=HCBG_01597 PE=4 SV=1	HCBG_01597	580	IPR011989 IPR000225 IPR026958 IPR016024	ARM-type_fold Armadillo ARM-like Vac8	PF00514	Arm	GO:0000011	P:vacuole inheritance	PTHR23315:SF8	PTHR23315:SF8
480	1	4	C0NRH8	tr|C0NRH8|C0NRH8_AJECG Glucosamine 6-phosphate N-acetyltransferase OS=Ajellomyces capsulatus (strain G186AR / H82 / ATCC MYA-2454 / RMSCC 2432) GN=HCBG_05608 PE=4 SV=1	HCBG_05608	212	IPR000182 IPR016181	Acyl_CoA_acyltransferase GNAT_dom	PF00583	Acetyltransf_1	GO:0008152 GO:0008080	P:metabolic process F:N-acetyltransferase activity
481	1	4	C0NLW7	tr|C0NLW7|C0NLW7_AJECG Prolyl-tRNA synthetase OS=Ajellomyces capsulatus (strain G186AR / H82 / ATCC MYA-2454 / RMSCC 2432) GN=HCBG_04497 PE=3 SV=1	HCBG_04497	606	IPR002314 IPR016061 IPR004499 IPR004154 IPR017449 IPR002316 IPR006195	Pro-tRNA-ligase_IIa Anticodon-bd Pro-tRNA_synth_II aa-tRNA-synt_IIb_cons-dom aa-tRNA-synth_II Pro-tRNA_ligase_II_C Pro-tRNA-ligase_IIa_arc-type	PF09180 PF00587 PF03129	tRNA-synt_2b ProRS-C_1 HGTP_anticodon	GO:0006433 GO:0005524 GO:0005737 GO:0004827	P:prolyl-tRNA aminoacylation C:cytoplasm F:ATP binding F:proline-tRNA ligase activity	PTHR11451:SF6	PTHR11451:SF6
482	1	4	C0NCE3	tr|C0NCE3|C0NCE3_AJECG 60S ribosomal protein L20 OS=Ajellomyces capsulatus (strain G186AR / H82 / ATCC MYA-2454 / RMSCC 2432) GN=HCBG_00789 PE=4 SV=1	HCBG_00789	231	IPR028877 IPR023573	Ribosomal_L18a/LX 50S_L18Ae/Ribosomal_L18a/L20	PF01775	Ribosomal_L18ae	GO:0005840 GO:0006412 GO:0003735	C:ribosome F:structural constituent of ribosome P:translation
483	1	3	C0NER2	tr|C0NER2|C0NER2_AJECG Flavoprotein oxygenase OS=Ajellomyces capsulatus (strain G186AR / H82 / ATCC MYA-2454 / RMSCC 2432) GN=HCBG_01378 PE=4 SV=1	HCBG_01378	262	IPR002563 IPR012349	Split_barrel_FMN-bd Flavin_Rdtase_FMN-bd	PF01613	Flavin_Reduct	GO:0042602 GO:0010181	F:FMN binding F:riboflavin reductase (NADPH) activity
484	1	3	C0NLZ7	tr|C0NLZ7|C0NLZ7_AJECG GDSL Lipase/Acylhydrolase OS=Ajellomyces capsulatus (strain G186AR / H82 / ATCC MYA-2454 / RMSCC 2432) GN=HCBG_04527 PE=4 SV=1	HCBG_04527	289	IPR013831	SGNH_hydro-type_esterase_dom			GO:0008152 GO:0016787	P:metabolic process F:hydrolase activity
485	1	3	C0NG17	tr|C0NG17|C0NG17_AJECG Pre-mRNA-splicing factor brr2 OS=Ajellomyces capsulatus (strain G186AR / H82 / ATCC MYA-2454 / RMSCC 2432) GN=HCBG_01833 PE=4 SV=1	HCBG_01833	2911	IPR001375 IPR011545 IPR014756 IPR027417 IPR003593 IPR004179 IPR014001 IPR001650	AAA+_ATPase Helicase_C DNA/RNA_helicase_DEAD/DEAH_N Peptidase_S9 P-loop_NTPase Helicase_ATP-bd Sec63-dom Ig_E-set	PF00270 PF00271 PF02889 PF00326	Sec63 Helicase_C DEAD Peptidase_S9	GO:0006508 GO:0005524 GO:0006200 GO:0008026 GO:0003676 GO:0008236	F:nucleic acid binding P:proteolysis F:ATP binding F:ATP-dependent helicase activity F:serine-type peptidase activity P:ATP catabolic process
486	1	3	C0NW81	tr|C0NW81|C0NW81_AJECG Stomatin family protein OS=Ajellomyces capsulatus (strain G186AR / H82 / ATCC MYA-2454 / RMSCC 2432) GN=HCBG_07411 PE=4 SV=1	HCBG_07411	356	IPR001972 IPR001107	Stomatin_fam Band_7	PF01145	Band_7	GO:0016020	C:membrane	PTHR10264	PTHR10264
487	1	3	C0NLV2	tr|C0NLV2|C0NLV2_AJECG DNA/pantothenate metabolism flavoprotein OS=Ajellomyces capsulatus (strain G186AR / H82 / ATCC MYA-2454 / RMSCC 2432) GN=HCBG_04482 PE=4 SV=1	HCBG_04482	420	IPR007085	DNA/pantothenate-metab_flavo_C	PF04127	DFP
488	1	3	C0NDM4	tr|C0NDM4|C0NDM4_AJECG Oxidoreductase OS=Ajellomyces capsulatus (strain G186AR / H82 / ATCC MYA-2454 / RMSCC 2432) GN=HCBG_01967 PE=4 SV=1	HCBG_01967	316	IPR016040 IPR002347	NAD(P)-bd_dom Glc/ribitol_DH
489	1	3	C0NIZ0	tr|C0NIZ0|C0NIZ0_AJECG DEAD_2 domain-containing protein OS=Ajellomyces capsulatus (strain G186AR / H82 / ATCC MYA-2454 / RMSCC 2432) GN=HCBG_03120 PE=3 SV=1	HCBG_03120	471	IPR021131 IPR001196 IPR027076 IPR006555	CHL1 ATP-dep_Helicase_C Ribosomal_L15_CS Ribosomal_L18e/L15P	PF00828 PF13307	Helicase_C_2 Ribosomal_L18e	GO:0005840 GO:0005524 GO:0032508 GO:0008026 GO:0003676 GO:0006200 GO:0006412 GO:0003735	C:ribosome F:ATP binding P:DNA duplex unwinding F:ATP-dependent helicase activity P:ATP catabolic process F:structural constituent of ribosome F:nucleic acid binding P:translation	PTHR11472:SF5	PTHR11472:SF5
490	1	3	C0NID0	tr|C0NID0|C0NID0_AJECG Stromal membrane-associated protein OS=Ajellomyces capsulatus (strain G186AR / H82 / ATCC MYA-2454 / RMSCC 2432) GN=HCBG_03102 PE=4 SV=1	HCBG_03102	587	IPR001164	ArfGAP	PF01412	ArfGap	GO:0032312 GO:0008060 GO:0008270 GO:0043547	P:positive regulation of GTPase activity F:zinc ion binding P:regulation of ARF GTPase activity F:ARF GTPase activator activity
491	1	3	C0NJZ2	tr|C0NJZ2|C0NJZ2_AJECG RuvB-like helicase 1 OS=Ajellomyces capsulatus (strain G186AR / H82 / ATCC MYA-2454 / RMSCC 2432) GN=HCBG_03472 PE=4 SV=1	HCBG_03472 HCBG_03522	459	IPR010339 IPR003593 IPR027238 IPR027417	AAA+_ATPase TIP49_C P-loop_NTPase RuvB-like	PF06068	TIP49	GO:0005524 GO:0006200 GO:0043141 GO:0032508	F:ATP-dependent 5'-3' DNA helicase activity F:ATP binding P:DNA duplex unwinding P:ATP catabolic process	PTHR11093	PTHR11093
492	1	3	C0NKE4	tr|C0NKE4|C0NKE4_AJECG Putative uncharacterized protein OS=Ajellomyces capsulatus (strain G186AR / H82 / ATCC MYA-2454 / RMSCC 2432) GN=HCBG_03624 PE=4 SV=1	HCBG_03624	1414	IPR012340	NA-bd_OB-fold
493	1	3	C0NC90	tr|C0NC90|C0NC90_AJECG 60S acidic ribosomal protein P0 OS=Ajellomyces capsulatus (strain G186AR / H82 / ATCC MYA-2454 / RMSCC 2432) GN=HCBG_00736 PE=3 SV=1	HCBG_00736	116	IPR001790	Ribosomal_L10/acidic_P0	PF00466	Ribosomal_L10	GO:0005840 GO:0042254	C:ribosome P:ribosome biogenesis
494	1	3	C0NVE6	tr|C0NVE6|C0NVE6_AJECG 40S ribosomal protein S16 OS=Ajellomyces capsulatus (strain G186AR / H82 / ATCC MYA-2454 / RMSCC 2432) GN=HCBG_07126 PE=3 SV=1	HCBG_07126	143	IPR020568 IPR000754 IPR014721 IPR020574	Ribosomal_S5_D2-typ_fold Ribosomal_S5_D2-typ_fold_subgr Ribosomal_S9_CS Ribosomal_S9	PF00380	Ribosomal_S9	GO:0005840 GO:0006412 GO:0003735	C:ribosome P:translation F:structural constituent of ribosome	PTHR21569	PTHR21569
495	1	3	C0NM04	tr|C0NM04|C0NM04_AJECG P-type ATPase OS=Ajellomyces capsulatus (strain G186AR / H82 / ATCC MYA-2454 / RMSCC 2432) GN=HCBG_04534 PE=4 SV=1	HCBG_04534	1358	IPR006539 IPR023299 IPR008250 IPR001757 IPR018303 IPR023214	ATPase_P-typ_cyto_domN HAD-like_dom ATPase_P-typ_P_site ATPase_P-typ_transduc_dom_A Cation_transp_P_typ_ATPase ATPase_P-typ_Plipid-transp	PF00122	E1-E2_ATPase	GO:0000287 GO:0005524 GO:0019829 GO:0034220 GO:0045332 GO:0006200 GO:0016021 GO:0004012	F:phospholipid-translocating ATPase activity P:phospholipid translocation C:integral component of membrane P:ion transmembrane transport F:ATP binding P:ATP catabolic process F:magnesium ion binding F:cation-transporting ATPase activity	PTHR24092	PTHR24092
496	1	3	C0NLK3	tr|C0NLK3|C0NLK3_AJECG Glutathione-dependent formaldehyde dehydrogenase OS=Ajellomyces capsulatus (strain G186AR / H82 / ATCC MYA-2454 / RMSCC 2432) GN=HCBG_04383 PE=3 SV=1	HCBG_04383	375	IPR011032 IPR016040 IPR002328 IPR013154 IPR013149 IPR014183 IPR002085	NAD(P)-bd_dom ADH_GroES-like ADH_SF_Zn-type ADH_Zn_CS ADH_C GroES-like ADH_3	PF00107 PF08240	ADH_N ADH_zinc_N	GO:0006069 GO:0008270 GO:0051903	F:S-(hydroxymethyl)glutathione dehydrogenase activity F:zinc ion binding P:ethanol oxidation	PTHR11695	PTHR11695
497	1	3	C0NAB1	tr|C0NAB1|C0NAB1_AJECG 26S protease regulatory subunit OS=Ajellomyces capsulatus (strain G186AR / H82 / ATCC MYA-2454 / RMSCC 2432) GN=HCBG_00057 PE=4 SV=1	HCBG_00057	392	IPR003593 IPR003959 IPR003960 IPR027417 IPR005937	AAA+_ATPase ATPase_AAA_core P-loop_NTPase ATPase_AAA_CS 26S_Psome_P45	PF00004	AAA	GO:0008233 GO:0006508 GO:0005524 GO:0017111 GO:0005737 GO:0030163	F:nucleoside-triphosphatase activity C:cytoplasm P:protein catabolic process P:proteolysis F:ATP binding F:peptidase activity
498	1	3	C0NGE2	tr|C0NGE2|C0NGE2_AJECG CBS and PB1 domain-containing protein OS=Ajellomyces capsulatus (strain G186AR / H82 / ATCC MYA-2454 / RMSCC 2432) GN=HCBG_02414 PE=4 SV=1	HCBG_02414	668	IPR000270 IPR000644	CBS_dom OPR_PB1	PF00571 PF00564	PB1 CBS	GO:0030554	F:adenyl nucleotide binding
499	1	3	C0NHR9	tr|C0NHR9|C0NHR9_AJECG Short-chain dehydrogenase OS=Ajellomyces capsulatus (strain G186AR / H82 / ATCC MYA-2454 / RMSCC 2432) GN=HCBG_02891 PE=3 SV=1	HCBG_02891	241	IPR020904 IPR016040 IPR002347 IPR002198	NAD(P)-bd_dom Glc/ribitol_DH Sc_DH/Rdtase_CS DH_sc/Rdtase_SDR	PF00106	adh_short	GO:0055114 GO:0016491	F:oxidoreductase activity P:oxidation-reduction process
500	1	3	C0NE71	tr|C0NE71|C0NE71_AJECG Eukaryotic peptide chain release factor subunit 1 OS=Ajellomyces capsulatus (strain G186AR / H82 / ATCC MYA-2454 / RMSCC 2432) GN=HCBG_02164 PE=4 SV=1	HCBG_02164	522	IPR005141 IPR005142 IPR005140 IPR004403 IPR024049	eRF1_3 Peptide_chain-rel_eRF1/aRF1 Release_factor_eRF1/aRF1_N eRF1_1_Pelota eRF1_2	PF03465 PF03464 PF03463	eRF1_1 eRF1_3 eRF1_2	GO:0016149 GO:0005737	C:cytoplasm F:translation release factor activity, codon specific	PTHR10113	PTHR10113
501	1	3	C0NDC1	tr|C0NDC1|C0NDC1_AJECG Beta-glucan synthesis-associated protein KRE6 OS=Ajellomyces capsulatus (strain G186AR / H82 / ATCC MYA-2454 / RMSCC 2432) GN=HCBG_01117 PE=4 SV=1	HCBG_01117	644	IPR005629 IPR013320 IPR008985	SKN1 ConA-like_subgrp ConA-like_lec_gl_sf	PF03935	SKN1
502	1	3	C0NGE5	tr|C0NGE5|C0NGE5_AJECG Metacaspase CasA OS=Ajellomyces capsulatus (strain G186AR / H82 / ATCC MYA-2454 / RMSCC 2432) GN=HCBG_02417 PE=4 SV=1	HCBG_02417	458	IPR011600	Pept_C14_caspase	PF00656	Peptidase_C14	GO:0006508 GO:0004197	P:proteolysis F:cysteine-type endopeptidase activity
503	1	3	C0NQL4	tr|C0NQL4|C0NQL4_AJECG Ubiquitin carboxyl-terminal hydrolase OS=Ajellomyces capsulatus (strain G186AR / H82 / ATCC MYA-2454 / RMSCC 2432) GN=HCBG_05294 PE=3 SV=1	HCBG_05294	787	IPR000449 IPR001394 IPR016652 IPR001607 IPR015940 IPR018200 IPR013083 IPR028889 IPR009060	Peptidase_C19_UCH Znf_UBP UBA-like Ubiquitinyl_hydrolase UBA/Ts_N Znf_RING/FYVE/PHD Pept_C19ubi-hydrolase_C_CS UBA/transl_elong_EF1B_N_euk UCH/PAN2	PF00443 PF02148 PF00627	zf-UBP UCH UBA	GO:0008234 GO:0006511 GO:0008270 GO:0004221 GO:0008242	F:cysteine-type peptidase activity F:ubiquitin thiolesterase activity F:omega peptidase activity F:zinc ion binding P:ubiquitin-dependent protein catabolic process
504	1	3	C0P133	tr|C0P133|C0P133_AJECG Proteasome component C1 OS=Ajellomyces capsulatus (strain G186AR / H82 / ATCC MYA-2454 / RMSCC 2432) GN=HCBG_09113 PE=4 SV=1	HCBG_09113	313	IPR000426 IPR001353 IPR023332	Proteasome_sua/b Proteasome_suA-type Proteasome_asu_N	PF00227 PF10584	Proteasome Proteasome_A_N	GO:0019773 GO:0004298 GO:0006511	F:threonine-type endopeptidase activity P:ubiquitin-dependent protein catabolic process C:proteasome core complex, alpha-subunit complex
505	1	3	C0NQU3	tr|C0NQU3|C0NQU3_AJECG Phosphatase 2C Ptc3 OS=Ajellomyces capsulatus (strain G186AR / H82 / ATCC MYA-2454 / RMSCC 2432) GN=HCBG_05373 PE=3 SV=1	HCBG_05373	451	IPR000222 IPR001932 IPR015655	PP2C-like_dom Protein_Pase_2C PP2C_Mn2_Asp60_BS	PF00481	PP2C	GO:0046872 GO:0006470 GO:0004722	F:metal ion binding P:protein dephosphorylation F:protein serine/threonine phosphatase activity	PTHR13832	PTHR13832
506	1	3	C0P1C6	tr|C0P1C6|C0P1C6_AJECG Putative uncharacterized protein OS=Ajellomyces capsulatus (strain G186AR / H82 / ATCC MYA-2454 / RMSCC 2432) GN=HCBG_09206 PE=4 SV=1	HCBG_09206	316	IPR011013 IPR008183 IPR025532 IPR014718	Gal_mutarotase_SF_dom Aldose_1/G6P_1-epimerase G6P_1-epimerase Glyco_hydro-type_carb-bd_sub	PF01263	Aldose_epim	GO:0030246 GO:0016853 GO:0005975	F:isomerase activity P:carbohydrate metabolic process F:carbohydrate binding
507	1	3	C0NJP0	tr|C0NJP0|C0NJP0_AJECG Glyoxylate reductase OS=Ajellomyces capsulatus (strain G186AR / H82 / ATCC MYA-2454 / RMSCC 2432) GN=HCBG_03370 PE=3 SV=1	HCBG_03370	341	IPR006139 IPR006140 IPR016040	NAD(P)-bd_dom D-isomer_2_OHA_DH_NAD-bd D-isomer_2_OHA_DH_cat_dom	PF02826 PF00389	2-Hacid_dh 2-Hacid_dh_C	GO:0016616 GO:0051287	F:NAD binding F:oxidoreductase activity, acting on the CH-OH group of donors, NAD or NADP as acceptor
508	1	3	C0NKK1	tr|C0NKK1|C0NKK1_AJECG Phenylacetate 2-hydroxylase OS=Ajellomyces capsulatus (strain G186AR / H82 / ATCC MYA-2454 / RMSCC 2432) GN=HCBG_03681 PE=3 SV=1	HCBG_03681	516	IPR001128 IPR002401	Cyt_P450_E_grp-I Cyt_P450	PF00067	p450	GO:0016705 GO:0020037 GO:0005506 GO:0004497	F:iron ion binding F:oxidoreductase activity, acting on paired donors, with incorporation or reduction of molecular oxygen F:monooxygenase activity F:heme binding
509	1	3	C0NT49	tr|C0NT49|C0NT49_AJECG Cleavage and polyadenylation specific factor 5 OS=Ajellomyces capsulatus (strain G186AR / H82 / ATCC MYA-2454 / RMSCC 2432) GN=HCBG_06329 PE=4 SV=1	HCBG_06329	300	IPR016706	Cleav_polyA_spec_factor_su5	PF13869	NUDIX_2	GO:0003729 GO:0006378 GO:0005849	P:mRNA polyadenylation C:mRNA cleavage factor complex F:mRNA binding	PTHR13047	PTHR13047
510	1	3	C0NTE1	tr|C0NTE1|C0NTE1_AJECG Phosphoribosylformylglycinamidine synthase OS=Ajellomyces capsulatus (strain G186AR / H82 / ATCC MYA-2454 / RMSCC 2432) GN=HCBG_06421 PE=4 SV=1	HCBG_06421	1362	IPR016188 IPR010073 IPR000728 IPR010918 IPR017926	PurM_N-like GATASE AIR_synth_C_dom PRibForGlyAmidine_synth AIR_synth_N_dom	PF02769 PF00586	AIRS_C AIRS	GO:0004642 GO:0006189	F:phosphoribosylformylglycinamidine synthase activity P:'de novo' IMP biosynthetic process
511	1	3	C0NH95	tr|C0NH95|C0NH95_AJECG Leucyl-tRNA synthetase OS=Ajellomyces capsulatus (strain G186AR / H82 / ATCC MYA-2454 / RMSCC 2432) GN=HCBG_02717 PE=4 SV=1	HCBG_02717	1130	IPR014729 IPR013155 IPR009008 IPR004493 IPR002300 IPR009080	Leu-tRNA-synth_Ia_arc/euk tRNAsynth_1a_anticodon-bd Rossmann-like_a/b/a_fold V/L/I-tRNA-synth_anticodon-bd aa-tRNA-synth_Ia Val/Leu/Ile-tRNA-synth_edit	PF00133 PF08264	tRNA-synt_1 Anticodon_1	GO:0004823 GO:0002161 GO:0005524 GO:0006429 GO:0006450 GO:0005737	P:leucyl-tRNA aminoacylation P:regulation of translational fidelity F:leucine-tRNA ligase activity C:cytoplasm F:aminoacyl-tRNA editing activity F:ATP binding
512	1	3	C0NIZ3	tr|C0NIZ3|C0NIZ3_AJECG Putative uncharacterized protein OS=Ajellomyces capsulatus (strain G186AR / H82 / ATCC MYA-2454 / RMSCC 2432) GN=HCBG_03123 PE=4 SV=1	HCBG_03123	718	IPR005151	Interphotoreceptor_retinol-bd	PF03572	Peptidase_S41	GO:0006508 GO:0008236	P:proteolysis F:serine-type peptidase activity
513	1	3	C0NKG5	tr|C0NKG5|C0NKG5_AJECG CORD and CS domain-containing protein OS=Ajellomyces capsulatus (strain G186AR / H82 / ATCC MYA-2454 / RMSCC 2432) GN=HCBG_03645 PE=4 SV=1	HCBG_03645	335	IPR007052 IPR007051 IPR008978	HSP20-like_chaperone CHORD CS_dom	PF04969 PF04968	CS CHORD
514	1	3	C0NWR8	tr|C0NWR8|C0NWR8_AJECG RhoGAP and Fes/CIP4 domain-containing protein OS=Ajellomyces capsulatus (strain G186AR / H82 / ATCC MYA-2454 / RMSCC 2432) GN=HCBG_07598 PE=4 SV=1	HCBG_07598	843	IPR011991 IPR001060 IPR008936 IPR000198 IPR000591	FCH_dom DEP_dom RhoGAP_dom Rho_GTPase_activation_prot WHTH_DNA-bd_dom	PF00611 PF00620 PF00610	DEP RhoGAP FCH	GO:0005622 GO:0035556	C:intracellular P:intracellular signal transduction
515	1	3	C0NBI7	tr|C0NBI7|C0NBI7_AJECG Alkaline phosphatase OS=Ajellomyces capsulatus (strain G186AR / H82 / ATCC MYA-2454 / RMSCC 2432) GN=HCBG_00483 PE=3 SV=1	HCBG_00483	609	IPR001952 IPR017849 IPR017850 IPR018299	Alkaline_Pase-like_a/b/a Alkaline_phosphatase_core Alkaline_phosphatase_AS Alkaline_phosphatase	PF00245	Alk_phosphatase	GO:0016311 GO:0004035	P:dephosphorylation F:alkaline phosphatase activity
516	1	3	C0NI23	tr|C0NI23|C0NI23_AJECG Glutathione peroxidase OS=Ajellomyces capsulatus (strain G186AR / H82 / ATCC MYA-2454 / RMSCC 2432) GN=HCBG_02995 PE=3 SV=1	HCBG_02995	191	IPR000889 IPR012336	Glutathione_peroxidase Thioredoxin-like_fold	PF00255	GSHPx	GO:0006979 GO:0004602	F:glutathione peroxidase activity P:response to oxidative stress	PTHR11592	PTHR11592
517	1	3	C0NXY4	tr|C0NXY4|C0NXY4_AJECG Putative uncharacterized protein OS=Ajellomyces capsulatus (strain G186AR / H82 / ATCC MYA-2454 / RMSCC 2432) GN=HCBG_07778 PE=4 SV=1	HCBG_07778	338	IPR003140	PLipase/COase/thioEstase	PF02230	Abhydrolase_2	GO:0008152 GO:0016787	P:metabolic process F:hydrolase activity
518	1	3	C0NT80	tr|C0NT80|C0NT80_AJECG Cysteine synthase OS=Ajellomyces capsulatus (strain G186AR / H82 / ATCC MYA-2454 / RMSCC 2432) GN=HCBG_06360 PE=4 SV=1	HCBG_06360	248	IPR001926	Trp_syn_b_sub_like_PLP_eny_SF	PF00291	PALP
519	1	3	C0NLK4	tr|C0NLK4|C0NLK4_AJECG Inositol-3-phosphate synthase OS=Ajellomyces capsulatus (strain G186AR / H82 / ATCC MYA-2454 / RMSCC 2432) GN=HCBG_04384 PE=4 SV=1	HCBG_04384	532	IPR002587 IPR013021 IPR016040	NAD(P)-bd_dom Myo-inos-1-P_Synthase_GAPDH Myo-inos-1-P_Synthase	PF01658 PF07994	NAD_binding_5 Inos-1-P_synth	GO:0006021 GO:0008654 GO:0004512	P:inositol biosynthetic process P:phospholipid biosynthetic process F:inositol-3-phosphate synthase activity	PTHR11510	PTHR11510
520	1	3	C0P0H6	tr|C0P0H6|C0P0H6_AJECG 3-methylcrotonyl-CoA carboxylase biotin-containing subunit OS=Ajellomyces capsulatus (strain G186AR / H82 / ATCC MYA-2454 / RMSCC 2432) GN=HCBG_08906 PE=4 SV=1	HCBG_08906	1280	IPR011053 IPR000089 IPR005479 IPR005481 IPR013815 IPR016185 IPR011764 IPR005482 IPR011761 IPR013816 IPR011054	ATP-grasp ATP_grasp_subdomain_2 Rudment_hybrid_motif PreATP-grasp_dom Biotin_lipoyl Biotin_COase_C Single_hybrid_motif CarbamoylP_synth_lsu_N Biotin_carboxylation_dom CbamoylP_synth_lsu-like_ATP-bd ATP_grasp_subdomain_1	PF02785 PF00289 PF02786 PF00364	Biotin_carb_C CPSase_L_D2 Biotin_lipoyl CPSase_L_chain	GO:0004075 GO:0046872 GO:0005524	F:biotin carboxylase activity F:ATP binding F:metal ion binding
521	1	3	C0NGE0	tr|C0NGE0|C0NGE0_AJECG Aconitate hydratase OS=Ajellomyces capsulatus (strain G186AR / H82 / ATCC MYA-2454 / RMSCC 2432) GN=HCBG_02412 PE=4 SV=1	HCBG_02412	1174	IPR001030 IPR018136 IPR000573 IPR018810 IPR015932 IPR006248 IPR015928 IPR015937 IPR015931	Aconitase/IPMdHydase_lsu_aba_2 Aconitase_mito-like Acoase/IPM_deHydtase Acnase/IPM_dHydase_lsu_aba_1/3 Acoase/IPM_deHydtase_lsu_aba AconitaseA/IPMdHydase_ssu_swvl Aconitase_4Fe-4S_BS Aconitase/3IPM_dehydase_swvl UPF0662	PF00694 PF00330 PF10303	DUF2408 Aconitase_C Aconitase	GO:0003994 GO:0006099 GO:0051539	P:tricarboxylic acid cycle F:aconitate hydratase activity F:4 iron, 4 sulfur cluster binding	PTHR11670 PTHR11670:SF5	PTHR11670 PTHR11670:SF5
522	1	3	C0NIZ7	tr|C0NIZ7|C0NIZ7_AJECG Nicotinate-nucleotide pyrophosphorylase [carboxylating] OS=Ajellomyces capsulatus (strain G186AR / H82 / ATCC MYA-2454 / RMSCC 2432) GN=HCBG_03127 PE=3 SV=1	HCBG_03127	312	IPR027277 IPR013785 IPR004393 IPR002638 IPR022412	NadC/ModD Quinolinate_PRibosylTrfase_C NadC Aldolase_TIM Quinolinate_PRibosylTrfase_N	PF01729 PF02749	QRPTase_C QRPTase_N	GO:0004514 GO:0009435	F:nicotinate-nucleotide diphosphorylase (carboxylating) activity P:NAD biosynthetic process
523	1	3	C0NSG6	tr|C0NSG6|C0NSG6_AJECG Extracellular cell wall glucanase Crf1 OS=Ajellomyces capsulatus (strain G186AR / H82 / ATCC MYA-2454 / RMSCC 2432) GN=HCBG_06096 PE=4 SV=1	HCBG_06096	296	IPR008985 IPR013320 IPR000757	Glyco_hydro_16 ConA-like_subgrp ConA-like_lec_gl_sf	PF00722	Glyco_hydro_16	GO:0004553 GO:0005975	F:hydrolase activity, hydrolyzing O-glycosyl compounds P:carbohydrate metabolic process
524	1	3	C0NC18	tr|C0NC18|C0NC18_AJECG Putative uncharacterized protein OS=Ajellomyces capsulatus (strain G186AR / H82 / ATCC MYA-2454 / RMSCC 2432) GN=HCBG_00664 PE=4 SV=1	HCBG_00664	392
525	1	3	C0NA79	tr|C0NA79|C0NA79_AJECG Prenylated Rab acceptor 1 OS=Ajellomyces capsulatus (strain G186AR / H82 / ATCC MYA-2454 / RMSCC 2432) GN=HCBG_00025 PE=4 SV=1	HCBG_00025	176	IPR004895	Prenylated_rab_accept_PRA1	PF03208	PRA1
526	1	3	C0NRA2	tr|C0NRA2|C0NRA2_AJECG Sugar transporter OS=Ajellomyces capsulatus (strain G186AR / H82 / ATCC MYA-2454 / RMSCC 2432) GN=HCBG_05532 PE=3 SV=1	HCBG_05532	649	IPR005829 IPR020846 IPR005828 IPR003663 IPR016196	MFS_dom MFS_dom_general_subst_transpt Sub_transporter Sugar_transporter_CS Sugar/inositol_transpt	PF00083	Sugar_tr	GO:0008643 GO:0016021 GO:0022891	F:substrate-specific transmembrane transporter activity P:carbohydrate transport C:integral component of membrane
527	1	3	C0NIH0	tr|C0NIH0|C0NIH0_AJECG Dipeptidyl peptidase III OS=Ajellomyces capsulatus (strain G186AR / H82 / ATCC MYA-2454 / RMSCC 2432) GN=HCBG_02227 PE=4 SV=1	HCBG_02227	706	IPR005317	Dipeptidyl-peptase3			GO:0006508 GO:0005737 GO:0008239	C:cytoplasm P:proteolysis F:dipeptidyl-peptidase activity	PTHR23422:SF3	PTHR23422:SF3
528	1	3	C0NLM4	tr|C0NLM4|C0NLM4_AJECG Dihydrodipicolinate synthetase OS=Ajellomyces capsulatus (strain G186AR / H82 / ATCC MYA-2454 / RMSCC 2432) GN=HCBG_04404 PE=4 SV=1	HCBG_04404	313	IPR013785 IPR002220	Aldolase_TIM DapA-like	PF00701	DHDPS	GO:0016829	F:lyase activity	PTHR12128	PTHR12128
529	1	3	C0P057	tr|C0P057|C0P057_AJECG RuvB-like helicase OS=Ajellomyces capsulatus (strain G186AR / H82 / ATCC MYA-2454 / RMSCC 2432) GN=HCBG_08776 PE=4 SV=1	HCBG_08776	467	IPR010339 IPR003593 IPR027238 IPR027417	AAA+_ATPase TIP49_C P-loop_NTPase RuvB-like	PF06068	TIP49	GO:0005524 GO:0043141 GO:0006200 GO:0032508	F:ATP-dependent 5'-3' DNA helicase activity F:ATP binding P:DNA duplex unwinding P:ATP catabolic process	PTHR11093	PTHR11093
530	1	3	C0NB41	tr|C0NB41|C0NB41_AJECG Rhodocoxin reductase OS=Ajellomyces capsulatus (strain G186AR / H82 / ATCC MYA-2454 / RMSCC 2432) GN=HCBG_00337 PE=4 SV=1	HCBG_00337	1133	IPR016156 IPR013027 IPR017941 IPR001327 IPR004099 IPR023753	Pyr_nucl-diS_OxRdtase_FAD/NAD Pyr_OxRdtase_NAD-bd_dom Pyr_nucl-diS_OxRdtase_dimer FAD/NAD-linked_Rdtase_dimer FAD_pyr_nucl-diS_OxRdtase Rieske_2Fe-2S	PF00355 PF07992 PF00070	Pyr_redox Pyr_redox_2 Rieske	GO:0051537 GO:0046872 GO:0050660 GO:0045454 GO:0016491	F:flavin adenine dinucleotide binding P:cell redox homeostasis F:oxidoreductase activity F:metal ion binding F:2 iron, 2 sulfur cluster binding
531	1	3	C0NJ33	tr|C0NJ33|C0NJ33_AJECG Nuclear and cytoplasmic polyadenylated RNA-binding protein pub1 OS=Ajellomyces capsulatus (strain G186AR / H82 / ATCC MYA-2454 / RMSCC 2432) GN=HCBG_03163 PE=4 SV=1	HCBG_03163	290	IPR000504 IPR012677	Nucleotide-bd_a/b_plait RRM_dom	PF00076	RRM_1	GO:0000166 GO:0003676	F:nucleic acid binding F:nucleotide binding
532	1	3	C0NC86	tr|C0NC86|C0NC86_AJECG COPII coated vesicle component Erv46 OS=Ajellomyces capsulatus (strain G186AR / H82 / ATCC MYA-2454 / RMSCC 2432) GN=HCBG_00732 PE=4 SV=1	HCBG_00732	435	IPR012936	Erv_C	PF07970	COPIIcoated_ERV
533	1	3	C0NAE2	tr|C0NAE2|C0NAE2_AJECG Putative uncharacterized protein OS=Ajellomyces capsulatus (strain G186AR / H82 / ATCC MYA-2454 / RMSCC 2432) GN=HCBG_00088 PE=3 SV=1	HCBG_00088	1015	IPR007863 IPR011765 IPR011249 IPR011237	Pept_M16_dom Pept_M16_N Metalloenz_LuxS/M16 Peptidase_M16_C	PF00675 PF05193	Peptidase_M16 Peptidase_M16_C	GO:0046872 GO:0008152 GO:0003824	P:metabolic process F:catalytic activity F:metal ion binding
534	1	3	C0NDT9	tr|C0NDT9|C0NDT9_AJECG Eukaryotic translation initiation factor 6 OS=Ajellomyces capsulatus (strain G186AR / H82 / ATCC MYA-2454 / RMSCC 2432) GN=HCBG_02032 PE=3 SV=1	HCBG_02032	245	IPR002769	eIF6	PF01912	eIF-6	GO:0043022 GO:0003743 GO:0042256	F:translation initiation factor activity P:mature ribosome assembly F:ribosome binding	PTHR10784	PTHR10784
535	1	3	C0NI62	tr|C0NI62|C0NI62_AJECG Lysine--tRNA ligase OS=Ajellomyces capsulatus (strain G186AR / H82 / ATCC MYA-2454 / RMSCC 2432) GN=HCBG_03034 PE=3 SV=1	HCBG_03034	609	IPR004364 IPR012340 IPR018150 IPR018149 IPR004365 IPR002313 IPR006195	aa-tRNA-synt_II NA-bd_OB-fold aa-tRNA-synt_II-like Lys-tRNA-synth_II_C aa-tRNA-synth_II NA-bd_OB_tRNA Lys-tRNA-ligase_II	PF01336 PF00152	tRNA_anti-codon tRNA-synt_2	GO:0006430 GO:0005524 GO:0004824 GO:0005737 GO:0003676	P:lysyl-tRNA aminoacylation F:lysine-tRNA ligase activity F:nucleic acid binding C:cytoplasm F:ATP binding	PTHR22594:SF4 PTHR22594	PTHR22594:SF4 PTHR22594
536	1	3	C0P1H3	tr|C0P1H3|C0P1H3_AJECG Cytochrome c oxidase subunit 2 OS=Ajellomyces capsulatus (strain G186AR / H82 / ATCC MYA-2454 / RMSCC 2432) GN=HCBG_12019 PE=3 SV=1	HCBG_12019	277	IPR002429 IPR008972 IPR011759 IPR001505	Cyt_c_oxidase_su2_TM_dom Cyt_c_oxidase_su2_C Copper_CuA Cupredoxin	PF02790 PF00116	COX2_TM COX2	GO:0022900 GO:1902600 GO:0004129 GO:0005507 GO:0016021 GO:0005743 GO:0070469	F:cytochrome-c oxidase activity F:copper ion binding P:electron transport chain C:integral component of membrane C:respiratory chain C:mitochondrial inner membrane P:hydrogen ion transmembrane transport
536	2	3	C0P1G5	tr|C0P1G5|C0P1G5_AJECG Cytochrome c oxidase subunit 2 OS=Ajellomyces capsulatus (strain G186AR / H82 / ATCC MYA-2454 / RMSCC 2432) GN=HCBG_12011 PE=3 SV=1	HCBG_12011	277	IPR002429 IPR008972 IPR011759 IPR001505	Cyt_c_oxidase_su2_TM_dom Copper_CuA Cyt_c_oxidase_su2_C Cupredoxin	PF02790 PF00116	COX2 COX2_TM	GO:1902600 GO:0022900 GO:0004129 GO:0005507 GO:0016021 GO:0005743 GO:0070469	F:cytochrome-c oxidase activity F:copper ion binding P:electron transport chain C:integral component of membrane C:respiratory chain P:hydrogen ion transmembrane transport C:mitochondrial inner membrane
537	1	3	C0NHE2	tr|C0NHE2|C0NHE2_AJECG Oleate-induced peroxisomal protein OS=Ajellomyces capsulatus (strain G186AR / H82 / ATCC MYA-2454 / RMSCC 2432) GN=HCBG_02764 PE=4 SV=1	HCBG_02764	130	IPR003033	SCP2_sterol-bd_dom	PF02036	SCP2	GO:0032934	F:sterol binding
538	1	3	C0NCP4	tr|C0NCP4|C0NCP4_AJECG Ribosomal L10 protein OS=Ajellomyces capsulatus (strain G186AR / H82 / ATCC MYA-2454 / RMSCC 2432) GN=HCBG_00890 PE=4 SV=1	HCBG_00890	223	IPR001197 IPR016180 IPR018255	Ribosomal_L10e_CS Ribosomal_L10e/L16 Ribosomal_L10e	PF00252	Ribosomal_L16	GO:0005840 GO:0006412 GO:0003735	C:ribosome P:translation F:structural constituent of ribosome
539	1	3	C0NAI9	tr|C0NAI9|C0NAI9_AJECG S-adenosylmethionine (SAM)-dependent methyltransferase OS=Ajellomyces capsulatus (strain G186AR / H82 / ATCC MYA-2454 / RMSCC 2432) GN=HCBG_00135 PE=4 SV=1	HCBG_00135	278	IPR025714	Methyltranfer_dom	PF13847	Methyltransf_31	GO:0008168	F:methyltransferase activity
540	1	3	C0NM72	tr|C0NM72|C0NM72_AJECG Malic enzyme OS=Ajellomyces capsulatus (strain G186AR / H82 / ATCC MYA-2454 / RMSCC 2432) GN=HCBG_04602 PE=3 SV=1	HCBG_04602	618	IPR001891 IPR012302 IPR015884 IPR012301 IPR016040	NAD(P)-bd_dom Malic_OxRdtase Malic_N_dom Malic_enzyme_CS Malic_NAD-bd	PF00390 PF03949	Malic_M malic	GO:0004471 GO:0046872 GO:0051287 GO:0006108	P:malate metabolic process F:malate dehydrogenase (decarboxylating) (NAD+) activity F:NAD binding F:metal ion binding
541	1	3	C0NC89	tr|C0NC89|C0NC89_AJECG 60S acidic ribosomal protein P0 OS=Ajellomyces capsulatus (strain G186AR / H82 / ATCC MYA-2454 / RMSCC 2432) GN=HCBG_00735 PE=4 SV=1	HCBG_00735	128	IPR001813	Ribosomal_L10/L12	PF00428	Ribosomal_60s	GO:0005840 GO:0006414 GO:0003735	C:ribosome P:translational elongation F:structural constituent of ribosome
542	1	3	C0NZT0	tr|C0NZT0|C0NZT0_AJECG Putative uncharacterized protein OS=Ajellomyces capsulatus (strain G186AR / H82 / ATCC MYA-2454 / RMSCC 2432) GN=HCBG_08660 PE=4 SV=1	HCBG_08660	490	IPR018608	Gluconate_transp_1/Pac2	PF09729	Gti1_Pac2
543	1	3	C0NRX4	sp|C0NRX4|MTAP_AJECG S-methyl-5'-thioadenosine phosphorylase OS=Ajellomyces capsulatus (strain G186AR / H82 / ATCC MYA-2454 / RMSCC 2432) GN=HCBG_05904 PE=3 SV=1	HCBG_05904	313	IPR018099 IPR001369 IPR000845 IPR010044	MTAP PNP/MTAP Purine_phosphorylase-2_CS Nucleoside_phosphorylase_d	PF01048	PNP_UDP_1	GO:0005634 GO:0017061 GO:0006166 GO:0019509 GO:0005737 GO:0004645	P:L-methionine salvage from methylthioadenosine P:purine ribonucleoside salvage C:cytoplasm F:phosphorylase activity C:nucleus F:S-methyl-5-thioadenosine phosphorylase activity	PTHR11904	PTHR11904
544	1	3	C0NR51	tr|C0NR51|C0NR51_AJECG Psi protein OS=Ajellomyces capsulatus (strain G186AR / H82 / ATCC MYA-2454 / RMSCC 2432) GN=HCBG_05481 PE=4 SV=1	HCBG_05481	363	IPR008971 IPR002939 IPR001623 IPR018253	DnaJ_domain_CS DnaJ_domain HSP40/DnaJ_pept-bd DnaJ_C	PF01556 PF00226	CTDII DnaJ	GO:0006457	P:protein folding
545	1	3	C0P028	tr|C0P028|C0P028_AJECG DUF895 domain-containing protein OS=Ajellomyces capsulatus (strain G186AR / H82 / ATCC MYA-2454 / RMSCC 2432) GN=HCBG_08758 PE=4 SV=1	HCBG_08758	506	IPR011701 IPR016196	MFS_dom_general_subst_transpt MFS	PF07690	MFS_1	GO:0055085 GO:0016021	C:integral component of membrane P:transmembrane transport
546	1	3	C0NIW2	tr|C0NIW2|C0NIW2_AJECG Ubiquitin conjugation factor E4 OS=Ajellomyces capsulatus (strain G186AR / H82 / ATCC MYA-2454 / RMSCC 2432) GN=HCBG_02369 PE=4 SV=1	HCBG_02369	1083	IPR019474 IPR003613 IPR013083	Ubox_domain Ub_conjug_fac_E4_core Znf_RING/FYVE/PHD	PF04564 PF10408	U-box Ufd2P_core	GO:0034450 GO:0006511 GO:0000151	F:ubiquitin-ubiquitin ligase activity P:ubiquitin-dependent protein catabolic process C:ubiquitin ligase complex
547	1	3	C0NTW9	tr|C0NTW9|C0NTW9_AJECG DUF1688 domain-containing protein OS=Ajellomyces capsulatus (strain G186AR / H82 / ATCC MYA-2454 / RMSCC 2432) GN=HCBG_06599 PE=4 SV=1	HCBG_06599	639	IPR012469	DUF1688	PF07958	DUF1688
548	1	3	C0NRY6	tr|C0NRY6|C0NRY6_AJECG Eukaryotic peptide chain release factor GTP-binding subunit OS=Ajellomyces capsulatus (strain G186AR / H82 / ATCC MYA-2454 / RMSCC 2432) GN=HCBG_05916 PE=4 SV=1	HCBG_05916	724	IPR004160 IPR004161 IPR009001 IPR027417 IPR000795 IPR003285 IPR009000	Yeast_ERF Transl_elong_EFTu/EF1A_2 Transl_elong_EF1A/Init_IF2_C EF_GTP-bd_dom Transl_B-barrel P-loop_NTPase Transl_elong_EFTu/EF1A_C	PF03143 PF03144 PF00009	GTP_EFTU_D3 GTP_EFTU_D2 GTP_EFTU	GO:0006184 GO:0005525 GO:0003747 GO:0003924	F:translation release factor activity F:GTPase activity F:GTP binding P:GTP catabolic process
549	1	3	C0NY78	tr|C0NY78|C0NY78_AJECG Pyruvate dehydrogenase OS=Ajellomyces capsulatus (strain G186AR / H82 / ATCC MYA-2454 / RMSCC 2432) GN=HCBG_07872 PE=4 SV=1	HCBG_07872	405	IPR001017 IPR017597	Pyrv_DH_E1_asu_subgrp-y DH_E1	PF00676	E1_dh	GO:0043231 GO:0006096 GO:0004739	P:glycolysis F:pyruvate dehydrogenase (acetyl-transferring) activity C:intracellular membrane-bounded organelle
550	1	3	C0NCP1	tr|C0NCP1|C0NCP1_AJECG Coatomer zeta subunit OS=Ajellomyces capsulatus (strain G186AR / H82 / ATCC MYA-2454 / RMSCC 2432) GN=HCBG_00887 PE=4 SV=1	HCBG_00887	202	IPR022775 IPR011012	AP_mu_sigma_su Longin-like_dom	PF01217	Clat_adaptor_s	GO:0016020 GO:0015031	C:membrane P:protein transport
551	1	3	C0NIX5	tr|C0NIX5|C0NIX5_AJECG Casein kinase I OS=Ajellomyces capsulatus (strain G186AR / H82 / ATCC MYA-2454 / RMSCC 2432) GN=HCBG_02382 PE=4 SV=1	HCBG_02382	472	IPR017441 IPR000719 IPR011009 IPR008271	Prot_kinase_dom Ser/Thr_kinase_AS Protein_kinase_ATP_BS Kinase-like_dom	PF00069	Pkinase	GO:0004674 GO:0005524	F:protein serine/threonine kinase activity F:ATP binding
552	1	3	C0P0F7	tr|C0P0F7|C0P0F7_AJECG GTP cyclohydrolase II OS=Ajellomyces capsulatus (strain G186AR / H82 / ATCC MYA-2454 / RMSCC 2432) GN=HCBG_08876 PE=4 SV=1	HCBG_08876	495	IPR022163 IPR000926	GTP_CycHdrlaseII_RibA GTP_CH_N	PF12471 PF00925	GTP_CH_N GTP_cyclohydro2	GO:0003935 GO:0009231	F:GTP cyclohydrolase II activity P:riboflavin biosynthetic process
553	1	3	C0NFY5	tr|C0NFY5|C0NFY5_AJECG Oligosaccharyl transferase stt3 subunit OS=Ajellomyces capsulatus (strain G186AR / H82 / ATCC MYA-2454 / RMSCC 2432) GN=HCBG_01801 PE=4 SV=1	HCBG_01801	739	IPR003674	Oligo_trans_STT3	PF02516	STT3	GO:0016020 GO:0006486 GO:0004576	P:protein glycosylation C:membrane F:oligosaccharyl transferase activity
554	1	3	C0NHT4	tr|C0NHT4|C0NHT4_AJECG ATP-dependent RNA helicase SUB2 OS=Ajellomyces capsulatus (strain G186AR / H82 / ATCC MYA-2454 / RMSCC 2432) GN=HCBG_02906 PE=4 SV=1	HCBG_02906	477	IPR014014 IPR011545 IPR014001 IPR027417 IPR001650	RNA_helicase_DEAD_Q_motif Helicase_C DNA/RNA_helicase_DEAD/DEAH_N P-loop_NTPase Helicase_ATP-bd	PF00270 PF00271	DEAD Helicase_C	GO:0005524 GO:0006200 GO:0003676 GO:0008026	F:nucleic acid binding F:ATP binding F:ATP-dependent helicase activity P:ATP catabolic process
555	1	3	C0NG72	tr|C0NG72|C0NG72_AJECG Putative uncharacterized protein OS=Ajellomyces capsulatus (strain G186AR / H82 / ATCC MYA-2454 / RMSCC 2432) GN=HCBG_01888 PE=4 SV=1	HCBG_01888	666
556	1	3	C0NV29	tr|C0NV29|C0NV29_AJECG Proteasome subunit alpha type OS=Ajellomyces capsulatus (strain G186AR / H82 / ATCC MYA-2454 / RMSCC 2432) GN=HCBG_06793 PE=3 SV=1	HCBG_06793	254	IPR000426 IPR001353 IPR023332	Proteasome_sua/b Proteasome_suA-type Proteasome_asu_N	PF00227 PF10584	Proteasome Proteasome_A_N	GO:0005634 GO:0019773 GO:0006511 GO:0004298 GO:0005737	C:cytoplasm C:nucleus P:ubiquitin-dependent protein catabolic process F:threonine-type endopeptidase activity C:proteasome core complex, alpha-subunit complex
557	1	3	C0NBI3	tr|C0NBI3|C0NBI3_AJECG Peptide methionine sulfoxide reductase msrA OS=Ajellomyces capsulatus (strain G186AR / H82 / ATCC MYA-2454 / RMSCC 2432) GN=HCBG_00479 PE=3 SV=1	HCBG_00479	195	IPR028427 IPR002569	Met_Sox_Rdtase Met_Sox_Rdtase_MsrA	PF01625	PMSR	GO:0006979 GO:0008113 GO:0030091	F:peptide-methionine (S)-S-oxide reductase activity P:protein repair P:response to oxidative stress	PTHR10173	PTHR10173
558	1	3	C0NQE8	tr|C0NQE8|C0NQE8_AJECG Eukaryotic translation initiation factor 3 subunit B OS=Ajellomyces capsulatus (strain G186AR / H82 / ATCC MYA-2454 / RMSCC 2432) GN=PRT1 PE=3 SV=1	PRT1 HCBG_05736	737	IPR000504 IPR013979 IPR012677 IPR015943 IPR011400	EIF3B Nucleotide-bd_a/b_plait RRM_dom TIF_beta_prop-like WD40/YVTN_repeat-like_dom	PF08662 PF00076	eIF2A RRM_1	GO:0016282 GO:0006446 GO:0003743 GO:0000166 GO:0033290 GO:0005852 GO:0001731	C:eukaryotic 43S preinitiation complex C:eukaryotic 48S preinitiation complex P:formation of translation preinitiation complex F:translation initiation factor activity C:eukaryotic translation initiation factor 3 complex P:regulation of translational init	PTHR14068	PTHR14068
559	1	3	C0NEA2	tr|C0NEA2|C0NEA2_AJECG Maleylacetoacetate isomerase MaiA OS=Ajellomyces capsulatus (strain G186AR / H82 / ATCC MYA-2454 / RMSCC 2432) GN=HCBG_01218 PE=3 SV=1	HCBG_01218	250	IPR005955 IPR004046 IPR010987 IPR012336 IPR004045	Mal_ac_isom GST_C Glutathione-S-Trfase_C-like Thioredoxin-like_fold Glutathione_S-Trfase_N	PF00043 PF13409	GST_N_2 GST_C	GO:0009072 GO:0016853 GO:0005737	F:isomerase activity C:cytoplasm P:aromatic amino acid family metabolic process
560	1	3	C0NRH5	tr|C0NRH5|C0NRH5_AJECG 60S ribosomal protein L24 OS=Ajellomyces capsulatus (strain G186AR / H82 / ATCC MYA-2454 / RMSCC 2432) GN=HCBG_05605 PE=4 SV=1	HCBG_05605	160	IPR023441 IPR023442 IPR000988	Ribosomal_L24e_dom Ribosomal_L24e_rel Ribosomal_L24e_CS	PF01246	Ribosomal_L24e	GO:0005840	C:ribosome	PTHR10792	PTHR10792
561	1	3	C0P017	tr|C0P017|C0P017_AJECG Importin-7 OS=Ajellomyces capsulatus (strain G186AR / H82 / ATCC MYA-2454 / RMSCC 2432) GN=HCBG_08747 PE=4 SV=1	HCBG_08747	1051	IPR001494 IPR011989 IPR016024 IPR013713	ARM-type_fold Cse1 Importin-beta_N ARM-like	PF03810 PF08506	Cse1 IBN_N	GO:0006886 GO:0005634	C:nucleus P:intracellular protein transport
562	1	3	C0P189	tr|C0P189|C0P189_AJECG FAD binding domain-containing protein OS=Ajellomyces capsulatus (strain G186AR / H82 / ATCC MYA-2454 / RMSCC 2432) GN=HCBG_09169 PE=4 SV=1	HCBG_09169	648	IPR003042 IPR002938 IPR012941 IPR012336	Phe_hydrox_C_dim Thioredoxin-like_fold Rng_hydrolase-like mOase_FAD-bd	PF01494 PF07976	FAD_binding_3 Phe_hydrox_dim	GO:0055114 GO:0016491	F:oxidoreductase activity P:oxidation-reduction process
563	1	3	C0NM32	tr|C0NM32|C0NM32_AJECG Glutamine amidotransferase subunit pdxT OS=Ajellomyces capsulatus (strain G186AR / H82 / ATCC MYA-2454 / RMSCC 2432) GN=HCBG_04562 PE=3 SV=1	HCBG_04562	279	IPR021196 IPR002161	Glutamine_amidoTferase_suPdxT PdxT/SNO_CS	PF01174	SNO	GO:0006541 GO:0016740	P:glutamine metabolic process F:transferase activity
564	1	3	C0NNA3	tr|C0NNA3|C0NNA3_AJECG DUF757 domain-containing protein OS=Ajellomyces capsulatus (strain G186AR / H82 / ATCC MYA-2454 / RMSCC 2432) GN=HCBG_04230 PE=4 SV=1	HCBG_04230	155	IPR008476 IPR021148 IPR023139	Put_polysacc_synth Yst0336-like_domain UPF0368_met/fun	PF04669	Polysacc_synt_4			PTHR13410	PTHR13410
565	1	3	C0NBF2	tr|C0NBF2|C0NBF2_AJECG 26S proteasome regulatory subunit OS=Ajellomyces capsulatus (strain G186AR / H82 / ATCC MYA-2454 / RMSCC 2432) GN=HCBG_00448 PE=4 SV=1	HCBG_00448	334	IPR000555 IPR024969	JAB_MPN_dom Rpn11/EIF3F_C	PF13012 PF01398	MitMem_reg JAB	GO:0000502	C:proteasome complex
566	1	3	C0NTN8	tr|C0NTN8|C0NTN8_AJECG Putative uncharacterized protein OS=Ajellomyces capsulatus (strain G186AR / H82 / ATCC MYA-2454 / RMSCC 2432) GN=HCBG_06518 PE=4 SV=1	HCBG_06518	330
567	1	3	C0NV63	tr|C0NV63|C0NV63_AJECG Putative uncharacterized protein OS=Ajellomyces capsulatus (strain G186AR / H82 / ATCC MYA-2454 / RMSCC 2432) GN=HCBG_06827 PE=4 SV=1	HCBG_06827	483	IPR006076	FAD-dep_OxRdtase	PF01266	DAO	GO:0016491	F:oxidoreductase activity
568	1	3	C0NJ74	tr|C0NJ74|C0NJ74_AJECG S-adenosylmethionine synthase OS=Ajellomyces capsulatus (strain G186AR / H82 / ATCC MYA-2454 / RMSCC 2432) GN=HCBG_03204 PE=3 SV=1	HCBG_03204	390	IPR022636 IPR002133 IPR022628 IPR022631 IPR022630 IPR022629	S-AdoMet_synt_N S-AdoMet_synt_central ADOMET_SYNTHASE_CS S-AdoMet_synthetase S-AdoMet_synthetase_sfam S-AdoMet_synt_C	PF02772 PF02773 PF00438	S-AdoMet_synt_M S-AdoMet_synt_N S-AdoMet_synt_C	GO:0046872 GO:0005524 GO:0004478 GO:0006730 GO:0006556	P:one-carbon metabolic process F:methionine adenosyltransferase activity F:ATP binding P:S-adenosylmethionine biosynthetic process F:metal ion binding	PTHR11964	PTHR11964
569	1	3	C0NNM0	tr|C0NNM0|C0NNM0_AJECG 3-ketoacyl-CoA thiolase OS=Ajellomyces capsulatus (strain G186AR / H82 / ATCC MYA-2454 / RMSCC 2432) GN=HCBG_04750 PE=3 SV=1	HCBG_04750	421	IPR002155 IPR016039 IPR020615 IPR020616 IPR020617 IPR020613 IPR016038	Thiolase_N Thiolase_CS Thiolase Thiolase-like Thiolase_acyl_enz_int_AS Thiolase_C Thiolase-like_subgr	PF02803 PF00108	Thiolase_N Thiolase_C	GO:0016747	F:transferase activity, transferring acyl groups other than amino-acyl groups	PTHR18919	PTHR18919
570	1	3	C0NZ91	tr|C0NZ91|C0NZ91_AJECG Dihydrolipoamide succinyltransferase OS=Ajellomyces capsulatus (strain G186AR / H82 / ATCC MYA-2454 / RMSCC 2432) GN=HCBG_08471 PE=3 SV=1	HCBG_08471	465	IPR003016 IPR006255 IPR001078 IPR011053 IPR000089 IPR023213	SucB Biotin_lipoyl Single_hybrid_motif CAT-like_dom 2-oxoacid_DH_actylTfrase 2-oxoA_DH_lipoyl-BS	PF00364 PF00198	Biotin_lipoyl 2-oxoacid_dh	GO:0006099 GO:0045252 GO:0004149	P:tricarboxylic acid cycle F:dihydrolipoyllysine-residue succinyltransferase activity C:oxoglutarate dehydrogenase complex
571	1	3	C0NCN6	tr|C0NCN6|C0NCN6_AJECG NADH-ubiquinone oxidoreductase OS=Ajellomyces capsulatus (strain G186AR / H82 / ATCC MYA-2454 / RMSCC 2432) GN=HCBG_00882 PE=4 SV=1	HCBG_00882	259	IPR002023 IPR012336	Thioredoxin-like_fold NuoE-like	PF01257	2Fe-2S_thioredx	GO:0016491	F:oxidoreductase activity	PTHR10371	PTHR10371
572	1	3	C0P0C9	tr|C0P0C9|C0P0C9_AJECG GTP-binding protein ypt1 OS=Ajellomyces capsulatus (strain G186AR / H82 / ATCC MYA-2454 / RMSCC 2432) GN=HCBG_08848 PE=3 SV=1	HCBG_08848	205	IPR001806 IPR005225 IPR003579 IPR027417	Small_GTPase_Rab_type Small_GTPase Small_GTP-bd_dom P-loop_NTPase	PF00071	Ras	GO:0007264 GO:0005525 GO:0015031	P:small GTPase mediated signal transduction P:protein transport F:GTP binding
573	1	3	C0NIF0	sp|C0NIF0|AMPP3_AJECG Probable Xaa-Pro aminopeptidase PEPP OS=Ajellomyces capsulatus (strain G186AR / H82 / ATCC MYA-2454 / RMSCC 2432) GN=PEPP PE=3 SV=1	PEPP HCBG_02207	469	IPR007865 IPR000994	Aminopep_P_N Pept_M24_structural-domain	PF05195 PF00557	AMP_N Peptidase_M24	GO:0004177 GO:0008237 GO:0006508 GO:0030145	F:aminopeptidase activity F:manganese ion binding P:proteolysis F:metallopeptidase activity
574	1	3	C0NMQ2	tr|C0NMQ2|C0NMQ2_AJECG E3 ubiquitin-protein ligase OS=Ajellomyces capsulatus (strain G186AR / H82 / ATCC MYA-2454 / RMSCC 2432) GN=HCBG_04029 PE=4 SV=1	HCBG_04029	821	IPR024928 IPR001202 IPR000569 IPR000008	C2_dom WW_dom HECT E3_ub_ligase_SMURF1	PF00168 PF00397 PF00632	WW HECT C2	GO:0004842	F:ubiquitin-protein ligase activity
575	1	3	C0NQI6	tr|C0NQI6|C0NQI6_AJECG Imidazoleglycerol-phosphate dehydratase OS=Ajellomyces capsulatus (strain G186AR / H82 / ATCC MYA-2454 / RMSCC 2432) GN=HCBG_05774 PE=3 SV=1	HCBG_05774	240	IPR020565 IPR020568 IPR000807	Ribosomal_S5_D2-typ_fold ImidazoleglycerP_deHydtase_CS ImidazoleglycerolP_deHydtase	PF00475	IGPD	GO:0000105 GO:0004424	P:histidine biosynthetic process F:imidazoleglycerol-phosphate dehydratase activity	PTHR23133:SF2	PTHR23133:SF2
576	1	3	C0NPB3	tr|C0NPB3|C0NPB3_AJECG Aspartyl protease OS=Ajellomyces capsulatus (strain G186AR / H82 / ATCC MYA-2454 / RMSCC 2432) GN=HCBG_04993 PE=3 SV=1	HCBG_04993	427	IPR021109 IPR001461 IPR001969	Aspartic_peptidase_AS Aspartic_peptidase Peptidase_aspartic_dom	PF00026	Asp	GO:0006508 GO:0004190	F:aspartic-type endopeptidase activity P:proteolysis	PTHR13683	PTHR13683
577	1	3	C0NQ22	tr|C0NQ22|C0NQ22_AJECG Putative uncharacterized protein OS=Ajellomyces capsulatus (strain G186AR / H82 / ATCC MYA-2454 / RMSCC 2432) GN=HCBG_05252 PE=4 SV=1	HCBG_05252	401	IPR012936	Erv_C	PF07970	COPIIcoated_ERV
578	1	3	C0NYX7	tr|C0NYX7|C0NYX7_AJECG Myo-inositol monophosphatase OS=Ajellomyces capsulatus (strain G186AR / H82 / ATCC MYA-2454 / RMSCC 2432) GN=HCBG_08357 PE=4 SV=1	HCBG_08357	333	IPR020550 IPR000760 IPR020583	Inositol_monophosphatase Inositol_monophosphatase_CS Inositol_monoP_metal-BS	PF00459	Inositol_P	GO:0046854	P:phosphatidylinositol phosphorylation	PTHR20854	PTHR20854
579	1	3	C0NT00	tr|C0NT00|C0NT00_AJECG Oxidoreductase OS=Ajellomyces capsulatus (strain G186AR / H82 / ATCC MYA-2454 / RMSCC 2432) GN=HCBG_06280 PE=4 SV=1	HCBG_06280	243	IPR016040 IPR002347 IPR002198	NAD(P)-bd_dom Glc/ribitol_DH DH_sc/Rdtase_SDR	PF00106	adh_short	GO:0055114 GO:0016491	F:oxidoreductase activity P:oxidation-reduction process
580	1	3	C0P182	tr|C0P182|C0P182_AJECG DUF410 domain-containing protein OS=Ajellomyces capsulatus (strain G186AR / H82 / ATCC MYA-2454 / RMSCC 2432) GN=HCBG_09162 PE=4 SV=1	HCBG_09162	339	IPR007317	UPF0363	PF04190	DUF410			PTHR12875	PTHR12875
581	1	3	C0NQK9	tr|C0NQK9|C0NQK9_AJECG Dolichyl-diphosphooligosaccharide-protein glycotransferase OS=Ajellomyces capsulatus (strain G186AR / H82 / ATCC MYA-2454 / RMSCC 2432) GN=HCBG_05289 PE=4 SV=1	HCBG_05289	326	IPR006844 IPR012336 IPR021149	Thioredoxin-like_fold OligosaccharylTrfase_OST3/OST6 Mg_transporter-1	PF04756	OST3_OST6	GO:0008152 GO:0016740	P:metabolic process F:transferase activity	PTHR12692	PTHR12692
582	1	3	C0NK86	tr|C0NK86|C0NK86_AJECG DUF255 domain-containing protein OS=Ajellomyces capsulatus (strain G186AR / H82 / ATCC MYA-2454 / RMSCC 2432) GN=HCBG_03566 PE=4 SV=1	HCBG_03566	804	IPR024705 IPR012341 IPR004879 IPR008928 IPR012336	DUF255 Ssp411 Thioredoxin-like_fold 6hp_glycosidase 6-hairpin_glycosidase-like	PF03190	Thioredox_DsbH	GO:0008152 GO:0003824	P:metabolic process F:catalytic activity
583	1	3	C0NF36	tr|C0NF36|C0NF36_AJECG 2-isopropylmalate synthase OS=Ajellomyces capsulatus (strain G186AR / H82 / ATCC MYA-2454 / RMSCC 2432) GN=HCBG_01502 PE=3 SV=1	HCBG_01502	589	IPR013785 IPR002034 IPR013709 IPR000891 IPR005668	IPM_Synthase AIPM/Hcit_synth_CS Aldolase_TIM PYR_CT 2-isopropylmalate_synth_dimer	PF00682 PF08502	HMGL-like LeuA_dimer	GO:0009098 GO:0003852	P:leucine biosynthetic process F:2-isopropylmalate synthase activity
584	1	3	C0P150	tr|C0P150|C0P150_AJECG Proteasome subunit beta type OS=Ajellomyces capsulatus (strain G186AR / H82 / ATCC MYA-2454 / RMSCC 2432) GN=HCBG_09130 PE=3 SV=1	HCBG_09130	260	IPR016050 IPR016295 IPR001353 IPR023333	Proteasome_sua/b Proteasome_suB-type Proteasome_bsu_CS Proteasome_endopept_cplx_B	PF00227	Proteasome	GO:0005634 GO:0004298 GO:0051603 GO:0005737 GO:0005839	C:proteasome core complex C:cytoplasm C:nucleus P:proteolysis involved in cellular protein catabolic process F:threonine-type endopeptidase activity
585	1	3	C0NWW7	tr|C0NWW7|C0NWW7_AJECG Proteasome subunit beta type OS=Ajellomyces capsulatus (strain G186AR / H82 / ATCC MYA-2454 / RMSCC 2432) GN=HCBG_07647 PE=3 SV=1	HCBG_07647	216	IPR016050 IPR001353 IPR023333	Proteasome_sua/b Proteasome_suB-type Proteasome_bsu_CS	PF00227	Proteasome	GO:0005634 GO:0004298 GO:0051603 GO:0005737 GO:0005839	C:proteasome core complex C:cytoplasm C:nucleus P:proteolysis involved in cellular protein catabolic process F:threonine-type endopeptidase activity
586	1	3	C0NJ57	sp|C0NJ57|SEY1_AJECG Protein SEY1 OS=Ajellomyces capsulatus (strain G186AR / H82 / ATCC MYA-2454 / RMSCC 2432) GN=SEY1 PE=3 SV=1	SEY1 HCBG_03187	873	IPR027417 IPR008803	P-loop_NTPase RHD3/Sey1	PF05879	RHD3	GO:0006184 GO:0016021 GO:0005789 GO:0005525 GO:0007029 GO:0003924	P:endoplasmic reticulum organization F:GTPase activity F:GTP binding C:integral component of membrane P:GTP catabolic process C:endoplasmic reticulum membrane
587	1	3	C0NRI1	tr|C0NRI1|C0NRI1_AJECG Putative uncharacterized protein OS=Ajellomyces capsulatus (strain G186AR / H82 / ATCC MYA-2454 / RMSCC 2432) GN=HCBG_05611 PE=4 SV=1	HCBG_05611	185	IPR008384	ARPC4	PF05856	ARPC4	GO:0005885 GO:0034314 GO:0030041	P:actin filament polymerization C:Arp2/3 protein complex P:Arp2/3 complex-mediated actin nucleation	PTHR22629	PTHR22629
588	1	3	C0NNK9	tr|C0NNK9|C0NNK9_AJECG Adenylyl cyclase-associated protein OS=Ajellomyces capsulatus (strain G186AR / H82 / ATCC MYA-2454 / RMSCC 2432) GN=HCBG_04739 PE=3 SV=1	HCBG_04739	531	IPR028419 IPR018106 IPR016098 IPR001837 IPR006599 IPR013992 IPR013912 IPR017901	Adenylate_cyclase-assoc_CAP_C CARP_motif CAP/MinC_C CAP_fungal/plant Adenylate_cyclase-assoc_CAP C-CAP_CF_C-like Adenylate_cyclase-assoc_CAP_N CAP_CS_N	PF01213 PF08603	CAP_C CAP_N	GO:0000902 GO:0030036	P:cell morphogenesis P:actin cytoskeleton organization	PTHR10652:SF0 PTHR10652	PTHR10652:SF0 PTHR10652
589	1	3	C0NN88	tr|C0NN88|C0NN88_AJECG UDP-N-acetylglucosamine transferase subunit alg13 OS=Ajellomyces capsulatus (strain G186AR / H82 / ATCC MYA-2454 / RMSCC 2432) GN=HCBG_04215 PE=4 SV=1	HCBG_04215	200	IPR007235	Glyco_trans_28_C	PF04101	Glyco_tran_28_C	GO:0030246 GO:0030259 GO:0016758	P:lipid glycosylation F:transferase activity, transferring hexosyl groups F:carbohydrate binding
590	1	3	C0NKB6	tr|C0NKB6|C0NKB6_AJECG Elongation factor 1-beta OS=Ajellomyces capsulatus (strain G186AR / H82 / ATCC MYA-2454 / RMSCC 2432) GN=HCBG_03596 PE=3 SV=1	HCBG_03596	271	IPR014717 IPR014038 IPR010987 IPR018940 IPR001326	Glutathione-S-Trfase_C-like Transl_elong_EF1B_B/D_CS Transl_elong_EF1B/ribosomal_S6 Transl_elong_fac_EF1B_bsu/dsu EF-1_beta_acid_region_euk	PF10587 PF00736	EF-1_beta_acid EF1_GNE	GO:0003746 GO:0005853	C:eukaryotic translation elongation factor 1 complex F:translation elongation factor activity
591	1	3	C0NZD2	tr|C0NZD2|C0NZD2_AJECG 40S ribosomal protein S20 OS=Ajellomyces capsulatus (strain G186AR / H82 / ATCC MYA-2454 / RMSCC 2432) GN=HCBG_08512 PE=3 SV=1	HCBG_08512	116	IPR018268 IPR027486 IPR001848 IPR005729	Ribosomal_S10 Ribosomal_S10_dom Ribosomal_S10_CS Ribosomal_S10_euk/arc	PF00338	Ribosomal_S10	GO:0003723 GO:0006412 GO:0003735 GO:0015935	C:small ribosomal subunit F:RNA binding F:structural constituent of ribosome P:translation	PTHR11700	PTHR11700
592	1	3	C0NSF0	tr|C0NSF0|C0NSF0_AJECG Putative uncharacterized protein OS=Ajellomyces capsulatus (strain G186AR / H82 / ATCC MYA-2454 / RMSCC 2432) GN=HCBG_06080 PE=4 SV=1	HCBG_06080	653	IPR013859	DUF1750_fun	PF08549	SWI-SNF_Ssr4
593	1	3	C0NRU2	tr|C0NRU2|C0NRU2_AJECG Proteasome subunit beta type OS=Ajellomyces capsulatus (strain G186AR / H82 / ATCC MYA-2454 / RMSCC 2432) GN=HCBG_05872 PE=3 SV=1	HCBG_05872	256	IPR000426 IPR016050 IPR001353 IPR023332	Proteasome_sua/b Proteasome_suA-type Proteasome_bsu_CS Proteasome_asu_N	PF00227 PF10584	Proteasome Proteasome_A_N	GO:0005634 GO:0019773 GO:0004298 GO:0006511 GO:0005737	C:nucleus C:cytoplasm F:threonine-type endopeptidase activity P:ubiquitin-dependent protein catabolic process C:proteasome core complex, alpha-subunit complex
594	1	3	C0NWI6	tr|C0NWI6|C0NWI6_AJECG Importin subunit alpha OS=Ajellomyces capsulatus (strain G186AR / H82 / ATCC MYA-2454 / RMSCC 2432) GN=HCBG_07516 PE=3 SV=1	HCBG_07516	554	IPR002652 IPR011989 IPR000225 IPR024931 IPR016024	ARM-type_fold Importin-a_IBB Importing_su_alpha ARM-like Armadillo	PF01749 PF00514	Arm IBB	GO:0005634 GO:0008565 GO:0006606 GO:0005737	F:protein transporter activity P:protein import into nucleus C:nucleus C:cytoplasm
595	1	3	C0NIP0	tr|C0NIP0|C0NIP0_AJECG Cytochrome b-c1 complex subunit 7 OS=Ajellomyces capsulatus (strain G186AR / H82 / ATCC MYA-2454 / RMSCC 2432) GN=HCBG_02297 PE=3 SV=1	HCBG_02297	122	IPR003197	QCR7	PF02271	UCR_14kD	GO:0005750 GO:0006122	C:mitochondrial respiratory chain complex III P:mitochondrial electron transport, ubiquinol to cytochrome c	PTHR12022	PTHR12022
596	1	2	C0NJR1	tr|C0NJR1|C0NJR1_AJECG Superoxide dismutase OS=Ajellomyces capsulatus (strain G186AR / H82 / ATCC MYA-2454 / RMSCC 2432) GN=HCBG_03391 PE=3 SV=1	HCBG_03391	234	IPR019831 IPR001189 IPR019832 IPR019833	Mn/Fe_SOD_N Mn/Fe_SOD_C Mn/Fe_SOD_BS Mn/Fe_SOD	PF00081 PF02777	Sod_Fe_N Sod_Fe_C	GO:0006801 GO:0004784 GO:0046872	F:superoxide dismutase activity P:superoxide metabolic process F:metal ion binding	PTHR11404	PTHR11404
597	1	2	C0NQL2	tr|C0NQL2|C0NQL2_AJECG Zeta-crystallin/quinone reductase (NADPH) OS=Ajellomyces capsulatus (strain G186AR / H82 / ATCC MYA-2454 / RMSCC 2432) GN=HCBG_05292 PE=4 SV=1	HCBG_05292	337	IPR011032 IPR016040 IPR014189 IPR013154 IPR013149 IPR002085	NAD(P)-bd_dom ADH_GroES-like ADH_SF_Zn-type ADH_C GroES-like Quinone_OxRdtase_PIG3	PF00107 PF08240	ADH_N ADH_zinc_N	GO:0008270 GO:0016491	F:zinc ion binding F:oxidoreductase activity	PTHR11695	PTHR11695
598	1	2	C0NNP5	tr|C0NNP5|C0NNP5_AJECG Putative uncharacterized protein OS=Ajellomyces capsulatus (strain G186AR / H82 / ATCC MYA-2454 / RMSCC 2432) GN=HCBG_04775 PE=4 SV=1	HCBG_04775	410	IPR024382	DUF3844	PF12955	DUF3844
599	1	2	C0NGD6	tr|C0NGD6|C0NGD6_AJECG Pyruvate dehydrogenase phosphatase OS=Ajellomyces capsulatus (strain G186AR / H82 / ATCC MYA-2454 / RMSCC 2432) GN=HCBG_02408 PE=4 SV=1	HCBG_02408	614	IPR001932 IPR015655	PP2C-like_dom Protein_Pase_2C	PF00481	PP2C	GO:0008152 GO:0003824	P:metabolic process F:catalytic activity	PTHR13832	PTHR13832
600	1	2	C0NFP2	tr|C0NFP2|C0NFP2_AJECG GTPase Rab7 OS=Ajellomyces capsulatus (strain G186AR / H82 / ATCC MYA-2454 / RMSCC 2432) GN=HCBG_01708 PE=3 SV=1	HCBG_01708	205	IPR001806 IPR005225 IPR003579 IPR027417	Small_GTPase_Rab_type Small_GTPase Small_GTP-bd_dom P-loop_NTPase	PF00071	Ras	GO:0007264 GO:0005525 GO:0015031	P:small GTPase mediated signal transduction P:protein transport F:GTP binding
601	1	2	C0NTG4	tr|C0NTG4|C0NTG4_AJECG Putative uncharacterized protein OS=Ajellomyces capsulatus (strain G186AR / H82 / ATCC MYA-2454 / RMSCC 2432) GN=HCBG_06444 PE=4 SV=1	HCBG_06444	412
602	1	2	C0NV31	tr|C0NV31|C0NV31_AJECG 60S ribosomal protein L27 OS=Ajellomyces capsulatus (strain G186AR / H82 / ATCC MYA-2454 / RMSCC 2432) GN=HCBG_06795 PE=3 SV=1	HCBG_06795	135	IPR008991 IPR018262 IPR014722 IPR001141	Ribosomal_L27e_CS Ribosomal_L27e Rib_L2_dom2 Translation_prot_SH3-like	PF01777	Ribosomal_L27e	GO:0005840 GO:0006412 GO:0003735	C:ribosome F:structural constituent of ribosome P:translation	PTHR10497	PTHR10497
603	1	2	C0NKT7	tr|C0NKT7|C0NKT7_AJECG Ubiquitin-conjugating enzyme OS=Ajellomyces capsulatus (strain G186AR / H82 / ATCC MYA-2454 / RMSCC 2432) GN=HCBG_03767 PE=4 SV=1	HCBG_03767	154	IPR016135 IPR000608	UBQ-conjugating_enzyme/RWD UBQ-conjugat_E2	PF00179	UQ_con	GO:0008152 GO:0016881	F:acid-amino acid ligase activity P:metabolic process
604	1	2	C0NRJ9	tr|C0NRJ9|C0NRJ9_AJECG Allergen Asp F3 OS=Ajellomyces capsulatus (strain G186AR / H82 / ATCC MYA-2454 / RMSCC 2432) GN=HCBG_05629 PE=4 SV=1	HCBG_05629	166	IPR012336 IPR013740	Thioredoxin-like_fold Redoxin	PF08534	Redoxin	GO:0055114 GO:0016491	F:oxidoreductase activity P:oxidation-reduction process
605	1	2	C0NJL9	tr|C0NJL9|C0NJL9_AJECG Vacuolar sorting-associated protein OS=Ajellomyces capsulatus (strain G186AR / H82 / ATCC MYA-2454 / RMSCC 2432) GN=HCBG_03349 PE=4 SV=1	HCBG_03349	343	IPR005377	VPS26			GO:0030904 GO:0007034	C:retromer complex P:vacuolar transport	PTHR12233:SF1	PTHR12233:SF1
606	1	2	C0NQD9	tr|C0NQD9|C0NQD9_AJECG Cytochrome c1 OS=Ajellomyces capsulatus (strain G186AR / H82 / ATCC MYA-2454 / RMSCC 2432) GN=HCBG_05727 PE=4 SV=1	HCBG_05727	724	IPR002326 IPR003959 IPR003593 IPR021157 IPR027417 IPR009056	AAA+_ATPase Cyt_c1 Cyt_c-like_dom ATPase_AAA_core P-loop_NTPase Cyt_c1_TM_anchor_C	PF00004 PF02167	AAA Cytochrom_C1	GO:0009055 GO:0020037 GO:0005524 GO:0008152 GO:0005506 GO:0017111	P:metabolic process F:nucleoside-triphosphatase activity F:iron ion binding F:electron carrier activity F:ATP binding F:heme binding	PTHR10266	PTHR10266
607	1	2	C0NI45	tr|C0NI45|C0NI45_AJECG 8-amino-7-oxononanoate synthase OS=Ajellomyces capsulatus (strain G186AR / H82 / ATCC MYA-2454 / RMSCC 2432) GN=HCBG_03017 PE=4 SV=1	HCBG_03017	412	IPR004839 IPR015424 IPR015421 IPR015422	PyrdxlP-dep_Trfase_major_sub1 PyrdxlP-dep_Trfase_major_sub2 Aminotransferase_I/II PyrdxlP-dep_Trfase	PF00155	Aminotran_1_2	GO:0009058 GO:0003824 GO:0030170	P:biosynthetic process F:catalytic activity F:pyridoxal phosphate binding
608	1	2	C0NFU2	tr|C0NFU2|C0NFU2_AJECG 26S proteasome regulatory subunit OS=Ajellomyces capsulatus (strain G186AR / H82 / ATCC MYA-2454 / RMSCC 2432) GN=HCBG_01758 PE=4 SV=1	HCBG_01758	905	IPR002015 IPR016643 IPR016024	ARM-type_fold Proteasome/cyclosome_rpt 26S_Psome_Rpn1	PF01851	PC_rep	GO:0000502 GO:0042176 GO:0030234 GO:0050790	C:proteasome complex F:enzyme regulator activity P:regulation of catalytic activity P:regulation of protein catabolic process	PTHR10943:SF1	PTHR10943:SF1
609	1	2	C0NI41	tr|C0NI41|C0NI41_AJECG VHS domain-containing protein OS=Ajellomyces capsulatus (strain G186AR / H82 / ATCC MYA-2454 / RMSCC 2432) GN=HCBG_03013 PE=4 SV=1	HCBG_03013	404	IPR002014 IPR004152 IPR008942	ENTH_VHS VHS GAT	PF03127 PF00790	VHS GAT	GO:0006886 GO:0005622	C:intracellular P:intracellular protein transport
610	1	2	C0NFM3	tr|C0NFM3|C0NFM3_AJECG XPG I-region protein OS=Ajellomyces capsulatus (strain G186AR / H82 / ATCC MYA-2454 / RMSCC 2432) GN=HCBG_01689 PE=4 SV=1	HCBG_01689	722	IPR006085 IPR006084 IPR022039 IPR006086 IPR022040	XPG-I_dom XPG_DNA_repair_N MKT1_N MKT1_C XPG/Rad2	PF00752 PF00867 PF12247 PF12246	XPG_N MKT1_N MKT1_C XPG_I	GO:0006281 GO:0090305 GO:0004518	P:nucleic acid phosphodiester bond hydrolysis F:nuclease activity P:DNA repair
611	1	2	C0NWT4	tr|C0NWT4|C0NWT4_AJECG Sphingolipid C9-methyltransferase OS=Ajellomyces capsulatus (strain G186AR / H82 / ATCC MYA-2454 / RMSCC 2432) GN=HCBG_07614 PE=4 SV=1	HCBG_07614	518	IPR003333	Mycolic_cyclopropane_synthase	PF02353	CMAS	GO:0008168 GO:0008610	F:methyltransferase activity P:lipid biosynthetic process
612	1	2	C0NIS9	tr|C0NIS9|C0NIS9_AJECG Putative uncharacterized protein OS=Ajellomyces capsulatus (strain G186AR / H82 / ATCC MYA-2454 / RMSCC 2432) GN=HCBG_02336 PE=4 SV=1	HCBG_02336	299	IPR018228 IPR001130	TatD_family DNase_TatD-rel_CS	PF01026	TatD_DNase	GO:0016888 GO:0000737	P:DNA catabolic process, endonucleolytic F:endodeoxyribonuclease activity, producing 5'-phosphomonoesters	PTHR10060	PTHR10060
613	1	2	C0NRN2	tr|C0NRN2|C0NRN2_AJECG Inorganic phosphate transporter PHO88 OS=Ajellomyces capsulatus (strain G186AR / H82 / ATCC MYA-2454 / RMSCC 2432) GN=HCBG_05812 PE=4 SV=1	HCBG_05812	190	IPR019263 IPR012098	Phosphate_transptr_Pho88_fun Phosphate_transporter_Pho88	PF10032	Pho88
614	1	2	C0NDQ5	tr|C0NDQ5|C0NDQ5_AJECG Putative uncharacterized protein OS=Ajellomyces capsulatus (strain G186AR / H82 / ATCC MYA-2454 / RMSCC 2432) GN=HCBG_01998 PE=4 SV=1	HCBG_01998	342	IPR000534 IPR016040	NAD(P)-bd_dom Semialdehyde_DH_NAD-bd	PF01118	Semialdhyde_dh	GO:0016620 GO:0051287	F:oxidoreductase activity, acting on the aldehyde or oxo group of donors, NAD or NADP as acceptor F:NAD binding
615	1	2	C0NSS1	tr|C0NSS1|C0NSS1_AJECG Eukaryotic translation initiation factor 5A-2 OS=Ajellomyces capsulatus (strain G186AR / H82 / ATCC MYA-2454 / RMSCC 2432) GN=HCBG_06201 PE=4 SV=1	HCBG_06201	161	IPR008991 IPR012340 IPR019769 IPR014722 IPR001884 IPR020189	NA-bd_OB-fold Trans_elong_IF5A_hypusine_site Transl_elong_IF5A Transl_elong_IF5A_C Rib_L2_dom2 Translation_prot_SH3-like	PF01287	eIF-5a	GO:0043022 GO:0003743 GO:0006452 GO:0003746 GO:0045905 GO:0008612 GO:0045901	F:translation initiation factor activity P:peptidyl-lysine modification to hypusine P:positive regulation of translational termination P:translational frameshifting F:translation elongation factor activity F:ribosome binding P:positive regulation of trans	PTHR11673	PTHR11673
616	1	2	C0NNY7	tr|C0NNY7|C0NNY7_AJECG GMF family protein OS=Ajellomyces capsulatus (strain G186AR / H82 / ATCC MYA-2454 / RMSCC 2432) GN=HCBG_04867 PE=4 SV=1	HCBG_04867	106	IPR011171 IPR002108	Actin-bd_cofilin/tropomyosin GMF-beta	PF00241	Cofilin_ADF	GO:0005622	C:intracellular	PTHR11249	PTHR11249
617	1	2	C0NTF8	tr|C0NTF8|C0NTF8_AJECG LCCL domain-containing protein OS=Ajellomyces capsulatus (strain G186AR / H82 / ATCC MYA-2454 / RMSCC 2432) GN=HCBG_06438 PE=4 SV=1	HCBG_06438	709	IPR004043	LCCL	PF03815	LCCL
618	1	2	C0NVC6	tr|C0NVC6|C0NVC6_AJECG 40S ribosomal protein S17 OS=Ajellomyces capsulatus (strain G186AR / H82 / ATCC MYA-2454 / RMSCC 2432) GN=HCBG_07106 PE=3 SV=1	HCBG_07106	142	IPR001210 IPR018273	Ribosomal_S17e_CS Ribosomal_S17e	PF00833	Ribosomal_S17e	GO:0005840 GO:0006412 GO:0003735	C:ribosome P:translation F:structural constituent of ribosome	PTHR10732	PTHR10732
619	1	2	C0NDN1	tr|C0NDN1|C0NDN1_AJECG Ubiquitin-conjugating enzyme OS=Ajellomyces capsulatus (strain G186AR / H82 / ATCC MYA-2454 / RMSCC 2432) GN=HCBG_01974 PE=3 SV=1	HCBG_01974	246	IPR016135 IPR015368 IPR000608 IPR009060 IPR023313	UBQ-conjugating_enzyme/RWD UBQ-conjugat_E2 UBA-like UBQ-conjugating_AS UBA_C_fun	PF00179 PF09288	UQ_con UBA_3	GO:0008152 GO:0016881	F:acid-amino acid ligase activity P:metabolic process
620	1	2	C0NNK4	tr|C0NNK4|C0NNK4_AJECG Isocitrate dehydrogenase OS=Ajellomyces capsulatus (strain G186AR / H82 / ATCC MYA-2454 / RMSCC 2432) GN=HCBG_04734 PE=3 SV=1	HCBG_04734	383	IPR001804 IPR004434 IPR024084 IPR019818	Isocitrate/isopropylmalate_DH IsoPropMal-DH-like_dom Isocitrate_DH_NAD IsoCit/isopropylmalate_DH_CS	PF00180	Iso_dh	GO:0006099 GO:0000287 GO:0004449 GO:0051287	F:isocitrate dehydrogenase (NAD+) activity P:tricarboxylic acid cycle F:NAD binding F:magnesium ion binding	PTHR11835	PTHR11835
621	1	2	C0NDU7	tr|C0NDU7|C0NDU7_AJECG Ferrochelatase OS=Ajellomyces capsulatus (strain G186AR / H82 / ATCC MYA-2454 / RMSCC 2432) GN=HCBG_02040 PE=3 SV=1	HCBG_02040	389	IPR019772 IPR001015	Ferrochelatase Ferrochelatase_AS	PF00762	Ferrochelatase	GO:0004325 GO:0006783	F:ferrochelatase activity P:heme biosynthetic process	PTHR11108	PTHR11108
622	1	2	C0NWY5	tr|C0NWY5|C0NWY5_AJECG 2'3'-cyclic-nucleotide 2'-phosphodiesterase OS=Ajellomyces capsulatus (strain G186AR / H82 / ATCC MYA-2454 / RMSCC 2432) GN=HCBG_07977 PE=3 SV=1	HCBG_07977	684	IPR004843 IPR008334 IPR006179	PEstase_dom 5'-Nucleotdase_C 5_nucleotidase/apyrase	PF02872 PF00149	Metallophos 5_nucleotid_C	GO:0016787 GO:0009166	P:nucleotide catabolic process F:hydrolase activity	PTHR11575	PTHR11575
623	1	2	C0NKR1	tr|C0NKR1|C0NKR1_AJECG Ran GTPase activating protein OS=Ajellomyces capsulatus (strain G186AR / H82 / ATCC MYA-2454 / RMSCC 2432) GN=HCBG_03741 PE=4 SV=1	HCBG_03741	487	IPR027038	RanGap			GO:0032853 GO:0005098	P:positive regulation of Ran GTPase activity F:Ran GTPase activator activity	PTHR24113	PTHR24113
624	1	2	C0NNH7	sp|C0NNH7|NNRE_AJECG NAD(P)H-hydrate epimerase OS=Ajellomyces capsulatus (strain G186AR / H82 / ATCC MYA-2454 / RMSCC 2432) GN=HCBG_04707 PE=3 SV=1	HCBG_04707	237	IPR004443 IPR026600	NnrE/AIBP YjeF_N_dom	PF03853	YjeF_N	GO:0046872 GO:0008152 GO:0016853 GO:0000166 GO:0005739	P:metabolic process F:isomerase activity F:nucleotide binding F:metal ion binding C:mitochondrion
625	1	2	C0NWT1	tr|C0NWT1|C0NWT1_AJECG Putative uncharacterized protein OS=Ajellomyces capsulatus (strain G186AR / H82 / ATCC MYA-2454 / RMSCC 2432) GN=HCBG_07611 PE=4 SV=1	HCBG_07611	349
626	1	2	C0NAS1	tr|C0NAS1|C0NAS1_AJECG Glucose-6-phosphate 1-dehydrogenase OS=Ajellomyces capsulatus (strain G186AR / H82 / ATCC MYA-2454 / RMSCC 2432) GN=HCBG_00217 PE=3 SV=1	HCBG_00217	510	IPR019796 IPR022675 IPR016040 IPR001282 IPR022674	NAD(P)-bd_dom G6P_DH G6P_DH_AS G6P_DH_NAD-bd G6P_DH_C	PF00479 PF02781	G6PD_C G6PD_N	GO:0050661 GO:0006098 GO:0004345	P:pentose-phosphate shunt F:NADP binding F:glucose-6-phosphate dehydrogenase activity	PTHR23429	PTHR23429
627	1	2	C0NBU6	tr|C0NBU6|C0NBU6_AJECG Esterase OS=Ajellomyces capsulatus (strain G186AR / H82 / ATCC MYA-2454 / RMSCC 2432) GN=HCBG_00592 PE=4 SV=1	HCBG_00592	286	IPR000801 IPR014186	S-formylglutathione_hydrol Esterase_put	PF00756	Esterase	GO:0046294 GO:0018738	F:S-formylglutathione hydrolase activity P:formaldehyde catabolic process	PTHR10061	PTHR10061
628	1	2	C0NB73	tr|C0NB73|C0NB73_AJECG Putative uncharacterized protein OS=Ajellomyces capsulatus (strain G186AR / H82 / ATCC MYA-2454 / RMSCC 2432) GN=HCBG_00369 PE=4 SV=1	HCBG_00369	138	IPR006913 IPR011057	Mss4-like GFA/CENP-V	PF04828	GFA	GO:0016846	F:carbon-sulfur lyase activity
629	1	2	C0NZ57	tr|C0NZ57|C0NZ57_AJECG 2OG-Fe(II) oxygenase OS=Ajellomyces capsulatus (strain G186AR / H82 / ATCC MYA-2454 / RMSCC 2432) GN=HCBG_08437 PE=3 SV=1	HCBG_08437	353	IPR005123 IPR027443 IPR026992	DIOX_N Oxoglu/Fe-dep_dioxygenase IPNS-like	PF14226 PF03171	DIOX_N 2OG-FeII_Oxy	GO:0016706	F:oxidoreductase activity, acting on paired donors, with incorporation or reduction of molecular oxygen, 2-oxoglutarate as one donor, and incorporation of one atom each of oxygen into both donors
630	1	2	C0NB75	tr|C0NB75|C0NB75_AJECG Cystathionine gamma-synthase OS=Ajellomyces capsulatus (strain G186AR / H82 / ATCC MYA-2454 / RMSCC 2432) GN=HCBG_00371 PE=3 SV=1	HCBG_00371	402	IPR015424 IPR000277 IPR015422 IPR015421	Cys/Met-Metab_PyrdxlP-dep_enz PyrdxlP-dep_Trfase_major_sub1 PyrdxlP-dep_Trfase_major_sub2 PyrdxlP-dep_Trfase	PF01053	Cys_Met_Meta_PP	GO:0008152 GO:0003824 GO:0030170	P:metabolic process F:catalytic activity F:pyridoxal phosphate binding	PTHR11808	PTHR11808
631	1	2	C0NEU7	tr|C0NEU7|C0NEU7_AJECG Predicted protein OS=Ajellomyces capsulatus (strain G186AR / H82 / ATCC MYA-2454 / RMSCC 2432) GN=HCBG_01413 PE=4 SV=1	HCBG_01413	174	IPR001163 IPR006649 IPR010920	Ribonucl_LSM Ribonucl_LSM_euk/arc LSM_dom	PF01423	LSM
632	1	2	C0NY52	tr|C0NY52|C0NY52_AJECG DUF1682 domain-containing protein OS=Ajellomyces capsulatus (strain G186AR / H82 / ATCC MYA-2454 / RMSCC 2432) GN=HCBG_07846 PE=4 SV=1	HCBG_07846	455	IPR012879	DUF1682	PF07946	DUF1682			PTHR12883	PTHR12883
633	1	2	C0P195	tr|C0P195|C0P195_AJECG Aspartic protease OS=Ajellomyces capsulatus (strain G186AR / H82 / ATCC MYA-2454 / RMSCC 2432) GN=HCBG_09175 PE=3 SV=1	HCBG_09175	488	IPR021109 IPR001461 IPR001969	Aspartic_peptidase_AS Aspartic_peptidase Peptidase_aspartic_dom	PF00026	Asp	GO:0006508 GO:0004190	F:aspartic-type endopeptidase activity P:proteolysis	PTHR13683	PTHR13683
634	1	2	C0NNR3	tr|C0NNR3|C0NNR3_AJECG U5 small nuclear ribonucleoprotein component OS=Ajellomyces capsulatus (strain G186AR / H82 / ATCC MYA-2454 / RMSCC 2432) GN=HCBG_04793 PE=4 SV=1	HCBG_04793	990	IPR027417 IPR000795 IPR005517 IPR005225 IPR004161 IPR000640 IPR020568 IPR009022 IPR014721 IPR009000	Transl_elong_EFTu/EF1A_2 P-loop_NTPase EF_GTP-bd_dom Transl_B-barrel Ribosomal_S5_D2-typ_fold EFG_III-V Small_GTP-bd_dom Ribosomal_S5_D2-typ_fold_subgr Transl_elong_EFG/EF2_IV EFG_V	PF14492 PF03764 PF00009 PF03144 PF00679	EFG_C EFG_II GTP_EFTU_D2 GTP_EFTU EFG_IV	GO:0006184 GO:0030529 GO:0005525 GO:0019013 GO:0003924	C:viral nucleocapsid F:GTPase activity F:GTP binding P:GTP catabolic process C:ribonucleoprotein complex
635	1	2	C0NRP4	tr|C0NRP4|C0NRP4_AJECG Peptidyl-prolyl cis-trans isomerase OS=Ajellomyces capsulatus (strain G186AR / H82 / ATCC MYA-2454 / RMSCC 2432) GN=HCBG_05824 PE=3 SV=1	HCBG_05824	209	IPR024936 IPR002130 IPR020892	Cyclophilin-type_PPIase_CS Cyclophilin-type_PPIase_dom Cyclophilin-type_PPIase	PF00160	Pro_isomerase	GO:0006457 GO:0003755 GO:0000413	P:protein folding P:protein peptidyl-prolyl isomerization F:peptidyl-prolyl cis-trans isomerase activity
636	1	2	C0NY90	tr|C0NY90|C0NY90_AJECG Glutathione S-transferase OS=Ajellomyces capsulatus (strain G186AR / H82 / ATCC MYA-2454 / RMSCC 2432) GN=HCBG_07884 PE=3 SV=1	HCBG_07884	256	IPR005442 IPR004046 IPR010987 IPR012336 IPR004045	GST_C Glutathione-S-Trfase_C-like Thioredoxin-like_fold GST_omega Glutathione_S-Trfase_N	PF00043 PF13417	GST_C GST_N_3	GO:0004364 GO:0005737	C:cytoplasm F:glutathione transferase activity
637	1	2	C0NMM6	tr|C0NMM6|C0NMM6_AJECG Short-chain dehydrogenase/reductase OS=Ajellomyces capsulatus (strain G186AR / H82 / ATCC MYA-2454 / RMSCC 2432) GN=HCBG_04003 PE=4 SV=1	HCBG_04003	262	IPR020904 IPR016040 IPR002347 IPR002198	NAD(P)-bd_dom Glc/ribitol_DH Sc_DH/Rdtase_CS DH_sc/Rdtase_SDR			GO:0055114 GO:0016491	F:oxidoreductase activity P:oxidation-reduction process
638	1	2	C0NIY9	tr|C0NIY9|C0NIY9_AJECG Putative uncharacterized protein OS=Ajellomyces capsulatus (strain G186AR / H82 / ATCC MYA-2454 / RMSCC 2432) GN=HCBG_03119 PE=4 SV=1	HCBG_03119	758	IPR011990 IPR006597	TPR-like_helical Sel1-like	PF08238	Sel1
639	1	2	C0NNN6	tr|C0NNN6|C0NNN6_AJECG Threonine synthase OS=Ajellomyces capsulatus (strain G186AR / H82 / ATCC MYA-2454 / RMSCC 2432) GN=HCBG_04766 PE=4 SV=1	HCBG_04766	536	IPR004450 IPR001926 IPR000634	Ser/Thr_deHydtase_PyrdxlP-BS Trp_syn_b_sub_like_PLP_eny_SF Thr_synthase_like	PF00291	PALP	GO:0006520 GO:0030170	F:pyridoxal phosphate binding P:cellular amino acid metabolic process
640	1	2	C0NU20	tr|C0NU20|C0NU20_AJECG Galactokinase OS=Ajellomyces capsulatus (strain G186AR / H82 / ATCC MYA-2454 / RMSCC 2432) GN=HCBG_06851 PE=3 SV=1	HCBG_06851	527	IPR006204 IPR000705 IPR006206 IPR019539 IPR019741 IPR020568 IPR014721 IPR013750	Galactokinase_CS Mevalonate/galactokinase Ribosomal_S5_D2-typ_fold GHMP_kinase_C_dom Galactokinase Ribosomal_S5_D2-typ_fold_subgr GalKase_gal-bd GHMP_kinase_N_dom	PF08544 PF10509 PF00288	GHMP_kinases_C GHMP_kinases_N GalKase_gal_bdg	GO:0005524 GO:0006012 GO:0005737 GO:0004335	P:galactose metabolic process F:galactokinase activity C:cytoplasm F:ATP binding
641	1	2	C0NBA3	tr|C0NBA3|C0NBA3_AJECG Oxysterol-binding protein OS=Ajellomyces capsulatus (strain G186AR / H82 / ATCC MYA-2454 / RMSCC 2432) GN=HCBG_00399 PE=3 SV=1	HCBG_00399	531	IPR018494 IPR000648	Oxysterol-bd_CS Oxysterol-bd	PF01237	Oxysterol_BP			PTHR10972	PTHR10972
642	1	2	C0NQ92	tr|C0NQ92|C0NQ92_AJECG Sulfhydryl oxidase OS=Ajellomyces capsulatus (strain G186AR / H82 / ATCC MYA-2454 / RMSCC 2432) GN=HCBG_05680 PE=3 SV=1	HCBG_05680	235	IPR017905	ERV/ALR_sulphydryl_oxidase	PF04777	Evr1_Alr	GO:0016972	F:thiol oxidase activity
643	1	2	C0NZT7	tr|C0NZT7|C0NZT7_AJECG Vacuolar sorting-associated protein OS=Ajellomyces capsulatus (strain G186AR / H82 / ATCC MYA-2454 / RMSCC 2432) GN=HCBG_08667 PE=4 SV=1	HCBG_08667	593	IPR001619 IPR027482	Sec-1-like_dom2 Sec1-like	PF00995	Sec1	GO:0006904	P:vesicle docking involved in exocytosis	PTHR11679	PTHR11679
644	1	2	C0NU66	tr|C0NU66|C0NU66_AJECG AP-1 complex subunit gamma-1 OS=Ajellomyces capsulatus (strain G186AR / H82 / ATCC MYA-2454 / RMSCC 2432) GN=HCBG_06897 PE=4 SV=1	HCBG_06897	844	IPR017107 IPR008152 IPR011989 IPR008153 IPR016024 IPR013041 IPR002553	ARM-type_fold AP1_complex_gsu Coatomer/clathrin_app_Ig-like Clathrin_a/b/g-adaptin_app_Ig Clathrin/coatomer_adapt-like_N ARM-like Clathrin_g-adaptin_app	PF02883 PF01602	Adaptin_N Alpha_adaptinC2	GO:0006886 GO:0008565 GO:0005794 GO:0030131 GO:0016192	F:protein transporter activity C:clathrin adaptor complex P:intracellular protein transport C:Golgi apparatus P:vesicle-mediated transport	PTHR22780:SF5	PTHR22780:SF5
645	1	2	C0NFK8	tr|C0NFK8|C0NFK8_AJECG Ribonucleotide reductase M2 B OS=Ajellomyces capsulatus (strain G186AR / H82 / ATCC MYA-2454 / RMSCC 2432) GN=HCBG_01674 PE=4 SV=1	HCBG_01674	413	IPR012348 IPR000358 IPR009078	RNR-rel Ferritin-like_SF RNR_small	PF00268	Ribonuc_red_sm	GO:0009186 GO:0016491	F:oxidoreductase activity P:deoxyribonucleoside diphosphate metabolic process	PTHR23409	PTHR23409
646	1	2	C0NZR2	tr|C0NZR2|C0NZR2_AJECG Formate dehydrogenase-III OS=Ajellomyces capsulatus (strain G186AR / H82 / ATCC MYA-2454 / RMSCC 2432) GN=HCBG_08642 PE=3 SV=1	HCBG_08642	411	IPR006139 IPR006140 IPR016040	NAD(P)-bd_dom D-isomer_2_OHA_DH_NAD-bd D-isomer_2_OHA_DH_cat_dom	PF02826 PF00389	2-Hacid_dh 2-Hacid_dh_C	GO:0016616 GO:0051287	F:NAD binding F:oxidoreductase activity, acting on the CH-OH group of donors, NAD or NADP as acceptor
647	1	2	C0NKC4	tr|C0NKC4|C0NKC4_AJECG Putative uncharacterized protein OS=Ajellomyces capsulatus (strain G186AR / H82 / ATCC MYA-2454 / RMSCC 2432) GN=HCBG_03604 PE=4 SV=1	HCBG_03604	401	IPR006773	26S_Psome_Ubiquitin-recp_Rpn13	PF04683	Proteasom_Rpn13	GO:0005634 GO:0005737	C:nucleus C:cytoplasm	PTHR12225	PTHR12225
648	1	2	C0NJY9	tr|C0NJY9|C0NJY9_AJECG Steroid alpha reductase OS=Ajellomyces capsulatus (strain G186AR / H82 / ATCC MYA-2454 / RMSCC 2432) GN=HCBG_03469 PE=4 SV=1	HCBG_03469 HCBG_03519	314	IPR001104	3-oxo-5_a-steroid_4-DH_C	PF02544	Steroid_dh	GO:0016627 GO:0016021 GO:0055114 GO:0005737 GO:0006629	C:cytoplasm C:integral component of membrane P:oxidation-reduction process F:oxidoreductase activity, acting on the CH-CH group of donors P:lipid metabolic process
649	1	2	C0NW32	tr|C0NW32|C0NW32_AJECG Actin-related protein 2/3 complex subunit 5 OS=Ajellomyces capsulatus (strain G186AR / H82 / ATCC MYA-2454 / RMSCC 2432) GN=HCBG_07362 PE=3 SV=1	HCBG_07362	193	IPR006789	ARP2/3_p16_Arc	PF04699	P16-Arc	GO:0030833 GO:0005856	C:cytoskeleton P:regulation of actin filament polymerization	PTHR12644	PTHR12644
650	1	2	C0NFV9	sp|C0NFV9|NNRD_AJECG ATP-dependent (S)-NAD(P)H-hydrate dehydratase OS=Ajellomyces capsulatus (strain G186AR / H82 / ATCC MYA-2454 / RMSCC 2432) GN=HCBG_01775 PE=3 SV=1	HCBG_01775	368	IPR017953 IPR000631 IPR026599	NnrD/CARKD YjeF_C_carb_kinase-rel Carbohydrate_kinase_pred_CS	PF01256	Carb_kinase	GO:0005524 GO:0008152 GO:0005737 GO:0047453	P:metabolic process C:cytoplasm F:ATP binding F:ATP-dependent NAD(P)H-hydrate dehydratase activity
651	1	2	C0NX64	tr|C0NX64|C0NX64_AJECG Serine/threonine-protein kinase OS=Ajellomyces capsulatus (strain G186AR / H82 / ATCC MYA-2454 / RMSCC 2432) GN=HCBG_08056 PE=4 SV=1	HCBG_08056	964	IPR018247 IPR011992 IPR002048 IPR006685 IPR010920	MscS_channel EF_hand_dom EF_Hand_1_Ca_BS EF-hand-dom_pair LSM_dom	PF00924	MS_channel	GO:0016020 GO:0055085 GO:0005509 GO:0016301	F:calcium ion binding F:kinase activity C:membrane P:transmembrane transport
652	1	2	C0NE30	tr|C0NE30|C0NE30_AJECG Serine/threonine-protein kinase CLA4 OS=Ajellomyces capsulatus (strain G186AR / H82 / ATCC MYA-2454 / RMSCC 2432) GN=HCBG_02123 PE=4 SV=1	HCBG_02123	908	IPR000719 IPR011993 IPR000095 IPR002290 IPR001849 IPR008271 IPR011009	CRIB_dom Pleckstrin_homology Prot_kinase_dom Ser/Thr_kinase_AS Kinase-like_dom PH_like_dom Ser/Thr_dual-sp_kinase_dom	PF00786 PF00069	PBD Pkinase	GO:0004674 GO:0005524	F:protein serine/threonine kinase activity F:ATP binding
653	1	2	C0NP71	tr|C0NP71|C0NP71_AJECG Sec1 family superfamily OS=Ajellomyces capsulatus (strain G186AR / H82 / ATCC MYA-2454 / RMSCC 2432) GN=HCBG_04951 PE=4 SV=1	HCBG_04951	670	IPR001619 IPR027482	Sec-1-like_dom2 Sec1-like	PF00995	Sec1	GO:0006904	P:vesicle docking involved in exocytosis	PTHR11679	PTHR11679
654	1	2	C0NJ62	tr|C0NJ62|C0NJ62_AJECG Ankyrin repeat protein OS=Ajellomyces capsulatus (strain G186AR / H82 / ATCC MYA-2454 / RMSCC 2432) GN=HCBG_03192 PE=4 SV=1	HCBG_03192	237	IPR020683 IPR002110	Ankyrin_rpt Ankyrin_rpt-contain_dom	PF12796	Ank_2
655	1	2	C0P137	tr|C0P137|C0P137_AJECG Isocitrate dehydrogenase OS=Ajellomyces capsulatus (strain G186AR / H82 / ATCC MYA-2454 / RMSCC 2432) GN=HCBG_09117 PE=3 SV=1	HCBG_09117	388	IPR001804 IPR004434 IPR024084 IPR019818	IsoPropMal-DH-like_dom Isocitrate/isopropylmalate_DH Isocitrate_DH_NAD IsoCit/isopropylmalate_DH_CS	PF00180	Iso_dh	GO:0000287 GO:0006099 GO:0004449 GO:0051287	F:isocitrate dehydrogenase (NAD+) activity P:tricarboxylic acid cycle F:NAD binding F:magnesium ion binding	PTHR11835	PTHR11835
656	1	2	C0NLZ9	tr|C0NLZ9|C0NLZ9_AJECG Putative uncharacterized protein OS=Ajellomyces capsulatus (strain G186AR / H82 / ATCC MYA-2454 / RMSCC 2432) GN=HCBG_04529 PE=4 SV=1	HCBG_04529	667
657	1	2	C0NG05	tr|C0NG05|C0NG05_AJECG Putative uncharacterized protein OS=Ajellomyces capsulatus (strain G186AR / H82 / ATCC MYA-2454 / RMSCC 2432) GN=HCBG_01821 PE=4 SV=1	HCBG_01821	445	IPR000028	Chloroperoxidase	PF01328	Peroxidase_2	GO:0004601 GO:0055114	F:peroxidase activity P:oxidation-reduction process
658	1	2	C0NYL7	tr|C0NYL7|C0NYL7_AJECG Integral membrane protein OS=Ajellomyces capsulatus (strain G186AR / H82 / ATCC MYA-2454 / RMSCC 2432) GN=HCBG_08247 PE=4 SV=1	HCBG_08247	334	IPR009571	SUR7/PalI	PF06687	SUR7
659	1	2	C0NZ02	tr|C0NZ02|C0NZ02_AJECG Pyruvate dehydrogenase OS=Ajellomyces capsulatus (strain G186AR / H82 / ATCC MYA-2454 / RMSCC 2432) GN=HCBG_08382 PE=4 SV=1	HCBG_08382	377	IPR005476 IPR009014 IPR027110 IPR005475	Transketolase_C PDHB Transketo_C/Pyr-ferredox_oxred Transketolase-like_Pyr-bd	PF02780 PF02779	Transketolase_C Transket_pyr	GO:0004739 GO:0006086 GO:0055114	F:pyruvate dehydrogenase (acetyl-transferring) activity P:acetyl-CoA biosynthetic process from pyruvate P:oxidation-reduction process	PTHR11624:SF11	PTHR11624:SF11
660	1	2	C0NTL5	tr|C0NTL5|C0NTL5_AJECG Dipeptidase OS=Ajellomyces capsulatus (strain G186AR / H82 / ATCC MYA-2454 / RMSCC 2432) GN=HCBG_06495 PE=3 SV=1	HCBG_06495	326	IPR028536 IPR008257	Dpep1-like Renal_dipep_fam	PF01244	Peptidase_M19	GO:0046872 GO:0008237 GO:0006508 GO:0016805	P:proteolysis F:dipeptidase activity F:metal ion binding F:metallopeptidase activity	PTHR10443:SF12 PTHR10443	PTHR10443:SF12 PTHR10443
661	1	2	C0NRV1	tr|C0NRV1|C0NRV1_AJECG Putative uncharacterized protein OS=Ajellomyces capsulatus (strain G186AR / H82 / ATCC MYA-2454 / RMSCC 2432) GN=HCBG_05881 PE=4 SV=1	HCBG_05881	231	IPR006383 IPR006384 IPR023214	HAD-like_dom HAD-SF_hydro_IB_PSP-like PyrdxlP_Pase-rel			GO:0016311 GO:0016791	F:phosphatase activity P:dephosphorylation
662	1	2	C0NSV6	tr|C0NSV6|C0NSV6_AJECG Delta-1-pyrroline-5-carboxylate dehydrogenase PrnC OS=Ajellomyces capsulatus (strain G186AR / H82 / ATCC MYA-2454 / RMSCC 2432) GN=HCBG_06236 PE=3 SV=1	HCBG_06236	585	IPR016161 IPR015590 IPR005931 IPR016162 IPR016160 IPR016163	Ald_DH/histidinol_DH Ald_DH_N Aldehyde_DH_dom Ald_DH_CS Ald_DH_C 1-pyrroline-5-COlate_DH	PF00171	Aldedh	GO:0016620 GO:0006561 GO:0003842	F:oxidoreductase activity, acting on the aldehyde or oxo group of donors, NAD or NADP as acceptor F:1-pyrroline-5-carboxylate dehydrogenase activity P:proline biosynthetic process
663	1	2	C0NCY4	tr|C0NCY4|C0NCY4_AJECG Translocation protein sec62 OS=Ajellomyces capsulatus (strain G186AR / H82 / ATCC MYA-2454 / RMSCC 2432) GN=HCBG_00980 PE=4 SV=1	HCBG_00980	376	IPR011553 IPR004728	Sec62_asco Sec62	PF03839	Sec62	GO:0030176 GO:0008565	F:protein transporter activity C:integral component of endoplasmic reticulum membrane	PTHR12443	PTHR12443
664	1	2	C0NUM3	tr|C0NUM3|C0NUM3_AJECG Succinate-semialdehyde dehydrogenase OS=Ajellomyces capsulatus (strain G186AR / H82 / ATCC MYA-2454 / RMSCC 2432) GN=HCBG_07054 PE=3 SV=1	HCBG_07054	497	IPR016161 IPR015590 IPR016162 IPR016160 IPR010102 IPR016163	Ald_DH/histidinol_DH Ald_DH_N Aldehyde_DH_dom Ald_DH_CS Ald_DH_C Succ_semiAld_DH	PF00171	Aldedh	GO:0009013 GO:0009450	F:succinate-semialdehyde dehydrogenase [NAD(P)+] activity P:gamma-aminobutyric acid catabolic process
665	1	2	C0NCS0	tr|C0NCS0|C0NCS0_AJECG Alternative oxidase OS=Ajellomyces capsulatus (strain G186AR / H82 / ATCC MYA-2454 / RMSCC 2432) GN=HCBG_00916 PE=3 SV=1	HCBG_00916	357	IPR002680	AOX	PF01786	AOX	GO:0046872 GO:0016021 GO:0070469 GO:0009916	F:alternative oxidase activity C:integral component of membrane C:respiratory chain F:metal ion binding
666	1	2	C0NH23	tr|C0NH23|C0NH23_AJECG WD domain-containing protein OS=Ajellomyces capsulatus (strain G186AR / H82 / ATCC MYA-2454 / RMSCC 2432) GN=HCBG_02645 PE=4 SV=1	HCBG_02645	539	IPR017986 IPR015943 IPR001680	WD40_repeat WD40_repeat_dom WD40/YVTN_repeat-like_dom	PF00400	WD40
667	1	2	C0NQV8	tr|C0NQV8|C0NQV8_AJECG Ribosomal protein S23 OS=Ajellomyces capsulatus (strain G186AR / H82 / ATCC MYA-2454 / RMSCC 2432) GN=HCBG_05388 PE=3 SV=1	HCBG_05388	145	IPR005680 IPR006032 IPR012340	Ribosomal_S12/S23 NA-bd_OB-fold Ribosomal_S23_euk/arc	PF00164	Ribosom_S12_S23	GO:0006412 GO:0003735 GO:0015935	C:small ribosomal subunit F:structural constituent of ribosome P:translation	PTHR11652	PTHR11652
668	1	2	C0NYD7	tr|C0NYD7|C0NYD7_AJECG Autophagy-related protein OS=Ajellomyces capsulatus (strain G186AR / H82 / ATCC MYA-2454 / RMSCC 2432) GN=HCBG_07931 PE=3 SV=1	HCBG_07931	118	IPR004241	Atg8_like	PF02991	Atg8	GO:0006914	P:autophagy	PTHR10969	PTHR10969
669	1	2	C0NGU3	tr|C0NGU3|C0NGU3_AJECG UDP-glucose:glycoprotein glucosyltransferase OS=Ajellomyces capsulatus (strain G186AR / H82 / ATCC MYA-2454 / RMSCC 2432) GN=HCBG_02565 PE=4 SV=1	HCBG_02565	1507	IPR009448	UDP-g_GGtrans	PF06427	UDP-g_GGTase	GO:0097359 GO:0006486 GO:0003980	P:protein glycosylation P:UDP-glucosylation F:UDP-glucose:glycoprotein glucosyltransferase activity	PTHR11226	PTHR11226
670	1	2	C0NAS3	tr|C0NAS3|C0NAS3_AJECG EF hand domain-containing protein OS=Ajellomyces capsulatus (strain G186AR / H82 / ATCC MYA-2454 / RMSCC 2432) GN=HCBG_00219 PE=4 SV=1	HCBG_00219	332	IPR018247 IPR011992 IPR002048	EF_hand_dom EF_Hand_1_Ca_BS EF-hand-dom_pair	PF13499	EF-hand_7	GO:0005509	F:calcium ion binding
671	1	2	C0NAB7	tr|C0NAB7|C0NAB7_AJECG 60S ribosomal protein L36 OS=Ajellomyces capsulatus (strain G186AR / H82 / ATCC MYA-2454 / RMSCC 2432) GN=HCBG_00063 PE=3 SV=1	HCBG_00063	103	IPR000509	Ribosomal_L36e	PF01158	Ribosomal_L36e	GO:0005840 GO:0006412 GO:0003735	C:ribosome F:structural constituent of ribosome P:translation	PTHR10114	PTHR10114
672	1	2	C0NJ90	tr|C0NJ90|C0NJ90_AJECG 60S ribosomal protein L35 OS=Ajellomyces capsulatus (strain G186AR / H82 / ATCC MYA-2454 / RMSCC 2432) GN=HCBG_03220 PE=3 SV=1	HCBG_03220	125	IPR001854	Ribosomal_L29	PF00831	Ribosomal_L29	GO:0005840 GO:0006412 GO:0003735	C:ribosome F:structural constituent of ribosome P:translation
673	1	2	C0NLJ3	tr|C0NLJ3|C0NLJ3_AJECG NADP-dependent glycerol dehydrogenase OS=Ajellomyces capsulatus (strain G186AR / H82 / ATCC MYA-2454 / RMSCC 2432) GN=HCBG_04373 PE=4 SV=1	HCBG_04373	330	IPR001395 IPR020471 IPR018170 IPR023210	Aldo/keto_reductase_subgr NADP_OxRdtase_dom Aldo/ket_red Aldo/ket_reductase_CS	PF00248	Aldo_ket_red	GO:0016491	F:oxidoreductase activity	PTHR11732	PTHR11732
674	1	2	C0NST1	tr|C0NST1|C0NST1_AJECG Putative uncharacterized protein OS=Ajellomyces capsulatus (strain G186AR / H82 / ATCC MYA-2454 / RMSCC 2432) GN=HCBG_06211 PE=4 SV=1	HCBG_06211	127
675	1	2	C0NUN4	tr|C0NUN4|C0NUN4_AJECG Methyltransferase OS=Ajellomyces capsulatus (strain G186AR / H82 / ATCC MYA-2454 / RMSCC 2432) GN=HCBG_06648 PE=4 SV=1	HCBG_06648	304	IPR025714	Methyltranfer_dom	PF13847	Methyltransf_31	GO:0008168	F:methyltransferase activity
676	1	2	C0NEF5	tr|C0NEF5|C0NEF5_AJECG Putative uncharacterized protein OS=Ajellomyces capsulatus (strain G186AR / H82 / ATCC MYA-2454 / RMSCC 2432) GN=HCBG_01271 PE=4 SV=1	HCBG_01271	521	IPR000560	His_Pase_superF_clade-2	PF00328	His_Phos_2	GO:0003993 GO:0016311	P:dephosphorylation F:acid phosphatase activity
677	1	2	C0NRF2	tr|C0NRF2|C0NRF2_AJECG Endocytosis and membrane growth and polarity OS=Ajellomyces capsulatus (strain G186AR / H82 / ATCC MYA-2454 / RMSCC 2432) GN=HCBG_05582 PE=3 SV=1
678	1	2	C0NA72	tr|C0NA72|C0NA72_AJECG Peptide-N4-(N-acetyl-beta-glucosaminyl)asparagine amidase A OS=Ajellomyces capsulatus (strain G186AR / H82 / ATCC MYA-2454 / RMSCC 2432) GN=HCBG_00018 PE=4 SV=1	HCBG_00018	670	IPR021102	PNGase_A	PF12222	PNGaseA
679	1	2	C0NVN1	tr|C0NVN1|C0NVN1_AJECG Thymidylate synthase OS=Ajellomyces capsulatus (strain G186AR / H82 / ATCC MYA-2454 / RMSCC 2432) GN=HCBG_07211 PE=3 SV=1	HCBG_07211	369	IPR020940 IPR023451 IPR000398	Thymidylate_synthase Thymidate_synth/dCMP_Mease Thymidylate_synthase_AS	PF00303	Thymidylat_synt	GO:0006231 GO:0006235 GO:0004799	F:thymidylate synthase activity P:dTMP biosynthetic process P:dTTP biosynthetic process
680	1	2	C0NRT6	tr|C0NRT6|C0NRT6_AJECG Putative uncharacterized protein OS=Ajellomyces capsulatus (strain G186AR / H82 / ATCC MYA-2454 / RMSCC 2432) GN=HCBG_05866 PE=4 SV=1	HCBG_05866	367	IPR021625 IPR013886	PI31_Prot_Reg FP_dom	PF11566 PF08577	PI31_Prot_N PI31_Prot_C
681	1	2	C0NKI6	tr|C0NKI6|C0NKI6_AJECG Putative uncharacterized protein OS=Ajellomyces capsulatus (strain G186AR / H82 / ATCC MYA-2454 / RMSCC 2432) GN=HCBG_03666 PE=4 SV=1	HCBG_03666	98	IPR001163 IPR006649 IPR010920	Ribonucl_LSM Ribonucl_LSM_euk/arc LSM_dom	PF01423	LSM
682	1	2	C0NM24	tr|C0NM24|C0NM24_AJECG Acetyl-CoA carboxylase OS=Ajellomyces capsulatus (strain G186AR / H82 / ATCC MYA-2454 / RMSCC 2432) GN=HCBG_04554 PE=4 SV=1	HCBG_04554	2292	IPR011762 IPR000022 IPR000089 IPR005481 IPR016185 IPR011761 IPR005482 IPR011053 IPR005479 IPR013815 IPR013537 IPR001882 IPR011764 IPR013816 IPR011763 IPR011054	Biotin_BS COA_CT_N PreATP-grasp_dom Biotin_lipoyl Biotin_COase_C COA_CT_C CbamoylP_synth_lsu-like_ATP-bd ATP_grasp_subdomain_1 ATP-grasp ATP_grasp_subdomain_2 Rudment_hybrid_motif Carboxyl_trans AcCoA_COase_cen Single_hybrid_motif CarbamoylP_synth_lsu_N B	PF02785 PF08326 PF01039 PF00364 PF02786 PF00289	Biotin_carb_C CPSase_L_D2 Carboxyl_trans Biotin_lipoyl ACC_central CPSase_L_chain	GO:0003989 GO:0046872 GO:0004075 GO:0005524 GO:0006633	P:fatty acid biosynthetic process F:acetyl-CoA carboxylase activity F:ATP binding F:biotin carboxylase activity F:metal ion binding
683	1	2	C0NBI6	tr|C0NBI6|C0NBI6_AJECG Putative uncharacterized protein OS=Ajellomyces capsulatus (strain G186AR / H82 / ATCC MYA-2454 / RMSCC 2432) GN=HCBG_00482 PE=4 SV=1	HCBG_00482	632	IPR013320 IPR008985 IPR000757	Glyco_hydro_16 ConA-like_subgrp ConA-like_lec_gl_sf	PF00722	Glyco_hydro_16	GO:0004553 GO:0005975	F:hydrolase activity, hydrolyzing O-glycosyl compounds P:carbohydrate metabolic process
684	1	2	C0NZZ8	tr|C0NZZ8|C0NZZ8_AJECG Folic acid synthesis protein OS=Ajellomyces capsulatus (strain G186AR / H82 / ATCC MYA-2454 / RMSCC 2432) GN=HCBG_08728 PE=4 SV=1	HCBG_08728	681	IPR000550 IPR011005 IPR006390 IPR000489	DHP_synth Hppk Pterin-binding Dihydropteroate_synth-like	PF01288 PF00809	Pterin_bind HPPK	GO:0004156 GO:0003848 GO:0009396	F:2-amino-4-hydroxy-6-hydroxymethyldihydropteridine diphosphokinase activity F:dihydropteroate synthase activity P:folic acid-containing compound biosynthetic process
685	1	2	C0NIK7	tr|C0NIK7|C0NIK7_AJECG Nonspecific lipid-transfer protein OS=Ajellomyces capsulatus (strain G186AR / H82 / ATCC MYA-2454 / RMSCC 2432) GN=HCBG_02264 PE=3 SV=1	HCBG_02264	458	IPR016039 IPR002155 IPR020615 IPR020617 IPR020613 IPR013751 IPR016038	Thiolase_CS ACP_syn_III Thiolase_acyl_enz_int_AS Thiolase-like Thiolase Thiolase_C Thiolase-like_subgr	PF02803 PF08545	ACP_syn_III Thiolase_C	GO:0004315 GO:0006633	P:fatty acid biosynthetic process F:3-oxoacyl-[acyl-carrier-protein] synthase activity	PTHR18919	PTHR18919
686	1	2	C0NSB0	tr|C0NSB0|C0NSB0_AJECG Transfer RNA-Trp synthetase OS=Ajellomyces capsulatus (strain G186AR / H82 / ATCC MYA-2454 / RMSCC 2432) GN=HCBG_06040 PE=3 SV=1	HCBG_06040	459	IPR014729 IPR001412 IPR002306 IPR002305	Rossmann-like_a/b/a_fold aa-tRNA-synth_Ic aa-tRNA-synth_I_CS Trp-tRNA-ligase	PF00579	tRNA-synt_1b	GO:0004830 GO:0005524 GO:0006436 GO:0005737	P:tryptophanyl-tRNA aminoacylation C:cytoplasm F:ATP binding F:tryptophan-tRNA ligase activity	PTHR10055	PTHR10055
687	1	2	C0P038	tr|C0P038|C0P038_AJECG Glucosamine 6-phosphate deaminase OS=Ajellomyces capsulatus (strain G186AR / H82 / ATCC MYA-2454 / RMSCC 2432) GN=HCBG_08768 PE=3 SV=1	HCBG_08768	442	IPR006148 IPR004547 IPR018321	Glucosamine6P_isomerase_CS Glc/Gal-6P_isomerase Glucosamine6P_isomerase	PF01182	Glucosamine_iso	GO:0004342 GO:0006044 GO:0005975	P:carbohydrate metabolic process F:glucosamine-6-phosphate deaminase activity P:N-acetylglucosamine metabolic process	PTHR11280	PTHR11280
688	1	2	C0NLF5	tr|C0NLF5|C0NLF5_AJECG Chaperone dnaJ OS=Ajellomyces capsulatus (strain G186AR / H82 / ATCC MYA-2454 / RMSCC 2432) GN=HCBG_04335 PE=3 SV=1	HCBG_04335	551	IPR008971 IPR002939 IPR001623 IPR012724 IPR018253 IPR001305	DnaJ_domain_CS DnaJ_domain HSP40/DnaJ_pept-bd DnaJ_C DnaJ HSP_DnaJ_Cys-rich_dom	PF01556 PF00684 PF00226	DnaJ_CXXCXGXG DnaJ CTDII	GO:0006457 GO:0046872 GO:0005524 GO:0009408	P:protein folding P:response to heat F:ATP binding F:metal ion binding
689	1	2	C0NY22	tr|C0NY22|C0NY22_AJECG Ankyrin repeat protein OS=Ajellomyces capsulatus (strain G186AR / H82 / ATCC MYA-2454 / RMSCC 2432) GN=HCBG_07816 PE=4 SV=1	HCBG_07816	364
690	1	2	C0NSI9	tr|C0NSI9|C0NSI9_AJECG Carboxypeptidase OS=Ajellomyces capsulatus (strain G186AR / H82 / ATCC MYA-2454 / RMSCC 2432) GN=HCBG_06119 PE=4 SV=1	HCBG_06119	653	IPR001563 IPR018202	Peptidase_S10 Peptidase_S10_AS	PF00450	Peptidase_S10	GO:0004185 GO:0006508	P:proteolysis F:serine-type carboxypeptidase activity	PTHR11802	PTHR11802
691	1	2	C0NQQ9	tr|C0NQQ9|C0NQQ9_AJECG Poly(A)+ RNA export protein OS=Ajellomyces capsulatus (strain G186AR / H82 / ATCC MYA-2454 / RMSCC 2432) GN=HCBG_05339 PE=4 SV=1	HCBG_05339	362	IPR019775 IPR017986 IPR015943 IPR001680 IPR020472	G-protein_beta_WD-40_rep WD40_repeat WD40_repeat_CS WD40_repeat_dom WD40/YVTN_repeat-like_dom	PF00400	WD40
692	1	2	C0NJ52	tr|C0NJ52|C0NJ52_AJECG Guanosine-diphosphatase OS=Ajellomyces capsulatus (strain G186AR / H82 / ATCC MYA-2454 / RMSCC 2432) GN=HCBG_03182 PE=3 SV=1	HCBG_03182	496	IPR000407 IPR015605	GDA1_CD39_NTPase Guanosine_diphosphatase	PF01150	GDA1_CD39	GO:0006464 GO:0004382 GO:0000139	C:Golgi membrane P:cellular protein modification process F:guanosine-diphosphatase activity	PTHR11782:SF9 PTHR11782	PTHR11782:SF9 PTHR11782
693	1	2	C0NSY4	tr|C0NSY4|C0NSY4_AJECG RNA binding domain-containing protein OS=Ajellomyces capsulatus (strain G186AR / H82 / ATCC MYA-2454 / RMSCC 2432) GN=HCBG_06264 PE=4 SV=1	HCBG_06264	346	IPR000504 IPR012677	Nucleotide-bd_a/b_plait RRM_dom	PF00076	RRM_1	GO:0000166 GO:0003676	F:nucleic acid binding F:nucleotide binding
694	1	2	C0NRG1	tr|C0NRG1|C0NRG1_AJECG Putative uncharacterized protein OS=Ajellomyces capsulatus (strain G186AR / H82 / ATCC MYA-2454 / RMSCC 2432) GN=HCBG_05591 PE=4 SV=1	HCBG_05591	295	IPR012349	Split_barrel_FMN-bd			GO:0010181 GO:0016491	F:FMN binding F:oxidoreductase activity
695	1	2	C0NTI2	tr|C0NTI2|C0NTI2_AJECG Peroxisomal NADH pyrophosphatase NUDT12 OS=Ajellomyces capsulatus (strain G186AR / H82 / ATCC MYA-2454 / RMSCC 2432) GN=HCBG_06462 PE=3 SV=1	HCBG_06462	406	IPR015797 IPR020084 IPR015375 IPR000086	NUDIX_hydrolase_dom NUDIX_hydrolase_dom-like NADH_PPase-like_N NUDIX_hydrolase_CS	PF09296 PF00293	NUDIX-like NUDIX	GO:0008152 GO:0016787	P:metabolic process F:hydrolase activity
696	1	2	C0NCQ1	tr|C0NCQ1|C0NCQ1_AJECG Small nuclear ribonucleoprotein Sm D1 OS=Ajellomyces capsulatus (strain G186AR / H82 / ATCC MYA-2454 / RMSCC 2432) GN=HCBG_00897 PE=4 SV=1	HCBG_00897	123	IPR001163 IPR027141 IPR006649 IPR010920	Ribonucl_LSM LSm4/Sm_D1/D3 Ribonucl_LSM_euk/arc LSM_dom	PF01423	LSM	GO:0030529 GO:0019013	C:viral nucleocapsid C:ribonucleoprotein complex	PTHR23338	PTHR23338
697	1	2	C0NP92	tr|C0NP92|C0NP92_AJECG Ubiquitin C-terminal hydrolase OS=Ajellomyces capsulatus (strain G186AR / H82 / ATCC MYA-2454 / RMSCC 2432) GN=HCBG_04972 PE=4 SV=1	HCBG_04972	249	IPR001578	Peptidase_C12_UCH	PF01088	Peptidase_C12	GO:0006511 GO:0005622 GO:0004221	C:intracellular F:ubiquitin thiolesterase activity P:ubiquitin-dependent protein catabolic process	PTHR10589	PTHR10589
698	1	2	C0NUE4	tr|C0NUE4|C0NUE4_AJECG Uridine nucleosidase OS=Ajellomyces capsulatus (strain G186AR / H82 / ATCC MYA-2454 / RMSCC 2432) GN=HCBG_06975 PE=4 SV=1	HCBG_06975	394	IPR001910 IPR023186	Inosine/uridine_hydrolase_dom Inosine/uridine_hydrolase	PF01156	IU_nuc_hydro			PTHR12304	PTHR12304
699	1	2	C0NVG0	tr|C0NVG0|C0NVG0_AJECG Enoyl-CoA hydratase/isomerase OS=Ajellomyces capsulatus (strain G186AR / H82 / ATCC MYA-2454 / RMSCC 2432) GN=HCBG_07140 PE=3 SV=1	HCBG_07140	293	IPR018376 IPR014748 IPR001753	Crontonase_C Enoyl-CoA_hyd/isom_CS Crotonase_core_superfam	PF00378	ECH	GO:0016853	F:isomerase activity
700	1	2	C0NYV5	tr|C0NYV5|C0NYV5_AJECG GTP-binding protein SAS1 OS=Ajellomyces capsulatus (strain G186AR / H82 / ATCC MYA-2454 / RMSCC 2432) GN=HCBG_08335 PE=3 SV=1	HCBG_08335	205	IPR001806 IPR005225 IPR003579 IPR027417	Small_GTPase_Rab_type Small_GTPase Small_GTP-bd_dom P-loop_NTPase	PF00071	Ras	GO:0007264 GO:0005525 GO:0015031	P:small GTPase mediated signal transduction P:protein transport F:GTP binding
701	1	2	C0P0G2	tr|C0P0G2|C0P0G2_AJECG Purine nucleoside phosphorylase OS=Ajellomyces capsulatus (strain G186AR / H82 / ATCC MYA-2454 / RMSCC 2432) GN=HCBG_08881 PE=3 SV=1	HCBG_08881	317	IPR001369 IPR000845 IPR011268	PNP/MTAP Nucleoside_phosphorylase_d Purine_phosphorylase	PF01048	PNP_UDP_1	GO:0004731 GO:0009116	P:nucleoside metabolic process F:purine-nucleoside phosphorylase activity	PTHR11904:SF9 PTHR11904	PTHR11904:SF9 PTHR11904
702	1	2	C0NVK2	tr|C0NVK2|C0NVK2_AJECG Peptidyl-prolyl cis-trans isomerase OS=Ajellomyces capsulatus (strain G186AR / H82 / ATCC MYA-2454 / RMSCC 2432) GN=HCBG_07182 PE=4 SV=1	HCBG_07182	121	IPR023566 IPR001179	PPIase_FKBP_dom PPIase_FKBP	PF00254	FKBP_C	GO:0006457 GO:0003755 GO:0000413	P:protein folding P:protein peptidyl-prolyl isomerization F:peptidyl-prolyl cis-trans isomerase activity	PTHR10516	PTHR10516
703	1	2	C0NUM4	tr|C0NUM4|C0NUM4_AJECG Alpha-galactosidase OS=Ajellomyces capsulatus (strain G186AR / H82 / ATCC MYA-2454 / RMSCC 2432) GN=HCBG_07055 PE=4 SV=1	HCBG_07055	956	IPR013785 IPR017853 IPR008811	Aldolase_TIM Glycoside_hydrolase_SF Glycosyl_hydrolases_36	PF05691	Raffinose_syn	GO:0008152 GO:0003824	P:metabolic process F:catalytic activity
704	1	2	C0NT48	tr|C0NT48|C0NT48_AJECG A-pheromone processing metallopeptidase Ste23 OS=Ajellomyces capsulatus (strain G186AR / H82 / ATCC MYA-2454 / RMSCC 2432) GN=HCBG_06328 PE=3 SV=1	HCBG_06328	1158	IPR007863 IPR011765 IPR011249 IPR011237	Pept_M16_dom Pept_M16_N Metalloenz_LuxS/M16 Peptidase_M16_C	PF00675 PF05193	Peptidase_M16 Peptidase_M16_C	GO:0046872 GO:0008152 GO:0003824	P:metabolic process F:catalytic activity F:metal ion binding
705	1	2	C0NQ08	tr|C0NQ08|C0NQ08_AJECG Saccharopine dehydrogenase [NAD(+)_ L-lysine-forming] OS=Ajellomyces capsulatus (strain G186AR / H82 / ATCC MYA-2454 / RMSCC 2432) GN=HCBG_05238 PE=3 SV=1	HCBG_05238	367	IPR007698 IPR027281 IPR007886	Lys1 AlaDH/PNT_N AlaDH/PNT_NAD(H)-bd	PF01262 PF05222	AlaDh_PNT_N AlaDh_PNT_C	GO:0004754 GO:0019878	P:lysine biosynthetic process via aminoadipic acid F:saccharopine dehydrogenase (NAD+, L-lysine-forming) activity	PTHR11133:SF4	PTHR11133:SF4
706	1	2	C0NJS4	tr|C0NJS4|C0NJS4_AJECG Sucrase/ferredoxin domain-containing protein OS=Ajellomyces capsulatus (strain G186AR / H82 / ATCC MYA-2454 / RMSCC 2432) GN=HCBG_03404 PE=4 SV=1	HCBG_03404	377	IPR009737 IPR012336	Suc_Fer-like Thioredoxin-like_fold	PF06999	Suc_Fer-like
707	1	2	C0NVE4	tr|C0NVE4|C0NVE4_AJECG 40S ribosomal protein S14 OS=Ajellomyces capsulatus (strain G186AR / H82 / ATCC MYA-2454 / RMSCC 2432) GN=HCBG_07124 PE=3 SV=1	HCBG_07124	151	IPR001971 IPR018102	Ribosomal_S11_CS Ribosomal_S11	PF00411	Ribosomal_S11	GO:0005840 GO:0006412 GO:0003735	C:ribosome F:structural constituent of ribosome P:translation	PTHR11759	PTHR11759
708	1	2	C0NU58	tr|C0NU58|C0NU58_AJECG Putative uncharacterized protein OS=Ajellomyces capsulatus (strain G186AR / H82 / ATCC MYA-2454 / RMSCC 2432) GN=HCBG_06889 PE=4 SV=1	HCBG_06889	454	IPR016087	Chalcone_isomerase	PF02431	Chalcone	GO:0016872 GO:0008152	P:metabolic process F:intramolecular lyase activity
709	1	2	C0NDY5	tr|C0NDY5|C0NDY5_AJECG Vacuolar metal resistance ABC transporter OS=Ajellomyces capsulatus (strain G186AR / H82 / ATCC MYA-2454 / RMSCC 2432) GN=HCBG_02078 PE=3 SV=1	HCBG_02078	1536	IPR003593 IPR003439 IPR027417 IPR011527 IPR001140 IPR017871	ABC_transporter_CS AAA+_ATPase ABC1_TM_dom ABC_transporter-like P-loop_NTPase ABC_transptr_TM_dom	PF00664 PF00005	ABC_tran ABC_membrane	GO:0005524 GO:0006200 GO:0016021 GO:0042626	F:ATPase activity, coupled to transmembrane movement of substances C:integral component of membrane F:ATP binding P:ATP catabolic process
710	1	2	C0NTS5	tr|C0NTS5|C0NTS5_AJECG Putative uncharacterized protein OS=Ajellomyces capsulatus (strain G186AR / H82 / ATCC MYA-2454 / RMSCC 2432) GN=HCBG_06555 PE=4 SV=1	HCBG_06555	568	IPR000873	AMP-dep_Synth/Lig	PF00501	AMP-binding	GO:0003824	F:catalytic activity
711	1	2	C0NXS9	tr|C0NXS9|C0NXS9_AJECG Eukaryotic translation initiation factor 2A OS=Ajellomyces capsulatus (strain G186AR / H82 / ATCC MYA-2454 / RMSCC 2432) GN=HCBG_07723 PE=4 SV=1	HCBG_07723	708	IPR011387 IPR013979 IPR015943 IPR011042	TIF2A TIF_beta_prop-like WD40/YVTN_repeat-like_dom 6-blade_b-propeller_TolB-like	PF08662	eIF2A	GO:0003743	F:translation initiation factor activity
712	1	2	C0NVJ3	tr|C0NVJ3|C0NVJ3_AJECG Cystathionine beta-lyase MetG OS=Ajellomyces capsulatus (strain G186AR / H82 / ATCC MYA-2454 / RMSCC 2432) GN=HCBG_07173 PE=3 SV=1	HCBG_07173	447	IPR015424 IPR006238 IPR000277 IPR015421 IPR015422	Cys/Met-Metab_PyrdxlP-dep_enz PyrdxlP-dep_Trfase_major_sub1 PyrdxlP-dep_Trfase_major_sub2 PyrdxlP-dep_Trfase Cys_b_lyase_euk	PF01053	Cys_Met_Meta_PP	GO:0004121 GO:0071266 GO:0030170	P:'de novo' L-methionine biosynthetic process F:cystathionine beta-lyase activity F:pyridoxal phosphate binding	PTHR11808 PTHR11808:SF18	PTHR11808 PTHR11808:SF18
713	1	2	C0NQF2	tr|C0NQF2|C0NQF2_AJECG Putative uncharacterized protein OS=Ajellomyces capsulatus (strain G186AR / H82 / ATCC MYA-2454 / RMSCC 2432) GN=HCBG_05740 PE=4 SV=1	HCBG_05740	354	IPR021740	Velvet	PF11754	Velvet
714	1	2	C0NXS3	tr|C0NXS3|C0NXS3_AJECG 26S proteasome non-ATPase regulatory subunit 3 OS=Ajellomyces capsulatus (strain G186AR / H82 / ATCC MYA-2454 / RMSCC 2432) GN=HCBG_07717 PE=4 SV=1	HCBG_07717	673	IPR011991 IPR000717 IPR013143 IPR013586	PCI_dom PAM WHTH_DNA-bd_dom 26S_Psome_reg_C	PF08375 PF01399	PCI Rpn3_C	GO:0000502 GO:0042176 GO:0030234 GO:0050790	C:proteasome complex P:regulation of catalytic activity F:enzyme regulator activity P:regulation of protein catabolic process
715	1	2	C0NWF0	tr|C0NWF0|C0NWF0_AJECG Putative uncharacterized protein OS=Ajellomyces capsulatus (strain G186AR / H82 / ATCC MYA-2454 / RMSCC 2432) GN=HCBG_07480 PE=4 SV=1	HCBG_07480	679	IPR013877	YAP-bd/Alf4/glomulin	PF08568	Kinetochor_Ybp2
716	1	2	C0P192	tr|C0P192|C0P192_AJECG Polysaccharide deacetylase OS=Ajellomyces capsulatus (strain G186AR / H82 / ATCC MYA-2454 / RMSCC 2432) GN=HCBG_09172 PE=4 SV=1	HCBG_09172	312	IPR011330 IPR002509	Glyco_hydro/deAcase_b/a-brl Polysac_deacetylase	PF01522	Polysacc_deac_1	GO:0005975 GO:0016810	F:hydrolase activity, acting on carbon-nitrogen (but not peptide) bonds P:carbohydrate metabolic process
717	1	2	C0NCL3	tr|C0NCL3|C0NCL3_AJECG Ammonium transporter MeaA OS=Ajellomyces capsulatus (strain G186AR / H82 / ATCC MYA-2454 / RMSCC 2432) GN=HCBG_00859 PE=4 SV=1	HCBG_00859	541	IPR001905 IPR018047 IPR024041	Ammonium_transpt NH4_transpt_AmtB-like_dom Ammonium_transpt_CS	PF00909	Ammonium_transp	GO:0015695 GO:0008519 GO:0016021	P:organic cation transport F:ammonium transmembrane transporter activity C:integral component of membrane	PTHR11730	PTHR11730
718	1	2	C0NN76	tr|C0NN76|C0NN76_AJECG Putative uncharacterized protein OS=Ajellomyces capsulatus (strain G186AR / H82 / ATCC MYA-2454 / RMSCC 2432) GN=HCBG_04203 PE=4 SV=1	HCBG_04203	253	IPR006439 IPR023214	HAD-SF_hydro_IA HAD-like_dom	PF13419	HAD_2	GO:0016787	F:hydrolase activity
719	1	2	C0P0V2	tr|C0P0V2|C0P0V2_AJECG Putative uncharacterized protein OS=Ajellomyces capsulatus (strain G186AR / H82 / ATCC MYA-2454 / RMSCC 2432) GN=HCBG_09032 PE=3 SV=1	HCBG_09032	1321	IPR003593 IPR003439 IPR027417 IPR011527 IPR001140 IPR017871	ABC_transporter_CS AAA+_ATPase ABC1_TM_dom ABC_transporter-like ABC_transptr_TM_dom P-loop_NTPase	PF00664 PF00005	ABC_tran ABC_membrane	GO:0005524 GO:0006200 GO:0016021 GO:0042626	F:ATPase activity, coupled to transmembrane movement of substances C:integral component of membrane F:ATP binding P:ATP catabolic process
720	1	2	C0NCM2	tr|C0NCM2|C0NCM2_AJECG Riboflavin kinase OS=Ajellomyces capsulatus (strain G186AR / H82 / ATCC MYA-2454 / RMSCC 2432) GN=HCBG_00868 PE=4 SV=1	HCBG_00868	227	IPR023465 IPR023468 IPR015865	Riboflavin_kinase_domain Riboflavin_kinase Riboflavin_kinase_bac/euk	PF01687	Flavokinase	GO:0008531 GO:0009231	P:riboflavin biosynthetic process F:riboflavin kinase activity	PTHR22749	PTHR22749
721	1	2	C0NZK6	tr|C0NZK6|C0NZK6_AJECG Putative uncharacterized protein OS=Ajellomyces capsulatus (strain G186AR / H82 / ATCC MYA-2454 / RMSCC 2432) GN=HCBG_08586 PE=4 SV=1	HCBG_08586	322	IPR001544	Aminotrans_IV	PF01063	Aminotran_4	GO:0003824	F:catalytic activity
722	1	2	C0NUK0	tr|C0NUK0|C0NUK0_AJECG GTP-binding protein ypt5 OS=Ajellomyces capsulatus (strain G186AR / H82 / ATCC MYA-2454 / RMSCC 2432) GN=HCBG_07031 PE=3 SV=1	HCBG_07031	217	IPR005225 IPR001806 IPR003579 IPR027417	Small_GTPase_Rab_type Small_GTP-bd_dom Small_GTPase P-loop_NTPase	PF00071	Ras	GO:0007264 GO:0005525 GO:0015031	P:small GTPase mediated signal transduction F:GTP binding P:protein transport
723	1	2	C0NC78	tr|C0NC78|C0NC78_AJECG Eukaryotic translation initiation factor 3 subunit A OS=Ajellomyces capsulatus (strain G186AR / H82 / ATCC MYA-2454 / RMSCC 2432) GN=TIF32 PE=3 SV=1	TIF32 HCBG_00724	1054	IPR000717 IPR027512	PCI_dom EIF3A	PF01399	PCI	GO:0016282 GO:0003743 GO:0006446 GO:0033290 GO:0005852 GO:0001731	C:eukaryotic 43S preinitiation complex C:eukaryotic 48S preinitiation complex C:eukaryotic translation initiation factor 3 complex F:translation initiation factor activity P:formation of translation preinitiation complex P:regulation of translational init	PTHR14005:SF0	PTHR14005:SF0
724	1	2	C0NZ14	tr|C0NZ14|C0NZ14_AJECG Actin-like protein arp9 OS=Ajellomyces capsulatus (strain G186AR / H82 / ATCC MYA-2454 / RMSCC 2432) GN=HCBG_08394 PE=3 SV=1	HCBG_08394	731	IPR004000 IPR027665	Arp9_fungi Actin-related	PF00022	Actin	GO:0006338 GO:0016586 GO:0016514	C:RSC complex C:SWI/SNF complex P:chromatin remodeling	PTHR11937 PTHR11937:SF45	PTHR11937 PTHR11937:SF45
725	1	2	C0NIP4	tr|C0NIP4|C0NIP4_AJECG N-glycosyl-transferase OS=Ajellomyces capsulatus (strain G186AR / H82 / ATCC MYA-2454 / RMSCC 2432) GN=HCBG_02301 PE=4 SV=1	HCBG_02301	393	IPR005109	Anp1	PF03452	Anp1	GO:0008152 GO:0016740	P:metabolic process F:transferase activity
726	1	2	C0NH35	tr|C0NH35|C0NH35_AJECG Glucan synthase OS=Ajellomyces capsulatus (strain G186AR / H82 / ATCC MYA-2454 / RMSCC 2432) GN=HCBG_02657 PE=4 SV=1	HCBG_02657	1901	IPR003440 IPR026899	FKS1-like_dom1 Glyco_trans_48	PF02364 PF14288	Glucan_synthase FKS1_dom1	GO:0006075 GO:0003843 GO:0000148	F:1,3-beta-D-glucan synthase activity P:(1->3)-beta-D-glucan biosynthetic process C:1,3-beta-D-glucan synthase complex
727	1	2	C0NLR5	tr|C0NLR5|C0NLR5_AJECG 40S ribosomal protein S9 OS=Ajellomyces capsulatus (strain G186AR / H82 / ATCC MYA-2454 / RMSCC 2432) GN=HCBG_04445 PE=4 SV=1	HCBG_04445	191	IPR001912 IPR005710 IPR022801 IPR002942	Ribosomal_S4/S9 S4_RNA-bd Ribosomal_S4/S9_euk/arc Ribosomal_S4/S9_N	PF00163 PF01479	Ribosomal_S4 S4	GO:0006412 GO:0003735 GO:0015935 GO:0019843	C:small ribosomal subunit F:structural constituent of ribosome P:translation F:rRNA binding	PTHR11831	PTHR11831
728	1	2	C0NST6	tr|C0NST6|C0NST6_AJECG Putative uncharacterized protein OS=Ajellomyces capsulatus (strain G186AR / H82 / ATCC MYA-2454 / RMSCC 2432) GN=HCBG_06216 PE=4 SV=1	HCBG_06216	559	IPR008758	Peptidase_S28	PF05577	Peptidase_S28	GO:0006508 GO:0008236	P:proteolysis F:serine-type peptidase activity	PTHR11010	PTHR11010
729	1	2	C0NMK5	tr|C0NMK5|C0NMK5_AJECG 26S proteasome non-ATPase regulatory subunit 1 OS=Ajellomyces capsulatus (strain G186AR / H82 / ATCC MYA-2454 / RMSCC 2432) GN=HCBG_03982 PE=4 SV=1	HCBG_03982	1134	IPR011989 IPR002015 IPR016024 IPR016642	ARM-type_fold Proteasome/cyclosome_rpt ARM-like 26S_Psome_Rpn2	PF01851	PC_rep	GO:0000502 GO:0042176 GO:0030234 GO:0050790	C:proteasome complex P:regulation of protein catabolic process P:regulation of catalytic activity F:enzyme regulator activity
730	1	2	C0NTA6	tr|C0NTA6|C0NTA6_AJECG Glycogen synthase OS=Ajellomyces capsulatus (strain G186AR / H82 / ATCC MYA-2454 / RMSCC 2432) GN=HCBG_06386 PE=4 SV=1	HCBG_06386	710	IPR008631	Glycogen_synth	PF05693	Glycogen_syn	GO:0005978 GO:0004373	P:glycogen biosynthetic process F:glycogen (starch) synthase activity	PTHR10176	PTHR10176
731	1	2	C0NFM2	tr|C0NFM2|C0NFM2_AJECG Putative uncharacterized protein OS=Ajellomyces capsulatus (strain G186AR / H82 / ATCC MYA-2454 / RMSCC 2432) GN=HCBG_01688 PE=3 SV=1	HCBG_01688	381	IPR005746 IPR005788 IPR012336 IPR011679 IPR013766 IPR017937	Thioredoxin Thioredoxin_CS Disulphide_isomerase Thioredoxin_domain ER_p29_C Thioredoxin-like_fold	PF07749 PF00085	Thioredoxin ERp29	GO:0006662 GO:0015035 GO:0005783 GO:0016853 GO:0055114 GO:0045454	F:isomerase activity C:endoplasmic reticulum F:protein disulfide oxidoreductase activity P:cell redox homeostasis P:glycerol ether metabolic process P:oxidation-reduction process
732	1	2	C0NAM8	tr|C0NAM8|C0NAM8_AJECG Alpha-mannosidase OS=Ajellomyces capsulatus (strain G186AR / H82 / ATCC MYA-2454 / RMSCC 2432) GN=HCBG_00174 PE=4 SV=1	HCBG_00174	1088	IPR011013 IPR027291 IPR011330 IPR000602 IPR015341 IPR011682	Gal_mutarotase_SF_dom Glyco_hydro_38_cen Glyco_hydro/deAcase_b/a-brl Glyco_hydro_38_C Glyco_hydro_38_N Glyco_hydro_38/57_N	PF07748 PF01074 PF09261	Glyco_hydro_38 Glyco_hydro_38C Alpha-mann_mid	GO:0030246 GO:0006013 GO:0008270 GO:0004559	F:alpha-mannosidase activity P:mannose metabolic process F:zinc ion binding F:carbohydrate binding
733	1	2	C0NA24	tr|C0NA24|C0NA24_AJECG Elongation factor OS=Ajellomyces capsulatus (strain G186AR / H82 / ATCC MYA-2454 / RMSCC 2432) GN=HCBG_01183 PE=3 SV=1	HCBG_01183	1072	IPR015688 IPR003593 IPR011989 IPR003439 IPR027417 IPR016024 IPR017871	ARM-type_fold AAA+_ATPase ABC_transporter_CS Elongation_fac_3 P-loop_NTPase ABC_transporter-like ARM-like	PF00005	ABC_tran	GO:0005524 GO:0003746 GO:0006200 GO:0016887	F:ATPase activity F:ATP binding F:translation elongation factor activity P:ATP catabolic process	PTHR19211:SF5	PTHR19211:SF5
734	1	2	C0NMF6	tr|C0NMF6|C0NMF6_AJECG 60S ribosomal protein L18 OS=Ajellomyces capsulatus (strain G186AR / H82 / ATCC MYA-2454 / RMSCC 2432) GN=HCBG_04686 PE=3 SV=1	HCBG_04686	189	IPR000039 IPR021131 IPR021132	Ribosomal_L18e Ribosomal_L18e/L15P Ribosomal_L18e_CS	PF00828	Ribosomal_L18e	GO:0005840 GO:0006412 GO:0003735	C:ribosome F:structural constituent of ribosome P:translation	PTHR10934	PTHR10934
735	1	2	C0NZX6	tr|C0NZX6|C0NZX6_AJECG Proteasome subunit alpha type OS=Ajellomyces capsulatus (strain G186AR / H82 / ATCC MYA-2454 / RMSCC 2432) GN=HCBG_08706 PE=3 SV=1	HCBG_08706	265	IPR000426 IPR001353 IPR023332	Proteasome_sua/b Proteasome_suA-type Proteasome_asu_N	PF00227 PF10584	Proteasome Proteasome_A_N	GO:0019773 GO:0005634 GO:0006511 GO:0004298 GO:0005737	C:nucleus C:cytoplasm P:ubiquitin-dependent protein catabolic process F:threonine-type endopeptidase activity C:proteasome core complex, alpha-subunit complex
736	1	2	C0NMW5	tr|C0NMW5|C0NMW5_AJECG Sphingosine-1-phosphate lyase OS=Ajellomyces capsulatus (strain G186AR / H82 / ATCC MYA-2454 / RMSCC 2432) GN=HCBG_04092 PE=3 SV=1	HCBG_04092	573	IPR015424 IPR002129 IPR015421	PyrdxlP-dep_Trfase_major_sub1 PyrdxlP-dep_de-COase PyrdxlP-dep_Trfase	PF00282	Pyridoxal_deC	GO:0016831 GO:0019752 GO:0030170	P:carboxylic acid metabolic process F:pyridoxal phosphate binding F:carboxy-lyase activity
737	1	2	C0NUK3	tr|C0NUK3|C0NUK3_AJECG Glycylpeptide N-tetradecanoyltransferase OS=Ajellomyces capsulatus (strain G186AR / H82 / ATCC MYA-2454 / RMSCC 2432) GN=HCBG_07034 PE=3 SV=1	HCBG_07034	529	IPR000903 IPR022678 IPR022676 IPR016181 IPR022677	MyristoylCoA_TrFase_C Acyl_CoA_acyltransferase MyristoylCoA_TrFase_N MyristoylCoA_TrFase MyristoylCoA_TrFase_CS	PF02799 PF01233	NMT_C NMT	GO:0006499 GO:0004379	F:glycylpeptide N-tetradecanoyltransferase activity P:N-terminal protein myristoylation	PTHR11377	PTHR11377
738	1	2	C0NV37	tr|C0NV37|C0NV37_AJECG Riboflavin synthase OS=Ajellomyces capsulatus (strain G186AR / H82 / ATCC MYA-2454 / RMSCC 2432) GN=HCBG_06801 PE=4 SV=1	HCBG_06801	237	IPR026017 IPR017938 IPR023366 IPR001783	Riboflavin_synthase-like_b-brl ATPase_asu-like Lumazine-bd Lumazine-bd_dom	PF00677	Lum_binding	GO:0009231 GO:0004746 GO:0016491	P:riboflavin biosynthetic process F:oxidoreductase activity F:riboflavin synthase activity	PTHR21098	PTHR21098
739	1	2	C0NQN8	tr|C0NQN8|C0NQN8_AJECG Guanylate kinase OS=Ajellomyces capsulatus (strain G186AR / H82 / ATCC MYA-2454 / RMSCC 2432) GN=HCBG_05318 PE=3 SV=1	HCBG_05318	768	IPR019459 IPR008144 IPR000237 IPR027417 IPR008145 IPR020590 IPR017665	Guanylate_kinase_CS GRAB P-loop_NTPase Guanylate_kin-like GK/Ca_channel_bsu GRIP Guanylate_kinase	PF00625 PF10375	GRAB Guanylate_kin	GO:0046939 GO:0000042 GO:0006163 GO:0004385	P:nucleotide phosphorylation P:purine nucleotide metabolic process F:guanylate kinase activity P:protein targeting to Golgi
740	1	2	C0NIF7	tr|C0NIF7|C0NIF7_AJECG Putative uncharacterized protein OS=Ajellomyces capsulatus (strain G186AR / H82 / ATCC MYA-2454 / RMSCC 2432) GN=HCBG_02214 PE=4 SV=1	HCBG_02214	405
741	1	2	C0NE90	tr|C0NE90|C0NE90_AJECG D-3-phosphoglycerate dehydrogenase OS=Ajellomyces capsulatus (strain G186AR / H82 / ATCC MYA-2454 / RMSCC 2432) GN=HCBG_02183 PE=3 SV=1	HCBG_02183	471	IPR006139 IPR006140 IPR002912 IPR016040	ACT_dom NAD(P)-bd_dom D-isomer_2_OHA_DH_NAD-bd D-isomer_2_OHA_DH_cat_dom	PF02826 PF00389	2-Hacid_dh 2-Hacid_dh_C	GO:0016616 GO:0016597 GO:0051287	F:amino acid binding F:NAD binding F:oxidoreductase activity, acting on the CH-OH group of donors, NAD or NADP as acceptor
742	1	2	C0NFC7	tr|C0NFC7|C0NFC7_AJECG Cell cycle control protein OS=Ajellomyces capsulatus (strain G186AR / H82 / ATCC MYA-2454 / RMSCC 2432) GN=HCBG_01593 PE=4 SV=1	HCBG_01593	476	IPR003613 IPR017986 IPR013083 IPR015943 IPR001680 IPR013915	Ubox_domain WD40_repeat WD40_repeat_dom Znf_RING/FYVE/PHD Pre-mRNA_splic_Prp19 WD40/YVTN_repeat-like_dom	PF08606 PF00400	Prp19 WD40	GO:0000151 GO:0004842	F:ubiquitin-protein ligase activity C:ubiquitin ligase complex
743	1	2	C0P0M3	tr|C0P0M3|C0P0M3_AJECG Alpha 1_6 mannosyltransferase OS=Ajellomyces capsulatus (strain G186AR / H82 / ATCC MYA-2454 / RMSCC 2432) GN=HCBG_08953 PE=4 SV=1	HCBG_08953	365	IPR007577	GlycoTrfase_DXD_sugar-bd_CS	PF04488	Gly_transf_sug	GO:0008152 GO:0016757	P:metabolic process F:transferase activity, transferring glycosyl groups
744	1	2	C0NXP5	tr|C0NXP5|C0NXP5_AJECG Isocitrate dehydrogenase OS=Ajellomyces capsulatus (strain G186AR / H82 / ATCC MYA-2454 / RMSCC 2432) GN=HCBG_08237 PE=3 SV=1	HCBG_08237	363	IPR001804 IPR024084 IPR019818	IsoPropMal-DH-like_dom Isocitrate/isopropylmalate_DH IsoCit/isopropylmalate_DH_CS	PF00180	Iso_dh	GO:0000287 GO:0016616 GO:0051287	F:NAD binding F:magnesium ion binding F:oxidoreductase activity, acting on the CH-OH group of donors, NAD or NADP as acceptor	PTHR11835	PTHR11835
745	1	2	C0NV15	tr|C0NV15|C0NV15_AJECG 26S protease regulatory subunit OS=Ajellomyces capsulatus (strain G186AR / H82 / ATCC MYA-2454 / RMSCC 2432) GN=HCBG_06779 PE=4 SV=1	HCBG_06779	422	IPR003593 IPR003959 IPR003960 IPR027417 IPR005937	AAA+_ATPase ATPase_AAA_core P-loop_NTPase ATPase_AAA_CS 26S_Psome_P45	PF00004	AAA	GO:0005524 GO:0008233 GO:0006508 GO:0017111 GO:0030163 GO:0005737	F:nucleoside-triphosphatase activity P:protein catabolic process C:cytoplasm P:proteolysis F:ATP binding F:peptidase activity
746	1	2	C0NH51	tr|C0NH51|C0NH51_AJECG Putative uncharacterized protein OS=Ajellomyces capsulatus (strain G186AR / H82 / ATCC MYA-2454 / RMSCC 2432) GN=HCBG_02673 PE=4 SV=1	HCBG_02673	195	IPR007681 IPR016123	Mog1 Mog1/PsbP_a/b/a-sand	PF04603	Mog1
747	1	2	C0NKB7	tr|C0NKB7|C0NKB7_AJECG Heat shock protein OS=Ajellomyces capsulatus (strain G186AR / H82 / ATCC MYA-2454 / RMSCC 2432) GN=HCBG_03597 PE=3 SV=1	HCBG_03597	795	IPR019489 IPR013093 IPR003959 IPR027417 IPR003593 IPR001270 IPR028299 IPR018368	AAA+_ATPase ClpA/B ATPase_AAA_core P-loop_NTPase ClpA/B_CS2 ClpA/B_CS1 ATPase_AAA-2 Clp_ATPase_C	PF07724 PF00004 PF10431	ClpB_D2-small AAA AAA_2	GO:0008152 GO:0005524 GO:0017111 GO:0006950	P:metabolic process P:response to stress F:nucleoside-triphosphatase activity F:ATP binding
748	1	2	C0NMK6	tr|C0NMK6|C0NMK6_AJECG Acyl-CoA dehydrogenase OS=Ajellomyces capsulatus (strain G186AR / H82 / ATCC MYA-2454 / RMSCC 2432) GN=HCBG_03983 PE=4 SV=1	HCBG_03983	548	IPR013786 IPR009100 IPR006091 IPR001199 IPR009075	AcylCo_DH/oxidase_C AcylCoA_DH/oxidase_NM_dom Acyl-CoA_Oxase/DH_cen-dom Cyt_B5-like_heme/steroid-bd AcylCoA_DH/ox_N	PF02770 PF00441 PF00173 PF02771	Acyl-CoA_dh_1 Acyl-CoA_dh_N Cyt-b5 Acyl-CoA_dh_M	GO:0020037 GO:0050660 GO:0003995	F:acyl-CoA dehydrogenase activity F:flavin adenine dinucleotide binding F:heme binding
749	1	2	C0NHE0	tr|C0NHE0|C0NHE0_AJECG 60S ribosomal protein L31E OS=Ajellomyces capsulatus (strain G186AR / H82 / ATCC MYA-2454 / RMSCC 2432) GN=HCBG_02762 PE=4 SV=1	HCBG_02762	163	IPR000054 IPR023621	Ribosomal_L31e_dom Ribosomal_L31e	PF01198	Ribosomal_L31e	GO:0005840 GO:0006412 GO:0003735	C:ribosome F:structural constituent of ribosome P:translation	PTHR10956	PTHR10956
750	1	2	C0NTJ9	tr|C0NTJ9|C0NTJ9_AJECG Putative uncharacterized protein OS=Ajellomyces capsulatus (strain G186AR / H82 / ATCC MYA-2454 / RMSCC 2432) GN=HCBG_06479 PE=3 SV=1	HCBG_06479	210	IPR009038	GOLD	PF01105	EMP24_GP25L	GO:0006810 GO:0016021	C:integral component of membrane P:transport
751	1	2	C0NXK0	tr|C0NXK0|C0NXK0_AJECG WD domain-containing protein OS=Ajellomyces capsulatus (strain G186AR / H82 / ATCC MYA-2454 / RMSCC 2432) GN=HCBG_08192 PE=4 SV=1	HCBG_08192	419	IPR017986 IPR015943 IPR001680	WD40_repeat WD40_repeat_dom WD40/YVTN_repeat-like_dom
752	1	2	C0NXH6	tr|C0NXH6|C0NXH6_AJECG Ornithine aminotransferase OS=Ajellomyces capsulatus (strain G186AR / H82 / ATCC MYA-2454 / RMSCC 2432) GN=HCBG_08168 PE=3 SV=1	HCBG_08168	458	IPR015424 IPR010164 IPR005814 IPR015422 IPR015421	Orn_aminotrans PyrdxlP-dep_Trfase_major_sub1 Aminotrans_3 PyrdxlP-dep_Trfase_major_sub2 PyrdxlP-dep_Trfase	PF00202	Aminotran_3	GO:0008152 GO:0008483 GO:0030170	P:metabolic process F:transaminase activity F:pyridoxal phosphate binding	PTHR11986 PTHR11986:SF18	PTHR11986 PTHR11986:SF18
753	1	2	C0NGG0	tr|C0NGG0|C0NGG0_AJECG Golgi phosphoprotein 3 domain-containing protein OS=Ajellomyces capsulatus (strain G186AR / H82 / ATCC MYA-2454 / RMSCC 2432) GN=HCBG_02432 PE=4 SV=1	HCBG_02432	359	IPR008628	GPP34	PF05719	GPP34			PTHR12704	PTHR12704
754	1	2	C0NMI9	tr|C0NMI9|C0NMI9_AJECG Pantetheine-phosphate adenylyltransferase OS=Ajellomyces capsulatus (strain G186AR / H82 / ATCC MYA-2454 / RMSCC 2432) GN=HCBG_03966 PE=4 SV=1	HCBG_03966	418	IPR014729	Rossmann-like_a/b/a_fold			GO:0008152 GO:0016779	P:metabolic process F:nucleotidyltransferase activity
755	1	2	C0NQC7	tr|C0NQC7|C0NQC7_AJECG Succinate dehydrogenase iron-sulfur protein OS=Ajellomyces capsulatus (strain G186AR / H82 / ATCC MYA-2454 / RMSCC 2432) GN=HCBG_05715 PE=4 SV=1	HCBG_05715	283	IPR001041 IPR012675 IPR025192 IPR017900 IPR017896 IPR006058 IPR009051 IPR004489	Helical_ferredxn Succ_DH/fum_Rdtase_Fe-S Succ_DH/fum_Rdtase_N Beta-grasp_dom 2Fe-2S_ferredoxin-type 2Fe2S_fd_BS 4Fe4S_Fe_S_CS 4Fe4S_Fe-S-bd	PF13085	Fer2_3	GO:0006099 GO:0009055 GO:0051537 GO:0016491	P:tricarboxylic acid cycle F:oxidoreductase activity F:electron carrier activity F:2 iron, 2 sulfur cluster binding
756	1	2	C0NDW9	tr|C0NDW9|C0NDW9_AJECG Single-stranded DNA-binding protein OS=Ajellomyces capsulatus (strain G186AR / H82 / ATCC MYA-2454 / RMSCC 2432) GN=HCBG_02062 PE=3 SV=1	HCBG_02062	139	IPR012340 IPR011344 IPR000424	NA-bd_OB-fold ssDNA-bd Primosome_PriB/ssb	PF00436	SSB	GO:0003697 GO:0006260 GO:0005739	F:single-stranded DNA binding P:DNA replication C:mitochondrion	PTHR10302	PTHR10302
757	1	2	C0NRL0	tr|C0NRL0|C0NRL0_AJECG Peptidyl-prolyl cis-trans isomerase OS=Ajellomyces capsulatus (strain G186AR / H82 / ATCC MYA-2454 / RMSCC 2432) GN=HCBG_05640 PE=3 SV=1	HCBG_05640	148	IPR024936 IPR002130 IPR020892	Cyclophilin-type_PPIase_CS Cyclophilin-type_PPIase_dom Cyclophilin-type_PPIase	PF00160	Pro_isomerase	GO:0006457 GO:0003755 GO:0000413	P:protein folding P:protein peptidyl-prolyl isomerization F:peptidyl-prolyl cis-trans isomerase activity
758	1	2	C0NW18	tr|C0NW18|C0NW18_AJECG Clustered mitochondria protein homolog OS=Ajellomyces capsulatus (strain G186AR / H82 / ATCC MYA-2454 / RMSCC 2432) GN=CLU1 PE=3 SV=1	CLU1 TIF31 HCBG_07348	1273	IPR023231 IPR011990 IPR025697 IPR028275 IPR027523 IPR019734	CLU_N CLU TPR_repeat GSKIP_dom TPR-like_helical CLU_dom	PF13236 PF15044	CLU_N CLU	GO:0005737 GO:0048312	C:cytoplasm P:intracellular distribution of mitochondria
759	1	2	C0NNY6	tr|C0NNY6|C0NNY6_AJECG Oxidoreductase OS=Ajellomyces capsulatus (strain G186AR / H82 / ATCC MYA-2454 / RMSCC 2432) GN=HCBG_04866 PE=3 SV=1	HCBG_04866	271	IPR020904 IPR016040 IPR002347 IPR002198	NAD(P)-bd_dom Glc/ribitol_DH DH_sc/Rdtase_SDR Sc_DH/Rdtase_CS	PF00106	adh_short	GO:0055114 GO:0016491	F:oxidoreductase activity P:oxidation-reduction process
760	1	2	C0NHN5	tr|C0NHN5|C0NHN5_AJECG Nascent polypeptide-associated complex subunit alpha OS=Ajellomyces capsulatus (strain G186AR / H82 / ATCC MYA-2454 / RMSCC 2432) GN=HCBG_02857 PE=4 SV=1	HCBG_02857	207	IPR016641 IPR002715	EGD2/NACA Nas_poly-pep-assoc_cplx_dom	PF01849	NAC			PTHR21713	PTHR21713
761	1	2	C0NU24	tr|C0NU24|C0NU24_AJECG Acetolactate synthase OS=Ajellomyces capsulatus (strain G186AR / H82 / ATCC MYA-2454 / RMSCC 2432) GN=HCBG_06855 PE=3 SV=1	HCBG_06855	751	IPR000399 IPR012000 IPR012846 IPR012001 IPR011766	Thiamin_PyroP_enz_cen_dom Acetolactate_synth_lsu TPP-bd_CS Thiamin_PyroP_enz_TPP-bd_dom TPP_enzyme-bd_C	PF02775 PF02776 PF00205	TPP_enzyme_M TPP_enzyme_C TPP_enzyme_N	GO:0009099 GO:0000287 GO:0050660 GO:0009097 GO:0030976 GO:0003984	F:thiamine pyrophosphate binding F:flavin adenine dinucleotide binding P:isoleucine biosynthetic process P:valine biosynthetic process F:acetolactate synthase activity F:magnesium ion binding
762	1	2	C0NYM9	tr|C0NYM9|C0NYM9_AJECG Putative uncharacterized protein OS=Ajellomyces capsulatus (strain G186AR / H82 / ATCC MYA-2454 / RMSCC 2432) GN=HCBG_08259 PE=3 SV=1	HCBG_08259	306	IPR011078 IPR001608	Ala_racemase_N UPF0001	PF01168	Ala_racemase_N			PTHR10146	PTHR10146
763	1	2	C0NY06	tr|C0NY06|C0NY06_AJECG Small nuclear ribonucleoprotein Sm D3 OS=Ajellomyces capsulatus (strain G186AR / H82 / ATCC MYA-2454 / RMSCC 2432) GN=HCBG_07800 PE=4 SV=1	HCBG_07800	116	IPR001163 IPR027141 IPR010920 IPR006649	Ribonucl_LSM LSm4/Sm_D1/D3 Ribonucl_LSM_euk/arc LSM_dom	PF01423	LSM	GO:0030529 GO:0019013	C:viral nucleocapsid C:ribonucleoprotein complex	PTHR23338	PTHR23338
764	1	2	C0ND01	tr|C0ND01|C0ND01_AJECG Phosphoribosylaminoimidazole carboxylase OS=Ajellomyces capsulatus (strain G186AR / H82 / ATCC MYA-2454 / RMSCC 2432) GN=HCBG_00997 PE=4 SV=1	HCBG_00997	575	IPR013815 IPR016301 IPR016185 IPR003135 IPR000031 IPR005875 IPR011761 IPR013816 IPR011054	AIR_COase ATP-grasp ATP_grasp_subdomain_2 Rudment_hybrid_motif PreATP-grasp_dom PurE_dom ATP-grasp_carboxylate-amine AIR_COase_ATPase-su ATP_grasp_subdomain_1	PF02222 PF00731	ATP-grasp AIRC	GO:0046872 GO:0005524 GO:0006189 GO:0004638	F:ATP binding P:'de novo' IMP biosynthetic process F:phosphoribosylaminoimidazole carboxylase activity F:metal ion binding
765	1	2	C0NR32	tr|C0NR32|C0NR32_AJECG NADH-ubiquinone oxidoreductase OS=Ajellomyces capsulatus (strain G186AR / H82 / ATCC MYA-2454 / RMSCC 2432) GN=HCBG_05462 PE=4 SV=1	HCBG_05462	135	IPR007763	NDUFA12			GO:0016020 GO:0009055 GO:0055114 GO:0008137	F:NADH dehydrogenase (ubiquinone) activity C:membrane F:electron carrier activity P:oxidation-reduction process	PTHR12910	PTHR12910
766	1	2	C0NLT7	tr|C0NLT7|C0NLT7_AJECG Succinate-semialdehyde dehydrogenase OS=Ajellomyces capsulatus (strain G186AR / H82 / ATCC MYA-2454 / RMSCC 2432) GN=HCBG_04467 PE=4 SV=1	HCBG_04467	500	IPR016161 IPR015590 IPR016162 IPR016163	Ald_DH/histidinol_DH Aldehyde_DH_dom Ald_DH_N Ald_DH_C	PF00171	Aldedh	GO:0016620	F:oxidoreductase activity, acting on the aldehyde or oxo group of donors, NAD or NADP as acceptor
767	1	2	C0NP10	tr|C0NP10|C0NP10_AJECG Small nuclear ribonucleoprotein U2 OS=Ajellomyces capsulatus (strain G186AR / H82 / ATCC MYA-2454 / RMSCC 2432) GN=HCBG_04890 PE=4 SV=1	HCBG_04890	266	IPR001611	Leu-rich_rpt			GO:0030529 GO:0019013	C:viral nucleocapsid C:ribonucleoprotein complex
768	1	2	C0NLW6	tr|C0NLW6|C0NLW6_AJECG T-complex protein 1 subunit alpha OS=Ajellomyces capsulatus (strain G186AR / H82 / ATCC MYA-2454 / RMSCC 2432) GN=HCBG_04496 PE=3 SV=1	HCBG_04496	568	IPR002423 IPR017998 IPR027410 IPR027409 IPR027413 IPR002194 IPR012715	Chaperone_TCP-1 Chaperonin_TCP-1_CS TCP-1-like_intermed GroEL-like_apical_dom Cpn60/TCP-1 Chap_CCT_alpha GROEL-like_equatorial	PF00118	Cpn60_TCP1	GO:0006457 GO:0005524 GO:0005737	P:protein folding C:cytoplasm F:ATP binding	PTHR11353:SF20 PTHR11353	PTHR11353:SF20 PTHR11353
769	1	2	C0NQ71	tr|C0NQ71|C0NQ71_AJECG Phospholipid-translocating P-type ATPase domain-containing protein OS=Ajellomyces capsulatus (strain G186AR / H82 / ATCC MYA-2454 / RMSCC 2432) GN=HCBG_05659 PE=4 SV=1	HCBG_05659	1485	IPR026871 IPR006539 IPR023299 IPR001757 IPR008250 IPR018303 IPR023214	ATPase_P-typ_cyto_domN HAD-like_dom PLip_transp_ATPase_fungal ATPase_P-typ_P_site Cation_transp_P_typ_ATPase ATPase_P-typ_transduc_dom_A ATPase_P-typ_Plipid-transp	PF00122	E1-E2_ATPase	GO:0000287 GO:0005524 GO:0019829 GO:0034220 GO:0045332 GO:0016021 GO:0006200 GO:0004012	F:phospholipid-translocating ATPase activity P:phospholipid translocation F:ATP binding C:integral component of membrane P:ion transmembrane transport P:ATP catabolic process F:magnesium ion binding F:cation-transporting ATPase activity	PTHR24092 PTHR24092:SF14	PTHR24092 PTHR24092:SF14
770	1	2	C0NKS5	tr|C0NKS5|C0NKS5_AJECG Glutamyl-tRNA synthetase OS=Ajellomyces capsulatus (strain G186AR / H82 / ATCC MYA-2454 / RMSCC 2432) GN=HCBG_03755 PE=3 SV=1	HCBG_03755	708	IPR001412 IPR020061 IPR020056 IPR020058 IPR011035 IPR014729 IPR000924 IPR010987 IPR004526 IPR020059	Glu/Gln-tRNA-synth_Ib_codon-bd Glu/Gln-tRNA-synth_Ib_cat-dom Rossmann-like_a/b/a_fold Glu/Gln-tRNA-synth_Ib_a-bdl Glu-tRNA-synth_arc/euk Glutathione-S-Trfase_C-like Rbsml_L25/Gln-tRNA_synth_b-brl Ribosomal_L25/Gln-tRNA_synth aa-tRNA-synth_I_CS Glu/Gln-tRN	PF00749 PF03950	tRNA-synt_1c tRNA-synt_1c_C	GO:0005524 GO:0006424 GO:0005737 GO:0004818	P:glutamyl-tRNA aminoacylation F:glutamate-tRNA ligase activity C:cytoplasm F:ATP binding	PTHR10119	PTHR10119
771	1	2	C0NJX8	tr|C0NJX8|C0NJX8_AJECG Aminotransferase class I and II OS=Ajellomyces capsulatus (strain G186AR / H82 / ATCC MYA-2454 / RMSCC 2432) GN=HCBG_03458 PE=4 SV=1	HCBG_03458 HCBG_03508	461	IPR015424 IPR004839 IPR015422 IPR015421	PyrdxlP-dep_Trfase_major_sub1 PyrdxlP-dep_Trfase_major_sub2 PyrdxlP-dep_Trfase Aminotransferase_I/II	PF00155	Aminotran_1_2	GO:0009058 GO:0008483 GO:0030170	P:biosynthetic process F:transaminase activity F:pyridoxal phosphate binding
772	1	2	C0NBR5	tr|C0NBR5|C0NBR5_AJECG FACT complex subunit pob3 OS=Ajellomyces capsulatus (strain G186AR / H82 / ATCC MYA-2454 / RMSCC 2432) GN=HCBG_00561 PE=4 SV=1	HCBG_00561	605	IPR013719 IPR000969 IPR011993 IPR024954	DUF1747 SSRP1_dom SSrcognition PH_like_dom	PF03531 PF08512	SSrecog Rtt106	GO:0003677 GO:0005634	C:nucleus F:DNA binding
773	1	2	C0NZ33	tr|C0NZ33|C0NZ33_AJECG Choline sulfatase OS=Ajellomyces capsulatus (strain G186AR / H82 / ATCC MYA-2454 / RMSCC 2432) GN=HCBG_08413 PE=4 SV=1	HCBG_08413	614	IPR017785 IPR017849 IPR024607 IPR017850 IPR000917 IPR025863	Alkaline_phosphatase_core Sulfatase_CS Alkaline_Pase-like_a/b/a Sulfatase Choline_sulf_C_dom Choline-sulfatase	PF00884 PF12411	Sulfatase Choline_sulf_C	GO:0008484	F:sulfuric ester hydrolase activity
774	1	2	C0NVE3	tr|C0NVE3|C0NVE3_AJECG Prephenate dehydrogenase OS=Ajellomyces capsulatus (strain G186AR / H82 / ATCC MYA-2454 / RMSCC 2432) GN=HCBG_07123 PE=4 SV=1	HCBG_07123	439	IPR003099 IPR008927 IPR012385 IPR016040	Prephenate_DH_fun NAD(P)-bd_dom Prephen_DH 6-PGluconate_DH_C-like	PF02153	PDH	GO:0006571 GO:0008977 GO:0004665	P:tyrosine biosynthetic process F:prephenate dehydrogenase activity F:prephenate dehydrogenase (NADP+) activity
775	1	2	C0NX72	tr|C0NX72|C0NX72_AJECG HVA22 domain membrane protein OS=Ajellomyces capsulatus (strain G186AR / H82 / ATCC MYA-2454 / RMSCC 2432) GN=HCBG_08064 PE=4 SV=1	HCBG_08064	349	IPR004345	TB2_DP1_HVA22	PF03134	TB2_DP1_HVA22			PTHR12300	PTHR12300
776	1	2	C0NP11	tr|C0NP11|C0NP11_AJECG Golgi apyrase OS=Ajellomyces capsulatus (strain G186AR / H82 / ATCC MYA-2454 / RMSCC 2432) GN=HCBG_04891 PE=3 SV=1	HCBG_04891	718	IPR000407	GDA1_CD39_NTPase	PF01150	GDA1_CD39	GO:0008152 GO:0016787	P:metabolic process F:hydrolase activity	PTHR11782	PTHR11782
777	1	2	C0NWE6	tr|C0NWE6|C0NWE6_AJECG Phospholipase D Active site domain-containing protein OS=Ajellomyces capsulatus (strain G186AR / H82 / ATCC MYA-2454 / RMSCC 2432) GN=HCBG_07476 PE=4 SV=1	HCBG_07476	1091	IPR015679 IPR001736	PLipase_D/transphosphatidylase PLipase_D_fam	PF00614	PLDc	GO:0003824	F:catalytic activity	PTHR18896	PTHR18896
778	1	2	C0NL63	sp|C0NL63|ARO1_AJECG Pentafunctional AROM polypeptide OS=Ajellomyces capsulatus (strain G186AR / H82 / ATCC MYA-2454 / RMSCC 2432) GN=HCBG_03893 PE=3 SV=1	HCBG_03893	1595	IPR013785 IPR000623 IPR023000 IPR001986 IPR010110 IPR008289 IPR006151 IPR016037 IPR006264 IPR027417 IPR018508 IPR023193 IPR016040 IPR001381 IPR013708 IPR013792	Shikimate_kinase/TSH1 Aldolase_TIM DHquinase_I P-loop_NTPase Shikm_DH/Glu-tRNA_Rdtase Pentafunct_AroM EPSP_synthase_CS Shikimate_DH-bd_N NAD(P)-bd_dom DHQ_synth_AroB RNA3'P_cycl/enolpyr_Trfase_a/b Enolpyruvate_Tfrase_dom Shikimate_DH_AroM-type Shikimate_k	PF08501 PF01202 PF01487 PF00275 PF01488	Shikimate_dh_N SKI Shikimate_DH DHquinase_I EPSP_synthase	GO:0003855 GO:0003866 GO:0009423 GO:0004765 GO:0005524 GO:0003856 GO:0005737 GO:0046872 GO:0009073 GO:0004764	C:cytoplasm F:ATP binding F:metal ion binding P:chorismate biosynthetic process F:3-phosphoshikimate 1-carboxyvinyltransferase activity P:aromatic amino acid family biosynthetic process F:shikimate kinase activity F:3-dehydroquinate dehydratase activity F
779	1	2	C0NWP4	tr|C0NWP4|C0NWP4_AJECG Eukaryotic translation initiation factor 3 subunit M OS=Ajellomyces capsulatus (strain G186AR / H82 / ATCC MYA-2454 / RMSCC 2432) GN=HCBG_07574 PE=3 SV=1	HCBG_07574	478	IPR000717 IPR027528	PCI_dom eIF3m	PF01399	PCI	GO:0016282 GO:0003743 GO:0006446 GO:0033290 GO:0005852 GO:0001731	F:translation initiation factor activity C:eukaryotic translation initiation factor 3 complex C:eukaryotic 48S preinitiation complex P:formation of translation preinitiation complex C:eukaryotic 43S preinitiation complex P:regulation of translational init
780	1	1	C0NTU3	tr|C0NTU3|C0NTU3_AJECG 2-nitropropane dioxygenase OS=Ajellomyces capsulatus (strain G186AR / H82 / ATCC MYA-2454 / RMSCC 2432) GN=HCBG_06573 PE=4 SV=1	HCBG_06573	330	IPR013785 IPR004136	Aldolase_TIM 2Npropane_dOase	PF03060	NMO	GO:0018580 GO:0051213	F:nitronate monooxygenase activity F:dioxygenase activity
781	1	1	C0NAR6	tr|C0NAR6|C0NAR6_AJECG Mitochondrial phosphate carrier protein OS=Ajellomyces capsulatus (strain G186AR / H82 / ATCC MYA-2454 / RMSCC 2432) GN=HCBG_00212 PE=3 SV=1	HCBG_00212	383	IPR023395 IPR018108	Mitochondrial_sb/sol_carrier Mt_carrier_dom	PF00153	Mito_carr	GO:0006810 GO:0016021	C:integral component of membrane P:transport
782	1	1	C0NBC8	tr|C0NBC8|C0NBC8_AJECG GMP synthase OS=Ajellomyces capsulatus (strain G186AR / H82 / ATCC MYA-2454 / RMSCC 2432) GN=HCBG_00424 PE=4 SV=1	HCBG_00424	258	IPR017926	GATASE	PF00117	GATase
783	1	1	C0NT79	tr|C0NT79|C0NT79_AJECG NAD dependent epimerase/dehydratase OS=Ajellomyces capsulatus (strain G186AR / H82 / ATCC MYA-2454 / RMSCC 2432) GN=HCBG_06359 PE=4 SV=1	HCBG_06359	229	IPR016040	NAD(P)-bd_dom
784	1	1	C0NFJ2	tr|C0NFJ2|C0NFJ2_AJECG Oxidoreductase OS=Ajellomyces capsulatus (strain G186AR / H82 / ATCC MYA-2454 / RMSCC 2432) GN=HCBG_01658 PE=3 SV=1	HCBG_01658	350	IPR002283 IPR005123 IPR027443 IPR026992	DIOX_N Oxoglu/Fe-dep_dioxygenase IPNS-like Isopenicillin-N_synthase	PF14226 PF03171	DIOX_N 2OG-FeII_Oxy	GO:0005506 GO:0016706	F:oxidoreductase activity, acting on paired donors, with incorporation or reduction of molecular oxygen, 2-oxoglutarate as one donor, and incorporation of one atom each of oxygen into both donors F:iron ion binding
785	1	1	C0NKR4	tr|C0NKR4|C0NKR4_AJECG Ribonucleoprotein OS=Ajellomyces capsulatus (strain G186AR / H82 / ATCC MYA-2454 / RMSCC 2432) GN=HCBG_03744 PE=4 SV=1	HCBG_03744	470	IPR000504 IPR012677	Nucleotide-bd_a/b_plait RRM_dom	PF00076	RRM_1	GO:0000166 GO:0030529 GO:0019013 GO:0003676	C:viral nucleocapsid F:nucleic acid binding F:nucleotide binding C:ribonucleoprotein complex
786	1	1	C0ND33	tr|C0ND33|C0ND33_AJECG Putative uncharacterized protein OS=Ajellomyces capsulatus (strain G186AR / H82 / ATCC MYA-2454 / RMSCC 2432) GN=HCBG_01029 PE=4 SV=1	HCBG_01029	291	IPR005344	UPF0121	PF03661	UPF0121	GO:0016021	C:integral component of membrane
787	1	1	C0NR37	tr|C0NR37|C0NR37_AJECG Putative uncharacterized protein OS=Ajellomyces capsulatus (strain G186AR / H82 / ATCC MYA-2454 / RMSCC 2432) GN=HCBG_05467 PE=4 SV=1
788	1	1	C0P037	tr|C0P037|C0P037_AJECG NAD+-dependent betaine aldehyde dehydrogenase OS=Ajellomyces capsulatus (strain G186AR / H82 / ATCC MYA-2454 / RMSCC 2432) GN=HCBG_08767 PE=3 SV=1	HCBG_08767	526	IPR016161 IPR015590 IPR016162 IPR016160 IPR016163	Ald_DH/histidinol_DH Aldehyde_DH_dom Ald_DH_N Ald_DH_CS Ald_DH_C	PF00171	Aldedh	GO:0016620	F:oxidoreductase activity, acting on the aldehyde or oxo group of donors, NAD or NADP as acceptor
789	1	1	C0P1A8	tr|C0P1A8|C0P1A8_AJECG Putative uncharacterized protein OS=Ajellomyces capsulatus (strain G186AR / H82 / ATCC MYA-2454 / RMSCC 2432) GN=HCBG_09188 PE=4 SV=1	HCBG_09188	154	IPR002672	Ribosomal_L28e			GO:0005840 GO:0006412 GO:0003735	C:ribosome P:translation F:structural constituent of ribosome	PTHR10544	PTHR10544
790	1	1	C0NUH7	tr|C0NUH7|C0NUH7_AJECG Putative uncharacterized protein OS=Ajellomyces capsulatus (strain G186AR / H82 / ATCC MYA-2454 / RMSCC 2432) GN=HCBG_07008 PE=4 SV=1	HCBG_07008	161	IPR001533	Trans/pterin_deHydtase	PF01329	Pterin_4a	GO:0008124 GO:0006729	F:4-alpha-hydroxytetrahydrobiopterin dehydratase activity P:tetrahydrobiopterin biosynthetic process	PTHR12599	PTHR12599
791	1	1	C0NY60	tr|C0NY60|C0NY60_AJECG Putative uncharacterized protein OS=Ajellomyces capsulatus (strain G186AR / H82 / ATCC MYA-2454 / RMSCC 2432) GN=HCBG_07854 PE=4 SV=1	HCBG_07854	287	IPR016040	NAD(P)-bd_dom
792	1	1	C0NYT3	tr|C0NYT3|C0NYT3_AJECG Calcium permease family membrane transporter OS=Ajellomyces capsulatus (strain G186AR / H82 / ATCC MYA-2454 / RMSCC 2432) GN=HCBG_08313 PE=4 SV=1	HCBG_08313	1123	IPR005185 IPR004837	DUF307 NaCa_Exmemb	PF01699 PF03733	DUF307 Na_Ca_ex	GO:0055085 GO:0016021	P:transmembrane transport C:integral component of membrane
793	1	1	C0NIA9	tr|C0NIA9|C0NIA9_AJECG Putative uncharacterized protein OS=Ajellomyces capsulatus (strain G186AR / H82 / ATCC MYA-2454 / RMSCC 2432) GN=HCBG_03081 PE=4 SV=1	HCBG_03081	913	IPR001138	Zn2-C6_fun-type_DNA-bd	PF00172	Zn_clus	GO:0000981 GO:0005634 GO:0006357 GO:0008270 GO:0006366	P:transcription from RNA polymerase II promoter F:sequence-specific DNA binding RNA polymerase II transcription factor activity F:zinc ion binding C:nucleus P:regulation of transcription from RNA polymerase II promoter
794	1	1	C0NP32	tr|C0NP32|C0NP32_AJECG DUF221 domain-containing protein OS=Ajellomyces capsulatus (strain G186AR / H82 / ATCC MYA-2454 / RMSCC 2432) GN=HCBG_04912 PE=4 SV=1	HCBG_04912	889	IPR027815 IPR003864 IPR022257	DUF4463 DUF221 DUF3779	PF02714 PF12621 PF14703	DUF4463 DUF221 DUF3779	GO:0016020	C:membrane
795	1	1	C0NNS5	tr|C0NNS5|C0NNS5_AJECG Putative uncharacterized protein OS=Ajellomyces capsulatus (strain G186AR / H82 / ATCC MYA-2454 / RMSCC 2432) GN=HCBG_04805 PE=4 SV=1	HCBG_04805	259	IPR018624	Sec62/63_Sec66	PF09802	Sec66
796	1	1	C0NQQ6	tr|C0NQQ6|C0NQQ6_AJECG MYG1 protein OS=Ajellomyces capsulatus (strain G186AR / H82 / ATCC MYA-2454 / RMSCC 2432) GN=HCBG_05336 PE=4 SV=1	HCBG_05336	371	IPR003226	Met-dep_prot_hydro	PF03690	UPF0160			PTHR11215	PTHR11215
797	1	1	C0NB64	tr|C0NB64|C0NB64_AJECG Short-chain dehydrogenase/reductase OS=Ajellomyces capsulatus (strain G186AR / H82 / ATCC MYA-2454 / RMSCC 2432) GN=HCBG_00360 PE=4 SV=1	HCBG_00360	295	IPR020904 IPR016040 IPR002347 IPR002198	NAD(P)-bd_dom Glc/ribitol_DH DH_sc/Rdtase_SDR Sc_DH/Rdtase_CS	PF00106	adh_short	GO:0055114 GO:0016491	F:oxidoreductase activity P:oxidation-reduction process
798	1	1	C0NXQ4	tr|C0NXQ4|C0NXQ4_AJECG Proteasome 26S subunit OS=Ajellomyces capsulatus (strain G186AR / H82 / ATCC MYA-2454 / RMSCC 2432) GN=HCBG_07698 PE=4 SV=1	HCBG_07698	492	IPR000717 IPR011991	PCI_dom WHTH_DNA-bd_dom	PF01399	PCI	GO:0000502	C:proteasome complex
799	1	1	C0NG26	tr|C0NG26|C0NG26_AJECG Casein kinase II OS=Ajellomyces capsulatus (strain G186AR / H82 / ATCC MYA-2454 / RMSCC 2432) GN=HCBG_01842 PE=4 SV=1	HCBG_01842	328	IPR017441 IPR000719 IPR002290 IPR008271 IPR011009	Prot_kinase_dom Ser/Thr_kinase_AS Protein_kinase_ATP_BS Kinase-like_dom Ser/Thr_dual-sp_kinase_dom	PF00069	Pkinase	GO:0005524 GO:0004674	F:protein serine/threonine kinase activity F:ATP binding
800	1	1	C0NGA1	tr|C0NGA1|C0NGA1_AJECG Protein phosphatase PP2A regulatory subunit B OS=Ajellomyces capsulatus (strain G186AR / H82 / ATCC MYA-2454 / RMSCC 2432) GN=HCBG_01917 PE=3 SV=1	HCBG_01917	481	IPR000009 IPR018067 IPR017986 IPR019775 IPR015943 IPR001680	PP2A_PR55 WD40_repeat WD40_repeat_dom WD40_repeat_CS PP2A_PR55_CS WD40/YVTN_repeat-like_dom			GO:0008601 GO:0007165 GO:0050790 GO:0000159	C:protein phosphatase type 2A complex P:signal transduction F:protein phosphatase type 2A regulator activity P:regulation of catalytic activity	PTHR11871	PTHR11871
801	1	1	C0NG36	tr|C0NG36|C0NG36_AJECG Ap4A phosphorylase II OS=Ajellomyces capsulatus (strain G186AR / H82 / ATCC MYA-2454 / RMSCC 2432) GN=HCBG_01852 PE=4 SV=1	HCBG_01852	350	IPR011146 IPR019200	ATP_adenylylTrfase_C HIT-like	PF09830	ATP_transf	GO:0008152 GO:0003877	P:metabolic process F:ATP adenylyltransferase activity
802	1	1	C0NEJ0	tr|C0NEJ0|C0NEJ0_AJECG Amidohydrolase OS=Ajellomyces capsulatus (strain G186AR / H82 / ATCC MYA-2454 / RMSCC 2432) GN=HCBG_01306 PE=4 SV=1	HCBG_01306	327	IPR006992	Amidohydro_2	PF04909	Amidohydro_2	GO:0016787	F:hydrolase activity
803	1	1	C0NTH6	tr|C0NTH6|C0NTH6_AJECG Exonuclease OS=Ajellomyces capsulatus (strain G186AR / H82 / ATCC MYA-2454 / RMSCC 2432) GN=HCBG_06456 PE=4 SV=1	HCBG_06456	1454	IPR016494 IPR027073 IPR004859	Put_53exo 5_3_exoribonuclease 5_3_exoribonuclease_1	PF03159	XRN_N	GO:0008409 GO:0005622 GO:0090305 GO:0003676 GO:0000956	C:intracellular P:nucleic acid phosphodiester bond hydrolysis F:nucleic acid binding P:nuclear-transcribed mRNA catabolic process F:5'-3' exonuclease activity	PTHR12341	PTHR12341
804	1	1	C0NAK3	tr|C0NAK3|C0NAK3_AJECG ATP-dependent Clp protease proteolytic subunit OS=Ajellomyces capsulatus (strain G186AR / H82 / ATCC MYA-2454 / RMSCC 2432) GN=HCBG_00149 PE=3 SV=1	HCBG_00149	229	IPR018215 IPR001907 IPR023562	ClpP_AS ClpP/TepA ClpP	PF00574	CLP_protease	GO:0004252 GO:0006508	F:serine-type endopeptidase activity P:proteolysis	PTHR10381	PTHR10381
805	1	1	C0NBR7	tr|C0NBR7|C0NBR7_AJECG Carbonic anhydrase OS=Ajellomyces capsulatus (strain G186AR / H82 / ATCC MYA-2454 / RMSCC 2432) GN=HCBG_00563 PE=3 SV=1	HCBG_00563	222	IPR015892 IPR001765	Carbonic_anhydrase Carbonic_anhydrase_CS	PF00484	Pro_CA	GO:0015976 GO:0008152 GO:0004089 GO:0008270	P:metabolic process F:carbonate dehydratase activity F:zinc ion binding P:carbon utilization	PTHR11002	PTHR11002
806	1	1	C0NRI0	tr|C0NRI0|C0NRI0_AJECG Ubiquitin carboxyl-terminal hydrolase OS=Ajellomyces capsulatus (strain G186AR / H82 / ATCC MYA-2454 / RMSCC 2432) GN=HCBG_05610 PE=3 SV=1	HCBG_05610	570	IPR018200 IPR028889 IPR000626 IPR001394	Peptidase_C19_UCH Ubiquitin_dom Pept_C19ubi-hydrolase_C_CS UCH/PAN2	PF00443 PF00240	UCH ubiquitin	GO:0006511 GO:0008234 GO:0004221	F:ubiquitin thiolesterase activity F:cysteine-type peptidase activity P:ubiquitin-dependent protein catabolic process
807	1	1	C0NQD6	tr|C0NQD6|C0NQD6_AJECG Phospho-2-dehydro-3-deoxyheptonate aldolase OS=Ajellomyces capsulatus (strain G186AR / H82 / ATCC MYA-2454 / RMSCC 2432) GN=HCBG_05724 PE=3 SV=1	HCBG_05724	374	IPR006218 IPR013785 IPR006219	Aldolase_TIM DHAP_synth_1 DAHP1/KDSA	PF00793	DAHP_synth_1	GO:0009423 GO:0003849 GO:0009073	P:aromatic amino acid family biosynthetic process F:3-deoxy-7-phosphoheptulonate synthase activity P:chorismate biosynthetic process	PTHR21225	PTHR21225
808	1	1	C0NZF2	tr|C0NZF2|C0NZF2_AJECG Chitin synthase OS=Ajellomyces capsulatus (strain G186AR / H82 / ATCC MYA-2454 / RMSCC 2432) GN=HCBG_08532 PE=4 SV=1	HCBG_08532	973	IPR004834 IPR004835 IPR013616	Chitin_synth_fng Chitin_synth_N Chitin_synth	PF01644 PF08407	Chitin_synth_1N Chitin_synth_1	GO:0006031 GO:0004100 GO:0016021	F:chitin synthase activity C:integral component of membrane P:chitin biosynthetic process	PTHR22914	PTHR22914
809	1	1	C0P0V9	tr|C0P0V9|C0P0V9_AJECG L-ornithine 5-monooxygenase OS=Ajellomyces capsulatus (strain G186AR / H82 / ATCC MYA-2454 / RMSCC 2432) GN=HCBG_09039 PE=4 SV=1	HCBG_09039	475	IPR013027 IPR025700	Lys/Orn_oxygenase FAD_pyr_nucl-diS_OxRdtase	PF13434	K_oxygenase	GO:0004497	F:monooxygenase activity
810	1	1	C0NV80	tr|C0NV80|C0NV80_AJECG 3'-5' exoribonuclease OS=Ajellomyces capsulatus (strain G186AR / H82 / ATCC MYA-2454 / RMSCC 2432) GN=HCBG_06844 PE=4 SV=1	HCBG_06844	2348	IPR007196 IPR024557	CCR4-Not_Not1su_DUF3819 CCR4-Not_Not1_C	PF12842 PF04054	Not1 DUF3819
811	1	1	C0NWV5	tr|C0NWV5|C0NWV5_AJECG Putative uncharacterized protein OS=Ajellomyces capsulatus (strain G186AR / H82 / ATCC MYA-2454 / RMSCC 2432) GN=HCBG_07635 PE=3 SV=1	HCBG_07635	131	IPR012340 IPR028626 IPR000289	NA-bd_OB-fold Ribosomal_S28e_CS Ribosomal_S28e	PF01200	Ribosomal_S28e	GO:0005840 GO:0006412 GO:0003735	C:ribosome P:translation F:structural constituent of ribosome	PTHR10769	PTHR10769
812	1	1	C0NG47	tr|C0NG47|C0NG47_AJECG Putative uncharacterized protein OS=Ajellomyces capsulatus (strain G186AR / H82 / ATCC MYA-2454 / RMSCC 2432) GN=HCBG_01863 PE=4 SV=1	HCBG_01863	78	IPR001163 IPR010920 IPR006649	Ribonucl_LSM Ribonucl_LSM_euk/arc LSM_dom	PF01423	LSM
813	1	1	C0NS01	tr|C0NS01|C0NS01_AJECG Predicted protein OS=Ajellomyces capsulatus (strain G186AR / H82 / ATCC MYA-2454 / RMSCC 2432) GN=HCBG_05931 PE=4 SV=1
814	1	1	C0NV44	tr|C0NV44|C0NV44_AJECG 26S protease regulatory subunit OS=Ajellomyces capsulatus (strain G186AR / H82 / ATCC MYA-2454 / RMSCC 2432) GN=HCBG_06808 PE=4 SV=1	HCBG_06808	464	IPR003593 IPR003959 IPR003960 IPR027417 IPR005937	AAA+_ATPase ATPase_AAA_core P-loop_NTPase ATPase_AAA_CS 26S_Psome_P45	PF00004	AAA	GO:0006508 GO:0008233 GO:0005524 GO:0017111 GO:0030163 GO:0005737	F:nucleoside-triphosphatase activity P:proteolysis P:protein catabolic process C:cytoplasm F:ATP binding F:peptidase activity
815	1	1	C0NFH9	tr|C0NFH9|C0NFH9_AJECG U6 snRNP-associated protein Lsm3 OS=Ajellomyces capsulatus (strain G186AR / H82 / ATCC MYA-2454 / RMSCC 2432) GN=HCBG_01645 PE=4 SV=1	HCBG_01645	98	IPR001163 IPR010920 IPR006649	Ribonucl_LSM Ribonucl_LSM_euk/arc LSM_dom	PF01423	LSM
816	1	1	C0NZZ2	tr|C0NZZ2|C0NZZ2_AJECG U1 snRNP-associated protein Usp107 OS=Ajellomyces capsulatus (strain G186AR / H82 / ATCC MYA-2454 / RMSCC 2432) GN=HCBG_08722 PE=4 SV=1	HCBG_08722	759	IPR000504 IPR012677 IPR002483	PWI_dom Nucleotide-bd_a/b_plait RRM_dom	PF01480	PWI	GO:0006397 GO:0000166 GO:0003676	P:mRNA processing F:nucleic acid binding F:nucleotide binding
817	1	1	C0NRR5	tr|C0NRR5|C0NRR5_AJECG Spindle assembly checkpoint protein SLDB OS=Ajellomyces capsulatus (strain G186AR / H82 / ATCC MYA-2454 / RMSCC 2432) GN=HCBG_05845 PE=4 SV=1	HCBG_05845	374	IPR017986 IPR001680 IPR015943	WD40_repeat WD40_repeat_dom WD40/YVTN_repeat-like_dom	PF00400	WD40
818	1	1	C0NYZ9	tr|C0NYZ9|C0NYZ9_AJECG Trans-2-enoyl-CoA reductase OS=Ajellomyces capsulatus (strain G186AR / H82 / ATCC MYA-2454 / RMSCC 2432) GN=HCBG_08379 PE=4 SV=1	HCBG_08379	408	IPR011032 IPR016040 IPR013149 IPR002085	NAD(P)-bd_dom ADH_SF_Zn-type ADH_C GroES-like	PF00107	ADH_zinc_N	GO:0008270 GO:0016491	F:zinc ion binding F:oxidoreductase activity	PTHR11695	PTHR11695
819	1	1	C0NBP7	tr|C0NBP7|C0NBP7_AJECG Calcium/calmodulin-dependent protein kinase OS=Ajellomyces capsulatus (strain G186AR / H82 / ATCC MYA-2454 / RMSCC 2432) GN=HCBG_00543 PE=4 SV=1	HCBG_00543	436	IPR017441 IPR000719 IPR002290 IPR020636 IPR008271 IPR011009	Ca/CaM-dep_Ca-dep_prot_Kinase Ser/Thr_kinase_AS Prot_kinase_dom Protein_kinase_ATP_BS Kinase-like_dom Ser/Thr_dual-sp_kinase_dom	PF00069	Pkinase	GO:0004674 GO:0005524	F:protein serine/threonine kinase activity F:ATP binding	PTHR24347	PTHR24347
820	1	1	C0NFM0	tr|C0NFM0|C0NFM0_AJECG Putative uncharacterized protein OS=Ajellomyces capsulatus (strain G186AR / H82 / ATCC MYA-2454 / RMSCC 2432) GN=HCBG_01686 PE=4 SV=1
821	1	1	C0NWK5	tr|C0NWK5|C0NWK5_AJECG Cell division control protein OS=Ajellomyces capsulatus (strain G186AR / H82 / ATCC MYA-2454 / RMSCC 2432) GN=HCBG_07535 PE=4 SV=1	HCBG_07535	1167	IPR001452 IPR008937 IPR023578 IPR001895 IPR000651	Ras_GEF Ras-like_Gua-exchang_fac_N SH3_domain Ras_GEF_dom RasGRF_CDC25	PF00018 PF00618 PF00617	SH3_1 RasGEF_N RasGEF	GO:0043087 GO:0051301 GO:0007264 GO:0005622 GO:0005085 GO:0051056	P:regulation of small GTPase mediated signal transduction C:intracellular F:guanyl-nucleotide exchange factor activity P:small GTPase mediated signal transduction P:cell division P:regulation of GTPase activity	PTHR23113	PTHR23113
822	1	1	C0NUL1	tr|C0NUL1|C0NUL1_AJECG Threonine dehydratase OS=Ajellomyces capsulatus (strain G186AR / H82 / ATCC MYA-2454 / RMSCC 2432) GN=HCBG_07042 PE=4 SV=1	HCBG_07042	562	IPR005787 IPR001926 IPR001721 IPR000634	Ser/Thr_deHydtase_PyrdxlP-BS ACT-like_dom Trp_syn_b_sub_like_PLP_eny_SF Thr_deHydtase_biosynth	PF00585 PF00291	PALP Thr_dehydrat_C	GO:0009097 GO:0030170 GO:0004794	P:isoleucine biosynthetic process F:L-threonine ammonia-lyase activity F:pyridoxal phosphate binding
823	1	1	C0NG66	tr|C0NG66|C0NG66_AJECG Oxidoreductin OS=Ajellomyces capsulatus (strain G186AR / H82 / ATCC MYA-2454 / RMSCC 2432) GN=HCBG_01882 PE=4 SV=1	HCBG_01882	605	IPR007266	Ero1	PF04137	ERO1	GO:0006457 GO:0005783 GO:0016671 GO:0003756	C:endoplasmic reticulum F:protein disulfide isomerase activity P:protein folding F:oxidoreductase activity, acting on a sulfur group of donors, disulfide as acceptor	PTHR12613:SF0	PTHR12613:SF0
824	1	1	C0NSR4	tr|C0NSR4|C0NSR4_AJECG Rhodanese domain-containing protein OS=Ajellomyces capsulatus (strain G186AR / H82 / ATCC MYA-2454 / RMSCC 2432) GN=HCBG_06194 PE=4 SV=1	HCBG_06194	255	IPR001763	Rhodanese-like_dom	PF00581	Rhodanese
825	1	1	C0NFB5	tr|C0NFB5|C0NFB5_AJECG Vacuolar sorting-associated protein OS=Ajellomyces capsulatus (strain G186AR / H82 / ATCC MYA-2454 / RMSCC 2432) GN=HCBG_01581 PE=4 SV=1	HCBG_01581	830	IPR006926 IPR016534 IPR001680 IPR015943 IPR006925	Vps16_C WD40_repeat Vps16_N VPS16 WD40/YVTN_repeat-like_dom	PF04841 PF04840	Vps16_C Vps16_N	GO:0006886 GO:0005737	C:cytoplasm P:intracellular protein transport	PTHR12811:SF0	PTHR12811:SF0
826	1	1	C0NZS2	tr|C0NZS2|C0NZS2_AJECG MBOAT family protein OS=Ajellomyces capsulatus (strain G186AR / H82 / ATCC MYA-2454 / RMSCC 2432) GN=HCBG_08652 PE=4 SV=1	HCBG_08652	556	IPR004299	MBOAT_fam	PF03062	MBOAT	GO:0016021	C:integral component of membrane
827	1	1	C0NHA1	tr|C0NHA1|C0NHA1_AJECG EH domain binding protein epsin 2 OS=Ajellomyces capsulatus (strain G186AR / H82 / ATCC MYA-2454 / RMSCC 2432) GN=HCBG_02723 PE=4 SV=1	HCBG_02723	589	IPR001026 IPR003903 IPR013809 IPR008942	ENTH_VHS Ubiquitin-int_motif Epsin_dom_N Epsin-like_N	PF01417	ENTH
828	1	1	C0NFG6	tr|C0NFG6|C0NFG6_AJECG Putative uncharacterized protein OS=Ajellomyces capsulatus (strain G186AR / H82 / ATCC MYA-2454 / RMSCC 2432) GN=HCBG_01632 PE=4 SV=1	HCBG_01632	117	IPR013970 IPR012340	NA-bd_OB-fold Rep_factor-A_3	PF08661	Rep_fac-A_3
829	1	1	C0NER9	tr|C0NER9|C0NER9_AJECG Aminotransferase OS=Ajellomyces capsulatus (strain G186AR / H82 / ATCC MYA-2454 / RMSCC 2432) GN=HCBG_01385 PE=4 SV=1	HCBG_01385	470	IPR004839 IPR015424 IPR015421 IPR015422	PyrdxlP-dep_Trfase_major_sub1 PyrdxlP-dep_Trfase_major_sub2 Aminotransferase_I/II PyrdxlP-dep_Trfase	PF00155	Aminotran_1_2	GO:0009058 GO:0008483 GO:0030170	P:biosynthetic process F:transaminase activity F:pyridoxal phosphate binding
830	1	1	C0P0U2	tr|C0P0U2|C0P0U2_AJECG Fe II 2-oxoglutarate-dependent dioxygenase OS=Ajellomyces capsulatus (strain G186AR / H82 / ATCC MYA-2454 / RMSCC 2432) GN=HCBG_09022 PE=4 SV=1	HCBG_09022	681	IPR006620 IPR019601 IPR005123	Pro_4_hyd_alph Oxoglutarate/Fe-dep_Oase_C Oxoglu/Fe-dep_dioxygenase	PF10637 PF13640	Ofd1_CTDD 2OG-FeII_Oxy_3	GO:0016706 GO:0005506 GO:0031418	F:oxidoreductase activity, acting on paired donors, with incorporation or reduction of molecular oxygen, 2-oxoglutarate as one donor, and incorporation of one atom each of oxygen into both donors F:L-ascorbic acid binding F:iron ion binding
831	1	1	C0NTY1	tr|C0NTY1|C0NTY1_AJECG Putative uncharacterized protein OS=Ajellomyces capsulatus (strain G186AR / H82 / ATCC MYA-2454 / RMSCC 2432) GN=HCBG_06611 PE=4 SV=1	HCBG_06611	359
832	1	1	C0NUM9	tr|C0NUM9|C0NUM9_AJECG Glutaminyl-peptide cyclotransferase OS=Ajellomyces capsulatus (strain G186AR / H82 / ATCC MYA-2454 / RMSCC 2432) GN=HCBG_07060 PE=4 SV=1	HCBG_07060	386	IPR007484	Peptidase_M28	PF04389	Peptidase_M28	GO:0006508 GO:0008233 GO:0016740	P:proteolysis F:peptidase activity F:transferase activity
833	1	1	C0NXN7	tr|C0NXN7|C0NXN7_AJECG Methionine aminopeptidase OS=Ajellomyces capsulatus (strain G186AR / H82 / ATCC MYA-2454 / RMSCC 2432) GN=HCBG_08229 PE=3 SV=1	HCBG_08229	380	IPR000994 IPR002467 IPR001714	Pept_M24A_MAP1 Pept_M24_MAP Pept_M24_structural-domain	PF00557	Peptidase_M24	GO:0046872 GO:0004177 GO:0006508 GO:0008235	F:aminopeptidase activity P:proteolysis F:metalloexopeptidase activity F:metal ion binding
834	1	1	C0NRW5	tr|C0NRW5|C0NRW5_AJECG Predicted protein OS=Ajellomyces capsulatus (strain G186AR / H82 / ATCC MYA-2454 / RMSCC 2432) GN=HCBG_05895 PE=4 SV=1
835	1	1	C0NU76	tr|C0NU76|C0NU76_AJECG AMP dependent synthetase and ligase OS=Ajellomyces capsulatus (strain G186AR / H82 / ATCC MYA-2454 / RMSCC 2432) GN=HCBG_06907 PE=3 SV=1	HCBG_06907	735	IPR023563 IPR023564 IPR005822 IPR025110 IPR020845 IPR005755 IPR000873	Ribosomal_L13_dom Ribosomal_L13 AMP-bd_C Ribosomal_L13_CS Ribosomal_L13_euk/arc AMP-binding_CS AMP-dep_Synth/Lig	PF13193 PF00572 PF00501	AMP-binding Ribosomal_L13 AMP-binding_C	GO:0015934 GO:0006412 GO:0003735 GO:0016874	F:ligase activity C:large ribosomal subunit P:translation F:structural constituent of ribosome
836	1	1	C0NI64	tr|C0NI64|C0NI64_AJECG GDP-mannose pyrophosphorylase A OS=Ajellomyces capsulatus (strain G186AR / H82 / ATCC MYA-2454 / RMSCC 2432) GN=HCBG_03036 PE=4 SV=1
837	1	1	C0NDL5	tr|C0NDL5|C0NDL5_AJECG Ribosome assembly protein SQT1 OS=Ajellomyces capsulatus (strain G186AR / H82 / ATCC MYA-2454 / RMSCC 2432) GN=HCBG_01958 PE=4 SV=1	HCBG_01958	522	IPR017986 IPR001680 IPR015943	WD40_repeat WD40_repeat_dom WD40/YVTN_repeat-like_dom	PF00400	WD40
838	1	1	C0NTW1	tr|C0NTW1|C0NTW1_AJECG Oxidosqualene:lanosterol cyclase OS=Ajellomyces capsulatus (strain G186AR / H82 / ATCC MYA-2454 / RMSCC 2432) GN=HCBG_06591 PE=4 SV=1	HCBG_06591	728	IPR002365 IPR018333 IPR008930 IPR001330	Terpene_synthase_CS Prenyltrans Terpenoid_cyclase/PrenylTrfase Squalene_cyclase	PF00432	Prenyltrans	GO:0008152 GO:0016866	P:metabolic process F:intramolecular transferase activity
839	1	1	C0NK26	tr|C0NK26|C0NK26_AJECG ADAM protease ADM-B OS=Ajellomyces capsulatus (strain G186AR / H82 / ATCC MYA-2454 / RMSCC 2432) GN=HCBG_03506 PE=4 SV=1	HCBG_03506	813	IPR024079 IPR001762 IPR001590	Blood-coag_inhib_Disintegrin MetalloPept_cat_dom Peptidase_M12B	PF00200	Disintegrin	GO:0006508 GO:0004222	F:metalloendopeptidase activity P:proteolysis
839	2	1	C0NJX6	tr|C0NJX6|C0NJX6_AJECG ADAM protease ADM-B OS=Ajellomyces capsulatus (strain G186AR / H82 / ATCC MYA-2454 / RMSCC 2432) GN=HCBG_03456 PE=4 SV=1	HCBG_03456	806	IPR024079 IPR001762 IPR001590	Blood-coag_inhib_Disintegrin MetalloPept_cat_dom Peptidase_M12B	PF00200	Disintegrin	GO:0004222 GO:0006508	F:metalloendopeptidase activity P:proteolysis
840	1	1	C0NE85	tr|C0NE85|C0NE85_AJECG Myosin OS=Ajellomyces capsulatus (strain G186AR / H82 / ATCC MYA-2454 / RMSCC 2432) GN=HCBG_02178 PE=4 SV=1	HCBG_02178	1570	IPR018444 IPR002710 IPR027417 IPR008989 IPR001609 IPR000048	Myosin_S1_N Dil_domain Myosin_head_motor_dom Dilute P-loop_NTPase IQ_motif_EF-hand-BS	PF01843 PF00063 PF00612	DIL IQ Myosin_head	GO:0005524 GO:0008152 GO:0016459 GO:0003774	P:metabolic process F:motor activity F:ATP binding C:myosin complex
841	1	1	C0NHZ2	tr|C0NHZ2|C0NHZ2_AJECG Prohibitin OS=Ajellomyces capsulatus (strain G186AR / H82 / ATCC MYA-2454 / RMSCC 2432) GN=HCBG_02964 PE=4 SV=1	HCBG_02964	280	IPR000163 IPR001107	Prohibitin Band_7	PF01145	Band_7	GO:0016020	C:membrane	PTHR23222	PTHR23222
842	1	1	C0P0Q7	tr|C0P0Q7|C0P0Q7_AJECG Ribulose-phosphate 3-epimerase OS=Ajellomyces capsulatus (strain G186AR / H82 / ATCC MYA-2454 / RMSCC 2432) GN=HCBG_08987 PE=4 SV=1	HCBG_08987	84	IPR013785 IPR000056 IPR011060	Aldolase_TIM RibuloseP-bd_barrel Ribul_P_3_epim-like	PF00834	Ribul_P_3_epim	GO:0005975 GO:0016857	P:carbohydrate metabolic process F:racemase and epimerase activity, acting on carbohydrates and derivatives	PTHR11749	PTHR11749
843	1	1	C0NIC5	tr|C0NIC5|C0NIC5_AJECG Catabolite repression protein creC OS=Ajellomyces capsulatus (strain G186AR / H82 / ATCC MYA-2454 / RMSCC 2432) GN=HCBG_03097 PE=4 SV=1	HCBG_03097	598	IPR017986 IPR001680 IPR015943	WD40_repeat WD40_repeat_dom WD40/YVTN_repeat-like_dom	PF00400	WD40
844	1	1	C0NJZ8	tr|C0NJZ8|C0NJZ8_AJECG 4-hydroxyphenylpyruvate dioxygenase OS=Ajellomyces capsulatus (strain G186AR / H82 / ATCC MYA-2454 / RMSCC 2432) GN=HCBG_03478 PE=3 SV=1	HCBG_03478 HCBG_03529	428	IPR005956 IPR004360	Glyas_Fos-R_dOase_dom 4OHPhenylPyrv_dOase	PF00903	Glyoxalase	GO:0009072 GO:0046872 GO:0003868	F:4-hydroxyphenylpyruvate dioxygenase activity P:aromatic amino acid family metabolic process F:metal ion binding	PTHR11959	PTHR11959
845	1	1	C0NU30	tr|C0NU30|C0NU30_AJECG Vacuolar protein sorting-associated protein 35 OS=Ajellomyces capsulatus (strain G186AR / H82 / ATCC MYA-2454 / RMSCC 2432) GN=HCBG_06861 PE=3 SV=1	HCBG_06861	879	IPR005378	Vps35	PF03635	Vps35	GO:0015031	P:protein transport	PTHR11099	PTHR11099
846	1	1	C0NVW8	tr|C0NVW8|C0NVW8_AJECG Peptidyl-prolyl cis-trans isomerase OS=Ajellomyces capsulatus (strain G186AR / H82 / ATCC MYA-2454 / RMSCC 2432) GN=HCBG_07298 PE=4 SV=1	HCBG_07298	181	IPR023566 IPR001179	PPIase_FKBP_dom PPIase_FKBP	PF00254	FKBP_C	GO:0006457 GO:0003755 GO:0000413	P:protein folding P:protein peptidyl-prolyl isomerization F:peptidyl-prolyl cis-trans isomerase activity	PTHR10516	PTHR10516
847	1	1	C0NT90	tr|C0NT90|C0NT90_AJECG NAD dependent epimerase/dehydratase OS=Ajellomyces capsulatus (strain G186AR / H82 / ATCC MYA-2454 / RMSCC 2432) GN=HCBG_06370 PE=4 SV=1	HCBG_06370	329	IPR016040 IPR005913	dTDP_dehydrorham_reduct NAD(P)-bd_dom	PF04321	RmlD_sub_bind	GO:0045226 GO:0055114 GO:0008831	P:extracellular polysaccharide biosynthetic process F:dTDP-4-dehydrorhamnose reductase activity P:oxidation-reduction process
848	1	1	C0NTC5	tr|C0NTC5|C0NTC5_AJECG Oxidoreductase OS=Ajellomyces capsulatus (strain G186AR / H82 / ATCC MYA-2454 / RMSCC 2432) GN=HCBG_06405 PE=4 SV=1	HCBG_06405	252	IPR020904 IPR016040 IPR002347 IPR002198	NAD(P)-bd_dom Glc/ribitol_DH DH_sc/Rdtase_SDR Sc_DH/Rdtase_CS			GO:0055114 GO:0016491	F:oxidoreductase activity P:oxidation-reduction process
849	1	1	C0NSV5	tr|C0NSV5|C0NSV5_AJECG Putative uncharacterized protein OS=Ajellomyces capsulatus (strain G186AR / H82 / ATCC MYA-2454 / RMSCC 2432) GN=HCBG_06235 PE=4 SV=1
850	1	1	C0NTS8	tr|C0NTS8|C0NTS8_AJECG Putative uncharacterized protein OS=Ajellomyces capsulatus (strain G186AR / H82 / ATCC MYA-2454 / RMSCC 2432) GN=HCBG_06558 PE=4 SV=1	HCBG_06558	327	IPR017946	PLC-like_Pdiesterase_TIM-brl			GO:0008081 GO:0006629	F:phosphoric diester hydrolase activity P:lipid metabolic process
851	1	1	C0NSX2	tr|C0NSX2|C0NSX2_AJECG Carbamoyl-phosphate synthase OS=Ajellomyces capsulatus (strain G186AR / H82 / ATCC MYA-2454 / RMSCC 2432) GN=HCBG_06252 PE=3 SV=1	HCBG_06252	2496	IPR006132 IPR005481 IPR006131 IPR016185 IPR011761 IPR005483 IPR005479 IPR013815 IPR011607 IPR006130 IPR005480 IPR002474 IPR013816 IPR017926 IPR002082 IPR006274	CarbamoylP_synth_ssu_N GATASE Asp/Orn_carbamoyltranf_P-bd PreATP-grasp_dom CarbamoylP_synth_ssu MGS-like_dom Asp_carbamoyltransf CbamoylP_synth_lsu-like_ATP-bd ATP_grasp_subdomain_1 ATP-grasp ATP_grasp_subdomain_2 CarbamoylP_synth_lsu_oligo Asp_carbamoylt	PF02142 PF02787 PF02729 PF02786 PF00185 PF00117 PF00988 PF00289	CPSase_sm_chain CPSase_L_D2 MGS CPSase_L_chain CPSase_L_D3 OTCace GATase OTCace_N	GO:0046872 GO:0005524 GO:0016597 GO:0006543 GO:0070409 GO:0004070 GO:0006207	P:carbamoyl phosphate biosynthetic process F:amino acid binding P:'de novo' pyrimidine nucleobase biosynthetic process P:glutamine catabolic process F:ATP binding F:metal ion binding F:aspartate carbamoyltransferase activity
852	1	1	C0NXV1	tr|C0NXV1|C0NXV1_AJECG Putative uncharacterized protein OS=Ajellomyces capsulatus (strain G186AR / H82 / ATCC MYA-2454 / RMSCC 2432) GN=HCBG_07745 PE=3 SV=1	HCBG_07745	199	IPR005819 IPR011991 IPR005818	Histone_H5 Histone_H1/H5_H15 WHTH_DNA-bd_dom	PF00538	Linker_histone	GO:0003677 GO:0005634 GO:0006334 GO:0000786	C:nucleus P:nucleosome assembly F:DNA binding C:nucleosome
853	1	1	C0NQ18	tr|C0NQ18|C0NQ18_AJECG Glutamate-cysteine ligase regulatory subunit OS=Ajellomyces capsulatus (strain G186AR / H82 / ATCC MYA-2454 / RMSCC 2432) GN=HCBG_05248 PE=4 SV=1	HCBG_05248	318	IPR023210	NADP_OxRdtase_dom	PF00248	Aldo_ket_red	GO:0008152 GO:0016874	P:metabolic process F:ligase activity
854	1	1	C0NYU4	tr|C0NYU4|C0NYU4_AJECG Meiotically up-regulated gene 87 protein OS=Ajellomyces capsulatus (strain G186AR / H82 / ATCC MYA-2454 / RMSCC 2432) GN=HCBG_08324 PE=4 SV=1	HCBG_08324	1080	IPR007231	Nucleoporin_int_Nup93/Nic96	PF04097	Nic96	GO:0006810 GO:0005643	P:transport C:nuclear pore	PTHR11225	PTHR11225
855	1	1	C0NLR8	tr|C0NLR8|C0NLR8_AJECG Putative uncharacterized protein OS=Ajellomyces capsulatus (strain G186AR / H82 / ATCC MYA-2454 / RMSCC 2432) GN=HCBG_04448 PE=4 SV=1	HCBG_04448	401
856	1	1	C0NZM0	tr|C0NZM0|C0NZM0_AJECG HORMA domain-containing protein OS=Ajellomyces capsulatus (strain G186AR / H82 / ATCC MYA-2454 / RMSCC 2432) GN=HCBG_08600 PE=4 SV=1	HCBG_08600	229	IPR027097 IPR003511	HORMA_DNA-bd Mad2	PF02301	HORMA	GO:0007094	P:mitotic spindle assembly checkpoint	PTHR11842:SF11	PTHR11842:SF11
857	1	1	C0NRC3	tr|C0NRC3|C0NRC3_AJECG Small G-protein GPA3 OS=Ajellomyces capsulatus (strain G186AR / H82 / ATCC MYA-2454 / RMSCC 2432) GN=HCBG_05553 PE=4 SV=1	HCBG_05553	338	IPR001019 IPR027417 IPR011025	Gprotein_alpha_su GproteinA_insert P-loop_NTPase	PF00503	G-alpha	GO:0007186 GO:0006184 GO:0004871 GO:0005525 GO:0003924	F:GTPase activity F:GTP binding P:GTP catabolic process F:signal transducer activity P:G-protein coupled receptor signaling pathway	PTHR10218	PTHR10218
858	1	1	C0NKP8	sp|C0NKP8|VPS10_AJECG Vacuolar protein sorting/targeting protein 10 OS=Ajellomyces capsulatus (strain G186AR / H82 / ATCC MYA-2454 / RMSCC 2432) GN=VPS10 PE=3 SV=1	VPS10 HCBG_03728	1497	IPR011040 IPR006581	VPS10 Sialidases			GO:0005794 GO:0031902 GO:0016021 GO:0015031	P:protein transport C:integral component of membrane C:late endosome membrane C:Golgi apparatus
859	1	1	C0NMD8	tr|C0NMD8|C0NMD8_AJECG Putative uncharacterized protein OS=Ajellomyces capsulatus (strain G186AR / H82 / ATCC MYA-2454 / RMSCC 2432) GN=HCBG_04668 PE=4 SV=1	HCBG_04668	250	IPR018466 IPR008659	GPI-anchored Kre9/Knh1_C	PF05390 PF10342	KRE9 GPI-anchored	GO:0042546 GO:0006078	P:(1->6)-beta-D-glucan biosynthetic process P:cell wall biogenesis
860	1	1	C0NQR6	tr|C0NQR6|C0NQR6_AJECG 60S ribosomal protein L9B OS=Ajellomyces capsulatus (strain G186AR / H82 / ATCC MYA-2454 / RMSCC 2432) GN=HCBG_05346 PE=4 SV=1	HCBG_05346	192	IPR000702 IPR020040 IPR002359	Ribosomal_L6_a/b-dom Ribosomal_L6_CS2 Ribosomal_L6	PF00347	Ribosomal_L6	GO:0005840 GO:0006412 GO:0003735 GO:0019843	C:ribosome F:rRNA binding P:translation F:structural constituent of ribosome	PTHR11655	PTHR11655
861	1	1	C0NZ25	tr|C0NZ25|C0NZ25_AJECG Aromatic-L-amino acid decarboxylase OS=Ajellomyces capsulatus (strain G186AR / H82 / ATCC MYA-2454 / RMSCC 2432) GN=HCBG_08405 PE=3 SV=1	HCBG_08405	539	IPR010977 IPR015424 IPR002129 IPR015422 IPR015421	PyrdxlP-dep_de-COase PyrdxlP-dep_Trfase_major_sub1 PyrdxlP-dep_Trfase_major_sub2 Aromatic_deC PyrdxlP-dep_Trfase	PF00282	Pyridoxal_deC	GO:0016831 GO:0006520 GO:0030170	P:cellular amino acid metabolic process F:pyridoxal phosphate binding F:carboxy-lyase activity
862	1	1	C0NIY5	tr|C0NIY5|C0NIY5_AJECG Zinc finger protein OS=Ajellomyces capsulatus (strain G186AR / H82 / ATCC MYA-2454 / RMSCC 2432) GN=HCBG_03115 PE=4 SV=1	HCBG_03115	354	IPR015880 IPR003323 IPR007087	Znf_C2H2-like OTU Znf_C2H2	PF02338	OTU	GO:0046872	F:metal ion binding
863	1	1	C0NMS7	tr|C0NMS7|C0NMS7_AJECG Predicted protein OS=Ajellomyces capsulatus (strain G186AR / H82 / ATCC MYA-2454 / RMSCC 2432) GN=HCBG_04054 PE=4 SV=1	HCBG_04054	183
864	1	1	C0NSI0	tr|C0NSI0|C0NSI0_AJECG Sporulation protein kinase OS=Ajellomyces capsulatus (strain G186AR / H82 / ATCC MYA-2454 / RMSCC 2432) GN=HCBG_06110 PE=4 SV=1	HCBG_06110	760	IPR017441 IPR000719 IPR002290 IPR008271 IPR011009	Ser/Thr_kinase_AS Prot_kinase_dom Protein_kinase_ATP_BS Kinase-like_dom Ser/Thr_dual-sp_kinase_dom	PF00069	Pkinase	GO:0004674 GO:0005524	F:protein serine/threonine kinase activity F:ATP binding
865	1	1	C0NYB7	tr|C0NYB7|C0NYB7_AJECG Putative uncharacterized protein OS=Ajellomyces capsulatus (strain G186AR / H82 / ATCC MYA-2454 / RMSCC 2432) GN=HCBG_07911 PE=4 SV=1	HCBG_07911	365
866	1	1	C0NAE1	tr|C0NAE1|C0NAE1_AJECG CaaX prenyl protease OS=Ajellomyces capsulatus (strain G186AR / H82 / ATCC MYA-2454 / RMSCC 2432) GN=HCBG_00087 PE=4 SV=1	HCBG_00087	456	IPR027057 IPR001915	CAXX_Prtase_1 Peptidase_M48	PF01435	Peptidase_M48	GO:0016020 GO:0004222 GO:0006508 GO:0071586	P:CAAX-box protein processing F:metalloendopeptidase activity P:proteolysis C:membrane	PTHR10120:SF17	PTHR10120:SF17
867	1	1	C0NRU5	tr|C0NRU5|C0NRU5_AJECG Putative uncharacterized protein OS=Ajellomyces capsulatus (strain G186AR / H82 / ATCC MYA-2454 / RMSCC 2432) GN=HCBG_05875 PE=4 SV=1	HCBG_05875	892	IPR012921 IPR019786 IPR013083 IPR001965 IPR003618 IPR011011 IPR019787	TFIIS_cen_dom SPOC_C Znf_FYVE_PHD Znf_PHD Zinc_finger_PHD-type_CS Znf_RING/FYVE/PHD Znf_PHD-finger	PF00628 PF07500 PF07744	PHD TFIIS_M SPOC	GO:0008270 GO:0006351	F:zinc ion binding P:transcription, DNA-templated
868	1	1	C0NZ50	tr|C0NZ50|C0NZ50_AJECG 6-phosphofructokinase OS=Ajellomyces capsulatus (strain G186AR / H82 / ATCC MYA-2454 / RMSCC 2432) GN=HCBG_08430 PE=3 SV=1	HCBG_08430	794	IPR022953 IPR009161 IPR015912 IPR000023	Phosphofructokinase_dom Phosphofructokinase Phosphofructokinase_CS 6-phosphofructokinase_euk	PF00365	PFK	GO:0046835 GO:0003872 GO:0005524 GO:0006002 GO:0006096 GO:0005945	C:6-phosphofructokinase complex P:fructose 6-phosphate metabolic process P:glycolysis F:6-phosphofructokinase activity F:ATP binding P:carbohydrate phosphorylation
869	1	1	C0NDP7	tr|C0NDP7|C0NDP7_AJECG Putative uncharacterized protein OS=Ajellomyces capsulatus (strain G186AR / H82 / ATCC MYA-2454 / RMSCC 2432) GN=HCBG_01990 PE=4 SV=1	HCBG_01990	307
870	1	1	C0NJX9	tr|C0NJX9|C0NJX9_AJECG KH domain-containing protein OS=Ajellomyces capsulatus (strain G186AR / H82 / ATCC MYA-2454 / RMSCC 2432) GN=HCBG_03459 PE=4 SV=1
871	1	1	C0NSE4	tr|C0NSE4|C0NSE4_AJECG Putative uncharacterized protein OS=Ajellomyces capsulatus (strain G186AR / H82 / ATCC MYA-2454 / RMSCC 2432) GN=HCBG_06074 PE=4 SV=1	HCBG_06074	152	IPR020999	Chitin_synth_reg_RCR	PF12273	RCR
872	1	1	C0NWD4	tr|C0NWD4|C0NWD4_AJECG 3-demethylubiquinone-9 3-methyltransferase OS=Ajellomyces capsulatus (strain G186AR / H82 / ATCC MYA-2454 / RMSCC 2432) GN=HCBG_07464 PE=4 SV=1	HCBG_07464	156	IPR009725	3_dmu_93_MTrfase			GO:0008168	F:methyltransferase activity
873	1	1	C0NIB9	tr|C0NIB9|C0NIB9_AJECG Glyoxalase OS=Ajellomyces capsulatus (strain G186AR / H82 / ATCC MYA-2454 / RMSCC 2432) GN=HCBG_03091 PE=4 SV=1	HCBG_03091	319	IPR004361 IPR018146 IPR004360	Glyoxalase_1_CS Glyoxalase_1 Glyas_Fos-R_dOase_dom	PF00903	Glyoxalase	GO:0004462 GO:0046872 GO:0008152	P:metabolic process F:metal ion binding F:lactoylglutathione lyase activity
874	1	1	C0NFN7	tr|C0NFN7|C0NFN7_AJECG Alpha-1_2-mannosyltransferase Kre5 OS=Ajellomyces capsulatus (strain G186AR / H82 / ATCC MYA-2454 / RMSCC 2432) GN=HCBG_01703 PE=4 SV=1	HCBG_01703	504	IPR002685	Glyco_trans_15	PF01793	Glyco_transf_15	GO:0097502 GO:0016020 GO:0006486 GO:0000030	P:protein glycosylation F:mannosyltransferase activity P:mannosylation C:membrane
875	1	1	C0NV96	tr|C0NV96|C0NV96_AJECG Phospho-2-dehydro-3-deoxyheptonate aldolase OS=Ajellomyces capsulatus (strain G186AR / H82 / ATCC MYA-2454 / RMSCC 2432) GN=HCBG_07076 PE=3 SV=1	HCBG_07076	383	IPR006218 IPR013785 IPR006219	Aldolase_TIM DHAP_synth_1 DAHP1/KDSA	PF00793	DAHP_synth_1	GO:0009423 GO:0003849 GO:0009073	P:aromatic amino acid family biosynthetic process F:3-deoxy-7-phosphoheptulonate synthase activity P:chorismate biosynthetic process	PTHR21225	PTHR21225
876	1	1	C0NFR7	tr|C0NFR7|C0NFR7_AJECG Vacuolar ATP synthase subunit D OS=Ajellomyces capsulatus (strain G186AR / H82 / ATCC MYA-2454 / RMSCC 2432) GN=HCBG_01733 PE=4 SV=1	HCBG_01733	260	IPR002699	V_ATPase_D	PF01813	ATP-synt_D	GO:0055085 GO:0006200 GO:0042626	F:ATPase activity, coupled to transmembrane movement of substances P:transmembrane transport P:ATP catabolic process	PTHR11671	PTHR11671
877	1	1	C0NT27	tr|C0NT27|C0NT27_AJECG 5-oxoprolinase OS=Ajellomyces capsulatus (strain G186AR / H82 / ATCC MYA-2454 / RMSCC 2432) GN=HCBG_06307 PE=4 SV=1	HCBG_06307	1360	IPR003692 IPR002821 IPR008040	Hydantoinase_B Hydant_A_N Hydantoinase_A	PF05378 PF02538 PF01968	Hydantoinase_B Hydant_A_N Hydantoinase_A	GO:0008152 GO:0016787	P:metabolic process F:hydrolase activity
878	1	1	C0NU86	tr|C0NU86|C0NU86_AJECG DnaJ domain-containing protein OS=Ajellomyces capsulatus (strain G186AR / H82 / ATCC MYA-2454 / RMSCC 2432) GN=HCBG_06917 PE=4 SV=1	HCBG_06917	745	IPR001440 IPR011990 IPR013105 IPR001623 IPR013026 IPR019734 IPR018253	TPR_1 TPR_repeat TPR-contain_dom DnaJ_domain_CS DnaJ_domain TPR-like_helical TPR_2	PF00515 PF07719 PF00226	TPR_1 DnaJ TPR_2
879	1	1	C0NIP7	tr|C0NIP7|C0NIP7_AJECG Peroxisomal-coenzyme A synthetase OS=Ajellomyces capsulatus (strain G186AR / H82 / ATCC MYA-2454 / RMSCC 2432) GN=HCBG_02304 PE=4 SV=1	HCBG_02304	513	IPR025110 IPR020845 IPR000873	AMP-bd_C AMP-binding_CS AMP-dep_Synth/Lig	PF13193 PF00501	AMP-binding AMP-binding_C	GO:0003824	F:catalytic activity
880	1	1	C0NA87	tr|C0NA87|C0NA87_AJECG Putative uncharacterized protein OS=Ajellomyces capsulatus (strain G186AR / H82 / ATCC MYA-2454 / RMSCC 2432) GN=HCBG_00033 PE=4 SV=1	HCBG_00033	655	IPR027417	P-loop_NTPase
881	1	1	C0NV79	tr|C0NV79|C0NV79_AJECG Tubulin-tyrosine ligase OS=Ajellomyces capsulatus (strain G186AR / H82 / ATCC MYA-2454 / RMSCC 2432) GN=HCBG_06843 PE=4 SV=1	HCBG_06843	1188	IPR009617 IPR002828 IPR004344 IPR027747	Adipose-reg_protein_Seipin TTL/TTLL_fam SurE-like_Pase/nucleotidase Pby1	PF06775 PF03133 PF01975	Seipin SurE TTL	GO:0006464 GO:0016787 GO:0016874	F:ligase activity P:cellular protein modification process F:hydrolase activity	PTHR12241:SF7	PTHR12241:SF7
882	1	1	C0ND98	tr|C0ND98|C0ND98_AJECG Lectin OS=Ajellomyces capsulatus (strain G186AR / H82 / ATCC MYA-2454 / RMSCC 2432) GN=HCBG_01094 PE=4 SV=1	HCBG_01094	338	IPR005052 IPR013320 IPR008985	ConA-like_subgrp Lectin_leg ConA-like_lec_gl_sf	PF03388	Lectin_leg-like	GO:0016020	C:membrane	PTHR12223	PTHR12223
883	1	1	C0NCG1	tr|C0NCG1|C0NCG1_AJECG Ribosomal protein L15 OS=Ajellomyces capsulatus (strain G186AR / H82 / ATCC MYA-2454 / RMSCC 2432) GN=HCBG_00807 PE=3 SV=1	HCBG_00807	203	IPR000439 IPR012678 IPR024794 IPR020925	Ribosomal_L15e Rbsml_L15e_core_dom Ribosomal_L15e_CS Ribosomal_L23/L15e_core_dom	PF00827	Ribosomal_L15e	GO:0005840 GO:0006412 GO:0003735	C:ribosome F:structural constituent of ribosome P:translation	PTHR11847	PTHR11847
884	1	1	C0NTZ7	tr|C0NTZ7|C0NTZ7_AJECG Putative uncharacterized protein OS=Ajellomyces capsulatus (strain G186AR / H82 / ATCC MYA-2454 / RMSCC 2432) GN=HCBG_06627 PE=4 SV=1	HCBG_06627	420	IPR020478 IPR017956 IPR000637	AT_hook_DNA-bd_motif HMGI/Y_DNA-bd_CS AT_hook-like	PF02178	AT_hook	GO:0003677 GO:0006355	P:regulation of transcription, DNA-templated F:DNA binding
885	1	1	C0NGM6	tr|C0NGM6|C0NGM6_AJECG Calcofluor white hypersensitive protein OS=Ajellomyces capsulatus (strain G186AR / H82 / ATCC MYA-2454 / RMSCC 2432) GN=HCBG_02498 PE=4 SV=1	HCBG_02498	949	IPR027317 IPR019402 IPR005135	Frag1/DRAM/Sfk1 Endo/exonuclease/phosphatase PGAP2IP	PF10277	Frag1	GO:0006506	P:GPI anchor biosynthetic process	PTHR14859:SF0	PTHR14859:SF0
886	1	1	C0NE03	tr|C0NE03|C0NE03_AJECG Protein transporter SEC61 alpha subunit OS=Ajellomyces capsulatus (strain G186AR / H82 / ATCC MYA-2454 / RMSCC 2432) GN=HCBG_02096 PE=3 SV=1	HCBG_02096	479	IPR002208 IPR023201 IPR019561	SecY_su_dom SecY/SEC61-alpha Translocon_Sec61/SecY_plug_dom	PF10559 PF00344	SecY Plug_translocon	GO:0016021 GO:0015031	P:protein transport C:integral component of membrane	PTHR10906	PTHR10906
887	1	1	C0NZD0	tr|C0NZD0|C0NZD0_AJECG Putative uncharacterized protein OS=Ajellomyces capsulatus (strain G186AR / H82 / ATCC MYA-2454 / RMSCC 2432) GN=HCBG_08510 PE=4 SV=1
888	1	1	C0NMQ9	tr|C0NMQ9|C0NMQ9_AJECG WD domain-containing protein OS=Ajellomyces capsulatus (strain G186AR / H82 / ATCC MYA-2454 / RMSCC 2432) GN=HCBG_04036 PE=4 SV=1	HCBG_04036	393	IPR017986 IPR019775 IPR015943 IPR001680 IPR011047 IPR020472	WD40_repeat G-protein_beta_WD-40_rep WD40_repeat_dom WD40_repeat_CS Quinonprotein_ADH-like_supfam WD40/YVTN_repeat-like_dom	PF00400	WD40
889	1	1	C0NMN3	tr|C0NMN3|C0NMN3_AJECG Gamma-glutamyltranspeptidase OS=Ajellomyces capsulatus (strain G186AR / H82 / ATCC MYA-2454 / RMSCC 2432) GN=HCBG_04010 PE=4 SV=1	HCBG_04010	600	IPR000101	GGT_peptidase	PF01019	G_glu_transpept	GO:0006749 GO:0003840	P:glutathione metabolic process F:gamma-glutamyltransferase activity	PTHR11686	PTHR11686
890	1	1	C0NYN4	tr|C0NYN4|C0NYN4_AJECG Putative uncharacterized protein OS=Ajellomyces capsulatus (strain G186AR / H82 / ATCC MYA-2454 / RMSCC 2432) GN=HCBG_08264 PE=4 SV=1	HCBG_08264	1422	IPR026300 IPR027417 IPR024860	Aquarius CWF11_fam P-loop_NTPase			GO:0000398 GO:0005681 GO:0097157	F:pre-mRNA intronic binding P:mRNA splicing, via spliceosome C:spliceosomal complex	PTHR10887:SF5	PTHR10887:SF5
891	1	1	C0P0M7	tr|C0P0M7|C0P0M7_AJECG Rho1 GDP-GTP exchange protein OS=Ajellomyces capsulatus (strain G186AR / H82 / ATCC MYA-2454 / RMSCC 2432) GN=HCBG_08957 PE=4 SV=1	HCBG_08957	1224	IPR011991 IPR001180 IPR000219 IPR000591	DEP_dom Citron DH-domain WHTH_DNA-bd_dom	PF00780 PF00621 PF00610	DEP RhoGEF CNH	GO:0032319 GO:0005083 GO:0035556 GO:0005089	F:Rho guanyl-nucleotide exchange factor activity F:small GTPase regulator activity P:intracellular signal transduction P:regulation of Rho GTPase activity
892	1	1	C0NFI6	tr|C0NFI6|C0NFI6_AJECG Cytochrome P450 OS=Ajellomyces capsulatus (strain G186AR / H82 / ATCC MYA-2454 / RMSCC 2432) GN=HCBG_01652 PE=4 SV=1	HCBG_01652	405	IPR002397 IPR001128	Cyt_P450_B Cyt_P450	PF00067	p450	GO:0020037 GO:0016705 GO:0005506 GO:0004497	F:iron ion binding F:monooxygenase activity F:heme binding F:oxidoreductase activity, acting on paired donors, with incorporation or reduction of molecular oxygen
893	1	1	C0NLF9	tr|C0NLF9|C0NLF9_AJECG Mob1 family protein OS=Ajellomyces capsulatus (strain G186AR / H82 / ATCC MYA-2454 / RMSCC 2432) GN=HCBG_04339 PE=4 SV=1	HCBG_04339	532	IPR005301	Mob1_phocein	PF03637	Mob1_phocein			PTHR22599	PTHR22599
894	1	1	C0NFW3	tr|C0NFW3|C0NFW3_AJECG RNA polymerase Rpb1 C-terminal repeat domain-containing protein OS=Ajellomyces capsulatus (strain G186AR / H82 / ATCC MYA-2454 / RMSCC 2432) GN=HCBG_01779 PE=4 SV=1	HCBG_01779	1389
895	1	1	C0P0S5	tr|C0P0S5|C0P0S5_AJECG Monothiol glutaredoxin-4 OS=Ajellomyces capsulatus (strain G186AR / H82 / ATCC MYA-2454 / RMSCC 2432) GN=HCBG_09005 PE=4 SV=1	HCBG_09005	278	IPR002109 IPR004480 IPR012336 IPR013766	Glutaredoxin Thioredoxin_domain Thioredoxin-like_fold Monothiol_GRX-rel	PF00462 PF00085	Thioredoxin Glutaredoxin	GO:0015035 GO:0009055 GO:0055114 GO:0045454	F:protein disulfide oxidoreductase activity P:cell redox homeostasis F:electron carrier activity P:oxidation-reduction process	PTHR10293	PTHR10293
896	1	1	C0NXG4	tr|C0NXG4|C0NXG4_AJECG Putative uncharacterized protein OS=Ajellomyces capsulatus (strain G186AR / H82 / ATCC MYA-2454 / RMSCC 2432) GN=HCBG_08156 PE=4 SV=1	HCBG_08156	363
897	1	1	C0NPR0	tr|C0NPR0|C0NPR0_AJECG DUF1688 domain-containing protein OS=Ajellomyces capsulatus (strain G186AR / H82 / ATCC MYA-2454 / RMSCC 2432) GN=HCBG_05140 PE=4 SV=1	HCBG_05140	429	IPR012469	DUF1688	PF07958	DUF1688
898	1	1	C0NAQ6	tr|C0NAQ6|C0NAQ6_AJECG 60S ribosomal protein L33 OS=Ajellomyces capsulatus (strain G186AR / H82 / ATCC MYA-2454 / RMSCC 2432) GN=HCBG_00202 PE=4 SV=1	HCBG_00202	128	IPR001780 IPR018266 IPR009000	Ribosomal_L35Ae_CS Transl_B-barrel Ribosomal_L35A	PF01247	Ribosomal_L35Ae	GO:0005840 GO:0006412 GO:0003735	C:ribosome P:translation F:structural constituent of ribosome	PTHR10902	PTHR10902
899	1	1	C0NMG0	tr|C0NMG0|C0NMG0_AJECG Putative uncharacterized protein OS=Ajellomyces capsulatus (strain G186AR / H82 / ATCC MYA-2454 / RMSCC 2432) GN=HCBG_04690 PE=4 SV=1	HCBG_04690	498
900	1	1	C0P011	tr|C0P011|C0P011_AJECG Putative uncharacterized protein OS=Ajellomyces capsulatus (strain G186AR / H82 / ATCC MYA-2454 / RMSCC 2432) GN=HCBG_08741 PE=4 SV=1	HCBG_08741	287
901	1	1	C0NFN5	tr|C0NFN5|C0NFN5_AJECG Ran-specific GTPase-activating protein OS=Ajellomyces capsulatus (strain G186AR / H82 / ATCC MYA-2454 / RMSCC 2432) GN=HCBG_01701 PE=4 SV=1	HCBG_01701	261	IPR000156 IPR011993	Ran_bind_dom PH_like_dom	PF00638	Ran_BP1	GO:0046907	P:intracellular transport
902	1	1	C0NZF4	tr|C0NZF4|C0NZF4_AJECG Phosphotyrosine protein phosphatase OS=Ajellomyces capsulatus (strain G186AR / H82 / ATCC MYA-2454 / RMSCC 2432) GN=HCBG_08534 PE=4 SV=1	HCBG_08534	208	IPR000106 IPR017867 IPR023485	Tyr_phospatase_low_mol_wt Tyr_phospatase/Ars_reductase Ptyr_pPase_SF	PF01451	LMWPc	GO:0035335 GO:0004725	F:protein tyrosine phosphatase activity P:peptidyl-tyrosine dephosphorylation	PTHR11717	PTHR11717
903	1	1	C0NR57	tr|C0NR57|C0NR57_AJECG Peroxin 3 OS=Ajellomyces capsulatus (strain G186AR / H82 / ATCC MYA-2454 / RMSCC 2432) GN=HCBG_05487 PE=4 SV=1	HCBG_05487	601	IPR006966	Peroxin-3	PF04882	Peroxin-3	GO:0007031 GO:0005779	C:integral component of peroxisomal membrane P:peroxisome organization
904	1	1	C0NAZ7	tr|C0NAZ7|C0NAZ7_AJECG Putative uncharacterized protein OS=Ajellomyces capsulatus (strain G186AR / H82 / ATCC MYA-2454 / RMSCC 2432) GN=HCBG_00293 PE=4 SV=1	HCBG_00293	512
905	1	1	C0NIX2	tr|C0NIX2|C0NIX2_AJECG Rho GTPase Rho1 OS=Ajellomyces capsulatus (strain G186AR / H82 / ATCC MYA-2454 / RMSCC 2432) GN=HCBG_02379 PE=3 SV=1	HCBG_02379	192	IPR001806 IPR005225 IPR027417 IPR003578	Small_GTPase Small_GTP-bd_dom P-loop_NTPase Small_GTPase_Rho	PF00071	Ras	GO:0016020 GO:0007264 GO:0005622 GO:0005525	C:intracellular P:small GTPase mediated signal transduction F:GTP binding C:membrane
906	1	1	C0P0M1	tr|C0P0M1|C0P0M1_AJECG Homoserine O-acetyltransferase OS=Ajellomyces capsulatus (strain G186AR / H82 / ATCC MYA-2454 / RMSCC 2432) GN=HCBG_08951 PE=4 SV=1	HCBG_08951	563	IPR008220 IPR000073	Homoserine_AcTrfase AB_hydrolase_1	PF00561	Abhydrolase_1	GO:0004414 GO:0005737 GO:0009086	C:cytoplasm F:homoserine O-acetyltransferase activity P:methionine biosynthetic process
907	1	1	C0NE45	tr|C0NE45|C0NE45_AJECG Calcium channel subunit Mid1 OS=Ajellomyces capsulatus (strain G186AR / H82 / ATCC MYA-2454 / RMSCC 2432) GN=HCBG_02138 PE=4 SV=1	HCBG_02138	634	IPR020067 IPR024338	Strech-activ_cation_chnl_Mid1 Frizzled_dom	PF12929	Mid1
908	1	1	C0NZ55	tr|C0NZ55|C0NZ55_AJECG Patatin-like phospholipase domain-containing protein OS=Ajellomyces capsulatus (strain G186AR / H82 / ATCC MYA-2454 / RMSCC 2432) GN=HCBG_08435 PE=4 SV=1	HCBG_08435	1585	IPR000595 IPR016035 IPR018490 IPR001423 IPR002641 IPR014710	cNMP-bd_dom Acyl_Trfase/lysoPLipase Patatin/PLipase_A2-rel RmlC-like_jellyroll cNMP-bd-like LysoPLipase_patatin_CS	PF01734 PF00027	cNMP_binding Patatin	GO:0004622 GO:0046470	F:lysophospholipase activity P:phosphatidylcholine metabolic process
909	1	1	C0P0R0	tr|C0P0R0|C0P0R0_AJECG Small nuclear ribonucleoprotein LSM2 OS=Ajellomyces capsulatus (strain G186AR / H82 / ATCC MYA-2454 / RMSCC 2432) GN=HCBG_08990 PE=4 SV=1	HCBG_08990	98	IPR001163 IPR016654 IPR006649 IPR010920	Ribonucl_LSM U6_snRNA_Lsm2 Ribonucl_LSM_euk/arc LSM_dom	PF01423	LSM	GO:0006397 GO:0030529 GO:0019013	P:mRNA processing C:viral nucleocapsid C:ribonucleoprotein complex	PTHR13829	PTHR13829
910	1	1	C0NQG0	tr|C0NQG0|C0NQG0_AJECG Short-chain dehydrogenase/reductase SDR OS=Ajellomyces capsulatus (strain G186AR / H82 / ATCC MYA-2454 / RMSCC 2432) GN=HCBG_05748 PE=3 SV=1
911	1	1	C0P101	tr|C0P101|C0P101_AJECG Lanosterol 14-alpha-demethylase OS=Ajellomyces capsulatus (strain G186AR / H82 / ATCC MYA-2454 / RMSCC 2432) GN=HCBG_09081 PE=4 SV=1	HCBG_09081	1260	IPR017441 IPR001128 IPR008984 IPR002290 IPR017972 IPR000253 IPR011009 IPR008271 IPR000719 IPR002403	Prot_kinase_dom SMAD_FHA_domain Cyt_P450 Kinase-like_dom Cyt_P450_E_grp-IV Ser/Thr_dual-sp_kinase_dom Cyt_P450_CS Ser/Thr_kinase_AS Protein_kinase_ATP_BS FHA_dom	PF00067 PF00498 PF00069	FHA Pkinase p450	GO:0020037 GO:0016705 GO:0005524 GO:0004674 GO:0005506 GO:0008168 GO:0004497	F:methyltransferase activity F:protein serine/threonine kinase activity F:iron ion binding F:ATP binding F:heme binding F:monooxygenase activity F:oxidoreductase activity, acting on paired donors, with incorporation or reduction of molecular oxygen
912	1	1	C0NUY7	tr|C0NUY7|C0NUY7_AJECG Putative uncharacterized protein OS=Ajellomyces capsulatus (strain G186AR / H82 / ATCC MYA-2454 / RMSCC 2432) GN=HCBG_06751 PE=4 SV=1	HCBG_06751	371	IPR021848	DUF3445	PF11927	DUF3445
913	1	1	C0NJ29	tr|C0NJ29|C0NJ29_AJECG MAP kinase OS=Ajellomyces capsulatus (strain G186AR / H82 / ATCC MYA-2454 / RMSCC 2432) GN=HCBG_03159 PE=4 SV=1	HCBG_03159	523	IPR017441 IPR000719 IPR011009 IPR008271	Prot_kinase_dom Ser/Thr_kinase_AS Protein_kinase_ATP_BS Kinase-like_dom	PF00069	Pkinase	GO:0004674 GO:0005524	F:protein serine/threonine kinase activity F:ATP binding
914	1	1	C0P003	tr|C0P003|C0P003_AJECG Eukaryotic translation initiation factor 3 subunit G OS=Ajellomyces capsulatus (strain G186AR / H82 / ATCC MYA-2454 / RMSCC 2432) GN=TIF35 PE=3 SV=1	TIF35 HCBG_08733	299	IPR000504 IPR024675 IPR017334 IPR012677	Nucleotide-bd_a/b_plait eIF3_g RRM_dom eIF3g_N	PF12353 PF00076	RRM_1 eIF3g	GO:0016282 GO:0006446 GO:0003743 GO:0000166 GO:0033290 GO:0005852 GO:0001731	P:formation of translation preinitiation complex C:eukaryotic 48S preinitiation complex C:eukaryotic translation initiation factor 3 complex F:translation initiation factor activity C:eukaryotic 43S preinitiation complex P:regulation of translational init	PTHR10352	PTHR10352
915	1	1	C0NBQ4	tr|C0NBQ4|C0NBQ4_AJECG Vacuolar sorting-associated protein OS=Ajellomyces capsulatus (strain G186AR / H82 / ATCC MYA-2454 / RMSCC 2432) GN=HCBG_00550 PE=4 SV=1	HCBG_00550	663	IPR001619 IPR027121 IPR027482	Sec-1-like_dom2 VPS33 Sec1-like	PF00995	Sec1	GO:0006904	P:vesicle docking involved in exocytosis	PTHR11679:SF1 PTHR11679	PTHR11679:SF1 PTHR11679
916	1	1	C0NP67	tr|C0NP67|C0NP67_AJECG Putative uncharacterized protein OS=Ajellomyces capsulatus (strain G186AR / H82 / ATCC MYA-2454 / RMSCC 2432) GN=HCBG_04947 PE=4 SV=1	HCBG_04947	832	IPR019167	Topo_II-assoc_PAT1	PF09770	PAT1
917	1	1	C0NNS2	tr|C0NNS2|C0NNS2_AJECG Putative uncharacterized protein OS=Ajellomyces capsulatus (strain G186AR / H82 / ATCC MYA-2454 / RMSCC 2432) GN=HCBG_04802 PE=4 SV=1	HCBG_04802	1408	IPR004871	Cleavage/polyA-sp_fac_asu_C	PF03178	CPSF_A	GO:0005634 GO:0003676	F:nucleic acid binding C:nucleus
918	1	1	C0NDU6	tr|C0NDU6|C0NDU6_AJECG Putative uncharacterized protein OS=Ajellomyces capsulatus (strain G186AR / H82 / ATCC MYA-2454 / RMSCC 2432) GN=HCBG_02039 PE=4 SV=1	HCBG_02039	655	IPR005161 IPR003034 IPR006164 IPR016194 IPR005160 IPR006165 IPR002035	Ku_N Ku70 VWF_A Ku70/Ku80_beta-barrel_dom Ku_C SAP_dom SPOC_like_C_dom	PF03730 PF02735 PF03731 PF02037	Ku_N SAP Ku Ku_C	GO:0043564 GO:0032508 GO:0004003 GO:0042162 GO:0003684 GO:0006200 GO:0006303 GO:0000723	F:damaged DNA binding P:telomere maintenance C:Ku70:Ku80 complex P:DNA duplex unwinding P:ATP catabolic process P:double-strand break repair via nonhomologous end joining F:telomeric DNA binding F:ATP-dependent DNA helicase activity	PTHR12604:SF2	PTHR12604:SF2
919	1	1	C0NRX0	tr|C0NRX0|C0NRX0_AJECG NADH-ubiquinone oxidoreductase OS=Ajellomyces capsulatus (strain G186AR / H82 / ATCC MYA-2454 / RMSCC 2432) GN=HCBG_05900 PE=3 SV=1	HCBG_05900	288	IPR001268 IPR010218 IPR020396	NADH_UbQ_OxRdtase_CS NADH_UbQ_OxRdtase_30kDa_su NADH_DH_suC	PF00329	Complex1_30kDa	GO:0008137	F:NADH dehydrogenase (ubiquinone) activity
920	1	1	C0NYZ3	tr|C0NYZ3|C0NYZ3_AJECG Putative uncharacterized protein OS=Ajellomyces capsulatus (strain G186AR / H82 / ATCC MYA-2454 / RMSCC 2432) GN=HCBG_08373 PE=4 SV=1	HCBG_08373	209
921	1	1	C0NQA0	tr|C0NQA0|C0NQA0_AJECG Gamma-glutamyltranspeptidase OS=Ajellomyces capsulatus (strain G186AR / H82 / ATCC MYA-2454 / RMSCC 2432) GN=HCBG_05688 PE=4 SV=1	HCBG_05688	628	IPR000101	GGT_peptidase	PF01019	G_glu_transpept	GO:0006749 GO:0003840	P:glutathione metabolic process F:gamma-glutamyltransferase activity	PTHR11686	PTHR11686
922	1	1	C0NRN4	tr|C0NRN4|C0NRN4_AJECG Histone H2A OS=Ajellomyces capsulatus (strain G186AR / H82 / ATCC MYA-2454 / RMSCC 2432) GN=HCBG_05814 PE=3 SV=1	HCBG_05814	138	IPR002119 IPR009072 IPR007125	Histone_core_D Histone-fold Histone_H2A	PF00125	Histone	GO:0003677 GO:0005634 GO:0006334 GO:0000786	P:nucleosome assembly C:nucleus F:DNA binding C:nucleosome
923	1	1	C0NFL2	tr|C0NFL2|C0NFL2_AJECG Alkaline phosphatase OS=Ajellomyces capsulatus (strain G186AR / H82 / ATCC MYA-2454 / RMSCC 2432) GN=HCBG_01678 PE=4 SV=1	HCBG_01678	641	IPR018946	Alk_phosphatase_PhoD-like	PF09423	PhoD
924	1	1	C0NKX5	tr|C0NKX5|C0NKX5_AJECG Misato OS=Ajellomyces capsulatus (strain G186AR / H82 / ATCC MYA-2454 / RMSCC 2432) GN=HCBG_03805 PE=4 SV=1	HCBG_03805	508	IPR019605 IPR003008	Tubulin_FtsZ_GTPase Misato_II_tubulin-like	PF10644	Misat_Tub_SegII
925	1	1	C0NYQ7	tr|C0NYQ7|C0NYQ7_AJECG Xanthine phosphoribosyltransferase OS=Ajellomyces capsulatus (strain G186AR / H82 / ATCC MYA-2454 / RMSCC 2432) GN=HCBG_08287 PE=4 SV=1	HCBG_08287	204	IPR000836	PRibTrfase_dom	PF00156	Pribosyltran	GO:0009116 GO:0016757	P:nucleoside metabolic process F:transferase activity, transferring glycosyl groups
926	1	1	C0NP06	tr|C0NP06|C0NP06_AJECG NUDIX hydrolase OS=Ajellomyces capsulatus (strain G186AR / H82 / ATCC MYA-2454 / RMSCC 2432) GN=HCBG_04886 PE=4 SV=1	HCBG_04886	327	IPR015797 IPR000086	NUDIX_hydrolase_dom NUDIX_hydrolase_dom-like	PF00293	NUDIX	GO:0016787 GO:0008152	P:metabolic process F:hydrolase activity
927	1	1	C0NYB3	tr|C0NYB3|C0NYB3_AJECG SPX domain-containing protein OS=Ajellomyces capsulatus (strain G186AR / H82 / ATCC MYA-2454 / RMSCC 2432) GN=HCBG_07907 PE=4 SV=1
928	1	1	C0NQC9	tr|C0NQC9|C0NQC9_AJECG Riboflavin aldehyde-forming enzyme OS=Ajellomyces capsulatus (strain G186AR / H82 / ATCC MYA-2454 / RMSCC 2432) GN=HCBG_05717 PE=4 SV=1	HCBG_05717	325	IPR009009 IPR014733	RlpA-like_DPBB Barwin-like_endoglucanase	PF03330	DPBB_1
929	1	1	C0NEL5	tr|C0NEL5|C0NEL5_AJECG SacI domain-containing protein OS=Ajellomyces capsulatus (strain G186AR / H82 / ATCC MYA-2454 / RMSCC 2432) GN=HCBG_01331 PE=4 SV=1	HCBG_01331	983	IPR022158 IPR002013	Syja_N Inositol_phosphatase	PF12456 PF02383	Syja_N hSac2	GO:0008152 GO:0042578	P:metabolic process F:phosphoric ester hydrolase activity
930	1	1	C0NF20	tr|C0NF20|C0NF20_AJECG Translocation protein sec63 OS=Ajellomyces capsulatus (strain G186AR / H82 / ATCC MYA-2454 / RMSCC 2432) GN=HCBG_01486 PE=4 SV=1	HCBG_01486	699	IPR004179 IPR014756 IPR001623 IPR027137	Sec63 DnaJ_domain Ig_E-set Sec63-dom	PF02889 PF00226	Sec63 DnaJ	GO:0008565 GO:0005622 GO:0031204	F:protein transporter activity C:intracellular P:posttranslational protein targeting to membrane, translocation	PTHR24075	PTHR24075
931	1	1	C0P0G8	tr|C0P0G8|C0P0G8_AJECG Dolichyl-diphosphooligosaccharide-protein glycosyltransferase OS=Ajellomyces capsulatus (strain G186AR / H82 / ATCC MYA-2454 / RMSCC 2432) GN=HCBG_08898 PE=4 SV=1	HCBG_08898	470	IPR005013	WBP1	PF03345	DDOST_48kD	GO:0018279 GO:0004579 GO:0005789	P:protein N-linked glycosylation via asparagine C:endoplasmic reticulum membrane F:dolichyl-diphosphooligosaccharide-protein glycotransferase activity	PTHR10830	PTHR10830
932	1	1	C0NLF4	tr|C0NLF4|C0NLF4_AJECG Putative uncharacterized protein OS=Ajellomyces capsulatus (strain G186AR / H82 / ATCC MYA-2454 / RMSCC 2432) GN=HCBG_04334 PE=4 SV=1	HCBG_04334	956	IPR025304 IPR004328	ALIX_V_dom BRO1_dom	PF03097 PF13949	BRO1 ALIX_LYPXL_bnd
933	1	1	C0P0J5	tr|C0P0J5|C0P0J5_AJECG Putative uncharacterized protein OS=Ajellomyces capsulatus (strain G186AR / H82 / ATCC MYA-2454 / RMSCC 2432) GN=HCBG_08925 PE=4 SV=1	HCBG_08925	379	IPR000627 IPR015889	Intradiol_dOase_C Intradiol_dOase_core	PF00775	Dioxygenase_C	GO:0016702 GO:0006725 GO:0008199	F:ferric iron binding F:oxidoreductase activity, acting on single donors with incorporation of molecular oxygen, incorporation of two atoms of oxygen P:cellular aromatic compound metabolic process
934	1	1	C0ND42	tr|C0ND42|C0ND42_AJECG Glycosyl transferase OS=Ajellomyces capsulatus (strain G186AR / H82 / ATCC MYA-2454 / RMSCC 2432) GN=HCBG_01038 PE=4 SV=1	HCBG_01038	315	IPR002495	Glyco_trans_8	PF01501	Glyco_transf_8	GO:0016757 GO:0008152	P:metabolic process F:transferase activity, transferring glycosyl groups
935	1	1	C0NPF2	tr|C0NPF2|C0NPF2_AJECG Hexokinase OS=Ajellomyces capsulatus (strain G186AR / H82 / ATCC MYA-2454 / RMSCC 2432) GN=HCBG_05032 PE=3 SV=1	HCBG_05032	621	IPR022672 IPR022673 IPR001312	Hexokinase_N Hexokinase Hexokinase_C	PF03727 PF00349	Hexokinase_2 Hexokinase_1	GO:0005524 GO:0016301 GO:0006096 GO:0016773	F:phosphotransferase activity, alcohol group as acceptor P:glycolysis F:kinase activity F:ATP binding	PTHR19443	PTHR19443
936	1	1	C0NEA3	tr|C0NEA3|C0NEA3_AJECG Phosphoserine phosphatase OS=Ajellomyces capsulatus (strain G186AR / H82 / ATCC MYA-2454 / RMSCC 2432) GN=HCBG_01219 PE=4 SV=1	HCBG_01219	433	IPR004469 IPR006383 IPR023190 IPR023214	HAD-like_dom Pser_Pase_dom_2 SerB HAD-SF_hydro_IB_PSP-like			GO:0004647 GO:0016311 GO:0006564	P:dephosphorylation P:L-serine biosynthetic process F:phosphoserine phosphatase activity
937	1	1	C0NFT7	tr|C0NFT7|C0NFT7_AJECG Putative uncharacterized protein OS=Ajellomyces capsulatus (strain G186AR / H82 / ATCC MYA-2454 / RMSCC 2432) GN=HCBG_01753 PE=4 SV=1	HCBG_01753	252	IPR013831	SGNH_hydro-type_esterase_dom			GO:0008152 GO:0016787	P:metabolic process F:hydrolase activity
938	1	1	C0NTV2	tr|C0NTV2|C0NTV2_AJECG Aspartyl aminopeptidase OS=Ajellomyces capsulatus (strain G186AR / H82 / ATCC MYA-2454 / RMSCC 2432) GN=HCBG_06582 PE=3 SV=1	HCBG_06582	513	IPR023358 IPR001948	Peptidase_M18 Peptidase_M18_dom2	PF02127	Peptidase_M18	GO:0008237 GO:0006508 GO:0004177 GO:0008270	F:zinc ion binding F:aminopeptidase activity P:proteolysis F:metallopeptidase activity
939	1	1	C0NC11	tr|C0NC11|C0NC11_AJECG 6-phosphogluconolactonase OS=Ajellomyces capsulatus (strain G186AR / H82 / ATCC MYA-2454 / RMSCC 2432) GN=HCBG_00657 PE=4 SV=1	HCBG_00657	265	IPR006148 IPR005900	Glc/Gal-6P_isomerase 6-phosphogluconolactonase_DevB	PF01182	Glucosamine_iso	GO:0006098 GO:0017057	F:6-phosphogluconolactonase activity P:pentose-phosphate shunt
940	1	1	C0NDL9	tr|C0NDL9|C0NDL9_AJECG GTPase activating protein OS=Ajellomyces capsulatus (strain G186AR / H82 / ATCC MYA-2454 / RMSCC 2432) GN=HCBG_01962 PE=4 SV=1	HCBG_01962	1101	IPR000195 IPR011992	Rab-GTPase-TBC_dom EF-hand-dom_pair	PF00566	RabGAP-TBC	GO:0005097 GO:0032851 GO:0005509	F:calcium ion binding F:Rab GTPase activator activity P:positive regulation of Rab GTPase activity
941	1	1	C0NIQ4	sp|C0NIQ4|MAP21_AJECG Methionine aminopeptidase 2-1 OS=Ajellomyces capsulatus (strain G186AR / H82 / ATCC MYA-2454 / RMSCC 2432) GN=HCBG_02311 PE=3 SV=1	HCBG_02311	448	IPR011991 IPR000994 IPR002468 IPR018349 IPR001714	Pept_M24_MAP Pept_M24A_MAP2_BS Pept_M24A_MAP2 WHTH_DNA-bd_dom Pept_M24_structural-domain	PF00557	Peptidase_M24	GO:0046872 GO:0006508 GO:0070084 GO:0005737 GO:0070006	P:protein initiator methionine removal C:cytoplasm P:proteolysis F:metal ion binding F:metalloaminopeptidase activity	PTHR10804:SF9	PTHR10804:SF9
942	1	1	C0NUF4	tr|C0NUF4|C0NUF4_AJECG Putative uncharacterized protein OS=Ajellomyces capsulatus (strain G186AR / H82 / ATCC MYA-2454 / RMSCC 2432) GN=HCBG_06985 PE=4 SV=1	HCBG_06985	644
943	1	1	C0NNW0	tr|C0NNW0|C0NNW0_AJECG mRNA cleavage and polyadenylation factor CLP1 OS=Ajellomyces capsulatus (strain G186AR / H82 / ATCC MYA-2454 / RMSCC 2432) GN=CLP1 PE=3 SV=1	CLP1 HCBG_04840	584	IPR010655 IPR027417 IPR028606	Clp1 Pre-mRNA_cleavage_cplxII_Clp1 P-loop_NTPase	PF06807	Clp1	GO:0005524 GO:0031124 GO:0005849	P:mRNA 3'-end processing C:mRNA cleavage factor complex F:ATP binding
944	1	1	C0NR60	tr|C0NR60|C0NR60_AJECG Putative uncharacterized protein OS=Ajellomyces capsulatus (strain G186AR / H82 / ATCC MYA-2454 / RMSCC 2432) GN=HCBG_05490 PE=4 SV=1	HCBG_05490	493	IPR020846 IPR011701 IPR016196	MFS_dom MFS_dom_general_subst_transpt MFS	PF07690	MFS_1	GO:0055085 GO:0016021	P:transmembrane transport C:integral component of membrane
945	1	1	C0NCM9	tr|C0NCM9|C0NCM9_AJECG Oligosaccharyltransferase alpha subunit OS=Ajellomyces capsulatus (strain G186AR / H82 / ATCC MYA-2454 / RMSCC 2432) GN=HCBG_00875 PE=4 SV=1	HCBG_00875	501	IPR007676	Ribophorin_I	PF04597	Ribophorin_I	GO:0005783 GO:0006486 GO:0004579 GO:0016021	P:protein glycosylation C:endoplasmic reticulum C:integral component of membrane F:dolichyl-diphosphooligosaccharide-protein glycotransferase activity	PTHR21049	PTHR21049
[truncated: 175 more rows]
