# Supplementary material for: Antibody Binding Alters the Characteristics and Contents of Extracellular Vesicles Released by Histoplasma capsulatum
Source: mSphere. 2016 Mar 30;1(2):e00085-15. doi: 10.1128/mSphere.00085-15 (PMC4894687; doi:10.1128/mSphere.00085-15)
Supplement: Table S4 [file sph002162053st4.xlsx]

## Sheet: Table S4
Table S4 -Quantitative proteomic analysis.
protein group	protein number	Uniprot Accession	name	Gene names	Ctrl_6B7_nPeptide	Ctrl_6B7_nFragment	Ctrl_6B7_Comparison	Ctrl_6B7_log2FC	Ctrl_6B7_score	Ctrl_6B7_FDR	Ctrl_6B7_log_oddsDE	Ctrl_12D3_nPeptide	Ctrl_12D3_nFragment	Ctrl_12D3_Comparison	Ctrl_12D3_log2FC	Ctrl_12D3_score	Ctrl_12D3_FDR	Ctrl_12D3_log_oddsDE	Ctrl_7B6_nPeptide	Ctrl_7B6_nFragment	Ctrl_7B6_Comparison	Ctrl_7B6_log2FC	Ctrl_7B6_score	Ctrl_7B6_FDR	Ctrl_7B6_log_oddsDE	7B6_6B7_nPeptide	7B6_6B7_nFragment	7B6_6B7_Comparison	7B6_6B7_log2FC	7B6_6B7_score	7B6_6B7_FDR	7B6_6B7_log_oddsDE
1	1	C0NBV8	Heat shock protein	HCBG_00604	25	95	Ctrl/6B7	1.89298	1	0	129.918	35	111	Ctrl/12D3	1.88925	1	0	173.783	15	50	Ctrl/7B6	2.21474	1	0	41.7032	11	38	7B6/6B7	-0.29212	6.66527e-05	0.716961	-9.61595
2	1	C0P0B3	Hsp60-like protein	HCBG_08832	14	49	Ctrl/6B7	1.73928	1	0	57.6095	14	58	Ctrl/12D3	1.21131	1	0	46.2494	10	34	Ctrl/7B6	1.65035	1	4.71269e-12	20.9968	7	23	7B6/6B7	0.0291467	3.43125e-08	0.728003	-17.1878
3	1	C0P141	Allergen Asp f 4	HCBG_09121	12	49	Ctrl/6B7	1.67561	1	0	123.786	11	46	Ctrl/12D3	1.79996	1	0	109.742	9	29	Ctrl/7B6	3.70933	1	0	87.7589	11	36	7B6/6B7	-2.03371	1	0	41.5384
4	1	C0P0C5	ATP synthase subunit beta	HCBG_08844	25	90	Ctrl/6B7	1.83117	1	0	212.973	25	99	Ctrl/12D3	1.0399	1	0	86.0789	17	52	Ctrl/7B6	2.52668	1	0	86.7009	15	51	7B6/6B7	-0.781686	0.0322228	0.49022	-3.40233
5	1	C0ND43	Cell wall synthesis protein	HCBG_01039	14	56	Ctrl/6B7	-0.161735	1	0	71.1276	15	59	Ctrl/12D3	-0.942545	1	0	104.186	14	49	Ctrl/7B6	2.38324	1	0	137.882	14	52	7B6/6B7	-2.54497	1	0	113.829
6	1	C0NDI4	Beta-glucosidase	HCBG_01927	8	32	Ctrl/6B7	2.13859	1	0	65.3498	8	31	Ctrl/12D3	2.19305	1	0	78.8585	6	18	Ctrl/7B6	2.66593	1	1.3026e-13	25.7112	6	17	7B6/6B7	-0.521356	8.35228e-07	0.72582	-13.9956
7	1	C0NYC6	Hsp70-like protein	HCBG_07920	22	69	Ctrl/6B7	1.62416	1	0	41.2184	22	79	Ctrl/12D3	1.49317	1	0	58.6063	15	45	Ctrl/7B6	1.07461	1.5431e-14	0.730151	-31.8024	6	27	7B6/6B7	0.549558	0.00380685	0.683941	-5.56714
8	1	C0NKE9	Beta-glucosidase	HCBG_03629	10	47	Ctrl/6B7	0.73417	1	0	76.4759	12	53	Ctrl/12D3	0.368283	1	0	76.3434	11	37	Ctrl/7B6	2.43107	1	0	103.177	11	46	7B6/6B7	-2.05295	1	0	110.231
9	1	C0NAT6	Putative uncharacterized protein	HCBG_00232	8	37	Ctrl/6B7	-0.811545	2.55588e-05	0.720206	-10.5745	11	44	Ctrl/12D3	0.083493	0.999998	1.73631e-07	13.1256	8	26	Ctrl/7B6	1.06633	1	9.8949e-09	15.6902	7	23	7B6/6B7	-1.83017	1	1.67127e-11	20.9314
10	1	C0NSW3	Aldehyde dehydrogenase	HCBG_06243	13	43	Ctrl/6B7	2.02839	1	0	70.9788	11	45	Ctrl/12D3	1.86213	1	0	68.8093	8	26	Ctrl/7B6	1.5732	0.992596	0.00106888	4.89829	6	20	7B6/6B7	0.497106	1.1572e-06	0.725269	-13.6695
11	1	C0NRN1	Glyceraldehyde-3-phosphate dehydrogenase	HCBG_05811	17	61	Ctrl/6B7	2.19478	1	0	115.589	18	58	Ctrl/12D3	1.95867	1	0	89.0327	12	41	Ctrl/7B6	1.91463	1	6.65153e-13	22.9209	9	27	7B6/6B7	0.280153	5.74551e-13	0.730045	-28.1852
12	1	C0NAB0	Enolase	HCBG_00056	9	41	Ctrl/6B7	2.29081	1	0	51.2735	15	53	Ctrl/12D3	1.75476	1	0	77.4881	9	33	Ctrl/7B6	1.49981	2.79725e-07	0.727134	-15.0895	6	20	7B6/6B7	0.791001	8.43512e-06	0.722366	-11.6831
13	1	C0NIW4	Cobalamin-independent methionine synthase MetH/D	HCBG_02371	11	36	Ctrl/6B7	1.51662	1	0	37.3141	16	41	Ctrl/12D3	1.17912	0.999999	5.09417e-08	14.103	6	21	Ctrl/7B6	0.620618	0.105165	0.348777	-2.1411	4	13	7B6/6B7	0.931222	4.36454e-07	0.726697	-14.6446
14	1	C0NSN4	Elongation factor 2	HCBG_06164	6	27	Ctrl/6B7	1.94018	1	0	39.2921	9	34	Ctrl/12D3	1.41521	1	6.13651e-16	29.8186	6	22	Ctrl/7B6	1.26016	0.0496139	0.448265	-2.9526	2	13	7B6/6B7	0.543544	0.042185	0.46171	-3.12259
15	1	C0NUY1	Fructose 1_6-biphosphate aldolase	HCBG_06745	11	43	Ctrl/6B7	2.15903	1	0	50.8539	13	46	Ctrl/12D3	1.96709	1	0	53.9408	8	26	Ctrl/7B6	1.74916	1.41018e-05	0.721233	-11.1692	5	16	7B6/6B7	0.409866	5.63585e-07	0.726478	-14.3889
16	1	C0NCH9	Disulfidisomerase	HCBG_00825	9	32	Ctrl/6B7	1.47285	1	2.60506e-15	26.425	9	34	Ctrl/12D3	1.64507	1	0	51.6933	4	13	Ctrl/7B6	2.0398	0.989543	0.00160032	4.54997	4	13	7B6/6B7	-0.753977	0.000210875	0.710611	-8.46403
17	1	C0NG75	ATP synthase subunit alpha	HCBG_01891	3	13	Ctrl/6B7	1.98556	0.999819	2.06895e-05	8.6177	3	9	Ctrl/12D3	1.38111	0.662575	0.0643797	0.674789	1	3	Ctrl/7B6	1.588	0.0118608	0.596957	-4.42259	1	2	7B6/6B7	0.397553	0.0983386	0.360068	-2.21582
18	1	C0NW75	Chitinase	HCBG_07405	8	30	Ctrl/6B7	1.14974	0.99931	6.00308e-05	7.27878	9	31	Ctrl/12D3	1.32493	0.999999	2.73067e-08	14.4973	5	12	Ctrl/7B6	2.05263	0.999668	3.93519e-05	8.01075	5	13	7B6/6B7	-1.40358	0.288633	0.199563	-0.90203
19	1	P40911	Elongation factor 1-alpha	TEF HCBG_06718	3	10	Ctrl/6B7	1.32443	0.991922	0.0011453	4.81048	5	15	Ctrl/12D3	1.41606	1	2.43639e-13	24.391	2	8	Ctrl/7B6	-0.0121797	0.0175066	0.555047	-4.02752	2	8	7B6/6B7	1.33661	0.450655	0.121811	-0.198023
20	1	C0NMF2	Fimbrin	HCBG_04682								1	2	Ctrl/12D3	2.76834	0.9997	3.25546e-05	8.11065								1	2	7B6/6B7	1.66175	0.0264091	0.513132	-3.60728
21	1	C0NH60	Aconitase	HCBG_02682	8	24	Ctrl/6B7	1.64048	0.998743	0.000112638	6.67774	6	19	Ctrl/12D3	1.2473	0.433764	0.128454	-0.266511	5	18	Ctrl/7B6	0.724373	0.00185103	0.690609	-6.29016	3	12	7B6/6B7	0.916105	8.07244e-06	0.722479	-11.727
22	1	P53455	Actin	HCBG_08711	8	30	Ctrl/6B7	0.570272	0.972977	0.00397484	3.58368	10	35	Ctrl/12D3	0.79149	0.999999	3.3002e-08	14.4312	7	29	Ctrl/7B6	-1.02705	1	0	46.4258	6	27	7B6/6B7	1.82508	1	0	46.3633
23	1	C0NHJ7	Glucosidase I	HCBG_02819	4	15	Ctrl/6B7	1.89814	0.887326	0.0187441	2.06372	6	19	Ctrl/12D3	1.675	0.99991	1.07994e-05	9.32061	3	9	Ctrl/7B6	0.80274	1.87887e-05	0.720549	-10.8822
24	1	C0NF61	Cell division control protein	HCBG_01527	4	22	Ctrl/6B7	1.33736	0.998277	0.000174503	6.36182	11	39	Ctrl/12D3	0.672206	9.31647e-07	0.72571	-13.8863	6	23	Ctrl/7B6	-0.137526	5.65198e-07	0.726369	-14.3861	5	15	7B6/6B7	1.47488	0.98931	0.00166523	4.52768
25	1	C0NAG1	Pyruvate carboxylase	HCBG_00107	3	9	Ctrl/6B7	1.48871	0.956953	0.00643325	3.10147	4	11	Ctrl/12D3	1.30122	0.73371	0.0498553	1.01353	1	5	Ctrl/7B6	-0.293554	0.0658268	0.409001	-2.65263	1	4	7B6/6B7	1.48064	0.175529	0.280159	-1.54694
26	1	C0NS16	DnaK-type molecular chaperone bipA	HCBG_05946	13	40	Ctrl/6B7	1.05359	0.999985	8.87555e-07	11.0767	12	41	Ctrl/12D3	0.931885	0.18905	0.269613	-1.45619	13	40	Ctrl/7B6	-0.548205	4.8026e-05	0.718129	-9.94372	9	31	7B6/6B7	1.60179	0.999892	1.13579e-05	9.13734
27	1	C0NBB3	Peptidyl-prolyl cis-trans isomerase	HCBG_00409	9	29	Ctrl/6B7	1.43319	0.999998	2.12183e-07	12.9349	10	34	Ctrl/12D3	1.15004	0.999948	5.28991e-06	9.87068	6	22	Ctrl/7B6	0.988793	0.00106994	0.69582	-6.83908	5	16	7B6/6B7	0.444398	4.11414e-07	0.726806	-14.7037
28	1	C0NAP3	Polyphenoloxidase	HCBG_00189	12	39	Ctrl/6B7	0.795135	0.000144692	0.71424	-8.84076	12	37	Ctrl/12D3	1.81922	1	0	52.2607	2	15	Ctrl/7B6	1.03668	0.0239683	0.525782	-3.70676	1	11	7B6/6B7	-0.241548	0.00945206	0.621833	-4.65203
29	1	C0NAF9	Clathrin heavy chain	HCBG_00105	2	8	Ctrl/6B7	0.938734	0.717158	0.0515555	0.930408	3	10	Ctrl/12D3	1.1515	0.522698	0.105379	0.0908532								1	5	7B6/6B7	0.859027	0.019929	0.539356	-3.89545
30	1	C0NJW7	3-ketoacyl-coA thiolase peroxisomal A	HCBG_03447 HCBG_03496	4	14	Ctrl/6B7	0.918545	4.82024e-05	0.717896	-9.94005	9	26	Ctrl/12D3	1.20929	0.986284	0.00203424	4.27539	2	10	Ctrl/7B6	0.635324	0.0164632	0.560602	-4.09003
31	1	C0NAA6	Putative uncharacterized protein	HCBG_00052	6	20	Ctrl/6B7	1.79292	1	2.91406e-11	20.5954	6	22	Ctrl/12D3	1.65565	0.99943	5.70849e-05	7.46988	6	18	Ctrl/7B6	1.30078	0.999209	6.73748e-05	7.14178	2	9	7B6/6B7	0.818997	0.000179796	0.712437	-8.62351
32	1	C0NMI3	Thiol-specific antioxidant	HCBG_03960								2	4	Ctrl/12D3	2.37086	0.999845	1.47378e-05	8.77209
34	1	C0P046	Malate dehydrogenase	HCBG_08888	8	26	Ctrl/6B7	2.26997	0.999993	5.09239e-07	11.8293	9	30	Ctrl/12D3	1.39084	0.879334	0.0207989	1.98614	3	15	Ctrl/7B6	1.18257	9.88278e-06	0.72214	-11.5247	3	11	7B6/6B7	1.0874	0.000123506	0.714955	-8.9991
35	1	C0NSF6	Putative uncharacterized protein	HCBG_06086	5	14	Ctrl/6B7	-0.873668	0.0610612	0.416881	-2.73287	6	16	Ctrl/12D3	-1.04105	0.999977	1.36828e-06	10.6923	2	6	Ctrl/7B6	1.32716	0.154889	0.298346	-1.69676	3	7	7B6/6B7	-2.20083	0.0833527	0.377206	-2.39764
36	1	C0NQI2	Fumarate reductase flavoprotein subunit	HCBG_05770	1	6	Ctrl/6B7	0.16973	0.221411	0.243597	-1.25746								1	6	Ctrl/7B6	-1.88425	0.87316	0.0217579	1.92919	1	6	7B6/6B7	2.05398	0.802752	0.0332007	1.40358
37	1	C0NH39	Beta-1_3-glucanosyltransferase	HCBG_02661	5	17	Ctrl/6B7	-0.901702	0.999995	2.88708e-07	12.164	4	15	Ctrl/12D3	-0.120308	0.0836667	0.376695	-2.39354	2	7	Ctrl/7B6	0.745363	0.151841	0.300139	-1.72023	2	7	7B6/6B7	-1.42191	0.997654	0.000279233	6.05262
38	1	C0NYC5	Glutamate synthase	HCBG_07919	1	5	Ctrl/6B7	0.96578	0.144846	0.306085	-1.77561	3	8	Ctrl/12D3	0.874796	0.342096	0.172527	-0.653967	2	7	Ctrl/7B6	-0.693843	0.000326775	0.706261	-8.02591
39	1	C0NFD3	Triosephosphate isomerase	HCBG_01599	10	38	Ctrl/6B7	3.29344	1	0	74.8706	11	42	Ctrl/12D3	3.04164	1	0	119.382	8	28	Ctrl/7B6	2.91005	1	0	59.4587	5	21	7B6/6B7	0.383392	0.989768	0.0015029	4.57199
40	1	C0NUB2	Putative uncharacterized protein	HCBG_06943	6	19	Ctrl/6B7	-0.0690345	0.000475424	0.703202	-7.65083	4	17	Ctrl/12D3	-0.837542	0.999837	1.66795e-05	8.72176	4	10	Ctrl/7B6	-1.18249	0.0208878	0.533886	-3.84748	4	13	7B6/6B7	1.35605	0.158324	0.295954	-1.67075
41	1	C0NZE4	D-tyrosyl-tRNA(Tyr) deacylase	HCBG_08524	10	35	Ctrl/6B7	0.69216	0.0101268	0.613671	-4.58239	9	35	Ctrl/12D3	0.5754	0.999993	4.48868e-07	11.8827	4	12	Ctrl/7B6	1.57114	0.743448	0.0469548	1.06397	4	12	7B6/6B7	-0.964148	0.00675282	0.671227	-4.99102
42	1	C0P0E1	NADH-ubiquinone oxidoreductase	HCBG_08860	3	11	Ctrl/6B7	-1.85164	0.989601	0.00156773	4.55556	4	12	Ctrl/12D3	-1.72196	0.976883	0.00321979	3.74379	3	12	Ctrl/7B6	-1.51646	0.075143	0.392703	-2.51025	2	9	7B6/6B7	-0.335173	0.00875367	0.631813	-4.72949
45	1	C0NJC3	Adenosylhomocysteinase	HCBG_03253	4	11	Ctrl/6B7	1.83216	0.998827	0.000106873	6.74668	4	12	Ctrl/12D3	1.14041	0.662906	0.0638784	0.67627	1	4	Ctrl/7B6	2.00507	0.0993312	0.356875	-2.20468	1	3	7B6/6B7	-0.172911	0.00993051	0.616219	-4.60216
46	1	C0P096	Plasma membrane ATPase	HCBG_08815	5	15	Ctrl/6B7	1.06702	0.0338697	0.485102	-3.35078	4	14	Ctrl/12D3	0.462346	0.296139	0.195526	-0.865751	7	20	Ctrl/7B6	-0.758384	0.000324578	0.706387	-8.03266	4	12	7B6/6B7	1.8254	0.747266	0.0461327	1.08408
47	1	C0NLL2	Glucanosyltransferase	HCBG_04392	10	27	Ctrl/6B7	1.55682	0.999999	9.90697e-08	13.6217	7	21	Ctrl/12D3	1.72999	1	4.80816e-09	15.9087	3	13	Ctrl/7B6	0.307158	0.00515759	0.680145	-5.26212	3	10	7B6/6B7	1.24966	0.00231886	0.688648	-6.06436
48	1	C0NI99	Phosphoenolpyruvate carboxykinase AcuF	HCBG_03071																						1	4	7B6/6B7	2.01405	0.355327	0.165093	-0.595705
49	1	C0NSJ0	Vacuolar ATP synthase subunit B	HCBG_06120	4	15	Ctrl/6B7	0.814253	0.00543659	0.678962	-5.20915	5	15	Ctrl/12D3	0.442367	0.000116457	0.715548	-9.05787	5	17	Ctrl/7B6	-1.22251	0.993562	0.000881828	5.03905	3	12	7B6/6B7	2.03676	0.937439	0.00937932	2.707
50	1	C0NJX2	Acetyl-coenzyme A synthetase	HCBG_03452 HCBG_03502	3	9	Ctrl/6B7	1.40931	0.453416	0.121151	-0.186879	3	13	Ctrl/12D3	0.530618	0.0076088	0.653241	-4.87081	4	12	Ctrl/7B6	-0.226178	4.45444e-06	0.724048	-12.3216
51	1	C0NBG1	DNA damage checkpoint protein rad24	HCBG_00457	7	28	Ctrl/6B7	1.84226	1	5.33503e-10	18.2028	8	33	Ctrl/12D3	1.43739	0.999994	3.36072e-07	12.0026	4	17	Ctrl/7B6	1.21544	0.00274311	0.687376	-5.89592	2	10	7B6/6B7	0.626819	0.00521447	0.679998	-5.25109
52	1	C0NR85	HAD-superfamily hydrolase	HCBG_05515	5	17	Ctrl/6B7	-0.621478	3.39402e-06	0.724159	-12.5935	4	17	Ctrl/12D3	0.35262	0.228476	0.236414	-1.21694	4	13	Ctrl/7B6	-0.338252	5.66457e-07	0.726259	-14.3839	5	15	7B6/6B7	-0.751929	0.0010374	0.69609	-6.87
53	1	C0NXJ2	Secretory pathway gdp dissociation inhibitor	HCBG_08184	6	18	Ctrl/6B7	1.32018	0.000519147	0.702557	-7.5628	9	27	Ctrl/12D3	1.3244	0.851792	0.0250281	1.74873	3	15	Ctrl/7B6	0.671356	0.00261123	0.68766	-5.94532
54	1	C0NT97	Vacuolar ATP synthase catalytic subunit A	HCBG_06377	1	3	Ctrl/6B7	0.572415	0.0641226	0.412729	-2.68069	3	7	Ctrl/12D3	0.045145	2.67013e-05	0.720091	-10.5308	1	6	Ctrl/7B6	-1.03957	0.243938	0.22449	-1.13121
55	1	C0NSB3	6-phosphogluconate dehydrogenase_ decarboxylating	HCBG_06043	3	11	Ctrl/6B7	1.34104	0.190138	0.268363	-1.44911	3	11	Ctrl/12D3	1.01957	0.0140255	0.577261	-4.25275	2	6	Ctrl/7B6	-0.209797	0.0219542	0.531729	-3.7966	1	3	7B6/6B7	1.55084	0.00882914	0.630838	-4.72083
56	1	C0NDH1	Malate dehydrogenase	HCBG_01167	3	12	Ctrl/6B7	1.26701	0.999829	1.96864e-05	8.67276	6	15	Ctrl/12D3	1.00891	0.1043	0.349866	-2.15034	4	11	Ctrl/7B6	-0.200394	0.000165179	0.71292	-8.70832	1	3	7B6/6B7	1.15919	0.0394153	0.47036	-3.19339
57	1	C0NDZ9	Pyridoxine biosynthesis protein pyroA	HCBG_02092	4	15	Ctrl/6B7	-1.11338	0.999999	1.11056e-07	13.5673	5	17	Ctrl/12D3	-1.51404	0.999993	3.91235e-07	11.9437	1	6	Ctrl/7B6	-0.397662	0.00958174	0.620599	-4.63827	2	7	7B6/6B7	-0.620682	0.00126556	0.693783	-6.67097
58	1	C0P0D5	Aminopeptidase	HCBG_08854	2	9	Ctrl/6B7	0.765321	0.821623	0.0295446	1.52739	4	11	Ctrl/12D3	0.69217	0.938706	0.00909345	2.72882	5	12	Ctrl/7B6	-0.91565	0.370531	0.153499	-0.529939	1	6	7B6/6B7	1.68097	0.115484	0.336087	-2.03591
59	1	C0NMM3	Isocitrate lyase	HCBG_04000	5	16	Ctrl/6B7	1.86347	0.622988	0.0731332	0.502252	6	21	Ctrl/12D3	0.897337	0.000208265	0.710856	-8.47649	4	17	Ctrl/7B6	-0.0478525	6.90868e-05	0.716844	-9.58008	3	11	7B6/6B7	1.74894	0.665722	0.0628775	0.688899
61	1	C0NZA7	Cytosolic non-specific dipeptidase	HCBG_08487	3	11	Ctrl/6B7	1.81533	1	1.61541e-09	16.6627	3	11	Ctrl/12D3	1.15657	0.99833	0.000166755	6.39328	1	3	Ctrl/7B6	2.93922	0.0575247	0.426803	-2.79629	1	3	7B6/6B7	-1.12389	0.00749371	0.655979	-4.88617
62	1	C0NEX3	Histidinol dehydrogenase	HCBG_01439	3	8	Ctrl/6B7	1.46318	0.0312312	0.49382	-3.43461	2	9	Ctrl/12D3	1.41119	0.0203439	0.536028	-3.87442	1	5	Ctrl/7B6	-0.161872	0.2207	0.245534	-1.26159
63	1	C0NQI1	Fructose-1_6-bisphosphatase	HCBG_05769	4	17	Ctrl/6B7	1.41532	0.993335	0.000949632	5.00427	3	17	Ctrl/12D3	1.52278	0.999976	1.55394e-06	10.6546	3	15	Ctrl/7B6	1.65881	0.99797	0.000241349	6.19775	1	8	7B6/6B7	-0.243488	0.0106955	0.606044	-4.52718
64	1	C0NKB3	Tubulin beta chain	HCBG_03593	7	20	Ctrl/6B7	1.05485	0.790765	0.0356863	1.32954	8	24	Ctrl/12D3	0.889895	2.2454e-05	0.720321	-10.704	3	11	Ctrl/7B6	0.233455	0.000539005	0.702299	-7.52525	3	9	7B6/6B7	0.783054	0.00079122	0.698231	-7.14114
65	1	C0P0S2	Tubulin alpha chain	HCBG_09002	5	16	Ctrl/6B7	1.11312	7.41312e-05	0.716609	-9.5096	7	22	Ctrl/12D3	0.739463	6.33672e-07	0.72604	-14.2717	6	16	Ctrl/7B6	-0.45631	0.000297396	0.707517	-8.12015	1	6	7B6/6B7	1.51686	0.942431	0.0086881	2.79548
66	1	C0NHP0	2-methylcitrate dehydratase	HCBG_02862	5	16	Ctrl/6B7	1.58523	0.994409	0.000779149	5.18104	3	16	Ctrl/12D3	0.616814	0.97448	0.00369052	3.64245	4	12	Ctrl/7B6	-0.0493612	2.87511e-05	0.719862	-10.4568	3	8	7B6/6B7	1.63459	0.498538	0.109628	-0.00584813
68	1	C0P090	Citrate synthase	HCBG_08809	1	4	Ctrl/6B7	-0.460504	0.507758	0.10839	0.0310329	2	5	Ctrl/12D3	-1.70704	0.989722	0.00153535	4.56742	1	4	Ctrl/7B6	-1.03411	0.364028	0.156929	-0.557923	1	3	7B6/6B7	0.573605	0.00594293	0.677772	-5.11959
69	1	C0NDZ7	Probable Xaa-Pro aminopeptidase P	AMPP HCBG_02090	5	18	Ctrl/6B7	1.71102	0.999966	2.46291e-06	10.2761	7	17	Ctrl/12D3	0.994932	0.161221	0.292948	-1.64917	5	14	Ctrl/7B6	0.0903359	1.91457e-08	0.728219	-17.7712	2	11	7B6/6B7	1.29079	0.0367741	0.478768	-3.26549
71	1	C0NBS0	Putative uncharacterized protein	HCBG_00566	3	6	Ctrl/6B7	-1.60351	0.726607	0.0511264	0.977476	3	6	Ctrl/12D3	-1.98962	0.998432	0.000151781	6.4565
72	1	C0NJV2	Aha1 domain family	HCBG_03432	4	13	Ctrl/6B7	2.98126	0.999965	2.72943e-06	10.2623	6	23	Ctrl/12D3	2.07214	1	4.61759e-11	18.9987	4	16	Ctrl/7B6	1.26688	9.28642e-05	0.715902	-9.28428	2	6	7B6/6B7	1.71438	0.000347054	0.705629	-7.96568
73	1	C0NN56	Glutamine synthetase	HCBG_04183	3	10	Ctrl/6B7	2.18163	0.99998	1.01775e-06	10.8113	5	14	Ctrl/12D3	1.83377	0.999782	2.28351e-05	8.43096	2	8	Ctrl/7B6	0.90051	0.00113604	0.694737	-6.77907	2	6	7B6/6B7	1.2211	0.00575787	0.67807	-5.15141
75	1	C0NIQ0	Asparagine synthetase	HCBG_02307	2	12	Ctrl/6B7	0.889962	0.689225	0.0565554	0.796499	6	18	Ctrl/12D3	0.560757	0.000547634	0.70178	-7.50936	3	12	Ctrl/7B6	-0.998095	0.000160217	0.713281	-8.73882	1	5	7B6/6B7	1.88806	0.0511964	0.445348	-2.91953
76	1	C0NTZ5	RNA-binding protein Snd1	HCBG_06625	2	7	Ctrl/6B7	1.44998	0.927816	0.0102992	2.55361	1	3	Ctrl/12D3	1.13121	0.755445	0.043707	1.12787	3	7	Ctrl/7B6	-0.681033	0.000590659	0.700998	-7.43368	1	5	7B6/6B7	2.13101	0.976382	0.00335027	3.72185
77	1	C0NWC6	DUF1237 domain-containing protein	HCBG_07456	8	29	Ctrl/6B7	0.648622	6.07577e-09	0.728866	-18.919	9	26	Ctrl/12D3	0.592189	7.45334e-09	0.728651	-18.7146	3	12	Ctrl/7B6	0.247972	0.000650271	0.700344	-7.33747	1	6	7B6/6B7	0.716877	0.110613	0.34275	-2.08449
78	1	C0NN62	G-protein comlpex beta subunit CpcB	HCBG_04189	1	5	Ctrl/6B7	0.983985	0.230368	0.233781	-1.20623								1	2	Ctrl/7B6	-0.376509	0.0124029	0.594153	-4.37734	1	4	7B6/6B7	1.36049	0.0124704	0.5925	-4.37185
79	1	C0NVK4	Putative uncharacterized protein	HCBG_07184	2	10	Ctrl/6B7	1.47973	0.688847	0.0570351	0.794733	2	10	Ctrl/12D3	1.5948	0.987923	0.00183906	4.40431	1	4	Ctrl/7B6	3.18661	0.411575	0.139141	-0.357457	1	5	7B6/6B7	-1.70687	0.513644	0.107783	0.0545896
80	1	C0NHQ2	Malate synthase	HCBG_02874	3	10	Ctrl/6B7	0.679958	0.183718	0.273351	-1.49136	4	12	Ctrl/12D3	0.715087	0.00494261	0.68044	-5.30491	3	10	Ctrl/7B6	-0.98304	0.00112301	0.694873	-6.79062	2	8	7B6/6B7	1.94832	0.59993	0.0802281	0.405175
81	1	C0NNE2	3-isopropylmalate dehydratase	HCBG_04269	2	7	Ctrl/6B7	0.201208	0.000158057	0.713401	-8.7524	4	12	Ctrl/12D3	0.0372153	7.03735e-06	0.722929	-11.8643	3	13	Ctrl/7B6	-1.51022	0.979515	0.00272163	3.86735	2	6	7B6/6B7	1.71143	0.493663	0.110881	-0.02535
82	1	C0NUD6	Putative uncharacterized protein	HCBG_06967	5	14	Ctrl/6B7	1.1701	0.131448	0.319549	-1.88822	3	12	Ctrl/12D3	1.18521	0.0399952	0.469196	-3.17818	4	11	Ctrl/7B6	0.198445	0.000117561	0.715311	-9.04843	1	7	7B6/6B7	0.971652	0.112679	0.34054	-2.06366
83	1	C0P165	Putative uncharacterized protein	HCBG_09145	3	13	Ctrl/6B7	0.909752	0.977413	0.00315608	3.76755	5	15	Ctrl/12D3	0.530358	1.23513e-07	0.727352	-15.9069
84	1	C0NKI2	60S ribosomal protein L1	HCBG_03662	3	13	Ctrl/6B7	1.80209	0.996807	0.000381658	5.74369	2	9	Ctrl/12D3	1.51725	0.362078	0.159667	-0.566358	2	6	Ctrl/7B6	1.52897	0.00352157	0.684949	-5.64532	1	4	7B6/6B7	0.273128	0.00730999	0.661821	-4.91118
85	1	C0NI02	Transketolase	HCBG_02974	2	7	Ctrl/6B7	0.300642	0.00199393	0.689771	-6.21565	4	12	Ctrl/12D3	-0.966081	0.951347	0.00785851	2.97317	1	2	Ctrl/7B6	-1.36475	0.0195066	0.540256	-3.9173
86	1	C0NRR2	ATP-citrate synthase subunit 1	HCBG_05842								1	5	Ctrl/12D3	0.402373	0.421973	0.133785	-0.314679	1	2	Ctrl/7B6	-0.852766	0.00726804	0.667781	-4.91697	1	4	7B6/6B7	1.68835	0.0541181	0.436427	-2.86095
87	1	C0NAN2	ATP-dependent RNA helicase EIF4A	HCBG_00178	1	6	Ctrl/6B7	1.04933	0.178406	0.277073	-1.52718	3	8	Ctrl/12D3	1.45827	0.994025	0.000839862	5.11418	2	6	Ctrl/7B6	-0.0551442	0.000292003	0.707642	-8.13845	1	3	7B6/6B7	1.10448	0.0588482	0.425468	-2.77214
88	1	C0NPC9	Ubiquitin-activating enzyme	HCBG_05009	4	11	Ctrl/6B7	-0.374363	6.0341e-07	0.726149	-14.3207	1	5	Ctrl/12D3	0.0873475	0.0134683	0.582794	-4.29386	5	14	Ctrl/7B6	-2.07043	0.99768	0.000269278	6.06384	3	10	7B6/6B7	1.69606	0.00368776	0.684518	-5.59904
89	1	C0NNC2	Aminopeptidase	HCBG_04249															4	9	Ctrl/7B6	-1.88589	0.897841	0.0168178	2.17346	2	7	7B6/6B7	1.85814	0.0297567	0.499829	-3.48449
90	1	C0NIS4	Aspartyl protease	HCBG_02331	1	5	Ctrl/6B7	0.0976337	0.0075967	0.653586	-4.87242	2	6	Ctrl/12D3	0.636217	0.000952238	0.696896	-6.95574
92	1	C0NY84	Glycerophosphoryl diester phosphodiesterase	HCBG_07878	4	10	Ctrl/6B7	1.69702	0.309224	0.186735	-0.803748	2	10	Ctrl/12D3	1.33124	0.99983	1.868e-05	8.6817	1	2	Ctrl/7B6	0.276424	0.0255823	0.518724	-3.63994	1	2	7B6/6B7	1.42059	0.0184172	0.55022	-3.97588
93	1	C0NMW6	Aspartate aminotransferase	HCBG_04093	4	13	Ctrl/6B7	1.12074	0.0189811	0.544998	-3.94515	5	15	Ctrl/12D3	0.850063	0.193246	0.263963	-1.42905	3	9	Ctrl/7B6	0.438025	0.000279651	0.708265	-8.18169	3	8	7B6/6B7	0.682716	0.00100268	0.696359	-6.90408
94	1	C0NP90	Alkaline phosphatase	HCBG_04970	4	11	Ctrl/6B7	1.09889	0.000903929	0.697432	-7.00786	5	13	Ctrl/12D3	1.29384	0.996113	0.00050208	5.54613	1	6	Ctrl/7B6	0.878389	0.00596048	0.677173	-5.11663
96	1	C0NK83	Putative uncharacterized protein	HCBG_03563	1	5	Ctrl/6B7	-1.41271	0.929661	0.00997346	2.58149	1	5	Ctrl/12D3	-1.03257	0.00468111	0.680881	-5.35953	1	3	Ctrl/7B6	-0.247746	0.880145	0.020567	1.9938	3	9	7B6/6B7	-1.7195	0.99984	1.56983e-05	8.74065
97	1	C0NIP3	GPI-anchored cell wall organization protein Ecm33	HCBG_02300	6	23	Ctrl/6B7	1.41011	1	0	32.4678	7	21	Ctrl/12D3	1.50112	1	6.11558e-14	26.2276	4	10	Ctrl/7B6	2.52739	1	3.29921e-09	15.9656	2	7	7B6/6B7	-1.11728	0.999687	3.58906e-05	8.06801
98	1	C0NHE6	GTP-binding nuclear protein GSP1/Ran	HCBG_02768	5	15	Ctrl/6B7	1.41525	0.02215	0.531109	-3.78752	4	12	Ctrl/12D3	0.817613	7.89881e-05	0.716374	-9.44613	4	12	Ctrl/7B6	0.483001	4.45261e-07	0.726588	-14.6246	2	10	7B6/6B7	0.932247	0.000349161	0.705502	-7.95963
99	1	C0NBY6	Putative uncharacterized protein	HCBG_00632	2	7	Ctrl/6B7	1.52699	0.000490917	0.702945	-7.61874	5	15	Ctrl/12D3	2.18726	0.999992	5.72007e-07	11.6908	3	10	Ctrl/7B6	0.947731	4.67802e-05	0.718361	-9.97	1	4	7B6/6B7	0.579257	0.00912995	0.626489	-4.68702
101	1	C0NCB3	Proliferating cell nuclear antigen	HCBG_00759	1	4	Ctrl/6B7	1.1506	0.248126	0.221824	-1.10863	3	7	Ctrl/12D3	0.637841	0.00198651	0.689911	-6.21939	1	4	Ctrl/7B6	-1.04669	0.0322873	0.489858	-3.40026
102	1	C0NRH1	Fumarate hydratase	HCBG_05601	2	7	Ctrl/6B7	1.27403	0.68078	0.0599263	0.757359	2	6	Ctrl/12D3	0.582427	0.0537078	0.436858	-2.86899	3	7	Ctrl/7B6	-0.387255	0.000971149	0.696628	-6.93606	1	4	7B6/6B7	1.66129	0.381235	0.146609	-0.48431
104	1	C0NVI3	Acetoacetyl-CoA reductase	HCBG_07163	2	6	Ctrl/6B7	0.957647	0.00483953	0.680587	-5.32609	3	10	Ctrl/12D3	0.47755	0.412888	0.138473	-0.352038	2	8	Ctrl/7B6	-0.348509	0.0146214	0.573665	-4.21054	1	4	7B6/6B7	1.30616	0.346983	0.168476	-0.632328
105	1	C0NB99	Putative uncharacterized protein	HCBG_00395	3	9	Ctrl/6B7	-1.25922	0.0997346	0.355268	-2.20018	3	9	Ctrl/12D3	-1.33481	0.153823	0.298944	-1.70493	2	6	Ctrl/7B6	-1.69871	0.316599	0.182666	-0.769448	2	6	7B6/6B7	0.439485	0.00358118	0.684806	-5.62848
106	1	C0NSP8	Chitin synthase	HCBG_06178	4	13	Ctrl/6B7	-0.410496	1.83161e-06	0.724604	-13.2103	6	16	Ctrl/12D3	-0.291982	5.12238e-09	0.728974	-19.0896	4	14	Ctrl/7B6	-1.38266	0.00712524	0.669512	-4.93696	3	11	7B6/6B7	0.972161	0.00371983	0.68423	-5.59035
107	1	C0NJB1	Phosphoglycerate kinase	HCBG_03241	5	12	Ctrl/6B7	0.979371	1.6219e-06	0.724826	-13.3319	3	10	Ctrl/12D3	1.02505	0.995973	0.0005475	5.51068	1	5	Ctrl/7B6	0.706553	0.00813009	0.642205	-4.80402
108	1	C0NRW1	Endonuclease/exonuclease/phosphatase	HCBG_05891	5	17	Ctrl/6B7	1.52995	0.135646	0.31607	-1.85193	5	17	Ctrl/12D3	1.63345	0.999999	8.74769e-08	13.6723	4	12	Ctrl/7B6	1.30858	0.990949	0.00128582	4.69575	3	10	7B6/6B7	-0.114511	0.000426793	0.704101	-7.75878
110	1	C0NLZ4	Isochorismatase domain-containing protein	HCBG_04524	6	18	Ctrl/6B7	1.82048	1	3.91343e-10	18.4008	6	20	Ctrl/12D3	1.46369	1	2.47505e-12	22.6808	1	7	Ctrl/7B6	1.16227	0.977729	0.00302914	3.78194	1	5	7B6/6B7	0.537532	0.0469447	0.451163	-3.0107
111	1	C0NHP6	Citrate synthase	HCBG_02868								1	4	Ctrl/12D3	0.571864	0.0644989	0.41087	-2.67443								1	3	7B6/6B7	0.806075	0.0167335	0.558673	-4.07347
112	1	C0NZZ0	Glucose-6-phosphate isomerase	HCBG_08720	1	3	Ctrl/6B7	1.41889	0.0130223	0.587217	-4.32799	3	10	Ctrl/12D3	0.710193	0.000355307	0.705248	-7.94217	2	5	Ctrl/7B6	0.150696	0.000182983	0.712316	-8.60593	1	3	7B6/6B7	1.2682	0.169893	0.285675	-1.58638
113	1	C0NCW5	Protein transporter SEC31	HCBG_00961	2	5	Ctrl/6B7	0.213376	0.000411408	0.704356	-7.79551								2	6	Ctrl/7B6	-1.54695	0.0577981	0.426359	-2.79126	2	6	7B6/6B7	1.76032	0.209847	0.253207	-1.32585
114	1	C0NGJ6	Putative uncharacterized protein	HCBG_02468	2	9	Ctrl/6B7	1.41843	0.999628	4.49365e-05	7.89523	2	10	Ctrl/12D3	0.821489	0.177495	0.27831	-1.53341
115	1	C0P0I5	Woronin body major protein	HCBG_08915	5	17	Ctrl/6B7	1.38764	0.54685	0.098907	0.187952	6	22	Ctrl/12D3	0.986735	0.427547	0.133122	-0.291867	1	8	Ctrl/7B6	1.33373	0.872286	0.0222441	1.92132
116	1	C0NNC4	Pre-mRNA-processing factor 39	HCBG_04251	1	3	Ctrl/6B7	0.878513	0.00862661	0.632975	-4.74424
117	1	C0NAF8	Bifunctional purine biosynthesis protein ADE16	HCBG_00104	2	6	Ctrl/6B7	0.875029	0.000270847	0.708638	-8.21369	2	6	Ctrl/12D3	-0.344629	0.00319119	0.685953	-5.74417	2	5	Ctrl/7B6	-0.996133	0.574772	0.0891745	0.30135
118	1	C0NRZ5	Serine/threonine phosphatase	HCBG_05925	2	6	Ctrl/6B7	1.01674	0.615627	0.0763683	0.471028	4	11	Ctrl/12D3	0.693127	0.0140125	0.577516	-4.25369								1	4	7B6/6B7	1.11274	0.0313074	0.493462	-3.43209
119	1	C0NTA4	Farnesyl-pyrophosphate synthetase	HCBG_06384	2	6	Ctrl/6B7	1.62049	0.302292	0.191475	-0.836408	1	5	Ctrl/12D3	1.81666	0.825034	0.0282596	1.55083	2	5	Ctrl/7B6	1.5726	0.00319871	0.68581	-5.74181
121	1	C0NLL0	ATP-dependent RNA helicase DBP5	HCBG_04390	1	3	Ctrl/6B7	0.528592	0.0074915	0.656149	-4.88647	1	2	Ctrl/12D3	1.61966	0.0657005	0.409937	-2.65469
122	1	C0NYY2	Fatty acid synthase beta subunit dehydratase	HCBG_08362	1	5	Ctrl/6B7	-0.664674	0.0119422	0.595793	-4.41566								1	4	Ctrl/7B6	-1.55327	0.24287	0.226485	-1.13701	2	4	7B6/6B7	0.888595	0.00271176	0.687518	-5.90744
123	1	C0NB22	RNA-binding protein	HCBG_00318								2	8	Ctrl/12D3	1.4816	0.998374	0.000159156	6.42022	1	5	Ctrl/7B6	0.687389	0.00731237	0.661656	-4.91085
124	1	C0NND5	Thioredoxin	HCBG_04262	2	6	Ctrl/6B7	1.73898	0.998068	0.000215425	6.24747	3	7	Ctrl/12D3	1.52379	0.973787	0.00383148	3.61494	1	2	Ctrl/7B6	0.916388	0.0504569	0.446184	-2.93486	1	2	7B6/6B7	0.444665	0.0125462	0.590115	-4.36571
125	1	C0NUW2	Hydroxymethylglutaryl-CoA synthase	HCBG_06726	3	9	Ctrl/6B7	0.640212	5.00264e-05	0.717779	-9.90291	5	15	Ctrl/12D3	1.45889	0.999125	7.58428e-05	7.04046	1	3	Ctrl/7B6	-0.295072	0.0243211	0.523558	-3.69179	1	2	7B6/6B7	0.935284	0.0128386	0.588671	-4.34238
126	1	C0NJ49	Superoxide dismutase	HCBG_03179	2	8	Ctrl/6B7	1.20348	0.0118025	0.597189	-4.42757	2	9	Ctrl/12D3	0.610635	0.277298	0.203613	-0.957906	2	6	Ctrl/7B6	-0.0778905	0.000456821	0.70346	-7.69076	2	7	7B6/6B7	1.28137	0.00465684	0.681175	-5.36475
127	1	C0NQU7	Eukaryotic translation initiation factor 3 subunit F	HCBG_05377								1	2	Ctrl/12D3	-0.61293	0.129873	0.320126	-1.90208								1	2	7B6/6B7	1.7424	0.140778	0.308452	-1.80884
129	1	C0NX61	Aspartate aminotransferase	HCBG_08053	1	4	Ctrl/6B7	0.978439	0.52366	0.104778	0.0947088	2	6	Ctrl/12D3	0.843622	0.0179789	0.551935	-4.00041	1	3	Ctrl/7B6	0.265249	0.00796995	0.644396	-4.82408	1	2	7B6/6B7	0.713189	0.099715	0.355805	-2.2004
130	1	C0P086	Putative uncharacterized protein	HCBG_08805	1	2	Ctrl/6B7	-0.395896	0.023715	0.526414	-3.71765	1	3	Ctrl/12D3	-0.835664	0.0073202	0.661163	-4.90977								1	2	7B6/6B7	0.960596	0.0241582	0.524831	-3.69868
131	1	C0NUF9	ADP_ATP carrier protein	HCBG_06990								1	2	Ctrl/12D3	1.85433	0.623827	0.072593	0.505826
132	1	C0NZT8	Glutaminyl-tRNA synthetase	HCBG_08668	2	6	Ctrl/6B7	1.30169	0.0190001	0.544411	-3.94413	2	6	Ctrl/12D3	0.441626	0.000666081	0.69995	-7.31343	1	4	Ctrl/7B6	-0.368442	0.0089711	0.628874	-4.70474
133	1	C0NUW5	Phosphoglucomutase	HCBG_06729								3	8	Ctrl/12D3	1.02249	0.0188818	0.545877	-3.95049
134	1	C0NMD6	Cystathionine beta-synthase	HCBG_04666	3	6	Ctrl/6B7	0.0954464	5.33651e-06	0.723378	-12.1409	4	8	Ctrl/12D3	-1.10107	0.00440146	0.68176	-5.42141
135	1	C0NL77	Argininosuccinate synthetase	HCBG_03907	1	4	Ctrl/6B7	1.11778	0.0136945	0.581049	-4.27697	1	2	Ctrl/12D3	0.240939	0.0086882	0.632395	-4.73706	2	6	Ctrl/7B6	-0.0723581	0.000287718	0.707891	-8.15324
136	1	C0NV40	N-acetylglucosamine-phosphate mutase	HCBG_06804	1	4	Ctrl/6B7	2.3163	0.0311599	0.494177	-3.43697	1	5	Ctrl/12D3	2.3399	0.999149	7.14615e-05	7.06786	1	4	Ctrl/7B6	2.19976	0.770685	0.0405597	1.21218
138	1	C0NC44	Protein transporter SEC23	HCBG_00690															1	3	Ctrl/7B6	-0.937466	0.0139778	0.578024	-4.25621
141	1	C0NL59	Histone H4	HCBG_03889	1	5	Ctrl/6B7	1.6699	0.368219	0.154873	-0.539863	2	5	Ctrl/12D3	1.52993	0.179767	0.275211	-1.51793	1	3	Ctrl/7B6	0.380042	0.00847408	0.635089	-4.76223	1	2	7B6/6B7	1.28986	0.117954	0.331577	-2.01195
142	1	C0NYP9	60S ribosomal protein L13	HCBG_08279	2	7	Ctrl/6B7	1.80258	0.923251	0.0114659	2.48736	4	12	Ctrl/12D3	1.20347	0.146353	0.3049	-1.7635	1	6	Ctrl/7B6	1.54864	0.0261995	0.51512	-3.61547
143	1	C0NTZ0	Transaldolase	HCBG_06620	2	6	Ctrl/6B7	2.05304	0.708165	0.0542566	0.886491	3	10	Ctrl/12D3	1.45164	0.00530253	0.679555	-5.23426	3	8	Ctrl/7B6	0.491581	5.18983e-05	0.717663	-9.86617	1	5	7B6/6B7	1.56146	0.243081	0.225821	-1.13586
144	1	C0NA44	Coronin	HCBG_01203	2	8	Ctrl/6B7	-0.785097	0.959915	0.00592257	3.17585	3	9	Ctrl/12D3	-1.44029	0.998694	0.000118791	6.63974	4	8	Ctrl/7B6	-2.13474	0.999955	3.62531e-06	10.0138	2	6	7B6/6B7	1.34964	0.00340323	0.685236	-5.67962
145	1	C0NNU4	Actin	HCBG_04824	1	3	Ctrl/6B7	-0.622625	0.0072701	0.667306	-4.91669	2	5	Ctrl/12D3	-0.520431	0.0148087	0.572627	-4.19762	1	3	Ctrl/7B6	0.521391	0.00794719	0.64512	-4.82696	1	2	7B6/6B7	-1.14402	0.0411516	0.46449	-3.14847
146	1	C0NJF2	Eukaryotic translation initiation factor 3 subunit H	HCBG_03282	2	7	Ctrl/6B7	-1.22785	0.30032	0.192151	-0.845775	1	4	Ctrl/12D3	0.12639	0.0104391	0.610003	-4.55171	1	3	Ctrl/7B6	-1.81916	0.203072	0.260172	-1.3672
147	1	C0NN26	Calnexin	HCBG_04153	1	5	Ctrl/6B7	2.61851	0.998871	8.96274e-05	6.78536	3	8	Ctrl/12D3	1.40557	0.00115459	0.694329	-6.76285	1	5	Ctrl/7B6	0.330162	0.00620451	0.673844	-5.07625
148	1	C0NJD6	Putative uncharacterized protein	HCBG_03266	3	10	Ctrl/6B7	-1.05566	0.999719	3.09893e-05	8.17531	3	10	Ctrl/12D3	-0.721526	0.886106	0.0189678	2.05157	1	6	Ctrl/7B6	-1.07803	0.874692	0.0210317	1.9431	2	10	7B6/6B7	-0.286502	0.851452	0.0253043	1.74604
149	1	C0NZL2	Ketol-acid reductoisomerase	HCBG_08592	2	7	Ctrl/6B7	-0.166518	0.00114269	0.694601	-6.77323	2	7	Ctrl/12D3	0.0142544	0.00177711	0.691165	-6.33099	4	10	Ctrl/7B6	-1.95289	0.995167	0.000646066	5.32737	1	5	7B6/6B7	1.78638	0.0203651	0.535723	-3.87336
150	1	C0NLP3	40S ribosomal protein S4	HCBG_04423	3	8	Ctrl/6B7	1.1124	0.0029847	0.686523	-5.81127	4	13	Ctrl/12D3	1.29684	0.955567	0.00675441	3.06831	2	6	Ctrl/7B6	0.0750971	0.000153048	0.713881	-8.7846	1	4	7B6/6B7	0.663275	0.015702	0.565759	-4.13814
151	1	C0NJV0	Glucoamylase	HCBG_03430	1	6	Ctrl/6B7	1.32296	0.00677077	0.670916	-4.98835	2	6	Ctrl/12D3	1.79205	0.0184675	0.549645	-3.9731	3	7	Ctrl/7B6	0.804614	0.0010008	0.696494	-6.90596	1	4	7B6/6B7	0.518348	0.0118993	0.596492	-4.4193
153	1	C0NKD5	Coatomer subunit beta	HCBG_03615								1	4	Ctrl/12D3	0.218779	0.00728417	0.665069	-4.91474	1	3	Ctrl/7B6	-1.14263	0.0348003	0.482508	-3.32271
154	1	C0NKY1	Heat shock protein CLPA	HCBG_03811	2	4	Ctrl/6B7	0.530577	0.0525346	0.440283	-2.89232	1	3	Ctrl/12D3	0.58518	0.00880806	0.631424	-4.72324	1	3	Ctrl/7B6	-0.726763	0.152247	0.299541	-1.71709	1	2	7B6/6B7	1.25734	0.0560728	0.432091	-2.8234
156	1	C0NZ94	Histone H2B	HCBG_08474	1	4	Ctrl/6B7	1.43502	0.999999	6.81651e-08	13.8704	1	5	Ctrl/12D3	1.26178	1	2.15547e-08	14.5107	1	3	Ctrl/7B6	2.03643	0.966791	0.0049896	3.37117	2	6	7B6/6B7	-0.983773	0.000656777	0.700213	-7.32751
157	1	C0P0B7	Long-chain-fatty-acid-CoA ligase	HCBG_08836	1	2	Ctrl/6B7	-0.468651	0.0357957	0.481018	-3.29348	1	2	Ctrl/12D3	-0.441585	0.00876162	0.631618	-4.72857	1	2	Ctrl/7B6	-2.50369	0.991887	0.00117227	4.80616	2	4	7B6/6B7	2.03504	0.709356	0.0533507	0.892259
158	1	C0NBH2	Alpha-amylase AmyA	HCBG_00468	2	6	Ctrl/6B7	0.834313	0.000921957	0.697298	-6.98809	2	6	Ctrl/12D3	1.5505	0.318788	0.181987	-0.759348
159	1	C0NTN5	Nucleoside diphosphate kinase	HCBG_06515	3	9	Ctrl/6B7	-2.14423	1	9.41097e-10	16.8215	2	8	Ctrl/12D3	-0.952634	0.00993961	0.615797	-4.60124	1	3	Ctrl/7B6	-0.876865	0.0191429	0.543821	-3.9365	1	3	7B6/6B7	-0.728009	0.570284	0.0908736	0.283009
160	1	C0NUD0	40S ribosomal protein S3	HCBG_06961	4	8	Ctrl/6B7	1.95818	0.965939	0.00516044	3.34493	2	6	Ctrl/12D3	0.988344	0.171227	0.283842	-1.57696	2	6	Ctrl/7B6	1.39521	0.0774132	0.387274	-2.47802	1	5	7B6/6B7	0.56297	0.0199993	0.538754	-3.89186
161	1	C0NQX6	Alcohol dehydrogenase	HCBG_05406	3	13	Ctrl/6B7	1.84039	0.999998	1.92014e-07	13.023	4	13	Ctrl/12D3	1.43221	0.990935	0.00131546	4.69427	3	9	Ctrl/7B6	0.861859	0.00609913	0.675062	-5.09349	2	6	7B6/6B7	0.978532	0.19225	0.266484	-1.43545
162	1	C0NST9	40S ribosomal protein S8	HCBG_06219	1	5	Ctrl/6B7	0.929294	0.00842009	0.636421	-4.76868	4	9	Ctrl/12D3	1.14983	7.938e-05	0.716256	-9.44118	4	11	Ctrl/7B6	0.0754325	1.72277e-06	0.724715	-13.2716
163	1	C0P079	O-acetylhomoserine sulfhydrylase	HCBG_08798	2	5	Ctrl/6B7	0.311362	0.00156045	0.69172	-6.46122	1	3	Ctrl/12D3	0.0381027	0.0289606	0.502958	-3.51243
164	1	C0P083	GTP-binding protein ypt3	HCBG_08802	2	5	Ctrl/6B7	1.98374	0.863999	0.0239785	1.84891	3	8	Ctrl/12D3	0.903468	0.00542988	0.67911	-5.21039	1	4	Ctrl/7B6	1.60765	0.176281	0.279543	-1.54175	2	5	7B6/6B7	0.376093	0.000437814	0.703973	-7.73328
165	1	C0NUH0	KH domain RNA-binding protein	HCBG_07001	2	6	Ctrl/6B7	-0.198096	0.000324238	0.706513	-8.03371	1	6	Ctrl/12D3	-0.450411	0.218916	0.248102	-1.272	1	2	Ctrl/7B6	-1.80231	0.860288	0.0242319	1.81769
166	1	C0NC56	Thioredoxin	HCBG_00702	2	5	Ctrl/6B7	-1.42563	0.00783194	0.649227	-4.84168	2	5	Ctrl/12D3	-0.137119	0.00212259	0.689211	-6.15299
168	1	C0NTH2	Septin	HCBG_06452	3	9	Ctrl/6B7	2.16451	0.995217	0.000628236	5.33798	3	10	Ctrl/12D3	1.56509	0.996095	0.000517126	5.54156
169	1	C0NUH1	Ketoreductase	HCBG_07002	2	5	Ctrl/6B7	0.588778	0.00529361	0.679702	-5.23595
170	1	C0NT96	Vacuolar sorting-associated protein	HCBG_06376	3	7	Ctrl/6B7	0.82199	0.000266939	0.708886	-8.22822	1	4	Ctrl/12D3	0.542813	0.0310988	0.494534	-3.43899	2	7	Ctrl/7B6	-1.33975	0.684472	0.0579933	0.774399
171	1	C0NRZ8	Karyopherin Kap123	HCBG_05928	4	10	Ctrl/6B7	0.652482	1.08788e-05	0.721914	-11.4287	4	10	Ctrl/12D3	0.502394	0.00684071	0.670449	-4.978								2	6	7B6/6B7	1.23558	0.0822592	0.38076	-2.41204
172	1	C0NC54	ATP synthase subunit gamma	HCBG_00700	1	8	Ctrl/6B7	-0.0208955	0.0165295	0.560328	-4.08594	5	11	Ctrl/12D3	-1.15652	0.000540568	0.702169	-7.52235	2	9	Ctrl/7B6	-0.881238	0.825562	0.0279383	1.55449	2	7	7B6/6B7	0.860342	0.0162165	0.56197	-4.10538
173	1	C0NCJ1	Stress protein p66	HCBG_00837															1	3	Ctrl/7B6	-0.933538	0.672803	0.060897	0.720891
174	1	C0NHQ1	Glycosyl hydrolase	HCBG_02873	2	8	Ctrl/6B7	0.359087	0.00710084	0.669825	-4.94042	4	12	Ctrl/12D3	0.633944	7.45374e-05	0.716492	-9.50413
175	1	C0NED9	GMP synthase	HCBG_01255								2	4	Ctrl/12D3	1.57308	0.172162	0.282617	-1.57038
176	1	C0ND35	Septin	HCBG_01031	1	5	Ctrl/6B7	-0.301897	0.00601565	0.67597	-5.10736								1	4	Ctrl/7B6	-0.790017	0.0932065	0.366892	-2.2751	1	2	7B6/6B7	0.897959	0.1095	0.343851	-2.09585
177	1	C0NN44	Thioredoxin reductase	HCBG_04171	2	7	Ctrl/6B7	1.08065	0.236165	0.228476	-1.17382	3	7	Ctrl/12D3	1.11609	0.139436	0.310812	-1.81998	1	3	Ctrl/7B6	0.55372	0.0394371	0.469973	-3.19281
178	1	C0NJ54	Elongation factor Tu	HCBG_03184	1	2	Ctrl/6B7	0.415218	0.786082	0.0364101	1.30147								1	4	Ctrl/7B6	-1.67177	0.386906	0.145233	-0.460338
179	1	C0NFE5	3-hydroxyisobutyryl-Coenzyme A hydrolase	HCBG_01611	4	12	Ctrl/6B7	-0.931898	0.00152028	0.692134	-6.48734	4	15	Ctrl/12D3	-0.894747	0.00389925	0.683652	-5.54306	2	9	Ctrl/7B6	-2.04507	0.442098	0.124453	-0.232652	2	8	7B6/6B7	1.11318	0.000197793	0.711587	-8.52809
180	1	C0NZ78	Cytochrome b2	HCBG_08458								1	2	Ctrl/12D3	0.654969	0.0287844	0.503993	-3.51872
181	1	C0NQ31	Cytoskeleton assembly control protein	HCBG_05261	1	4	Ctrl/6B7	-0.146836	0.00598564	0.676423	-5.11239	1	5	Ctrl/12D3	0.0968367	0.00633052	0.673385	-5.05602	2	6	Ctrl/7B6	-1.23633	0.121189	0.328167	-1.98122
182	1	C0P013	Heat shock protein SSC1	HCBG_08743	1	2	Ctrl/6B7	0.61541	0.00758956	0.654101	-4.87336	1	3	Ctrl/12D3	-0.0206683	0.00905619	0.627487	-4.69521
183	1	C0NNJ0	Anthranilate synthase multifunctional enzyme	HCBG_04720	1	7	Ctrl/6B7	1.82697	0.0772722	0.387771	-2.48	2	7	Ctrl/12D3	0.511107	0.000350556	0.705375	-7.95564	1	5	Ctrl/7B6	0.27421	0.0675109	0.406181	-2.62557
184	1	C0NWB4	Curved DNA-binding protein	HCBG_07444	2	7	Ctrl/6B7	0.072507	0.0219155	0.532038	-3.7984	3	7	Ctrl/12D3	0.637682	0.000470473	0.703331	-7.6613	2	4	Ctrl/7B6	0.66275	0.000340786	0.706008	-7.98391	2	6	7B6/6B7	-0.590243	0.00326995	0.685523	-5.71971
185	1	C0NCI3	DUF907 domain-containing protein	HCBG_00829	1	3	Ctrl/6B7	0.174421	0.0754354	0.392213	-2.50605
186	1	C0NMG7	QDE2 protein	HCBG_03944	3	7	Ctrl/6B7	1.14554	0.0155874	0.566829	-4.14558	3	11	Ctrl/12D3	0.286104	1.55981e-05	0.720778	-11.0683	2	4	Ctrl/7B6	-0.52391	0.00414791	0.682198	-5.48099
187	1	C0NC23	DUTPase	HCBG_00669	5	11	Ctrl/6B7	-1.64878	0.971282	0.00426719	3.52108	4	10	Ctrl/12D3	-1.52388	0.999973	1.74392e-06	10.5383	2	7	Ctrl/7B6	-1.54154	0.790427	0.0360486	1.3275	1	6	7B6/6B7	-0.107247	0.119927	0.329875	-1.99312
188	1	C0NIG5	Protein transporter SEC13	HCBG_02222	2	7	Ctrl/6B7	1.9808	0.000575653	0.701259	-7.45943	3	9	Ctrl/12D3	1.15456	0.00186789	0.69033	-6.28107	2	5	Ctrl/7B6	0.871361	0.00184078	0.690748	-6.29572
189	1	C0NYE5	26S proteasome regulatory subunit	HCBG_07939	1	5	Ctrl/6B7	1.7631	0.854581	0.024757	1.77099	2	6	Ctrl/12D3	1.39452	0.67712	0.0604092	0.740569	1	3	Ctrl/7B6	0.381361	0.0126203	0.589635	-4.35974	1	2	7B6/6B7	0.881816	0.914627	0.0130785	2.37149
190	1	C0NPF8	Succinate semialdehyde dehydrogenase	HCBG_05038															1	2	Ctrl/7B6	-1.09984	0.0516369	0.443669	-2.9105
191	1	C0NEM8	3-isopropylmalate dehydrogenase	HCBG_01344	1	3	Ctrl/6B7	0.384975	0.00943474	0.622242	-4.65388	1	3	Ctrl/12D3	1.31618	0.805936	0.0328584	1.42382
192	1	C0NFT8	Porphobilinogen deaminase	HCBG_01754								1	3	Ctrl/12D3	1.09107	0.601739	0.079674	0.412717
194	1	C0NB30	UDP-N-acetylglucosamine pyrophosphorylase	HCBG_00326								1	2	Ctrl/12D3	0.23729	0.00927974	0.624681	-4.6706	2	6	Ctrl/7B6	-1.03502	0.00989896	0.616641	-4.60538	1	3	7B6/6B7	1.19345	0.0280435	0.507074	-3.54555
195	1	C0NEU1	60S ribosomal protein L17	HCBG_01407	1	2	Ctrl/6B7	2.58949	0.205946	0.257019	-1.34954	2	5	Ctrl/12D3	1.82706	0.00955366	0.621217	-4.64123	3	7	Ctrl/7B6	0.681008	9.13131e-05	0.71602	-9.30112
196	1	C0NUX2	Oxysterol-binding protein	HCBG_06736	2	6	Ctrl/6B7	-1.00053	0.000286762	0.708016	-8.15657	3	11	Ctrl/12D3	-1.67786	0.867982	0.0229785	1.88323
197	1	C0NGS5	Serine hydroxymethyltransferase	HCBG_02547	2	6	Ctrl/6B7	-0.36845	0.00104802	0.695955	-6.8598	2	6	Ctrl/12D3	-0.707289	0.261528	0.212421	-1.03804	2	6	Ctrl/7B6	0.796838	0.0040835	0.682636	-5.49671	1	5	7B6/6B7	-1.16529	0.360528	0.162386	-0.573074
198	1	C0NR03	60S ribosomal protein L2	HCBG_05433	2	5	Ctrl/6B7	1.2113	0.012532	0.590834	-4.36686	3	7	Ctrl/12D3	1.25586	0.224018	0.239036	-1.2424	1	3	Ctrl/7B6	1.72462	0.458544	0.120498	-0.166207
199	1	C0NHD9	Amidohydrolase	HCBG_02761								1	4	Ctrl/12D3	1.41911	0.954435	0.0071899	3.04198	1	4	Ctrl/7B6	-0.45015	0.00802496	0.643851	-4.81714	1	2	7B6/6B7	1.29656	0.138014	0.311986	-1.83188
200	1	C0NSQ4	Acetolactate synthase	HCBG_06184	2	5	Ctrl/6B7	0.43272	0.00330341	0.68538	-5.70949	3	8	Ctrl/12D3	0.532475	3.24208e-05	0.719287	-10.3367	1	5	Ctrl/7B6	-1.13167	0.0514598	0.44451	-2.91412
202	1	C0ND92	Histone H4	HCBG_01088	1	4	Ctrl/6B7	1.22755	0.368219	0.154873	-0.539863	2	6	Ctrl/12D3	1.11094	0.179767	0.275211	-1.51793	1	4	Ctrl/7B6	-0.100578	0.00847408	0.635089	-4.76223	1	2	7B6/6B7	1.32813	0.117954	0.331577	-2.01195
203	1	C0NAW4	Isocitrate dehydrogenase [NADP]	HCBG_00260								2	6	Ctrl/12D3	0.585097	0.000656784	0.700081	-7.3275	1	4	Ctrl/7B6	0.621701	0.0141604	0.576239	-4.24304
204	1	C0NF87	Putative uncharacterized protein	HCBG_01553	1	3	Ctrl/6B7	1.26599	0.0644355	0.411801	-2.67549	1	3	Ctrl/12D3	0.321729	0.0148332	0.572106	-4.19594
205	1	C0NZM7	S import receptor	HCBG_08607	3	10	Ctrl/6B7	0.200844	3.02439e-05	0.719517	-10.4062	2	7	Ctrl/12D3	0.00292466	0.00558634	0.678665	-5.18183	1	4	Ctrl/7B6	-1.54638	0.989847	0.0014377	4.57974	1	3	7B6/6B7	1.74723	0.973878	0.00376026	3.6185
206	1	C0NF33	Putative uncharacterized protein	HCBG_01499	2	7	Ctrl/6B7	1.25481	0.999609	5.08313e-05	7.84635	2	7	Ctrl/12D3	1.33332	0.999942	5.64941e-06	9.75249
207	1	C0NJH1	GTP-binding protein YchF	HCBG_03301	1	3	Ctrl/6B7	0.394079	0.0168741	0.558119	-4.06496	1	3	Ctrl/12D3	-0.0145083	0.0175657	0.554766	-4.02408								1	2	7B6/6B7	1.11362	0.0756783	0.391231	-2.50257
208	1	C0NVG5	Sterigmatocystin 8-O-methyltransferase	HCBG_07145	4	8	Ctrl/6B7	-0.634268	0.000402316	0.704484	-7.81787	4	10	Ctrl/12D3	-0.407745	2.95934e-05	0.719632	-10.4279	3	8	Ctrl/7B6	-1.94818	0.999955	3.95718e-06	10.013	2	7	7B6/6B7	1.17085	0.736179	0.0494382	1.0262
209	1	C0NKW7	40S ribosomal protein S0	RPS0 HCBG_03797	2	6	Ctrl/6B7	1.44667	0.0989191	0.35741	-2.20929	2	7	Ctrl/12D3	1.01829	0.86536	0.023727	1.86054	1	3	Ctrl/7B6	0.373132	0.0193999	0.541748	-3.9229
210	1	C0NSB6	Chitinase	HCBG_06046	2	4	Ctrl/6B7	-1.65934	0.164217	0.291139	-1.62718	1	3	Ctrl/12D3	-0.663043	0.015828	0.563872	-4.13002								1	2	7B6/6B7	-1.65517	0.0411242	0.46528	-3.14916
211	1	C0NV23	ATPase GET3	GET3 HCBG_06787	1	4	Ctrl/6B7	0.123858	0.00790562	0.647097	-4.83224	2	4	Ctrl/12D3	0.257102	0.00136284	0.692961	-6.59682	2	6	Ctrl/7B6	-1.34435	0.0166915	0.55895	-4.07602
212	1	C0NUR1	T-complex protein 1 subunit delta	HCBG_06675								2	5	Ctrl/12D3	0.22446	0.000134099	0.714478	-8.9168	1	4	Ctrl/7B6	-0.358757	0.0194744	0.540854	-3.91899
213	1	C0NGY5	Coatomer subunit gamma	HCBG_02607	2	5	Ctrl/6B7	-0.211898	0.00466642	0.681028	-5.36269	1	5	Ctrl/12D3	0.406393	0.00702366	0.670137	-4.95142	1	3	Ctrl/7B6	-1.66951	0.00733014	0.660668	-4.9084
217	1	C0NHN4	Ribosomal protein L14	HCBG_02856	1	2	Ctrl/6B7	3.22526	0.994435	0.000759126	5.18573	1	2	Ctrl/12D3	2.09479	0.915553	0.0127094	2.38341
218	1	C0NX46	Carboxypeptidase Y homolog A	CPYA HCBG_08038	2	7	Ctrl/6B7	1.29983	0.951967	0.00763071	2.98665	2	5	Ctrl/12D3	0.372117	0.00398045	0.683362	-5.52237
219	1	C0NGC3	Chorismate synthase	HCBG_02395	2	4	Ctrl/6B7	-0.656709	0.000510473	0.702687	-7.57966	2	8	Ctrl/12D3	-0.481875	0.000389543	0.704867	-7.85015
220	1	C0P0H4	Methylcrotonoyl-CoA carboxylase subunit beta	HCBG_08904	3	7	Ctrl/6B7	1.3632	0.209224	0.253845	-1.32961	1	4	Ctrl/12D3	0.550366	0.0138866	0.578784	-4.26284	1	5	Ctrl/7B6	-0.554873	0.00794541	0.645481	-4.82718	1	5	7B6/6B7	1.91807	0.0474784	0.449923	-2.99884
223	1	C0NJ85	Glycerol-3-phosphate phosphatase	HCBG_03215	2	7	Ctrl/6B7	0.483977	0.00140814	0.692823	-6.56408	2	9	Ctrl/12D3	0.146162	0.00025535	0.709257	-8.27262	1	4	Ctrl/7B6	-0.433589	0.0246294	0.522598	-3.67888
224	1	C0NRJ7	Fasciclin domain family	HCBG_05627	2	5	Ctrl/6B7	1.59521	0.00208437	0.689351	-6.1712	3	8	Ctrl/12D3	0.716839	0.00259801	0.687801	-5.95041	1	4	Ctrl/7B6	1.9066	0.620602	0.0742134	0.492105	1	3	7B6/6B7	-0.311389	0.0170667	0.556728	-4.05341
225	1	C0NW29	40S ribosomal protein S7E	HCBG_07359															1	3	Ctrl/7B6	-0.708942	0.0284925	0.504681	-3.52921	1	3	7B6/6B7	1.46717	0.0595938	0.423681	-2.75876
226	1	C0NAB3	Probable carboxypeptidase HCBG_00059	HCBG_00059	2	8	Ctrl/6B7	-0.401346	0.194137	0.263331	-1.42335	2	9	Ctrl/12D3	-1.02263	0.976619	0.00328481	3.73216	1	4	Ctrl/7B6	-0.337303	0.00759999	0.653413	-4.87198	1	3	7B6/6B7	-0.0640434	0.0146813	0.573406	-4.20639
228	1	C0NPY3	LRP16 family protein	HCBG_05213								3	6	Ctrl/12D3	0.26735	5.16809e-06	0.72349	-12.173
229	1	C0NAK7	Aspartyl aminopeptidase	HCBG_00153	1	4	Ctrl/6B7	-1.14886	0.191502	0.267737	-1.44028	3	7	Ctrl/12D3	-2.32998	0.941367	0.00895809	2.77604	2	7	Ctrl/7B6	-1.4265	0.999832	1.76679e-05	8.68857	3	6	7B6/6B7	0.277633	8.05942e-06	0.722592	-11.7287
230	1	C0NAE6	Peptidyl-prolyl cis-trans isomerase	HCBG_00092	5	12	Ctrl/6B7	1.06064	0.000681064	0.699687	-7.29117	3	10	Ctrl/12D3	1.16305	0.148617	0.303117	-1.74549								1	3	7B6/6B7	-0.00149852	0.00898838	0.628676	-4.70279
231	1	C0NZZ4	2-nitropropane dioxygenase	HCBG_08724	3	11	Ctrl/6B7	1.0448	0.998275	0.000182446	6.36109	4	12	Ctrl/12D3	1.31462	0.284333	0.200909	-0.92307
232	1	C0P074	Tubulin alpha-1 subunit	HCBG_08793	2	6	Ctrl/6B7	-1.09697	0.010705	0.605599	-4.52628	1	5	Ctrl/12D3	-1.4437	0.995976	0.000532117	5.51142	1	4	Ctrl/7B6	-2.28435	0.0338999	0.484733	-3.34986	1	3	7B6/6B7	1.18738	0.467385	0.118555	-0.130647
233	1	C0NKL8	Alanyl-tRNA synthetase	HCBG_03698	2	4	Ctrl/6B7	-0.79958	0.0110167	0.602457	-4.49727	1	3	Ctrl/12D3	-0.0738225	0.0149257	0.571584	-4.18963
234	1	C0NL89	Secretory protein nsfA	HCBG_03919								1	2	Ctrl/12D3	0.0499151	0.013442	0.583538	-4.29584	1	4	Ctrl/7B6	-0.650934	0.0336656	0.486206	-3.35703
235	1	C0NC22	Pyridoxine kinase	HCBG_00668	1	5	Ctrl/6B7	-0.690127	0.917408	0.0119747	2.40764	1	4	Ctrl/12D3	-0.223946	0.164903	0.289324	-1.62219								1	3	7B6/6B7	0.625723	0.0133479	0.584279	-4.30296
236	1	C0NKA1	Vacuolar ATP synthase subunit C	HCBG_03581	1	5	Ctrl/6B7	1.31375	0.895345	0.017234	2.14654	4	11	Ctrl/12D3	0.88769	0.000713297	0.698762	-7.2449	2	5	Ctrl/7B6	-0.57944	0.000320197	0.70689	-8.04625	1	3	7B6/6B7	1.89319	0.468022	0.117908	-0.128086
237	1	C0NCJ6	NAD-specific glutamate dehydrogenase	HCBG_00842	2	4	Ctrl/6B7	-0.434831	0.000805735	0.697965	-7.12295	1	4	Ctrl/12D3	-0.975238	0.0791352	0.385282	-2.45416	1	3	Ctrl/7B6	-0.478872	0.0525947	0.439857	-2.89111
239	1	C0NIQ1	Outer mitochondrial membrane protein porin	HCBG_02308	5	11	Ctrl/6B7	0.69411	7.85668e-06	0.722817	-11.7541	2	8	Ctrl/12D3	0.923284	0.0514689	0.44409	-2.91394	3	7	Ctrl/7B6	-0.327689	0.00010366	0.715666	-9.17429	2	6	7B6/6B7	1.0218	0.00783513	0.648874	-4.84127
240	1	C0NZV5	Elongation factor 1-gamma	HCBG_08684	1	3	Ctrl/6B7	0.785953	0.00730823	0.662148	-4.91142	1	2	Ctrl/12D3	1.00369	0.00770379	0.650984	-4.85831	1	3	Ctrl/7B6	-0.191097	0.0907072	0.369489	-2.30503	1	2	7B6/6B7	0.97705	0.0960611	0.36323	-2.24178
242	1	C0P131	Glucosamine-fructose-6-phosphate aminotransferase	HCBG_09111	1	3	Ctrl/6B7	1.4045	0.269957	0.207002	-0.994839	1	3	Ctrl/12D3	0.923217	0.00863025	0.632782	-4.74381	1	3	Ctrl/7B6	-0.321034	0.0812682	0.381769	-2.42524
244	1	C0NIA2	Alanine transaminase	HCBG_03074	1	3	Ctrl/6B7	-0.0847449	0.0123933	0.594388	-4.37813	3	7	Ctrl/12D3	1.08048	0.0885219	0.372072	-2.33182
245	1	C0NRS1	Pre-mRNA polyadenylation factor fip1	HCBG_05851	2	6	Ctrl/6B7	-1.62164	0.0011119	0.695279	-6.80057	2	5	Ctrl/12D3	-2.34271	0.00131036	0.693235	-6.63614	1	4	Ctrl/7B6	-0.488133	0.00732526	0.660833	-4.90907	2	7	7B6/6B7	-1.1335	0.045614	0.454037	-3.04085
246	1	C0NIT4	Diphosphomevalonate decarboxylase	HCBG_02341	3	8	Ctrl/6B7	-0.216096	5.67966e-05	0.717429	-9.77598	2	7	Ctrl/12D3	-0.859649	0.0218325	0.532655	-3.80228	2	5	Ctrl/7B6	-0.876184	0.00410908	0.68249	-5.49044	2	5	7B6/6B7	0.660088	0.000245388	0.709997	-8.31242
247	1	C0NEN2	Sodium transport ATPase	HCBG_01348	1	4	Ctrl/6B7	0.602443	0.0946288	0.365326	-2.25838	1	4	Ctrl/12D3	0.639424	0.0411311	0.464886	-3.14899	2	4	Ctrl/7B6	-0.16533	0.000189766	0.712073	-8.56953
248	1	C0NBX6	ARP2/3 complex subunit	HCBG_00622	4	8	Ctrl/6B7	0.277769	2.05695e-07	0.727243	-15.3969	1	5	Ctrl/12D3	0.742775	0.0739454	0.393681	-2.52761
249	1	C0NDC6	Large subunit ribosomal protein L3	HCBG_01122	1	7	Ctrl/6B7	1.10188	0.0386377	0.472292	-3.21412	1	5	Ctrl/12D3	1.37726	0.954473	0.00708037	3.04285	2	5	Ctrl/7B6	-0.333446	0.000320294	0.706764	-8.04595
250	1	C0NHR5	Synaptobrevin	HCBG_02887	2	6	Ctrl/6B7	1.57593	0.0112114	0.600411	-4.47955	2	6	Ctrl/12D3	0.877372	0.000815177	0.697832	-7.11129	1	3	Ctrl/7B6	-0.0365289	0.00748403	0.656488	-4.88747
251	1	C0NHP7	Isocitrate lyase	HCBG_02869	3	7	Ctrl/6B7	-0.0595947	0.00398277	0.683217	-5.52179								2	6	Ctrl/7B6	-1.63189	0.980596	0.00266527	3.92268	1	3	7B6/6B7	1.5723	0.0346719	0.48288	-3.32654
252	1	C0NB93	UTP-glucose-1-phosphate uridylyltransferase	HCBG_00389	2	6	Ctrl/6B7	1.68945	0.0310448	0.495246	-3.44079	2	5	Ctrl/12D3	0.778406	0.019164	0.543526	-3.93537	2	5	Ctrl/7B6	-0.0618945	0.000190684	0.711952	-8.5647	1	4	7B6/6B7	1.75135	0.219309	0.246177	-1.2697
253	1	C0NUY3	DUF221 domain-containing protein	HCBG_06747	1	4	Ctrl/6B7	1.70593	0.480728	0.11404	-0.0771255	3	8	Ctrl/12D3	1.11612	0.0607249	0.418254	-2.73875	1	6	Ctrl/7B6	0.558966	0.00658759	0.672155	-5.01596
254	1	C0NA95	Putative uncharacterized protein	HCBG_00041	3	12	Ctrl/6B7	-1.03826	0.991342	0.00122783	4.74054	3	11	Ctrl/12D3	-0.251566	0.02648	0.512465	-3.60453	1	3	Ctrl/7B6	0.227433	0.0454794	0.454446	-3.04395	2	7	7B6/6B7	-1.36082	0.835187	0.0270146	1.62284
257	1	C0NBC7	Inosine-5'-monophosphate dehydrogenase	HCBG_00423								1	4	Ctrl/12D3	1.54866	0.541358	0.10065	0.165811
258	1	C0NEA1	Fumarylacetoacetase	HCBG_01217	1	3	Ctrl/6B7	1.86886	0.926952	0.010628	2.54079	1	2	Ctrl/12D3	0.603348	0.577283	0.0874666	0.311631	2	4	Ctrl/7B6	0.18236	0.000546005	0.70191	-7.51234	1	2	7B6/6B7	1.6865	0.12648	0.323584	-1.93245
259	1	C0NGS3	2_3-bisphosphoglycerate-independent phosphoglycerate mutase	HCBG_02545	2	5	Ctrl/6B7	-0.133952	0.000266824	0.70901	-8.22865								2	4	Ctrl/7B6	-1.2659	0.0023402	0.688507	-6.05517
260	1	C0NNY9	Putative uncharacterized protein	HCBG_04869	1	4	Ctrl/6B7	-0.929978	0.00616496	0.673997	-5.08269	1	3	Ctrl/12D3	-0.807513	0.00763795	0.652723	-4.86696
261	1	C0NC43	60S ribosomal protein L11	HCBG_00689	4	14	Ctrl/6B7	0.320992	3.6239e-07	0.726916	-14.8305	4	15	Ctrl/12D3	-0.734178	0.0140401	0.577006	-4.2517	2	7	Ctrl/7B6	0.0577766	0.00297236	0.686808	-5.81542	2	9	7B6/6B7	0.0920134	0.000323779	0.706639	-8.03512
262	1	C0NI75	T-complex protein 1 subunit epsilon	HCBG_03047	1	4	Ctrl/6B7	-0.259788	0.092385	0.367933	-2.28486	2	7	Ctrl/12D3	-1.04305	0.00677507	0.670761	-4.98771	1	3	Ctrl/7B6	-2.8186	0.205666	0.258284	-1.35125
263	1	C0NQN9	Septin	HCBG_05319								1	3	Ctrl/12D3	2.02657	0.99488	0.000682007	5.26949
264	1	C0NMA2	Ribosomal protein L19	HCBG_04632	1	2	Ctrl/6B7	-0.845635	0.0301624	0.499129	-3.47053	1	2	Ctrl/12D3	-0.886237	0.0667711	0.407594	-2.63738	1	2	Ctrl/7B6	-3.12463	0.994808	0.000700811	5.25548	1	2	7B6/6B7	2.27899	0.767673	0.0413274	1.19522
267	1	C0NYB0	L-lactate ferricytochrome c oxidoreductase	HCBG_07904	1	3	Ctrl/6B7	1.39851	0.588342	0.0857756	0.357114
268	1	C0NL66	Isoleucyl-tRNA synthetase_cytoplasmic	HCBG_03896	1	3	Ctrl/6B7	-0.733	0.00753798	0.654957	-4.88023	2	4	Ctrl/12D3	-0.69318	0.00124025	0.693919	-6.6912	2	5	Ctrl/7B6	-2.05447	0.791487	0.035324	1.33391	1	3	7B6/6B7	1.32147	0.0675637	0.405235	-2.62473
269	1	C0NQK3	Adenylosuccinate lyase	HCBG_05791	1	3	Ctrl/6B7	1.04365	0.107902	0.346047	-2.11235	2	4	Ctrl/12D3	0.742059	0.00302013	0.686381	-5.79943	1	3	Ctrl/7B6	-0.727565	0.12819	0.321859	-1.91706	1	3	7B6/6B7	1.77122	0.900492	0.0159901	2.2027
270	1	C0NYE7	L-aminoadipate-semialdehyde dehydrogenase large subunit	HCBG_07941	1	4	Ctrl/6B7	0.174133	0.0101768	0.613243	-4.57741	1	3	Ctrl/12D3	-0.0710861	0.0320821	0.490944	-3.40685
271	1	C0NPY6	HET-C2 protein	HCBG_05216	1	2	Ctrl/6B7	1.29936	0.727844	0.0506981	0.98371	1	2	Ctrl/12D3	0.698968	0.0136385	0.581549	-4.28112
272	1	C0NY21	Putative uncharacterized protein	HCBG_07815	1	4	Ctrl/6B7	0.731442	0.0693776	0.401906	-2.59629	2	7	Ctrl/12D3	0.721839	0.0198376	0.539656	-3.90014								1	3	7B6/6B7	0.707765	0.00740978	0.65834	-4.89752
274	1	C0NZL5	Enoyl-CoA hydratase/isomerase	HCBG_08595	2	6	Ctrl/6B7	1.52687	0.96071	0.00572421	3.19671	1	4	Ctrl/12D3	1.3079	0.218296	0.248741	-1.27563	1	3	Ctrl/7B6	0.886477	0.00791223	0.646739	-4.8314
275	1	C0NP94	Asparaginyl-tRNA synthetase	HCBG_04974								1	2	Ctrl/12D3	0.106334	0.00746203	0.656826	-4.89044
276	1	C0NYE4	Adenylate kinase cytosolic	HCBG_07938								1	2	Ctrl/12D3	0.522004	0.0181869	0.550793	-3.9887
277	1	C0NH14	RNP domain-containing protein	HCBG_02636	1	2	Ctrl/6B7	1.97076	0.0262102	0.514789	-3.61505	2	5	Ctrl/12D3	1.28522	0.0845852	0.375158	-2.38162	1	4	Ctrl/7B6	0.740597	0.0116816	0.597884	-4.43799	1	2	7B6/6B7	1.23017	0.236648	0.227809	-1.17114
278	1	C0NMF7	Gamma-glutamyl phosphate reductase	HCBG_04687	1	4	Ctrl/6B7	0.631022	0.10536	0.348232	-2.13904	1	3	Ctrl/12D3	-0.22136	0.00788905	0.647453	-4.83436	1	3	Ctrl/7B6	-1.12699	0.00821672	0.64073	-4.79333	2	4	7B6/6B7	1.75801	0.0185956	0.548781	-3.96606
279	1	C0NXC0	Coatomer beta subunit	HCBG_08112	1	4	Ctrl/6B7	-0.341418	0.102782	0.351494	-2.16669	2	6	Ctrl/12D3	-0.430808	0.00188862	0.690191	-6.27002	1	5	Ctrl/7B6	-2.4719	0.252708	0.217127	-1.08422	1	4	7B6/6B7	2.13049	0.00800536	0.644033	-4.81961
281	1	C0NIM2	Putative uncharacterized protein	HCBG_02279	1	3	Ctrl/6B7	-0.0203804	0.0251697	0.520668	-3.65662	1	3	Ctrl/12D3	0.219178	0.00935356	0.623466	-4.6626								1	3	7B6/6B7	1.08536	0.0328226	0.487673	-3.38326
282	1	C0NBZ7	F-actin-capping protein subunit beta	HCBG_00643	2	4	Ctrl/6B7	2.00939	0.427686	0.132458	-0.2913	2	5	Ctrl/12D3	1.98265	0.99996	2.9955e-06	10.1158	2	4	Ctrl/7B6	-0.69263	0.0133682	0.583785	-4.30142	2	4	7B6/6B7	2.70202	0.889735	0.0185252	2.08803
283	1	C0NFT1	Svf1 family protein	HCBG_01747	1	4	Ctrl/6B7	0.366802	0.222085	0.24295	-1.25356	1	3	Ctrl/12D3	0.813534	0.246785	0.223158	-1.11583	2	9	Ctrl/7B6	-0.885792	0.00147211	0.69241	-6.51959	2	5	7B6/6B7	1.25259	0.312316	0.186058	-0.789313
284	1	C0NFG4	Extracellular cell wall glucanase Crf1	HCBG_01630	1	5	Ctrl/6B7	-0.758576	0.31569	0.184026	-0.773651	1	5	Ctrl/12D3	-0.773387	0.687347	0.0575137	0.787745
287	1	C0NAA4	Sarcoplasmic/endoplasmic reticulum calcium ATPase	HCBG_00050															1	2	Ctrl/7B6	-0.781456	0.0219088	0.532347	-3.79871
288	1	C0NV10	Arginase argA	HCBG_06774	2	5	Ctrl/6B7	1.2406	0.659402	0.065883	0.660629	1	4	Ctrl/12D3	-0.133486	0.013764	0.580548	-4.27184	1	3	Ctrl/7B6	-1.16742	0.0292098	0.502266	-3.50361	1	4	7B6/6B7	2.40801	0.30431	0.1908	-0.826857
290	1	C0NLA6	UDP-galactopyranose mutase	HCBG_03936															1	4	Ctrl/7B6	-1.10412	0.0496664	0.447434	-2.95148
291	1	C0NAG5	60S ribosomal protein L11	HCBG_00111	1	5	Ctrl/6B7	1.33709	0.161936	0.292345	-1.6439	2	6	Ctrl/12D3	0.657329	0.00080378	0.698098	-7.12538	2	8	Ctrl/7B6	0.180704	0.00215394	0.68907	-6.1383	1	3	7B6/6B7	1.15639	0.0456859	0.453628	-3.0392
293	1	C0NJY5	40S ribosomal protein S6	HCBG_03465 HCBG_03515	1	4	Ctrl/6B7	0.288624	0.00726708	0.668097	-4.91711	2	5	Ctrl/12D3	0.508324	0.00092823	0.697164	-6.9813	1	2	Ctrl/7B6	-1.07863	0.0444312	0.456885	-3.06836	1	2	7B6/6B7	1.36726	0.0135635	0.582297	-4.28672
294	1	C0NVD9	Eukaryotic translation initiation factor 3 subunit L	HCBG_07119	2	6	Ctrl/6B7	1.92288	0.999729	2.94718e-05	8.21407
295	1	C0P0X7	Eukaryotic translation initiation factor 3 subunit D	HCBG_09057								1	2	Ctrl/12D3	-0.127192	0.00732377	0.660998	-4.90928
296	1	C0NKL7	Peptidyl-prolyl cis-trans isomerase	HCBG_03697	1	5	Ctrl/6B7	-2.09739	0.99825	0.000190313	6.34662	1	5	Ctrl/12D3	-1.76401	0.999775	2.41021e-05	8.39866	1	2	Ctrl/7B6	-1.34839	0.057461	0.427248	-2.79747	1	3	7B6/6B7	-0.748997	0.0107293	0.605153	-4.52399
297	1	C0NI42	3'_5'-bisphosphate nucleotidase	HCBG_03014															1	2	Ctrl/7B6	-2.14012	0.484961	0.113406	-0.0601733
300	1	C0NQK4	Imidazole glycerol phosphate synthase subunit hisF	HCBG_05284	2	6	Ctrl/6B7	0.900985	0.000737821	0.698629	-7.21107	3	7	Ctrl/12D3	-0.193485	0.000154765	0.713641	-8.77345	2	5	Ctrl/7B6	-0.516622	0.000285482	0.708141	-8.16105	1	2	7B6/6B7	1.03366	0.00947567	0.621628	-4.64951
301	1	C0NQ68	Vacuolar ATP synthase subunit E	HCBG_05656	1	4	Ctrl/6B7	0.203475	0.0112751	0.599954	-4.47382															1	4	7B6/6B7	2.0633	0.0357927	0.481391	-3.29356
302	1	C0NR38	Glutathione synthetase	HCBG_05468	1	2	Ctrl/6B7	0.782292	0.0196291	0.539956	-3.91092
303	1	C0NRD6	60S ribosomal protein L5	HCBG_05566	3	7	Ctrl/6B7	2.19006	0.987057	0.00191456	4.33416	3	7	Ctrl/12D3	1.68738	0.999978	1.18724e-06	10.7324	2	4	Ctrl/7B6	1.1132	0.164485	0.290535	-1.62523
304	1	C0NEL8	Coatomer subunit delta	HCBG_01334								1	2	Ctrl/12D3	2.14251	0.233954	0.231134	-1.18612
305	1	C0NDE1	Proteasome subunit alpha	HCBG_01137	1	4	Ctrl/6B7	-1.47788	0.040971	0.46646	-3.15306	1	7	Ctrl/12D3	-2.62042	0.565877	0.0914431	0.265049								1	5	7B6/6B7	0.773106	0.00667971	0.671846	-5.00198
306	1	C0NF14	Glutamyl-tRNA amidotransferase subunit A	HCBG_01480								1	3	Ctrl/12D3	-0.69552	0.068034	0.404286	-2.61729	2	4	Ctrl/7B6	-1.01047	0.0302245	0.498778	-3.46841
307	1	C0NF45	Vacuolar ATP synthase subunit D	HCBG_01511	1	5	Ctrl/6B7	-0.204649	0.0957496	0.363755	-2.24537	2	4	Ctrl/12D3	0.598986	0.00277913	0.687234	-5.88283	1	2	Ctrl/7B6	-0.714019	0.0618677	0.414579	-2.71889	1	3	7B6/6B7	1.01799	0.137694	0.313157	-1.83458
308	1	C0NN27	Methylmalonate-semialdehyde dehydrogenase	HCBG_04154	3	7	Ctrl/6B7	-0.283085	0.000699072	0.699423	-7.26506	1	5	Ctrl/12D3	-0.396225	0.0376314	0.473829	-3.24156
309	1	C0NME4	Leukotriene A4 hydrolase	HCBG_04674	1	4	Ctrl/6B7	0.470213	0.150121	0.301928	-1.73365															1	4	7B6/6B7	1.38511	0.0171325	0.556448	-4.0495
310	1	C0NPC7	Putative uncharacterized protein	HCBG_05007	2	5	Ctrl/6B7	-0.724331	0.00117188	0.694192	-6.74798	1	2	Ctrl/12D3	0.315366	0.00847074	0.63547	-4.76263	1	3	Ctrl/7B6	-2.30286	0.649228	0.0684134	0.615648	1	3	7B6/6B7	1.57853	0.205823	0.257652	-1.35029
311	1	C0P008	Acyl-CoA synthetase	HCBG_08738								2	5	Ctrl/12D3	0.178117	0.000196304	0.711709	-8.53565
313	1	C0NCT3	KH domain RNA binding protein	HCBG_00929								1	2	Ctrl/12D3	-0.607268	0.0243111	0.524195	-3.69221
314	1	C0NXL8	Argininosuccinate lyase	HCBG_08210															2	6	Ctrl/7B6	-1.35306	0.999582	5.28208e-05	7.77864
315	1	C0NL60	Histone H3	HCBG_03890	2	5	Ctrl/6B7	-1.76167	0.999937	6.90275e-06	9.67396	2	5	Ctrl/12D3	-1.01683	0.044624	0.45648	-3.06383	1	3	Ctrl/7B6	-2.53576	0.974679	0.00362097	3.65047	1	5	7B6/6B7	0.774095	0.00627843	0.673691	-5.06434
316	1	C0NTY6	Serine/threonine-protein phosphatase	HCBG_06616								1	4	Ctrl/12D3	-0.000891581	0.0110694	0.602004	-4.49244	1	3	Ctrl/7B6	-2.04093	0.797527	0.0342475	1.37091
317	1	C0NZM2	SNARE docking complex subunit	HCBG_08602	1	4	Ctrl/6B7	0.160852	0.170524	0.284454	-1.58192	1	2	Ctrl/12D3	-0.992866	0.00728478	0.664747	-4.91466	1	2	Ctrl/7B6	-0.956823	0.114937	0.337206	-2.04127
318	1	C0NBL0	Aldo-keto reductase	HCBG_00506	2	6	Ctrl/6B7	0.753542	0.659874	0.0653816	0.662733								1	5	Ctrl/7B6	-0.724067	0.00787167	0.64781	-4.83658	2	5	7B6/6B7	1.68026	0.186723	0.270861	-1.47144
319	1	C0NJV7	Vacuolar ATP synthase subunit	HCBG_03437	1	5	Ctrl/6B7	-0.886755	0.988089	0.0018027	4.41833	2	5	Ctrl/12D3	-0.0763333	0.000164992	0.71304	-8.70945	1	4	Ctrl/7B6	-2.95114	0.996751	0.000394672	5.7262
320	1	C0NDH3	Dihydrolipoamide S-acetyltransferase	HCBG_01169								1	2	Ctrl/12D3	0.254867	0.00816501	0.641838	-4.7997
321	1	C0NW72	Ribonuclease T2-like protein	HCBG_07402	1	4	Ctrl/6B7	-2.0296	0.0140718	0.576751	-4.24941	2	5	Ctrl/12D3	-2.00325	0.263633	0.210391	-1.02717								1	3	7B6/6B7	0.648803	0.941377	0.00882203	2.77622
325	1	C0NQG3	Branched-chain amino acid aminotransferase	HCBG_05751	2	4	Ctrl/6B7	-0.969695	0.0050135	0.680292	-5.29059	2	6	Ctrl/12D3	-1.43013	0.61072	0.0769096	0.450339	1	4	Ctrl/7B6	-2.54404	0.0327042	0.489131	-3.387	1	2	7B6/6B7	1.57435	0.0308553	0.495956	-3.44711
326	1	C0NRK6	Putative uncharacterized protein	HCBG_05636															1	4	Ctrl/7B6	-0.291229	0.00654031	0.672617	-5.02321
327	1	C0NR45	Serine/threonine-protein phosphatase	HCBG_05475															1	2	Ctrl/7B6	-1.47117	0.0145487	0.574956	-4.2156
328	1	C0NZ16	FAD dependent oxidoreductase superfamily	HCBG_08396	2	6	Ctrl/6B7	-1.59445	0.908589	0.0143956	2.29653	1	4	Ctrl/12D3	-0.897576	0.00951822	0.621423	-4.64498
329	1	C0NDP9	RNP domain-containing protein	HCBG_01992	2	5	Ctrl/6B7	-0.991964	0.0103421	0.611522	-4.56113	3	8	Ctrl/12D3	-0.684188	0.00039312	0.704739	-7.841	1	4	Ctrl/7B6	-0.289126	0.0305814	0.498076	-3.45631	1	3	7B6/6B7	-0.702838	0.103337	0.350409	-2.16069
330	1	C0NMP8	Vacuolar sorting-associated protein	HCBG_04025	1	4	Ctrl/6B7	1.21285	0.015415	0.568426	-4.15688	2	5	Ctrl/12D3	1.93723	0.555473	0.0960219	0.222808	1	3	Ctrl/7B6	0.11099	0.0256551	0.517746	-3.63702
331	1	C0NH74	Protein transporter sec24	HCBG_02696	1	3	Ctrl/6B7	-0.495658	0.183046	0.274592	-1.49585	1	3	Ctrl/12D3	-1.02104	0.476714	0.114679	-0.093211
332	1	C0NVD3	Kynureninase	HCBG_07113	2	4	Ctrl/6B7	1.71824	0.0691706	0.402383	-2.5995	2	7	Ctrl/12D3	1.47113	0.992912	0.00099599	4.94218	2	5	Ctrl/7B6	0.332264	0.00130857	0.693372	-6.63751	1	3	7B6/6B7	1.38597	0.261257	0.213095	-1.03945
333	1	C0NE10	Leptomycin B resistance protein	HCBG_02103	1	3	Ctrl/6B7	-0.383022	0.0147598	0.572887	-4.20098								1	3	Ctrl/7B6	-2.56771	0.672499	0.0613911	0.719509	1	2	7B6/6B7	2.18468	0.211461	0.25193	-1.31614
334	1	C0NGJ1	cAMP-dependent protein kinase regulatory subunit	HCBG_02463	1	3	Ctrl/6B7	0.0660343	0.00600579	0.676272	-5.10901	1	3	Ctrl/12D3	-1.03972	0.0283175	0.505367	-3.53555
337	1	C0NKA0	Adenylyl-sulfate kinase	HCBG_03580	1	3	Ctrl/6B7	0.773151	0.056234	0.431216	-2.82036	2	4	Ctrl/12D3	0.505536	0.00112028	0.695008	-6.79306	1	2	Ctrl/7B6	-0.631393	0.731735	0.0502756	1.00344
339	1	C0NQM3	Exportin KapK	HCBG_05303	1	4	Ctrl/6B7	0.30929	0.00957568	0.620806	-4.63891	1	3	Ctrl/12D3	0.530031	0.0279443	0.508093	-3.5492	1	2	Ctrl/7B6	-0.859374	0.0368517	0.478392	-3.26331	1	2	7B6/6B7	1.16866	0.115079	0.336647	-2.03988
340	1	C0NVX9	Ribosomal protein S5	HCBG_07309	1	4	Ctrl/6B7	1.30806	0.60406	0.0780103	0.422409	2	6	Ctrl/12D3	1.3222	0.389046	0.144547	-0.451325	1	4	Ctrl/7B6	1.20358	0.360598	0.161709	-0.572769	1	3	7B6/6B7	0.104479	0.00920337	0.625487	-4.67894
343	1	C0NUE8	40S ribosomal protein S12	HCBG_06979	1	3	Ctrl/6B7	-0.774983	0.0884344	0.372587	-2.3329	1	3	Ctrl/12D3	-1.25691	0.850899	0.0258553	1.74167
344	1	C0NZK3	Chitin synthase	HCBG_08583	1	2	Ctrl/6B7	0.851492	0.0361952	0.48027	-3.28196	1	3	Ctrl/12D3	1.21662	0.636103	0.0709935	0.558489	1	3	Ctrl/7B6	0.035895	0.00596502	0.676723	-5.11586	1	2	7B6/6B7	0.815597	0.0172285	0.556169	-4.04381
345	1	C0NRM4	Putative uncharacterized protein	HCBG_05804								2	4	Ctrl/12D3	0.737113	0.0040473	0.682781	-5.50565	1	2	Ctrl/7B6	1.28572	0.141262	0.30786	-1.80485
346	1	C0NUD1	Phenylalanyl-tRNA synthetase subunit beta	HCBG_06962								1	3	Ctrl/12D3	-2.4868	0.340284	0.174544	-0.662028	1	3	Ctrl/7B6	-1.35223	0.05164	0.443248	-2.91044	1	2	7B6/6B7	-0.294609	0.0230255	0.528302	-3.74786
347	1	C0NQD2	Glycerol-3-phosphate dehydrogenase	HCBG_05720	2	6	Ctrl/6B7	0.226749	0.000382263	0.704994	-7.86902								1	4	Ctrl/7B6	-1.54432	0.0536019	0.437288	-2.87108
348	1	C0NJU5	Saccharopine dehydrogenase	HCBG_03425	1	3	Ctrl/6B7	1.41337	0.770711	0.0401745	1.21233	1	4	Ctrl/12D3	-0.123157	0.199985	0.260801	-1.38639
349	1	C0NUK1	Inositol/phosphatidylinositol phosphatase	HCBG_07032								2	4	Ctrl/12D3	-1.26879	0.0190787	0.544116	-3.93992
350	1	C0NGE1	Karyopherin Sal3	HCBG_02413	1	3	Ctrl/6B7	0.580238	0.0152627	0.569747	-4.16697	2	4	Ctrl/12D3	1.37595	0.54811	0.0983254	0.193037	1	2	Ctrl/7B6	-0.398905	0.0566788	0.429017	-2.81201	1	2	7B6/6B7	0.979142	0.257761	0.215113	-1.05764
351	1	C0NRC8	Mitogen-activated protein kinase	HCBG_05558	1	5	Ctrl/6B7	0.300193	0.0243143	0.523877	-3.69207	2	6	Ctrl/12D3	0.0886619	0.000153094	0.713761	-8.78431	2	4	Ctrl/7B6	-0.903293	0.00396009	0.683507	-5.52752	1	3	7B6/6B7	1.20349	0.0564831	0.429458	-2.81567
352	1	C0NW21	Vacuolar sorting-associated protein	HCBG_07351	2	5	Ctrl/6B7	0.269212	0.000206953	0.7111	-8.48281	2	8	Ctrl/12D3	1.09358	0.371604	0.152812	-0.525341	2	7	Ctrl/7B6	-0.725026	0.0722984	0.394658	-2.55191
353	1	C0NX78	Phosphoribosylformylglycinamidine cyclo-ligase	HCBG_08070	1	5	Ctrl/6B7	-1.29794	0.0185999	0.548492	-3.96582	2	7	Ctrl/12D3	-1.42048	0.999954	4.28401e-06	9.98676	2	4	Ctrl/7B6	-2.02444	0.980904	0.00255252	3.93899	1	3	7B6/6B7	0.726504	0.47261	0.115969	-0.109668
354	1	C0NTH7	Chromatin assembly factor 1 subunit C	HCBG_06457	2	8	Ctrl/6B7	-0.751874	0.701949	0.0551706	0.856598	2	8	Ctrl/12D3	-1.10918	0.574741	0.0897422	0.301222	2	6	Ctrl/7B6	-1.05454	0.160318	0.294152	-1.65587	1	4	7B6/6B7	0.232818	0.00766942	0.651681	-4.86282
355	1	C0NPN5	NADPH--cytochrome P450 reductase	HCBG_05115	1	3	Ctrl/6B7	-0.134008	0.00759352	0.653758	-4.87284	1	3	Ctrl/12D3	-0.715286	0.0256717	0.517419	-3.63636	1	2	Ctrl/7B6	-1.11638	0.241886	0.227147	-1.14237
356	1	C0NLB3	Proteasome subunit alpha type	HCBG_04293	1	5	Ctrl/6B7	-0.570918	0.00532998	0.679407	-5.22906	2	8	Ctrl/12D3	-1.30225	0.328378	0.177919	-0.715532								1	3	7B6/6B7	1.6631	0.178768	0.276453	-1.52472
357	1	C0NKS4	Glutaminase	HCBG_03754	2	5	Ctrl/6B7	1.022	0.0354674	0.482136	-3.30303	2	5	Ctrl/12D3	0.101881	0.000150367	0.71412	-8.80228
358	1	C0NNW9	Putative uncharacterized protein	HCBG_04849	1	2	Ctrl/6B7	-1.67895	0.525691	0.104179	0.102855	1	2	Ctrl/12D3	-1.38955	0.749941	0.0453213	1.0983
359	1	C0NYL1	Pyruvate kinase	HCBG_08241	2	5	Ctrl/6B7	0.571441	0.000620945	0.700606	-7.38365								1	3	Ctrl/7B6	-0.0287434	0.0425971	0.460911	-3.11244	1	3	7B6/6B7	0.600184	0.346479	0.16983	-0.634553
360	1	C0NT99	ATP-dependent RNA helicase FAL1	HCBG_06379	1	3	Ctrl/6B7	-0.510624	0.0200309	0.538151	-3.89024	1	3	Ctrl/12D3	0.0234855	0.00596292	0.677024	-5.11621
362	1	C0NRE5	Epsilon-COP	HCBG_05575	1	3	Ctrl/6B7	1.31702	0.0573666	0.427691	-2.79922	1	2	Ctrl/12D3	1.16444	0.844934	0.0261298	1.69541
363	1	C0NGY7	Aspartyl-tRNA synthetase	HCBG_02609	1	2	Ctrl/6B7	0.853751	0.300056	0.192828	-0.84703								1	4	Ctrl/7B6	-1.39157	0.0268589	0.510119	-3.58993	1	2	7B6/6B7	2.24532	0.763881	0.041714	1.17407
364	1	C0NIM4	Glutamate dehydrogenase	HCBG_02281	2	6	Ctrl/6B7	-1.63117	0.999933	7.32376e-06	9.6082	2	6	Ctrl/12D3	-1.79189	0.999927	8.71393e-06	9.5269	1	3	Ctrl/7B6	-1.17309	0.00785525	0.648165	-4.83869	1	3	7B6/6B7	-0.45808	0.430243	0.12979	-0.280859
365	1	C0NNH8	Putative uncharacterized protein	HCBG_04708	1	3	Ctrl/6B7	-1.66025	0.0194849	0.540555	-3.91844
366	1	C0NV12	Aspartic endopeptidase Pep2	HCBG_06776															1	2	Ctrl/7B6	-1.51993	0.331619	0.175884	-0.700872
367	1	C0NE28	Glycyl-tRNA synthetase	HCBG_02121								1	3	Ctrl/12D3	0.36108	0.00891081	0.629859	-4.71154	1	3	Ctrl/7B6	-1.85354	0.280701	0.202258	-0.940988
368	1	C0NH79	NADH-ubiquinone oxidoreductase	HCBG_02701	1	2	Ctrl/6B7	1.36351	0.114882	0.337764	-2.04181
369	1	C0NIH3	Branched-chain-amino-acid aminotransferase	HCBG_02230	2	6	Ctrl/6B7	0.31185	0.00053598	0.702428	-7.53088	1	2	Ctrl/12D3	0.636838	0.0176007	0.554203	-4.02206
370	1	C0NEA5	Aminomethyltransferase	HCBG_01221	1	3	Ctrl/6B7	0.892343	0.0132168	0.585753	-4.31296
372	1	C0NBP4	Aromatic amino acid aminotransferase	HCBG_00540	1	2	Ctrl/6B7	1.46293	0.771042	0.0397885	1.21421	1	2	Ctrl/12D3	-0.152083	0.00744458	0.657501	-4.8928
374	1	C0NFR3	Protein kinase	HCBG_01729								1	2	Ctrl/12D3	-0.966868	0.0545567	0.435564	-2.85241
375	1	C0NKK7	Predicted protein	HCBG_03687	2	6	Ctrl/6B7	-0.309785	0.00152744	0.691996	-6.48263	3	10	Ctrl/12D3	-0.770186	0.377462	0.148681	-0.500334	1	4	Ctrl/7B6	-1.05829	0.0524503	0.441133	-2.89401
376	1	C0NIN0	Putative uncharacterized protein	HCBG_02287	1	2	Ctrl/6B7	0.611366	0.00989247	0.616851	-4.60604	1	2	Ctrl/12D3	-1.27385	0.226249	0.237726	-1.22961
379	1	C0NHA4	60S ribosomal protein L7A	HCBG_02726								1	4	Ctrl/12D3	1.72622	0.593448	0.0835497	0.378237	2	5	Ctrl/7B6	0.151951	0.00111707	0.695144	-6.79593
380	1	C0NY68	T-complex protein 1 subunit theta	HCBG_07862	1	2	Ctrl/6B7	0.0511924	0.00731735	0.661328	-4.91016
382	1	C0NG92	ATP synthase subunit 4	HCBG_01908	1	2	Ctrl/6B7	0.18921	0.00987821	0.617061	-4.6075								1	2	Ctrl/7B6	-0.842139	0.0237772	0.526099	-3.71496	1	2	7B6/6B7	1.03135	0.0534463	0.438147	-2.87415
383	1	C0NX47	40S ribosomal protein S18	HCBG_08039	2	5	Ctrl/6B7	-0.0274498	0.00280498	0.687092	-5.87355								2	6	Ctrl/7B6	-0.880521	0.0988623	0.358476	-2.20993	1	3	7B6/6B7	0.853071	0.0757959	0.390739	-2.50089
384	1	C0NG27	Valyl-tRNA synthetase	HCBG_01843								1	3	Ctrl/12D3	0.84596	0.0088267	0.631034	-4.72111
385	1	C0NF40	40S ribosomal protein S5A	HCBG_01506	1	5	Ctrl/6B7	1.97985	0.118887	0.330443	-2.00302	2	5	Ctrl/12D3	1.37484	0.0521105	0.441981	-2.90087	2	6	Ctrl/7B6	0.277382	0.000234165	0.71012	-8.35925
386	1	C0NP52	Cytochrome b-c1 complex subunit Rieske_ mitochondrial	HCBG_04932	1	3	Ctrl/6B7	-2.67012	0.99673	0.000407825	5.71983	1	3	Ctrl/12D3	-2.1928	0.990854	0.00134493	4.68527	1	2	Ctrl/7B6	-0.75173	0.0136028	0.582048	-4.28379	1	2	7B6/6B7	-1.91839	0.664054	0.0633773	0.681411
388	1	C0NPP2	DNA damage-binding protein 1a	HCBG_05122	2	5	Ctrl/6B7	0.47101	0.00309389	0.686238	-5.77523								1	4	Ctrl/7B6	-1.13232	0.150782	0.301332	-1.72848	1	4	7B6/6B7	1.60333	0.924185	0.011297	2.50062
389	1	C0NTQ2	CRAL/TRIO domain-containing protein	HCBG_06532								3	7	Ctrl/12D3	1.8866	0.979368	0.00278124	3.86007
390	1	C0NXC2	Thioredoxin	HCBG_08114	1	4	Ctrl/6B7	1.03507	0.0436369	0.458904	-3.08723	1	3	Ctrl/12D3	0.10842	0.0124867	0.592026	-4.37053
391	1	C0NUQ8	Probable dipeptidyl-aminopeptidase B	DAPB HCBG_06672	1	2	Ctrl/6B7	1.0192	0.0105919	0.608034	-4.53702								1	3	Ctrl/7B6	-2.96669	0.955477	0.00686268	3.06621	1	2	7B6/6B7	3.98589	0.968527	0.00473959	3.42664
392	1	C0NUS4	Histone chaperone asf1	HCBG_06688																						1	2	7B6/6B7	1.52056	0.10854	0.344951	-2.10574
393	1	C0NZ93	Histone H2A	HCBG_08473								1	2	Ctrl/12D3	1.09808	0.0188009	0.546461	-3.95487
394	1	C0NMV8	Putative uncharacterized protein	HCBG_04085								1	2	Ctrl/12D3	-0.0383246	0.00766032	0.652029	-4.86401	1	2	Ctrl/7B6	-0.940537	0.0258044	0.516436	-3.63107
396	1	C0P152	Heat shock protein	HCBG_09132	2	6	Ctrl/6B7	-2.38477	1	1.17115e-08	15.6403	2	6	Ctrl/12D3	-1.19812	0.99762	0.000289218	6.03832	1	2	Ctrl/7B6	-1.41295	0.0207293	0.5345	-3.85526	2	4	7B6/6B7	-0.97182	0.00177286	0.691304	-6.33339
397	1	C0P019	Vip1 protein	HCBG_08749	1	2	Ctrl/6B7	0.201472	0.0078457	0.648343	-4.83991
398	1	C0NCC8	Phosphatase PP1 regulatory subunit sds22	HCBG_00774	1	3	Ctrl/6B7	-2.26306	0.980617	0.0026086	3.92377	1	2	Ctrl/12D3	-2.14157	0.575213	0.0886057	0.303154
399	1	C0NBF4	60S ribosomal protein L23	HCBG_00450								1	2	Ctrl/12D3	0.333464	0.0933472	0.365848	-2.27343	1	2	Ctrl/7B6	-0.47004	0.025411	0.519049	-3.64683
400	1	C0NTN6	Glucosidase II alpha subunit	HCBG_06516	1	2	Ctrl/6B7	-1.82742	0.405625	0.140482	-0.382083								1	2	Ctrl/7B6	-1.86933	0.0318264	0.491666	-3.41511	1	3	7B6/6B7	0.0419048	0.0085805	0.633939	-4.74965
402	1	C0NI53	Homogentisate 1_2-dioxygenase	HCBG_03025								1	2	Ctrl/12D3	-0.360955	0.0133567	0.584032	-4.30229
405	1	C0NRR1	ATP-citrate-lyase	HCBG_05841	2	5	Ctrl/6B7	-0.430553	0.000213334	0.710366	-8.45244	1	3	Ctrl/12D3	-0.293656	0.0176152	0.55392	-4.02122	1	2	Ctrl/7B6	-1.31909	0.323632	0.179952	-0.737132
406	1	C0NM17	DNA/RNA non-specific nuclease	HCBG_04547	1	2	Ctrl/6B7	-0.262138	0.0315739	0.492745	-3.42334	1	3	Ctrl/12D3	-0.963359	0.516882	0.10718	0.0675542
408	1	C0NIC1	PH domain-containing protein	HCBG_03093	1	2	Ctrl/6B7	1.4003	0.0141019	0.576495	-4.24724	2	4	Ctrl/12D3	1.69688	0.9818	0.00244468	3.98796
409	1	C0P0J2	Endo-beta-1_3-glucanase	HCBG_08922																						1	2	7B6/6B7	1.49559	0.0277091	0.508431	-3.55789
410	1	C0NH90	Putative uncharacterized protein	HCBG_02712								1	3	Ctrl/12D3	-0.100031	0.0124161	0.593682	-4.37627								1	2	7B6/6B7	3.29002	0.996484	0.000488563	5.64681
411	1	C0NAW9	AP-1 complex subunit beta-1	HCBG_00265								1	2	Ctrl/12D3	1.27219	0.0832689	0.377716	-2.39874
412	1	C0NT20	Chorismate mutase	HCBG_06300								1	2	Ctrl/12D3	-0.0120142	0.00727017	0.667147	-4.91668
413	1	C0NCZ0	Carnitine acetyl transferase	HCBG_00986	1	2	Ctrl/6B7	-1.14071	0.0365219	0.479895	-3.27264								1	2	Ctrl/7B6	-2.96586	0.906239	0.0145886	2.26855	1	3	7B6/6B7	1.82515	0.441468	0.12512	-0.235205
414	1	C0NTX9	L-xylulose reductase	HCBG_06609	1	3	Ctrl/6B7	0.399959	0.0697897	0.401427	-2.58992	2	5	Ctrl/12D3	0.798579	0.00907985	0.626689	-4.69258	1	4	Ctrl/7B6	-0.369029	0.00654708	0.672463	-5.02217	1	3	7B6/6B7	0.300844	0.0137835	0.580297	-4.2704
415	1	C0NZ30	Glycine dehydrogenase	HCBG_08410								1	2	Ctrl/12D3	-0.0724032	0.00740448	0.658507	-4.89824	1	2	Ctrl/7B6	-0.992644	0.042567	0.461311	-3.11318
416	1	C0NS05	F-actin-capping protein subunit alpha	HCBG_05935	1	3	Ctrl/6B7	1.3039	0.0266001	0.511797	-3.59988	3	6	Ctrl/12D3	0.528308	0.000396783	0.704612	-7.83172
417	1	C0NLE3	Metallopeptidase MepB	HCBG_04323	1	4	Ctrl/6B7	2.75895	0.830293	0.027626	1.58771								1	4	Ctrl/7B6	2.16152	0.833201	0.0273188	1.60848	1	3	7B6/6B7	0.597421	0.00734544	0.65984	-4.9063
419	1	C0NPL7	Isopentenyl-diphosphate delta-isomerase	HCBG_05097	1	3	Ctrl/6B7	0.227217	0.00915671	0.626289	-4.68407	1	4	Ctrl/12D3	-0.597289	0.104379	0.349322	-2.14949
420	1	C0NEP5	Importin subunit beta-1	HCBG_01361								2	4	Ctrl/12D3	1.02594	0.0115048	0.599036	-4.45342
421	1	C0NGN8	Sec23/Sec24 family protein	HCBG_02510	1	2	Ctrl/6B7	-0.351517	0.00731415	0.661492	-4.9106	2	4	Ctrl/12D3	-0.532801	0.000779155	0.698364	-7.15652
422	1	C0NEY8	Aldehyde dehydrogenase	HCBG_01454								1	2	Ctrl/12D3	-0.46235	0.0143342	0.575213	-4.23067
424	1	C0NYI6	Glycerol kinase	HCBG_07668															1	4	Ctrl/7B6	-1.71482	0.0494905	0.44868	-2.95522
425	1	C0P0B4	Cofilin	HCBG_08833	1	2	Ctrl/6B7	4.44123	0.999646	4.11241e-05	7.94478	1	3	Ctrl/12D3	0.486583	0.0104646	0.609567	-4.54924	1	2	Ctrl/7B6	0.954479	0.00745323	0.656995	-4.89163	1	2	7B6/6B7	3.48675	0.95761	0.00632842	3.11753
427	1	C0NUK9	Putative uncharacterized protein	HCBG_07040	1	4	Ctrl/6B7	-0.562183	0.00907182	0.626889	-4.69347	1	4	Ctrl/12D3	-1.26648	0.0201093	0.537849	-3.88626	1	4	Ctrl/7B6	-2.69079	0.978125	0.00290299	3.8003	1	4	7B6/6B7	2.12861	0.142306	0.307268	-1.79626
430	1	C0NFM9	Small G-beta protein GPB	HCBG_01695															1	2	Ctrl/7B6	-3.92316	0.995913	0.000562762	5.49595	1	2	7B6/6B7	3.94461	0.998098	0.000198228	6.26281
432	1	C0NAD8	Eukaryotic translation initiation factor 2 gamma subunit	HCBG_00084	1	2	Ctrl/6B7	0.076474	0.00729114	0.664263	-4.91378	1	2	Ctrl/12D3	-0.0580643	0.0469818	0.45075	-3.00987	1	2	Ctrl/7B6	-2.33783	0.638293	0.0704716	0.567965
433	1	C0NCF6	NADP-dependent mannitol dehydrogenase	HCBG_00802	1	3	Ctrl/6B7	0.0479338	0.867564	0.0232275	1.87959	1	4	Ctrl/12D3	-0.615209	0.0193843	0.542045	-3.92372	2	4	Ctrl/7B6	-1.50066	0.754561	0.0441087	1.12309	1	4	7B6/6B7	1.54859	0.0124792	0.592263	-4.37114
434	1	C0NR06	Adenosine kinase	HCBG_05436								1	3	Ctrl/12D3	0.841184	0.172602	0.282002	-1.5673	2	6	Ctrl/7B6	2.18314	0.997195	0.000332599	5.87356
435	1	C0NH09	Succinyl-CoA:3-ketoacid-coenzyme A transferase	HCBG_02631								1	2	Ctrl/12D3	-0.981096	0.0383159	0.473061	-3.22282
436	1	C0NML9	Mitogen-activated protein kinase	HCBG_03996								1	2	Ctrl/12D3	-0.15343	0.0102322	0.613028	-4.57193	1	4	Ctrl/7B6	-1.9242	0.889819	0.0183054	2.0889
437	1	C0NSY2	Cell cycle regulator p21 protein	HCBG_06262								1	4	Ctrl/12D3	-0.144442	0.0257304	0.517092	-3.63401	1	3	Ctrl/7B6	-1.13739	0.449338	0.123133	-0.203348
438	1	C0NQJ2	Citrate lyase subunit beta-like protein	HCBG_05780								1	2	Ctrl/12D3	-0.81482	0.0108127	0.604034	-4.51616
440	1	C0NE75	60S ribosomal protein L23	HCBG_02168	1	3	Ctrl/6B7	-4.04597	1	1.30478e-10	18.5822	1	3	Ctrl/12D3	-3.57844	1	7.03511e-10	17.857	1	2	Ctrl/7B6	-2.82602	0.999617	4.88651e-05	7.86676	1	5	7B6/6B7	-1.21995	0.946788	0.00843882	2.87878
441	1	C0NKH9	ADP-ribosylation factor	HCBG_03659	1	2	Ctrl/6B7	3.98967	0.975348	0.0034837	3.67792
443	1	C0NXA3	Eukaryotic translation initiation factor 3 subunit C	NIP1 HCBG_08095	1	2	Ctrl/6B7	-0.15408	0.0117814	0.597421	-4.42938	1	3	Ctrl/12D3	-0.955431	0.951447	0.0077442	2.97533	1	4	Ctrl/7B6	-1.59245	0.890733	0.0180867	2.09825
445	1	C0NRH4	Ubiquitin-conjugating enzyme	HCBG_05604	3	7	Ctrl/6B7	0.4147	3.43754e-05	0.719056	-10.2781	1	3	Ctrl/12D3	0.620963	0.275366	0.204289	-0.967568	2	4	Ctrl/7B6	-0.333886	0.000246465	0.709751	-8.30805	1	2	7B6/6B7	0.748586	0.0705247	0.399026	-2.57866
448	1	C0NXZ3	Serine/threonine-protein kinase DCLK1	HCBG_07787	1	3	Ctrl/6B7	-0.661616	0.0192155	0.543231	-3.93264	1	4	Ctrl/12D3	-1.07219	0.266912	0.208358	-1.01035	1	4	Ctrl/7B6	-2.64567	0.983331	0.00234241	4.07738	2	4	7B6/6B7	1.98406	0.0248145	0.520991	-3.6712
449	1	C0NNY8	Molybdopterin binding domain-containing protein	HCBG_04868	1	2	Ctrl/6B7	-0.0390506	0.00921501	0.625084	-4.67766								1	2	Ctrl/7B6	-1.07964	0.0328218	0.488038	-3.38329	1	2	7B6/6B7	1.04059	0.0644423	0.411335	-2.67537
450	1	C0NZX5	Lysine decarboxylase-like protein	HCBG_08705	1	3	Ctrl/6B7	-0.845216	0.0905778	0.370524	-2.3066	1	2	Ctrl/12D3	-1.0401	0.0607385	0.417797	-2.73852
452	1	C0NDA4	Pyrroline-5-carboxylate reductase	HCBG_01100															1	2	Ctrl/7B6	0.14709	0.00738996	0.658842	-4.90022
453	1	C0NEQ9	Mitochondrial phosphate carrier protein	HCBG_01375	1	3	Ctrl/6B7	1.48622	0.356285	0.163738	-0.591525	1	3	Ctrl/12D3	1.63051	0.122204	0.326453	-1.97172	1	3	Ctrl/7B6	-0.114667	0.0270207	0.509783	-3.58376
454	1	C0NAZ6	Oxysterol-binding protein	HCBG_00292	1	3	Ctrl/6B7	-1.23208	0.365766	0.156244	-0.550425	1	3	Ctrl/12D3	-1.92782	0.971169	0.00434336	3.51706
457	1	C0NVC9	SH3 domain-containing protein	HCBG_07109	2	4	Ctrl/6B7	2.17961	0.441023	0.125786	-0.237012	1	5	Ctrl/12D3	0.908372	0.0100073	0.614949	-4.59439
458	1	C0NWP5	Putative uncharacterized protein	HCBG_07575	1	3	Ctrl/6B7	1.18333	0.619154	0.0752921	0.485959	1	2	Ctrl/12D3	0.765287	0.00981538	0.617899	-4.61394	1	2	Ctrl/7B6	0.387532	0.00768944	0.651158	-4.86019
459	1	C0NGL4	Phosphatidylinositol-phosphatidylcholine transfer protein	HCBG_02486								1	3	Ctrl/12D3	0.831813	0.0448784	0.455668	-3.05788	1	5	Ctrl/7B6	-0.284771	0.00832118	0.638495	-4.7806	1	4	7B6/6B7	1.22621	0.00937013	0.623262	-4.66081
460	1	C0NJ60	Vacuolar ATP synthase subunit H	HCBG_03190	1	3	Ctrl/6B7	0.754231	0.0511822	0.445766	-2.91983								1	3	Ctrl/7B6	-0.446613	0.00792582	0.646201	-4.82967
463	1	C0NCA7	Small COPII coat GTPase sar1	HCBG_00753								1	2	Ctrl/12D3	1.01978	0.0594158	0.424128	-2.76194
466	1	C0NE91	Seryl-tRNA synthetase	HCBG_02184	1	3	Ctrl/6B7	-0.474596	0.0084126	0.63661	-4.76958	1	3	Ctrl/12D3	0.232966	0.0367136	0.47952	-3.2672	2	4	Ctrl/7B6	-2.22068	0.882504	0.0196468	2.01636	1	3	7B6/6B7	1.74608	0.793645	0.0346017	1.34704
468	1	C0P170	Cap binding protein	HCBG_09150	1	2	Ctrl/6B7	-2.92879	0.963102	0.00533735	3.262	1	2	Ctrl/12D3	-1.24411	0.00960624	0.620187	-4.63569
469	1	C0NAF4	ATP-dependent RNA helicase DED1	HCBG_00100								1	2	Ctrl/12D3	1.98707	0.034199	0.483623	-3.34076
473	1	C0NJR8	Mannose-1-phosphate guanylyltransferase	HCBG_03398	1	2	Ctrl/6B7	-0.518291	0.429309	0.131126	-0.284672	2	4	Ctrl/12D3	-1.1232	0.037347	0.474976	-3.24944
474	1	C0NCI0	Uracil-DNA glycosylase	HCBG_00826	1	4	Ctrl/6B7	-0.586598	0.0146087	0.574182	-4.21142	2	4	Ctrl/12D3	-0.886142	0.00998513	0.615161	-4.59662	1	4	Ctrl/7B6	-2.41988	0.885001	0.0191932	2.04066
476	1	C0NBD0	40S ribosomal protein S21	HCBG_00426	1	4	Ctrl/6B7	-0.699899	0.0182264	0.550506	-3.98649	1	5	Ctrl/12D3	-0.0182269	0.00461661	0.681614	-5.37347	1	3	Ctrl/7B6	1.25997	0.261963	0.211068	-1.03579	1	2	7B6/6B7	-1.95986	0.589852	0.0846623	0.363352
477	1	C0NUD2	Phosphoprotein phosphatase A	HCBG_06963	3	7	Ctrl/6B7	-0.292287	1.41244e-05	0.72112	-11.1676	2	5	Ctrl/12D3	-0.307498	0.00019906	0.711466	-8.5217	1	3	Ctrl/7B6	-1.09383	0.87234	0.0220006	1.92181	1	2	7B6/6B7	0.801547	0.186743	0.270236	-1.47132
479	1	C0NFD1	Armadillo repeat protein	HCBG_01597								1	4	Ctrl/12D3	-0.0830963	0.00728381	0.665391	-4.91479	3	7	Ctrl/7B6	-2.04694	0.983366	0.00229296	4.07951
480	1	C0NRH8	Glucosamine 6-phosphate N-acetyltransferase	HCBG_05608	1	3	Ctrl/6B7	1.40558	0.29837	0.193503	-0.855072								1	2	Ctrl/7B6	-0.507951	0.0101329	0.613457	-4.58178
482	1	C0NCE3	60S ribosomal protein L20	HCBG_00789								1	4	Ctrl/12D3	-1.05041	0.960597	0.00582352	3.19372	2	6	Ctrl/7B6	-1.34093	0.603718	0.0785661	0.420982
483	1	C0NER2	Flavoprotein oxygenase	HCBG_01378								1	3	Ctrl/12D3	0.795083	0.108475	0.3455	-2.10642								1	3	7B6/6B7	0.267503	0.0130918	0.58673	-4.32259
484	1	C0NLZ7	GDSL Lipase/Acylhydrolase	HCBG_04527																						1	2	7B6/6B7	1.40901	0.315519	0.184703	-0.77444
487	1	C0NLV2	DNA/pantothenate metabolism flavoprotein	HCBG_04482	1	3	Ctrl/6B7	-1.07389	0.0267529	0.511128	-3.594	1	2	Ctrl/12D3	0.0950011	0.00726782	0.667939	-4.917
489	1	C0NIZ0	DEAD_2 domain-containing protein	HCBG_03120	1	4	Ctrl/6B7	0.198486	0.00676583	0.671071	-4.98908	1	3	Ctrl/12D3	0.785374	0.0132869	0.585017	-4.3076	1	2	Ctrl/7B6	0.65854	0.00796171	0.644577	-4.82512	1	2	7B6/6B7	-0.460054	0.0150679	0.570273	-4.18
490	1	C0NID0	Stromal membrane-associated protein	HCBG_03102	1	4	Ctrl/6B7	0.859859	0.30547	0.189447	-0.821384	1	4	Ctrl/12D3	1.12133	0.597428	0.0818923	0.394761								1	2	7B6/6B7	-0.0416839	0.00787197	0.647632	-4.83654
491	1	C0NJZ2	RuvB-like helicase 1	HCBG_03472 HCBG_03522	1	2	Ctrl/6B7	-0.501706	0.00890439	0.630055	-4.71227	1	3	Ctrl/12D3	-1.27045	0.779713	0.0378992	1.264
492	1	C0NKE4	Putative uncharacterized protein	HCBG_03624								1	2	Ctrl/12D3	1.09795	0.0371256	0.47612	-3.25562
493	1	C0NC90	60S acidic ribosomal protein P0	HCBG_00736								2	6	Ctrl/12D3	1.4207	0.539653	0.101819	0.158947	2	5	Ctrl/7B6	-0.238618	0.000489921	0.703074	-7.62078
495	1	C0NM04	P-type ATPase	HCBG_04534	1	4	Ctrl/6B7	-0.758773	0.0296774	0.500527	-3.48724	1	4	Ctrl/12D3	-0.413508	0.0160218	0.562787	-4.11765
496	1	C0NLK3	Glutathione-dependent formaldehyde dehydrogenase	HCBG_04383								1	3	Ctrl/12D3	0.637222	0.0419053	0.462905	-3.12954	1	3	Ctrl/7B6	-4.19338	0.999999	1.35896e-07	13.5404
497	1	C0NAB1	26S protease regulatory subunit	HCBG_00057	1	3	Ctrl/6B7	-0.273326	0.0119254	0.596026	-4.41709	1	3	Ctrl/12D3	-1.05653	0.603204	0.0791206	0.418833
501	1	C0NDC1	Beta-glucan synthesis-associated protein KRE6	HCBG_01117	1	2	Ctrl/6B7	0.590888	0.00917993	0.625888	-4.68151
503	1	C0NQL4	Ubiquitin carboxyl-terminal hydrolase	HCBG_05294	1	2	Ctrl/6B7	-0.722026	0.0247699	0.521313	-3.67304	1	2	Ctrl/12D3	-0.29143	0.00933194	0.624074	-4.66494
505	1	C0NQU3	Phosphatase 2C Ptc3	HCBG_05373															1	3	Ctrl/7B6	-0.725545	0.0169858	0.557563	-4.05825
506	1	C0P1C6	Putative uncharacterized protein	HCBG_09206	1	2	Ctrl/6B7	3.20267	0.90364	0.0151833	2.23834
507	1	C0NJP0	Glyoxylate reductase	HCBG_03370								1	3	Ctrl/12D3	-0.508597	0.0132576	0.585262	-4.30984
509	1	C0NT49	Cleavage and polyadenylation specific factor 5	HCBG_06329	2	7	Ctrl/6B7	1.62914	0.998829	0.000101057	6.74848	2	9	Ctrl/12D3	0.628089	0.000369355	0.705121	-7.90338	1	3	Ctrl/7B6	2.40965	0.286391	0.200235	-0.912977
511	1	C0NH95	Leucyl-tRNA synthetase	HCBG_02717								1	3	Ctrl/12D3	0.335878	0.0176931	0.552788	-4.01673	1	2	Ctrl/7B6	-0.540865	0.00756202	0.654273	-4.87703
513	1	C0NKG5	CORD and CS domain-containing protein	HCBG_03645	1	3	Ctrl/6B7	0.283929	0.00772204	0.650809	-4.85592
515	1	C0NBI7	Alkaline phosphatase	HCBG_00483																						1	3	7B6/6B7	2.23354	0.905363	0.0149852	2.25829
516	1	C0NI23	Glutathione peroxidase	HCBG_02995	1	3	Ctrl/6B7	3.27165	0.990336	0.00137448	4.62965	3	9	Ctrl/12D3	1.58646	0.987259	0.00187576	4.35013	1	3	Ctrl/7B6	2.19622	0.205523	0.258915	-1.35212
517	1	C0NXY4	Putative uncharacterized protein	HCBG_07778								1	4	Ctrl/12D3	-0.643438	0.0072248	0.668728	-4.92299
518	1	C0NT80	Cysteine synthase	HCBG_06360	2	5	Ctrl/6B7	-0.519324	0.0426107	0.460511	-3.11211	1	4	Ctrl/12D3	-0.63815	0.007845	0.64852	-4.84	1	3	Ctrl/7B6	-1.60456	0.165022	0.288716	-1.62132
519	1	C0NLK4	Inositol-3-phosphate synthase	HCBG_04384								1	3	Ctrl/12D3	1.06964	0.248832	0.220485	-1.10485
520	1	C0P0H6	3-methylcrotonyl-CoA carboxylase biotin-containing subunit	HCBG_08906	1	3	Ctrl/6B7	-0.67803	0.0264703	0.512799	-3.60491								2	4	Ctrl/7B6	-3.23735	0.999635	4.30112e-05	7.91651	1	3	7B6/6B7	2.55932	0.292444	0.198222	-0.883546
521	1	C0NGE0	Aconitate hydratase	HCBG_02412	1	2	Ctrl/6B7	0.866859	0.0274848	0.50877	-3.56625	1	3	Ctrl/12D3	1.91629	0.954608	0.00697059	3.04597	1	3	Ctrl/7B6	-1.55893	0.25618	0.216457	-1.06592
522	1	C0NIZ7	Nicotinate-nucleotide pyrophosphorylase [carboxylating]	HCBG_03127								1	3	Ctrl/12D3	-0.562609	0.0244881	0.522918	-3.68477	1	3	Ctrl/7B6	-2.43944	0.994341	0.000799114	5.16884
523	1	C0NSG6	Extracellular cell wall glucanase Crf1	HCBG_06096	2	10	Ctrl/6B7	-3.00906	1	0	38.6163	2	9	Ctrl/12D3	-1.58674	0.999999	5.88875e-08	13.9381	1	3	Ctrl/7B6	-2.22333	0.999923	9.18214e-06	9.47621	1	3	7B6/6B7	-0.785728	0.00670936	0.671537	-4.99752
524	1	C0NC18	Putative uncharacterized protein	HCBG_00664	1	4	Ctrl/6B7	-1.13718	0.028738	0.504337	-3.52038	1	5	Ctrl/12D3	-0.575541	0.0451602	0.454854	-3.05133
525	1	C0NA79	Prenylated Rab acceptor 1	HCBG_00025	1	3	Ctrl/6B7	2.65886	0.627122	0.0715175	0.519888	1	2	Ctrl/12D3	1.47977	0.992589	0.00109382	4.89741
526	1	C0NRA2	Sugar transporter	HCBG_05532	1	2	Ctrl/6B7	-1.06102	0.0184257	0.549933	-3.97541	1	3	Ctrl/12D3	-0.897678	0.0318477	0.491305	-3.41442	1	2	Ctrl/7B6	-5.89817	0.999999	1.2351e-07	13.553	1	2	7B6/6B7	4.83715	0.999999	7.79252e-08	13.8698
529	1	C0P057	RuvB-like helicase	HCBG_08776								2	5	Ctrl/12D3	-0.692648	0.0028959	0.68695	-5.84156	2	5	Ctrl/7B6	-2.09134	0.98212	0.00239164	4.00605
530	1	C0NB41	Rhodocoxin reductase	HCBG_00337	2	4	Ctrl/6B7	0.813804	0.00572394	0.678219	-5.15736	2	4	Ctrl/12D3	0.898401	0.0102464	0.612599	-4.57053
531	1	C0NJ33	Nuclear and cytoplasmic polyadenylated RNA-binding protein pub1	HCBG_03163	1	2	Ctrl/6B7	1.67685	0.325226	0.179274	-0.729855
532	1	C0NC86	COPII coated vesicle component Erv46	HCBG_00732								1	3	Ctrl/12D3	0.350609	0.307779	0.188771	-0.810525	2	4	Ctrl/7B6	-0.709652	0.000346449	0.705882	-7.96743
538	1	C0NCP4	Ribosomal L10 protein	HCBG_00890	2	8	Ctrl/6B7	0.794661	0.716745	0.0520011	0.928371	3	9	Ctrl/12D3	0.172951	0.000116686	0.715429	-9.05591	1	2	Ctrl/7B6	-1.34708	0.528975	0.103584	0.11603
539	1	C0NAI9	S-adenosylmethionine (SAM)-dependent methyltransferase	HCBG_00135	1	2	Ctrl/6B7	1.7497	0.307894	0.188093	-0.809981
541	1	C0NC89	60S acidic ribosomal protein P0	HCBG_00735	2	4	Ctrl/6B7	1.15727	0.0267607	0.510792	-3.59369	1	3	Ctrl/12D3	0.698898	0.954364	0.00729892	3.04035
544	1	C0NR51	Psi protein	HCBG_05481	2	5	Ctrl/6B7	-0.31651	0.000312014	0.707392	-8.07215	2	5	Ctrl/12D3	-1.19317	0.427957	0.131792	-0.29019	1	4	Ctrl/7B6	-1.33144	0.0158231	0.564143	-4.13033	1	4	7B6/6B7	1.01493	0.00844698	0.635661	-4.76546
545	1	C0P028	DUF895 domain-containing protein	HCBG_08758	1	3	Ctrl/6B7	2.99982	0.995798	0.00057815	5.46802	1	3	Ctrl/12D3	-0.0878575	0.00606242	0.675517	-5.09957	1	2	Ctrl/7B6	-0.846659	0.00933643	0.623872	-4.66445	1	2	7B6/6B7	3.84648	0.996531	0.000461404	5.66049
547	1	C0NTW9	DUF1688 domain-containing protein	HCBG_06599															1	2	Ctrl/7B6	-0.238967	0.0078081	0.649404	-4.84476
548	1	C0NRY6	Eukaryotic peptide chain release factor GTP-binding subunit	HCBG_05916								2	4	Ctrl/12D3	-1.22658	0.0296704	0.500876	-3.48749	1	3	Ctrl/7B6	-0.47562	0.0157374	0.564413	-4.13585
553	1	C0NFY5	Oligosaccharyl transferase stt3 subunit	HCBG_01801								1	3	Ctrl/12D3	1.73466	0.0169487	0.557841	-4.06047
556	1	C0NV29	Proteasome subunit alpha type	HCBG_06793	1	3	Ctrl/6B7	-1.70532	0.0699627	0.400469	-2.58726	1	4	Ctrl/12D3	-2.11252	0.999277	6.36281e-05	7.23129								2	6	7B6/6B7	1.16931	0.975689	0.00341608	3.69222
557	1	C0NBI3	Peptide methionine sulfoxide reductase msrA	HCBG_00479	1	2	Ctrl/6B7	0.548384	0.260248	0.213768	-1.04468	1	4	Ctrl/12D3	1.1352	0.372489	0.152124	-0.521553
558	1	C0NQE8	Eukaryotic translation initiation factor 3 subunit B	PRT1 HCBG_05736															1	2	Ctrl/7B6	-0.536378	0.011518	0.598806	-4.45226
559	1	C0NEA2	Maleylacetoacetate isomerase MaiA	HCBG_01218	1	2	Ctrl/6B7	1.36421	0.266416	0.209036	-1.01288
560	1	C0NRH5	60S ribosomal protein L24	HCBG_05605	1	6	Ctrl/6B7	-0.722284	0.645274	0.0694354	0.598328	1	6	Ctrl/12D3	-0.814873	0.912145	0.0136341	2.34011	1	3	Ctrl/7B6	0.11872	0.00733668	0.660338	-4.90751	1	3	7B6/6B7	-0.841005	0.0388237	0.471521	-3.20913
561	1	C0P017	Importin-7	HCBG_08747	1	3	Ctrl/6B7	1.29217	0.00727137	0.666829	-4.91651
562	1	C0P189	FAD binding domain-containing protein	HCBG_09169	1	3	Ctrl/6B7	0.409854	0.00838896	0.637178	-4.77241	1	3	Ctrl/12D3	0.595637	0.0105256	0.608473	-4.54336
563	1	C0NM32	Glutamine amidotransferase subunit pdxT	HCBG_04562	1	3	Ctrl/6B7	0.304924	0.0193408	0.542342	-3.92601	1	3	Ctrl/12D3	0.898107	0.00762542	0.652896	-4.86861
564	1	C0NNA3	DUF757 domain-containing protein	HCBG_04230	1	2	Ctrl/6B7	0.803624	0.0221763	0.530799	-3.78631								1	2	Ctrl/7B6	-2.25721	0.894744	0.0174456	2.14014	1	2	7B6/6B7	3.06083	0.956318	0.00653938	3.08616
565	1	C0NBF2	26S proteasome regulatory subunit	HCBG_00448	1	3	Ctrl/6B7	0.73554	0.0257617	0.516764	-3.63277	1	3	Ctrl/12D3	1.16841	0.518344	0.106577	0.0734089
566	1	C0NTN8	Putative uncharacterized protein	HCBG_06518	1	3	Ctrl/6B7	1.60352	0.0166194	0.559502	-4.08043	2	4	Ctrl/12D3	1.08109	0.00824845	0.64036	-4.78945
567	1	C0NV63	Putative uncharacterized protein	HCBG_06827								1	2	Ctrl/12D3	-1.09512	0.133804	0.31665	-1.86774
569	1	C0NNM0	3-ketoacyl-CoA thiolase	HCBG_04750	1	2	Ctrl/6B7	-1.51335	0.0308386	0.496311	-3.44766	1	2	Ctrl/12D3	-1.7531	0.710655	0.0528977	0.898566	2	6	Ctrl/7B6	-1.84684	0.994013	0.000860907	5.11224	1	2	7B6/6B7	0.33349	0.014558	0.57444	-4.21495
572	1	C0P0C9	GTP-binding protein ypt1	HCBG_08848	1	4	Ctrl/6B7	0.633228	0.0201907	0.537547	-3.88214	1	2	Ctrl/12D3	0.679931	0.0186685	0.547914	-3.96207
575	1	C0NQI6	Imidazoleglycerol-phosphate dehydratase	HCBG_05774															1	3	Ctrl/7B6	-2.07284	0.247717	0.222491	-1.11082	1	2	7B6/6B7	1.5765	0.00737719	0.659175	-4.90196
577	1	C0NQ22	Putative uncharacterized protein	HCBG_05252																						1	2	7B6/6B7	3.43714	0.802293	0.0335482	1.40069
580	1	C0P182	DUF410 domain-containing protein	HCBG_09162	1	3	Ctrl/6B7	-0.458092	0.0125164	0.591311	-4.36812	1	3	Ctrl/12D3	-0.983565	0.115894	0.334402	-2.0319
581	1	C0NQK9	Dolichyl-diphosphooligosaccharide-protein glycotransferase	HCBG_05289								1	2	Ctrl/12D3	-0.19101	0.00729387	0.663453	-4.9134	1	2	Ctrl/7B6	-1.17449	0.185873	0.271485	-1.47705
582	1	C0NK86	DUF255 domain-containing protein	HCBG_03566															1	3	Ctrl/7B6	-2.09977	0.756566	0.0433059	1.13395
584	1	C0P150	Proteasome subunit beta type	HCBG_09130	1	3	Ctrl/6B7	-2.35983	0.997299	0.000309706	5.91151	1	3	Ctrl/12D3	-2.14951	0.998008	0.000232642	6.21685	1	2	Ctrl/7B6	-4.16032	0.98877	0.00169816	4.47784	1	2	7B6/6B7	1.80048	0.169932	0.285065	-1.58611
586	1	C0NJ57	Protein SEY1	SEY1 HCBG_03187	1	3	Ctrl/6B7	0.922339	0.120575	0.329307	-1.987	1	2	Ctrl/12D3	0.538793	0.0273719	0.509108	-3.57048
588	1	C0NNK9	Adenylyl cyclase-associated protein	HCBG_04739								1	2	Ctrl/12D3	0.943983	0.0714758	0.396606	-2.56424
590	1	C0NKB6	Elongation factor 1-beta	HCBG_03596															1	2	Ctrl/7B6	-0.22591	0.0109061	0.602909	-4.50746
591	1	C0NZD2	40S ribosomal protein S20	HCBG_08512															1	3	Ctrl/7B6	0.503703	0.015363	0.56869	-4.16031
594	1	C0NWI6	Importin subunit alpha	HCBG_07516															1	2	Ctrl/7B6	-0.239033	0.00965982	0.619773	-4.63007	1	2	7B6/6B7	1.34732	0.0768753	0.388763	-2.48558
599	1	C0NGD6	Pyruvate dehydrogenase phosphatase	HCBG_02408								1	2	Ctrl/12D3	0.517795	0.013452	0.58329	-4.29509	2	4	Ctrl/7B6	-1.04756	0.00708127	0.669981	-4.9432
600	1	C0NFP2	GTPase Rab7	HCBG_01708	1	3	Ctrl/6B7	0.117027	0.0134637	0.583042	-4.2942	1	3	Ctrl/12D3	0.144257	0.00905657	0.627288	-4.69517	1	3	Ctrl/7B6	-1.59354	0.198664	0.261433	-1.39466	1	3	7B6/6B7	1.71057	0.575739	0.0880358	0.305307
602	1	C0NV31	60S ribosomal protein L27	HCBG_06795	1	3	Ctrl/6B7	0.288598	0.00854913	0.634323	-4.75334	1	2	Ctrl/12D3	-0.95419	0.098884	0.357943	-2.20969
603	1	C0NKT7	Ubiquitin-conjugating enzyme	HCBG_03767	1	3	Ctrl/6B7	-1.1495	0.447588	0.123793	-0.210421	1	3	Ctrl/12D3	-1.07478	0.23027	0.234441	-1.20679
604	1	C0NRJ9	Allergen Asp F3	HCBG_05629															1	4	Ctrl/7B6	-1.20567	0.374938	0.150748	-0.511092
605	1	C0NJL9	Vacuolar sorting-associated protein	HCBG_03349	1	2	Ctrl/6B7	-4.87387	0.996678	0.000420952	5.70389								1	2	Ctrl/7B6	-1.9809	0.216434	0.250018	-1.28657	1	3	7B6/6B7	-2.89298	0.999674	3.75925e-05	8.0279
607	1	C0NI45	8-amino-7-oxononanoate synthase	HCBG_03017								1	2	Ctrl/12D3	1.03555	0.13724	0.314325	-1.8384	1	2	Ctrl/7B6	-1.9381	0.701174	0.0556314	0.852895
609	1	C0NI41	VHS domain-containing protein	HCBG_03013															1	2	Ctrl/7B6	-2.34952	0.858123	0.0244926	1.79979
610	1	C0NFM3	XPG I-region protein	HCBG_01689								1	2	Ctrl/12D3	-2.14816	0.840095	0.0264163	1.65893	1	2	Ctrl/7B6	-2.12644	0.669397	0.0618839	0.705458
612	1	C0NIS9	Putative uncharacterized protein	HCBG_02336	1	2	Ctrl/6B7	-0.536955	0.0077475	0.650459	-4.85261	1	2	Ctrl/12D3	-0.900631	0.0106068	0.607813	-4.5356	1	2	Ctrl/7B6	-2.13143	0.96483	0.00524749	3.31176
613	1	C0NRN2	Inorganic phosphate transporter PHO88	HCBG_05812								1	3	Ctrl/12D3	-0.574386	0.020343	0.536333	-3.87447
614	1	C0NDQ5	Putative uncharacterized protein	HCBG_01998	1	2	Ctrl/6B7	1.45809	0.168094	0.286284	-1.59919	1	3	Ctrl/12D3	0.687812	0.0759019	0.390246	-2.49938
615	1	C0NSS1	Eukaryotic translation initiation factor 5A-2	HCBG_06201								1	2	Ctrl/12D3	1.34195	0.545075	0.100069	0.180791
616	1	C0NNY7	GMF family protein	HCBG_04867	1	2	Ctrl/6B7	-0.0667241	0.00748567	0.656318	-4.88725	1	2	Ctrl/12D3	2.24634	0.355495	0.164416	-0.59497
617	1	C0NTF8	LCCL domain-containing protein	HCBG_06438	1	3	Ctrl/6B7	-0.290412	0.00839177	0.636989	-4.77208								1	2	Ctrl/7B6	-1.41284	0.0675515	0.405708	-2.62492	1	2	7B6/6B7	1.12243	0.059685	0.423232	-2.75713
618	1	C0NVC6	40S ribosomal protein S17	HCBG_07106	1	3	Ctrl/6B7	1.90515	0.138692	0.311399	-1.8262	1	4	Ctrl/12D3	0.535029	0.0149589	0.571323	-4.18738	2	6	Ctrl/7B6	-1.22651	0.101496	0.353655	-2.18071	1	3	7B6/6B7	3.13166	0.810745	0.0325249	1.45486
620	1	C0NNK4	Isocitrate dehydrogenase	HCBG_04734	1	3	Ctrl/6B7	0.333595	0.0715219	0.39612	-2.56354
622	1	C0NWY5	2'3'-cyclic-nucleotide 2'-phosphodiesterase	HCBG_07977	1	2	Ctrl/6B7	0.577154	0.0138685	0.579037	-4.26417
623	1	C0NKR1	Ran GTPase activating protein	HCBG_03741	1	2	Ctrl/6B7	0.108831	0.00750816	0.655639	-4.88423	1	2	Ctrl/12D3	0.154293	0.00780395	0.64958	-4.84529
625	1	C0NWT1	Putative uncharacterized protein	HCBG_07611	1	2	Ctrl/6B7	-0.264851	0.00969432	0.61915	-4.62647	1	2	Ctrl/12D3	-0.272652	0.00726651	0.668413	-4.91719
627	1	C0NBU6	Esterase	HCBG_00592	1	3	Ctrl/6B7	-2.52319	0.102119	0.352035	-2.1739	2	5	Ctrl/12D3	-3.14069	1	2.38791e-09	16.4773	1	2	Ctrl/7B6	-5.21596	0.999986	6.43549e-07	11.1771
630	1	C0NB75	Cystathionine gamma-synthase	HCBG_00371	1	3	Ctrl/6B7	-0.066336	0.00806986	0.642756	-4.81152	1	3	Ctrl/12D3	-0.769341	0.450393	0.122473	-0.199082
631	1	C0NEU7	Predicted protein	HCBG_01413															1	2	Ctrl/7B6	1.1778	0.0410424	0.466068	-3.15124
632	1	C0NY52	DUF1682 domain-containing protein	HCBG_07846															1	2	Ctrl/7B6	-1.89871	0.243642	0.225156	-1.13281
634	1	C0NNR3	U5 small nuclear ribonucleoprotein component	HCBG_04793	1	2	Ctrl/6B7	1.38305	0.0279584	0.507754	-3.54868
635	1	C0NRP4	Peptidyl-prolyl cis-trans isomerase	HCBG_05824	1	3	Ctrl/6B7	-0.898261	0.0975875	0.361652	-2.22432	1	3	Ctrl/12D3	-1.37511	0.114771	0.338321	-2.04291	1	2	Ctrl/7B6	-3.36371	0.999695	3.42172e-05	8.0939	1	2	7B6/6B7	2.46545	0.978544	0.00284094	3.82007
637	1	C0NMM6	Short-chain dehydrogenase/reductase	HCBG_04003	1	2	Ctrl/6B7	-0.797256	0.413003	0.137802	-0.351566	1	3	Ctrl/12D3	-1.35352	0.10206	0.353116	-2.17454
638	1	C0NIY9	Putative uncharacterized protein	HCBG_03119	1	3	Ctrl/6B7	-0.767157	0.0186325	0.548203	-3.96404	1	2	Ctrl/12D3	-0.680396	0.0221837	0.530488	-3.78597
639	1	C0NNN6	Threonine synthase	HCBG_04766	1	3	Ctrl/6B7	-1.07613	0.360713	0.161029	-0.572269	1	3	Ctrl/12D3	-0.740867	0.114001	0.339431	-2.05051
642	1	C0NQ92	Sulfhydryl oxidase	HCBG_05680															1	2	Ctrl/7B6	-1.18851	0.013642	0.581299	-4.28087
643	1	C0NZT7	Vacuolar sorting-associated protein	HCBG_08667																						1	2	7B6/6B7	3.30584	0.191581	0.267111	-1.43977
644	1	C0NU66	AP-1 complex subunit gamma-1	HCBG_06897	1	2	Ctrl/6B7	0.588067	0.00997554	0.615373	-4.59759
645	1	C0NFK8	Ribonucleotide reductase M2 B	HCBG_01674																						1	3	7B6/6B7	2.56393	0.961845	0.00552897	3.22719
647	1	C0NKC4	Putative uncharacterized protein	HCBG_03604								1	3	Ctrl/12D3	0.684537	0.0526942	0.43943	-2.88912
648	1	C0NJY9	Steroid alpha reductase	HCBG_03469 HCBG_03519								1	2	Ctrl/12D3	-0.140685	0.00744956	0.657164	-4.89212
649	1	C0NW32	Actin-related protein 2/3 complex subunit 5	HCBG_07362	1	2	Ctrl/6B7	1.70429	0.486273	0.112771	-0.0549226	1	2	Ctrl/12D3	0.649372	0.0170476	0.557007	-4.05455
650	1	C0NFV9	ATP-dependent (S)-NAD(P)H-hydrate dehydratase	HCBG_01775	1	2	Ctrl/6B7	-1.48482	0.277444	0.202934	-0.957178	1	2	Ctrl/12D3	-0.88566	0.0534842	0.437718	-2.8734	1	2	Ctrl/7B6	-1.47128	0.122563	0.325305	-1.96838	1	2	7B6/6B7	-0.0135349	0.00726846	0.667623	-4.91692
652	1	C0NE30	Serine/threonine-protein kinase CLA4	HCBG_02123								1	3	Ctrl/12D3	-0.0577885	0.00729253	0.663777	-4.91359								1	2	7B6/6B7	1.06171	0.0237092	0.52673	-3.7179
653	1	C0NP71	Sec1 family superfamily	HCBG_04951	1	2	Ctrl/6B7	-0.883729	0.0222537	0.530177	-3.78274
656	1	C0NLZ9	Putative uncharacterized protein	HCBG_04529	1	3	Ctrl/6B7	0.756921	0.023631	0.527045	-3.72128	1	3	Ctrl/12D3	0.693749	0.0372251	0.475739	-3.25284	1	3	Ctrl/7B6	-2.66264	0.999078	8.03071e-05	6.98756
658	1	C0NYL7	Integral membrane protein	HCBG_08247								1	2	Ctrl/12D3	0.487879	0.0126959	0.588912	-4.3537
659	1	C0NZ02	Pyruvate dehydrogenase	HCBG_08382								1	3	Ctrl/12D3	0.734312	0.0112711	0.600183	-4.47418
661	1	C0NRV1	Putative uncharacterized protein	HCBG_05881	1	2	Ctrl/6B7	1.20147	0.194767	0.262698	-1.41933	1	2	Ctrl/12D3	1.57102	0.0372477	0.475358	-3.25221
662	1	C0NSV6	Delta-1-pyrroline-5-carboxylate dehydrogenase PrnC	HCBG_06236																						1	3	7B6/6B7	0.231143	0.00714693	0.669356	-4.9339
664	1	C0NUM3	Succinate-semialdehyde dehydrogenase	HCBG_07054								1	2	Ctrl/12D3	-0.0406438	0.00728662	0.664586	-4.9144
667	1	C0NQV8	Ribosomal protein S23	HCBG_05388								2	4	Ctrl/12D3	1.19492	0.103225	0.350952	-2.1619
671	1	C0NAB7	60S ribosomal protein L36	HCBG_00063	1	3	Ctrl/6B7	0.239434	0.00710828	0.669669	-4.93936	1	2	Ctrl/12D3	1.36679	0.193196	0.264595	-1.42938	1	2	Ctrl/7B6	-1.96668	0.68104	0.0594422	0.758557	1	2	7B6/6B7	2.20611	0.599689	0.0807834	0.404168
672	1	C0NJ90	60S ribosomal protein L35	HCBG_03220	2	5	Ctrl/6B7	0.9382	0.0591375	0.424576	-2.76693
673	1	C0NLJ3	NADP-dependent glycerol dehydrogenase	HCBG_04373								1	3	Ctrl/12D3	0.814184	0.0100798	0.613884	-4.58709
674	1	C0NST1	Putative uncharacterized protein	HCBG_06211	1	3	Ctrl/6B7	-1.99402	0.995095	0.000663961	5.31262	1	2	Ctrl/12D3	0.178404	0.00892894	0.629465	-4.70949
675	1	C0NUN4	Methyltransferase	HCBG_06648								1	2	Ctrl/12D3	1.80946	0.248128	0.221155	-1.10862
676	1	C0NEF5	Putative uncharacterized protein	HCBG_01271								1	3	Ctrl/12D3	-0.980605	0.136392	0.314907	-1.84558
678	1	C0NA72	Peptide-N4-(N-acetyl-beta-glucosaminyl)asparagine amidase A	HCBG_00018	1	2	Ctrl/6B7	-0.985454	0.0126241	0.589153	-4.35944	1	3	Ctrl/12D3	-0.539098	0.00744471	0.657332	-4.89278	1	2	Ctrl/7B6	-1.9851	0.319506	0.181307	-0.756041
679	1	C0NVN1	Thymidylate synthase	HCBG_07211	1	3	Ctrl/6B7	0.617411	0.0105697	0.608253	-4.53914	1	3	Ctrl/12D3	0.277793	0.00747043	0.656657	-4.8893	1	3	Ctrl/7B6	-1.33062	0.128261	0.321282	-1.91643	1	3	7B6/6B7	1.94803	0.469274	0.117261	-0.123057
681	1	C0NKI6	Putative uncharacterized protein	HCBG_03666	1	2	Ctrl/6B7	3.16693	0.993176	0.000972584	4.98045	1	2	Ctrl/12D3	1.49318	0.658401	0.0663834	0.656177
683	1	C0NBI6	Putative uncharacterized protein	HCBG_00482	1	3	Ctrl/6B7	-0.58359	0.00858553	0.633747	-4.74905
684	1	C0NZZ8	Folic acid synthesis protein	HCBG_08728	1	2	Ctrl/6B7	-0.607676	0.0113501	0.599496	-4.46712	1	2	Ctrl/12D3	-1.48893	0.110776	0.342198	-2.08284	1	2	Ctrl/7B6	-1.79511	0.171962	0.28323	-1.57178	1	3	7B6/6B7	1.18743	0.0421228	0.462109	-3.12413
685	1	C0NIK7	Nonspecific lipid-transfer protein	HCBG_02264	1	2	Ctrl/6B7	-0.372254	0.00978223	0.618734	-4.61736	1	2	Ctrl/12D3	-0.877767	0.0394649	0.469584	-3.19208	1	2	Ctrl/7B6	0.31695	0.00728018	0.665551	-4.91529
687	1	C0P038	Glucosamine 6-phosphate deaminase	HCBG_08768															1	2	Ctrl/7B6	-0.38685	0.0232402	0.527674	-3.73836
689	1	C0NY22	Ankyrin repeat protein	HCBG_07816															1	2	Ctrl/7B6	0.298883	0.00728447	0.664908	-4.9147	1	2	7B6/6B7	1.36655	0.0437024	0.458098	-3.08567
690	1	C0NSI9	Carboxypeptidase	HCBG_06119	1	2	Ctrl/6B7	-1.2486	0.414474	0.136459	-0.345499	1	2	Ctrl/12D3	-1.36805	0.933476	0.00982144	2.64135
692	1	C0NJ52	Guanosine-diphosphatase	HCBG_03182																						1	2	7B6/6B7	-1.43647	0.135695	0.315489	-1.85152
694	1	C0NRG1	Putative uncharacterized protein	HCBG_05591	1	3	Ctrl/6B7	1.93008	0.554433	0.0965988	0.218598	1	2	Ctrl/12D3	-0.0737259	0.00820663	0.6411	-4.79457
696	1	C0NCQ1	Small nuclear ribonucleoprotein Sm D1	HCBG_00897	1	2	Ctrl/6B7	-0.205054	0.0081433	0.642022	-4.80238	1	2	Ctrl/12D3	-0.570153	0.0215753	0.532964	-3.8144
697	1	C0NP92	Ubiquitin C-terminal hydrolase	HCBG_04972	1	4	Ctrl/6B7	0.0913501	0.00597757	0.676573	-5.11375	1	3	Ctrl/12D3	0.43878	0.0177387	0.552504	-4.01411	1	3	Ctrl/7B6	-0.694075	0.0100697	0.614098	-4.58811	1	4	7B6/6B7	0.785426	0.0436957	0.458502	-3.08583
699	1	C0NVG0	Enoyl-CoA hydratase/isomerase	HCBG_07140	1	4	Ctrl/6B7	-0.703958	0.115763	0.334965	-2.03318	1	3	Ctrl/12D3	-1.00528	0.362843	0.158301	-0.563045
701	1	C0P0G2	Purine nucleoside phosphorylase	HCBG_08881	1	2	Ctrl/6B7	-1.21669	0.133195	0.317231	-1.873	1	2	Ctrl/12D3	-0.952422	0.10124	0.354731	-2.18352
704	1	C0NT48	A-pheromone processing metallopeptidase Ste23	HCBG_06328	1	3	Ctrl/6B7	-4.35129	1	1.35808e-08	15.3437
705	1	C0NQ08	Saccharopine dehydrogenase [NAD(+)_ L-lysine-forming]	HCBG_05238	1	3	Ctrl/6B7	-1.65777	0.958013	0.00622416	3.1275	1	3	Ctrl/12D3	-1.62992	0.925878	0.0107932	2.52502
706	1	C0NJS4	Sucrase/ferredoxin domain-containing protein	HCBG_03404	1	4	Ctrl/6B7	-1.13953	0.071045	0.39806	-2.57075	2	4	Ctrl/12D3	-0.501722	0.0013555	0.693098	-6.60223
707	1	C0NVE4	40S ribosomal protein S14	HCBG_07124								1	4	Ctrl/12D3	-1.1553	0.122465	0.325879	-1.96929
708	1	C0NU58	Putative uncharacterized protein	HCBG_06889								1	2	Ctrl/12D3	1.1986	0.183524	0.273972	-1.49265
709	1	C0NDY5	Vacuolar metal resistance ABC transporter	HCBG_02078	1	3	Ctrl/6B7	1.34418	0.0980653	0.361125	-2.21891	1	2	Ctrl/12D3	0.791336	0.0460457	0.452398	-3.03098
712	1	C0NVJ3	Cystathionine beta-lyase MetG	HCBG_07173								1	2	Ctrl/12D3	0.206193	0.00820401	0.641285	-4.79489
713	1	C0NQF2	Putative uncharacterized protein	HCBG_05740	1	3	Ctrl/6B7	0.677067	0.041594	0.463302	-3.13731	1	3	Ctrl/12D3	0.511458	0.0123554	0.595092	-4.38123
718	1	C0NN76	Putative uncharacterized protein	HCBG_04203	1	2	Ctrl/6B7	0.210504	0.00795837	0.644758	-4.82554
721	1	C0NZK6	Putative uncharacterized protein	HCBG_08586								1	2	Ctrl/12D3	-2.31536	0.491128	0.11151	-0.0354935
722	1	C0NUK0	GTP-binding protein ypt5	HCBG_07031								1	2	Ctrl/12D3	0.893228	0.0618052	0.415041	-2.71997
723	1	C0NC78	Eukaryotic translation initiation factor 3 subunit A	TIF32 HCBG_00724								1	2	Ctrl/12D3	1.11064	0.0690063	0.403336	-2.60205	1	2	Ctrl/7B6	-1.84167	0.618989	0.075831	0.485261
725	1	C0NIP4	N-glycosyl-transferase	HCBG_02301								1	2	Ctrl/12D3	-6.94003	1	8.04324e-09	15.6963	1	2	Ctrl/7B6	-6.86055	0.999999	1.60893e-07	13.4724
729	1	C0NMK5	26S proteasome non-ATPase regulatory subunit 1	HCBG_03982	1	3	Ctrl/6B7	1.02478	0.00849855	0.634897	-4.75932	1	3	Ctrl/12D3	0.672998	0.0132262	0.585508	-4.31224	1	3	Ctrl/7B6	-1.65534	0.308093	0.187414	-0.809048	1	3	7B6/6B7	2.68012	0.465943	0.119201	-0.136438
730	1	C0NTA6	Glycogen synthase	HCBG_06386								1	3	Ctrl/12D3	-3.35274	0.0863803	0.373616	-2.35866
731	1	C0NFM2	Putative uncharacterized protein	HCBG_01688								1	2	Ctrl/12D3	0.160664	0.00791189	0.646918	-4.83145
734	1	C0NMF6	60S ribosomal protein L18	HCBG_04686								1	2	Ctrl/12D3	-0.0941023	0.00783485	0.649051	-4.84131
735	1	C0NZX6	Proteasome subunit alpha type	HCBG_08706	1	2	Ctrl/6B7	0.0585356	0.00819959	0.641654	-4.79544	1	3	Ctrl/12D3	-0.986174	0.361205	0.160349	-0.570137
736	1	C0NMW5	Sphingosine-1-phosphate lyase	HCBG_04092	1	3	Ctrl/6B7	0.796429	0.0211442	0.533579	-3.83502
737	1	C0NUK3	Glycylpeptide N-tetradecanoyltransferase	HCBG_07034																						1	2	7B6/6B7	2.02722	0.341626	0.173201	-0.656057
739	1	C0NQN8	Guanylate kinase	HCBG_05318	1	2	Ctrl/6B7	2.14724	0.263953	0.209713	-1.02552
740	1	C0NIF7	Putative uncharacterized protein	HCBG_02214	1	3	Ctrl/6B7	-1.69681	0.758732	0.0425049	1.14574	1	3	Ctrl/12D3	-1.50716	0.6204	0.0747535	0.491247	1	3	Ctrl/7B6	-2.64354	0.988479	0.00176749	4.45204	1	3	7B6/6B7	0.946728	0.0810833	0.382272	-2.42772
741	1	C0NE90	D-3-phosphoglycerate dehydrogenase	HCBG_02183	1	3	Ctrl/6B7	1.55083	0.11447	0.338876	-2.04588
742	1	C0NFC7	Cell cycle control protein	HCBG_01593	1	3	Ctrl/6B7	-0.0699551	0.00608509	0.675366	-5.09581	1	3	Ctrl/12D3	-0.133991	0.00675046	0.671382	-4.99137
743	1	C0P0M3	Alpha 1_6 mannosyltransferase	HCBG_08953	1	2	Ctrl/6B7	-0.0130182	0.00726967	0.667464	-4.91675
746	1	C0NH51	Putative uncharacterized protein	HCBG_02673	1	2	Ctrl/6B7	3.40574	0.994627	0.00071976	5.22089	1	2	Ctrl/12D3	3.66857	0.986239	0.00207538	4.27208
748	1	C0NMK6	Acyl-CoA dehydrogenase	HCBG_03983															1	2	Ctrl/7B6	-2.01466	0.951284	0.00797246	2.97181
749	1	C0NHE0	60S ribosomal protein L31E	HCBG_02762								1	2	Ctrl/12D3	0.861868	0.0604828	0.41962	-2.74301
750	1	C0NTJ9	Putative uncharacterized protein	HCBG_06479								1	2	Ctrl/12D3	1.22437	0.0614728	0.415501	-2.72572								1	2	7B6/6B7	2.34132	0.898215	0.0166101	2.17755
751	1	C0NXK0	WD domain-containing protein	HCBG_08192																						1	2	7B6/6B7	0.947824	0.235656	0.229142	-1.17665
752	1	C0NXH6	Ornithine aminotransferase	HCBG_08168															2	4	Ctrl/7B6	-2.19167	0.914703	0.0128933	2.37247
753	1	C0NGG0	Golgi phosphoprotein 3 domain-containing protein	HCBG_02432	2	5	Ctrl/6B7	-0.293014	0.000160514	0.713161	-8.73697	1	3	Ctrl/12D3	-0.463909	0.0138581	0.57929	-4.26493	2	4	Ctrl/7B6	-1.03699	0.0102735	0.611953	-4.56786	1	3	7B6/6B7	0.743981	0.0402998	0.467244	-3.17027
756	1	C0NDW9	Single-stranded DNA-binding protein	HCBG_02062	1	3	Ctrl/6B7	-0.789388	0.0801346	0.382775	-2.44052	2	4	Ctrl/12D3	-0.978111	0.0837125	0.376183	-2.39294	1	3	Ctrl/7B6	-0.736403	0.0168478	0.558396	-4.06654
757	1	C0NRL0	Peptidyl-prolyl cis-trans isomerase	HCBG_05640																						1	2	7B6/6B7	0.451509	0.0108707	0.60336	-4.51076
759	1	C0NNY6	Oxidoreductase	HCBG_04866															1	2	Ctrl/7B6	-0.655048	0.0178492	0.552219	-4.00779
760	1	C0NHN5	Nascent polypeptide-associated complex subunit alpha	HCBG_02857															1	3	Ctrl/7B6	-0.866176	0.0110998	0.601323	-4.48967
761	1	C0NU24	Acetolactate synthase	HCBG_06855																						1	2	7B6/6B7	1.23103	0.050435	0.446601	-2.93532
762	1	C0NYM9	Putative uncharacterized protein	HCBG_08259	1	3	Ctrl/6B7	0.387434	0.112867	0.339986	-2.06179	2	4	Ctrl/12D3	0.335692	0.00128461	0.693646	-6.65602
763	1	C0NY06	Small nuclear ribonucleoprotein Sm D3	HCBG_07800	1	4	Ctrl/6B7	0.369333	0.00900131	0.628281	-4.70134	1	3	Ctrl/12D3	-0.120814	0.0129541	0.58746	-4.3333	1	3	Ctrl/7B6	-1.33304	0.0103732	0.610872	-4.5581
764	1	C0ND01	Phosphoribosylaminoimidazole carboxylase	HCBG_00997	1	4	Ctrl/6B7	0.106157	0.00655389	0.672309	-5.02112	1	4	Ctrl/12D3	-0.730545	0.00720821	0.668885	-4.9253
765	1	C0NR32	NADH-ubiquinone oxidoreductase	HCBG_05462	1	2	Ctrl/6B7	0.0448684	0.0165657	0.559777	-4.08372	2	4	Ctrl/12D3	0.485772	0.00143993	0.692548	-6.54172	1	2	Ctrl/7B6	-0.670163	0.0189757	0.545291	-3.94544	1	3	7B6/6B7	0.715031	0.0125164	0.591073	-4.36812
767	1	C0NP10	Small nuclear ribonucleoprotein U2	HCBG_04890	1	2	Ctrl/6B7	-0.69614	0.0669072	0.407123	-2.6352
773	1	C0NZ33	Choline sulfatase	HCBG_08413	1	2	Ctrl/6B7	-0.920551	0.0523785	0.441557	-2.89546	1	2	Ctrl/12D3	-1.0756	0.0402262	0.467635	-3.17218	1	3	Ctrl/7B6	-1.9735	0.994526	0.000739314	5.20219	1	3	7B6/6B7	1.05295	0.125551	0.324158	-1.94088
774	1	C0NVE3	Prephenate dehydrogenase	HCBG_07123																						1	2	7B6/6B7	0.265161	0.0083745	0.637366	-4.77415
776	1	C0NP11	Golgi apyrase	HCBG_04891								1	3	Ctrl/12D3	-1.20812	0.777882	0.0386504	1.25337
779	1	C0NWP4	Eukaryotic translation initiation factor 3 subunit M	HCBG_07574															1	2	Ctrl/7B6	-2.31782	0.3504	0.167123	-0.617282
784	1	C0NFJ2	Oxidoreductase	HCBG_01658															1	2	Ctrl/7B6	-3.52416	0.959852	0.00602305	3.17421
786	1	C0ND33	Putative uncharacterized protein	HCBG_01029								1	2	Ctrl/12D3	2.1458	0.780215	0.0375226	1.26692
788	1	C0P037	NAD+-dependent betaine aldehyde dehydrogenase	HCBG_08767															1	2	Ctrl/7B6	-3.43409	0.986848	0.00195381	4.31792
789	1	C0P1A8	Putative uncharacterized protein	HCBG_09188								1	2	Ctrl/12D3	-2.58782	0.92763	0.0104638	2.55084
793	1	C0NIA9	Putative uncharacterized protein	HCBG_03081								1	2	Ctrl/12D3	-1.23807	0.195769	0.262064	-1.41295
794	1	C0NP32	DUF221 domain-containing protein	HCBG_04912	1	2	Ctrl/6B7	-0.410117	0.00940801	0.622651	-4.65674															1	2	7B6/6B7	3.22737	0.996576	0.000434198	5.67347
796	1	C0NQQ6	MYG1 protein	HCBG_05336	1	2	Ctrl/6B7	-2.42635	0.981607	0.00249846	3.9772
797	1	C0NB64	Short-chain dehydrogenase/reductase	HCBG_00360															1	2	Ctrl/7B6	-2.53014	0.968759	0.00465805	3.4343
800	1	C0NGA1	Protein phosphatase PP2A regulatory subunit B	HCBG_01917								1	2	Ctrl/12D3	0.228439	0.00730047	0.663128	-4.91249
802	1	C0NEJ0	Amidohydrolase	HCBG_01306								1	2	Ctrl/12D3	-0.128087	0.00766175	0.651855	-4.86382
807	1	C0NQD6	Phospho-2-dehydro-3-deoxyheptonate aldolase	HCBG_05724																						1	2	7B6/6B7	3.44871	0.997766	0.000259645	6.10157
809	1	C0P0V9	L-ornithine 5-monooxygenase	HCBG_09039	1	2	Ctrl/6B7	0.378416	0.0099371	0.616008	-4.60149	1	2	Ctrl/12D3	-0.102308	0.00750877	0.655469	-4.88415
812	1	C0NG47	Putative uncharacterized protein	HCBG_01863	1	2	Ctrl/6B7	0.283445	0.00794173	0.645661	-4.82765	1	2	Ctrl/12D3	1.01423	0.06121	0.416422	-2.73028	1	2	Ctrl/7B6	-1.53997	0.234438	0.230471	-1.18342	1	2	7B6/6B7	1.82341	0.362373	0.158985	-0.565079
814	1	C0NV44	26S protease regulatory subunit	HCBG_06808								1	2	Ctrl/12D3	-0.332308	0.00887732	0.630447	-4.71534
815	1	C0NFH9	U6 snRNP-associated protein Lsm3	HCBG_01645	1	2	Ctrl/6B7	1.10536	0.0603544	0.421883	-2.74527
816	1	C0NZZ2	U1 snRNP-associated protein Usp107	HCBG_08722								1	2	Ctrl/12D3	-0.308949	0.00941886	0.622447	-4.65558
817	1	C0NRR5	Spindle assembly checkpoint protein SLDB	HCBG_05845	1	2	Ctrl/6B7	0.816897	0.023974	0.525466	-3.70652	1	2	Ctrl/12D3	0.580982	0.0184931	0.549358	-3.97169
819	1	C0NBP7	Calcium/calmodulin-dependent protein kinase	HCBG_00543	1	2	Ctrl/6B7	-1.18341	0.0230328	0.527988	-3.74753	1	2	Ctrl/12D3	-1.52625	0.7497	0.0457276	1.09701
824	1	C0NSR4	Rhodanese domain-containing protein	HCBG_06194																						1	2	7B6/6B7	2.01119	0.3162	0.183347	-0.771292
826	1	C0NZS2	MBOAT family protein	HCBG_08652																						1	2	7B6/6B7	2.59085	0.903243	0.0153848	2.23379
827	1	C0NHA1	EH domain binding protein epsin 2	HCBG_02723															1	2	Ctrl/7B6	-1.3564	0.10632	0.347687	-2.1289
828	1	C0NFG6	Putative uncharacterized protein	HCBG_01632	1	2	Ctrl/6B7	0.108919	0.00820041	0.641469	-4.79534	1	4	Ctrl/12D3	-0.841871	0.298162	0.194178	-0.856068
829	1	C0NER9	Aminotransferase	HCBG_01385	1	2	Ctrl/6B7	-1.07018	0.0641841	0.412265	-2.67966
833	1	C0NXN7	Methionine aminopeptidase	HCBG_08229								1	2	Ctrl/12D3	1.59826	0.350929	0.166445	-0.614959
835	1	C0NU76	AMP dependent synthetase and ligase	HCBG_06907	1	2	Ctrl/6B7	-0.266464	0.00793639	0.645841	-4.82833
838	1	C0NTW1	Oxidosqualene:lanosterol cyclase	HCBG_06591																						1	3	7B6/6B7	2.58369	0.928226	0.0101349	2.55975
841	1	C0NHZ2	Prohibitin	HCBG_02964								1	3	Ctrl/12D3	0.645693	0.0205647	0.534806	-3.8634	1	3	Ctrl/7B6	-1.96028	0.969597	0.00449649	3.46235
844	1	C0NJZ8	4-hydroxyphenylpyruvate dioxygenase	HCBG_03478 HCBG_03529	1	2	Ctrl/6B7	1.64188	0.22897	0.235757	-1.21414
846	1	C0NVW8	Peptidyl-prolyl cis-trans isomerase	HCBG_07298	1	2	Ctrl/6B7	0.402605	0.00931331	0.624479	-4.66695								1	2	Ctrl/7B6	-2.6792	0.937618	0.0092353	2.71006
855	1	C0NLR8	Putative uncharacterized protein	HCBG_04448								1	2	Ctrl/12D3	1.19092	0.161088	0.293551	-1.65015
856	1	C0NZM0	HORMA domain-containing protein	HCBG_08600	1	2	Ctrl/6B7	-0.0029573	0.00806498	0.642939	-4.81213
857	1	C0NRC3	Small G-protein GPA3	HCBG_05553															1	2	Ctrl/7B6	-0.544168	0.013125	0.586486	-4.32002
860	1	C0NQR6	60S ribosomal protein L9B	HCBG_05346	1	2	Ctrl/6B7	1.12174	0.108725	0.344401	-2.10383	1	2	Ctrl/12D3	0.899271	0.121986	0.327597	-1.97375
861	1	C0NZ25	Aromatic-L-amino acid decarboxylase	HCBG_08405								1	2	Ctrl/12D3	-0.339381	0.0110918	0.601777	-4.4904
864	1	C0NSI0	Sporulation protein kinase	HCBG_06110								1	3	Ctrl/12D3	-0.526364	0.0200299	0.538453	-3.8903
867	1	C0NRU5	Putative uncharacterized protein	HCBG_05875								1	2	Ctrl/12D3	0.82171	0.0498978	0.447018	-2.94659	1	2	Ctrl/7B6	-2.60787	0.88207	0.0201079	2.01218
869	1	C0NDP7	Putative uncharacterized protein	HCBG_01990	1	2	Ctrl/6B7	1.03581	0.0329346	0.487307	-3.37974								1	2	Ctrl/7B6	1.40503	0.413901	0.137131	-0.34786
871	1	C0NSE4	Putative uncharacterized protein	HCBG_06074																						1	3	7B6/6B7	0.348689	0.00829057	0.639988	-4.78431
874	1	C0NFN7	Alpha-1_2-mannosyltransferase Kre5	HCBG_01703								1	2	Ctrl/12D3	-1.62859	0.116476	0.332709	-2.02623	1	2	Ctrl/7B6	-2.66356	0.73972	0.048607	1.04451
875	1	C0NV96	Phospho-2-dehydro-3-deoxyheptonate aldolase	HCBG_07076															1	2	Ctrl/7B6	-2.14373	0.752517	0.0445105	1.11208
876	1	C0NFR7	Vacuolar ATP synthase subunit D	HCBG_01733	1	4	Ctrl/6B7	-0.869569	0.0619203	0.414116	-2.71799
878	1	C0NU86	DnaJ domain-containing protein	HCBG_06917	1	2	Ctrl/6B7	0.063467	0.00733769	0.660172	-4.90737
879	1	C0NIP7	Peroxisomal-coenzyme A synthetase	HCBG_02304	1	2	Ctrl/6B7	1.53654	0.107342	0.346594	-2.11819	1	2	Ctrl/12D3	1.42105	0.405319	0.141155	-0.383349
880	1	C0NA87	Putative uncharacterized protein	HCBG_00033								1	2	Ctrl/12D3	-2.32294	0.948226	0.00831878	2.9077
884	1	C0NTZ7	Putative uncharacterized protein	HCBG_06627															1	2	Ctrl/7B6	-0.655007	0.0151303	0.57001	-4.17581
893	1	C0NLF9	Mob1 family protein	HCBG_04339															1	2	Ctrl/7B6	-1.57043	0.430098	0.130459	-0.281451
894	1	C0NFW3	RNA polymerase Rpb1 C-terminal repeat domain-containing protein	HCBG_01779	1	2	Ctrl/6B7	2.3868	0.9689	0.00457644	3.43897	1	2	Ctrl/12D3	3.66769	0.998084	0.000206835	6.25545
895	1	C0P0S5	Monothiol glutaredoxin-4	HCBG_09005								1	2	Ctrl/12D3	0.90934	0.0628612	0.413654	-2.7019
897	1	C0NPR0	DUF1688 domain-containing protein	HCBG_05140																						1	2	7B6/6B7	0.987243	0.0131461	0.586242	-4.3184
900	1	C0P011	Putative uncharacterized protein	HCBG_08741															1	2	Ctrl/7B6	-0.685862	0.013811	0.579794	-4.26838
901	1	C0NFN5	Ran-specific GTPase-activating protein	HCBG_01701															1	2	Ctrl/7B6	-3.07708	0.97193	0.00419257	3.54458
902	1	C0NZF4	Phosphotyrosine protein phosphatase	HCBG_08534															1	2	Ctrl/7B6	-2.51492	0.621534	0.073673	0.496064
905	1	C0NIX2	Rho GTPase Rho1	HCBG_02379	1	3	Ctrl/6B7	-0.801035	0.0827238	0.380255	-2.4059	1	2	Ctrl/12D3	0.422714	0.045065	0.455261	-3.05354								1	3	7B6/6B7	-1.18131	0.461923	0.119847	-0.152603
907	1	C0NE45	Calcium channel subunit Mid1	HCBG_02138								1	2	Ctrl/12D3	1.6903	0.553701	0.0977512	0.215638
917	1	C0NNS2	Putative uncharacterized protein	HCBG_04802															1	2	Ctrl/7B6	-4.90784	0.81199	0.0311837	1.46299
922	1	C0NRN4	Histone H2A	HCBG_05814															1	2	Ctrl/7B6	-4.33343	0.999869	1.20354e-05	8.94058
924	1	C0NKX5	Misato	HCBG_03805	1	2	Ctrl/6B7	0.367849	0.00899712	0.628479	-4.70181
925	1	C0NYQ7	Xanthine phosphoribosyltransferase	HCBG_08287	1	2	Ctrl/6B7	1.84789	0.884769	0.0194203	2.03839	1	2	Ctrl/12D3	0.632079	0.00794598	0.645301	-4.82711
926	1	C0NP06	NUDIX hydrolase	HCBG_04886								1	2	Ctrl/12D3	0.727338	0.0194322	0.54145	-3.9212
928	1	C0NQC9	Riboflavin aldehyde-forming enzyme	HCBG_05717	1	2	Ctrl/6B7	0.936949	0.0244469	0.523238	-3.6865	1	3	Ctrl/12D3	-0.205055	0.00663739	0.672	-5.00838
929	1	C0NEL5	SacI domain-containing protein	HCBG_01331																						1	3	7B6/6B7	0.914366	0.0687053	0.403812	-2.60675
931	1	C0P0G8	Dolichyl-diphosphooligosaccharide-protein glycosyltransferase	HCBG_08898															1	3	Ctrl/7B6	-0.921453	0.0227539	0.528928	-3.76
934	1	C0ND42	Glycosyl transferase	HCBG_01038															1	2	Ctrl/7B6	0.475429	0.010357	0.611305	-4.55969
935	1	C0NPF2	Hexokinase	HCBG_05032															1	2	Ctrl/7B6	-1.90609	0.650583	0.0673917	0.621601
940	1	C0NDL9	GTPase activating protein	HCBG_01962	1	2	Ctrl/6B7	1.59138	0.533145	0.102993	0.132773	1	2	Ctrl/12D3	0.250697	0.00826312	0.640174	-4.78766
945	1	C0NCM9	Oligosaccharyltransferase alpha subunit	HCBG_00875	1	2	Ctrl/6B7	-0.394411	0.0125927	0.589875	-4.36197								1	2	Ctrl/7B6	-1.15881	0.110476	0.343301	-2.08588
951	1	C0NV20	Eukaryotic translation initiation factor 3 subunit E	INT6 HCBG_06784	1	2	Ctrl/6B7	0.582956	0.00944831	0.622038	-4.65243	1	2	Ctrl/12D3	1.36442	0.407858	0.13981	-0.372829	1	2	Ctrl/7B6	-1.09087	0.0357631	0.481764	-3.29442	1	2	7B6/6B7	1.67383	0.0816995	0.381264	-2.41948
953	1	C0NJQ5	Putative uncharacterized protein	HCBG_03385																						1	2	7B6/6B7	-1.17411	0.0447944	0.456074	-3.05984
955	1	C0NDN0	26S protease regulatory subunit	HCBG_01973	1	3	Ctrl/6B7	-0.313944	0.00719414	0.669199	-4.92727
960	1	C0NG67	2-hydroxyacyl-CoA lyase	HCBG_01883															1	2	Ctrl/7B6	-1.57587	0.546464	0.0994886	0.186395
965	1	C0NIT2	SNARE domain-containing protein	HCBG_02339	1	2	Ctrl/6B7	0.364515	0.00916816	0.626089	-4.68281
966	1	C0NMY3	Ubiquitin	HCBG_04110	1	5	Ctrl/6B7	0.731359	0.232653	0.231796	-1.19339	1	3	Ctrl/12D3	2.27059	0.999858	1.28669e-05	8.85656	1	5	Ctrl/7B6	-0.0181713	0.00462451	0.681321	-5.37175	1	5	7B6/6B7	0.74953	0.155736	0.297748	-1.69031
968	1	C0NZL1	Serine racemase	HCBG_08591								1	2	Ctrl/12D3	-0.990319	0.0754571	0.391722	-2.50574
970	1	C0NJG8	Small glutamine-rich tetratricopeptide repeat-containing protein	HCBG_03298	1	2	Ctrl/6B7	-0.785532	0.0341536	0.483993	-3.34214
971	1	C0NMG3	NADH-ubiquinone oxidoreductase	HCBG_04693	1	2	Ctrl/6B7	-0.660444	0.0223412	0.529865	-3.77873
972	1	C0NNW2	Rho-GDP dissociation inhibitor	HCBG_04842								1	2	Ctrl/12D3	-0.442491	0.0130308	0.586973	-4.32733
977	1	C0P0T5	NADH-ubiquinone oxidoreductase	HCBG_09015															1	3	Ctrl/7B6	-2.44536	0.989804	0.00147034	4.57553
978	1	C0NPH6	Molybdenum cofactor biosynthesis protein	HCBG_05056								1	2	Ctrl/12D3	1.09595	0.042898	0.459708	-3.10509	1	2	Ctrl/7B6	-0.598328	0.0113417	0.599725	-4.46786
979	1	C0NGH2	Mitochondrial carrier protein	HCBG_02443															1	2	Ctrl/7B6	-1.51562	0.0928707	0.367413	-2.27908
981	1	C0NWB7	Putative uncharacterized protein	HCBG_07447								1	2	Ctrl/12D3	1.47865	0.245076	0.223824	-1.12505
982	1	C0P151	Fumarylacetoacetate hydrolase	HCBG_09131								1	2	Ctrl/12D3	-1.04718	0.167795	0.287502	-1.60134
983	1	C0NW09	Putative uncharacterized protein	HCBG_07339																						1	3	7B6/6B7	2.89396	0.999937	6.47612e-06	9.67563
987	1	C0NT66	Proteasome subunit beta type	HCBG_06346	1	2	Ctrl/6B7	1.25333	0.137502	0.313742	-1.83619	1	2	Ctrl/12D3	1.17118	0.0550521	0.434699	-2.84285
988	1	C0NMR6	Protein kinase	HCBG_04043															1	2	Ctrl/7B6	-1.4473	0.221376	0.244244	-1.25766
989	1	C0NK80	Carnitine acetyl transferase	HCBG_03560								1	2	Ctrl/12D3	-0.0125117	0.00727063	0.666988	-4.91662	1	2	Ctrl/7B6	-1.7097	0.12799	0.322435	-1.91884
992	1	C0NCV0	Aspartate aminotransferase	HCBG_00946	1	2	Ctrl/6B7	-3.08735	0.660611	0.0648798	0.666019	1	2	Ctrl/12D3	-0.51296	0.0175809	0.554485	-4.02321
998	1	C0NBT4	Putative uncharacterized protein	HCBG_00580															1	2	Ctrl/7B6	-0.834702	0.00778256	0.650108	-4.84806
1001	1	C0NUP0	Rho-GTPase-activating protein	HCBG_06654								1	2	Ctrl/12D3	-0.729943	0.0338444	0.485471	-3.35155
1004	1	C0NR65	Putative uncharacterized protein	HCBG_05495								1	3	Ctrl/12D3	-1.18242	0.257268	0.215785	-1.06022
1005	1	C0NZ53	IMP-specific 5'-nucleotidase 1	HCBG_08433															1	2	Ctrl/7B6	-2.09211	0.702579	0.0547091	0.859608
1006	1	C0NBV1	Cyclin-dependent protein kinase PhoA	HCBG_00597	1	3	Ctrl/6B7	3.41774	0.99804	0.000224006	6.23295	1	2	Ctrl/12D3	1.0977	0.208393	0.255753	-1.33464
1016	1	C0NWA6	60S ribosomal protein L37A	HCBG_07436								1	2	Ctrl/12D3	0.372111	0.011171	0.600868	-4.4832
1017	1	C0NQX1	DNA ATP-dependent helicase	HCBG_05401																						1	2	7B6/6B7	3.91151	0.996877	0.000368848	5.76587
1020	1	C0NZK7	Cytochrome c oxidase subunit 7A	HCBG_08587								1	2	Ctrl/12D3	-1.41272	0.330187	0.176563	-0.707339
1022	1	C0NEK7	Ubiquitin carboxyl-terminal hydrolase	HCBG_01323	1	2	Ctrl/6B7	0.47755	0.0141944	0.575983	-4.24061	1	2	Ctrl/12D3	1.1342	0.116174	0.333839	-2.02917	1	2	Ctrl/7B6	-1.53311	0.18548	0.272108	-1.47965
1024	1	C0NC21	Phosphoribosylglycinamide formyltransferase	HCBG_00667	1	2	Ctrl/6B7	0.508214	0.0126205	0.589394	-4.35973
1025	1	C0NBM4	GPI anchored serine-threonine rich protein	HCBG_00520	1	2	Ctrl/6B7	0.619262	0.0139878	0.57777	-4.25548
1031	1	C0NX66	Biotin-[methylmalonyl-CoA-carboxytransferase] ligase	HCBG_08058								1	2	Ctrl/12D3	-0.370338	0.011569	0.598576	-4.44779
1037	1	C0NSU0	Serine/threonine phosphatase	HCBG_06220								1	2	Ctrl/12D3	-2.06498	0.974993	0.00355198	3.66329
1041	1	C0NP36	DNA replication licensing factor mcm6	HCBG_04916	1	2	Ctrl/6B7	1.59	0.323132	0.18063	-0.739416
1044	1	C0NV42	HNRNP arginine N-methyltransferase	HCBG_06806																						1	2	7B6/6B7	1.72048	0.349361	0.1678	-0.621849
1050	1	C0NWU3	Phenylacetyl-CoA ligase	HCBG_07623	1	2	Ctrl/6B7	0.217104	0.00778843	0.649932	-4.8473
1053	1	C0NF46	Nucleolar protein NOP58	HCBG_01512								1	2	Ctrl/12D3	-1.59561	0.420635	0.135122	-0.320167
1057	1	C0NRK3	Glucokinase glkA	HCBG_05633	1	2	Ctrl/6B7	-0.839686	0.00933745	0.623669	-4.66434															1	2	7B6/6B7	0.90671	0.0188166	0.546169	-3.95402
1058	1	C0NEZ9	Receptor-associated protein	HCBG_01465								1	2	Ctrl/12D3	4.76898	0.999927	8.241e-06	9.53103
1061	1	C0NQJ6	2-oxoisovalerate dehydrogenase	HCBG_05784								1	2	Ctrl/12D3	-1.07532	0.0314355	0.493103	-3.42788
1066	1	C0NEV9	Fibrillarin	HCBG_01425															1	2	Ctrl/7B6	-6.43461	0.999986	7.64888e-07	11.1496
1076	1	C0P0H3	Putative uncharacterized protein	HCBG_08903	1	2	Ctrl/6B7	0.0348124	0.00759047	0.65393	-4.87324	1	3	Ctrl/12D3	-0.0484214	0.00603725	0.675668	-5.10375	1	2	Ctrl/7B6	-1.4171	0.20842	0.255118	-1.33447
1081	1	C0NXU1	DNA-repair protein rad2	HCBG_07735	1	2	Ctrl/6B7	-0.0771516	0.00729908	0.66329	-4.91268								1	2	Ctrl/7B6	-2.33954	0.902806	0.0155862	2.2288	1	2	7B6/6B7	2.26239	0.870642	0.0224865	1.90665
1082	1	C0NCA6	Serine/threonine-protein phosphatase	HCBG_00752	1	2	Ctrl/6B7	2.872	0.995554	0.000593905	5.41139
1083	1	C0NQK6	Putative uncharacterized protein	HCBG_05286															1	2	Ctrl/7B6	-1.52453	0.207724	0.256386	-1.3387
1084	1	C0NAW2	Eukaryotic translation initiation factor 3 subunit I	TIF34 HCBG_00258								1	3	Ctrl/12D3	3.04717	0.991067	0.00125641	4.70902	1	2	Ctrl/7B6	1.13196	0.00989919	0.61643	-4.60535
1091	1	C0NWH9	RNA-binding protein	HCBG_07509	1	2	Ctrl/6B7	0.825743	0.0261781	0.515449	-3.61631	1	2	Ctrl/12D3	1.28869	0.0589312	0.425022	-2.77065
1093	1	C0NFG9	Dihydroxyacetone kinase	HCBG_01635								1	2	Ctrl/12D3	-0.858595	0.067052	0.406652	-2.63288
1097	1	C0NSE7	Proteasome subunit beta type	HCBG_06077	1	2	Ctrl/6B7	0.231613	0.00739374	0.658674	-4.8997	1	2	Ctrl/12D3	-0.00357778	0.00728878	0.664425	-4.9141								1	2	7B6/6B7	-0.19749	0.0074393	0.657837	-4.89351
1099	1	C0NLE5	Delta-9 fatty acid desaturase	HCBG_04325								1	2	Ctrl/12D3	-4.90837	0.999969	1.95553e-06	10.3895
1100	1	C0NC93	Mitochondrial import protein MAS5	HCBG_00739	1	2	Ctrl/6B7	0.21475	0.00786526	0.647988	-4.8374
1102	1	C0NYE2	NADP:D-xylose dehydrogenase	HCBG_07936								1	2	Ctrl/12D3	-0.146528	0.00779255	0.649756	-4.84676
1103	1	C0NNU1	Putative uncharacterized protein	HCBG_04821	1	2	Ctrl/6B7	-1.62235	0.346515	0.169153	-0.634392
1108	1	C0NWN5	Polymerase II polypeptide J	HCBG_07565															1	2	Ctrl/7B6	-1.86305	0.363567	0.157616	-0.559917
1109	1	C0NB50	Indoleamine 2_3-dioxygenase	HCBG_00346	1	2	Ctrl/6B7	-0.638984	0.00772848	0.650634	-4.85508	1	2	Ctrl/12D3	-2.39307	0.779375	0.0382752	1.26203
1110	1	C0NF78	Ribosome assembly protein RRB1	HCBG_01544																						1	2	7B6/6B7	2.34828	0.223826	0.239691	-1.24351
1114	1	C0NRR6	Ribose 5-phosphate isomerase A	HCBG_05846	1	2	Ctrl/6B7	-2.32193	0.924407	0.0111278	2.50379	1	2	Ctrl/12D3	-2.17191	0.417307	0.135789	-0.33384	1	2	Ctrl/7B6	-2.58215	0.899014	0.0161953	2.18632	1	2	7B6/6B7	0.260214	0.00821265	0.640915	-4.79383
1115	1	C0NVY4	Putative uncharacterized protein	HCBG_07314	1	2	Ctrl/6B7	2.88836	0.558068	0.0954472	0.233326
1118	1	C0NRJ8	FAD dependent oxidoreductase	HCBG_05628								1	2	Ctrl/12D3	-0.86526	0.0676247	0.404761	-2.62376
