# Supplementary material for: Antibody Binding Alters the Characteristics and Contents of Extracellular Vesicles Released by Histoplasma capsulatum
Source: mSphere. 2016 Mar 30;1(2):e00085-15. doi: 10.1128/mSphere.00085-15 (PMC4894687; doi:10.1128/mSphere.00085-15)
Supplement: Table S5 [file sph002162053st5.xlsx]

## Sheet: Table S5
Table S5 - Differentially abundant proteins.
													False-discovery rate				Log2 fold change
Protein Group	Protein number	Uniprot accession	Protein name	Gene names	Interpro_id	Interpro_name	Pfam_id	Pfam_name	GeneOntology_id	GeneOntology_name	PANTHER_id	PANTHER_name	Ctrl/6B7	Ctrl/12D3	Ctrl/7B6	7B6/6B7	Ctrl/6B7	Ctrl/12D3	Ctrl/7B6	7B6/6B7
1	1	C0NBV8	Heat shock protein	HCBG_00604	IPR001404 IPR000038 IPR019805 IPR020575 IPR027417 IPR020568 IPR003594	Hsp90_N Ribosomal_S5_D2-typ_fold Hsp90_fam Heat_shock_protein_90_CS P-loop_NTPase HATPase_ATP-bd Cell_div_GTP-bd	PF00183 PF00735	HSP90 Septin	GO:0006457 GO:0005524 GO:0006950 GO:0005525 GO:0007049	P:cell cycle P:response to stress P:protein folding F:GTP binding F:ATP binding	PTHR11528	PTHR11528	0	0	0	0.716961	1.89298	1.88925	2.21474	-0.29212
2	1	C0P0B3	Hsp60-like protein	HCBG_08832	IPR002423 IPR027409 IPR018370 IPR027413 IPR001844	Chaperonin_Cpn60_CS Chaprnin_Cpn60 Cpn60/TCP-1 GroEL-like_apical_dom GROEL-like_equatorial	PF00118	Cpn60_TCP1	GO:0005524 GO:0005737 GO:0042026	P:protein refolding C:cytoplasm F:ATP binding	PTHR11353	PTHR11353	0	0	4.71269e-12	0.728003	1.73928	1.21131	1.65035	0.0291467
3	1	C0P141	Allergen Asp f 4	HCBG_09121									0	0	0	0	1.67561	1.79996	3.70933	-2.03371
4	1	C0P0C5	ATP synthase subunit beta	HCBG_08844	IPR000793 IPR005722 IPR004100 IPR027417 IPR020003 IPR003593 IPR000194 IPR024034	AAA+_ATPase ATPase_F1-cplx_bsu P-loop_NTPase ATPase_F1/V1/A1_a/bsu_nucl-bd ATPase_F1_bsu/V1_C ATPase_F1/V1/A1-cplx_a/bsu_C ATPase_F1_a/bsu_N ATPase_a/bsu_AS	PF02874 PF00006 PF00306	ATP-synt_ab ATP-synt_ab_N ATP-synt_ab_C	GO:0015986 GO:0045261 GO:0015991 GO:0005524 GO:0006200 GO:0046933	P:ATP hydrolysis coupled proton transport F:proton-transporting ATP synthase activity, rotational mechanism P:ATP synthesis coupled proton transport F:ATP binding C:proton-transporting ATP synthase complex, catalytic core F(1) P:ATP catabolic process	PTHR15184:SF8	PTHR15184:SF8	0	0	0	0.49022	1.83117	1.0399	2.52668	-0.781686
5	1	C0ND43	Cell wall synthesis protein	HCBG_01039	IPR005556	SUN	PF03856	SUN					0	0	0	0	-0.161735	-0.942545	2.38324	-2.54497
6	1	C0NDI4	Beta-glucosidase	HCBG_01927	IPR017853 IPR013781	Glyco_hydro_catalytic_dom Glycoside_hydrolase_SF			GO:0005975	P:carbohydrate metabolic process			0	0	1.3026e-13	0.72582	2.13859	2.19305	2.66593	-0.521356
7	1	C0NYC6	Hsp70-like protein	HCBG_07920	IPR018181 IPR013126	Heat_shock_70_CS Hsp_70_fam	PF00012	HSP70	GO:0005524	F:ATP binding			0	0	0.730151	0.683941	1.62416	1.49317	1.07461	0.549558
8	1	C0NKE9	Beta-glucosidase	HCBG_03629	IPR017853 IPR000490 IPR013781	Glyco_hydro_catalytic_dom Glycoside_hydrolase_SF Glyco_hydro_17	PF00332	Glyco_hydro_17	GO:0004553 GO:0005975	P:carbohydrate metabolic process F:hydrolase activity, hydrolyzing O-glycosyl compounds			0	0	0	0	0.73417	0.368283	2.43107	-2.05295
9	1	C0NAT6	Putative uncharacterized protein	HCBG_00232	IPR002227 IPR008922	Tyrosinase Unchr_di-copper_centre	PF00264	Tyrosinase	GO:0046872 GO:0055114 GO:0016491	F:oxidoreductase activity P:oxidation-reduction process F:metal ion binding			0.720206	1.73631e-07	9.8949e-09	1.67127e-11	-0.811545	0.083493	1.06633	-1.83017
10	1	C0NSW3	Aldehyde dehydrogenase	HCBG_06243	IPR016161 IPR015590 IPR016162 IPR016160 IPR016163	Ald_DH/histidinol_DH Aldehyde_DH_dom Ald_DH_N Ald_DH_CS Ald_DH_C	PF00171	Aldedh	GO:0016620	F:oxidoreductase activity, acting on the aldehyde or oxo group of donors, NAD or NADP as acceptor			0	0	0.00106888	0.725269	2.02839	1.86213	1.5732	0.497106
11	1	C0NRN1	Glyceraldehyde-3-phosphate dehydrogenase	HCBG_05811	IPR020829 IPR020831 IPR006424 IPR020830 IPR016040 IPR020828	NAD(P)-bd_dom GlycerAld_3-P_DH_cat GlycerAld_3-P_DH_NAD(P)-bd Glyceraldehyde-3-P_DH_1 GlycerAld_3-P_DH_AS GlycerAld/Erythrose_P_DH	PF02800 PF00044	Gp_dh_N Gp_dh_C	GO:0050661 GO:0006006 GO:0051287 GO:0004365	P:glucose metabolic process F:NAD binding F:NADP binding F:glyceraldehyde-3-phosphate dehydrogenase (NAD+) (phosphorylating) activity	PTHR10836	PTHR10836	0	0	6.65153e-13	0.730045	2.19478	1.95867	1.91463	0.280153
12	1	C0NAB0	Enolase	HCBG_00056	IPR000941 IPR020810 IPR020809 IPR020811	Enolase_N Enolase_C Enolase_CS Enolase	PF03952 PF00113	Enolase_C Enolase_N	GO:0000287 GO:0004634 GO:0000015 GO:0006096	F:phosphopyruvate hydratase activity P:glycolysis C:phosphopyruvate hydratase complex F:magnesium ion binding	PTHR11902	PTHR11902	0	0	0.727134	0.722366	2.29081	1.75476	1.49981	0.791001
13	1	C0NIW4	Cobalamin-independent methionine synthase MetH/D	HCBG_02371	IPR013215 IPR006276 IPR002629	Methionine_synth Cobalamin-indep_Met_synthase Cbl-indep_Met_Synth_N	PF08267 PF01717	Meth_synt_1 Meth_synt_2	GO:0008270 GO:0032259 GO:0003871 GO:0009086	F:zinc ion binding F:5-methyltetrahydropteroyltriglutamate-homocysteine S-methyltransferase activity P:methionine biosynthetic process P:methylation			0	5.09417e-08	0.348777	0.726697	1.51662	1.17912	0.620618	0.931222
14	1	C0NSN4	Elongation factor 2	HCBG_06164	IPR027417 IPR000795 IPR005517 IPR005225 IPR000640 IPR004161 IPR020568 IPR009022 IPR014721 IPR009000	Transl_elong_EFTu/EF1A_2 P-loop_NTPase Ribosomal_S5_D2-typ_fold Transl_B-barrel EF_GTP-bd_dom EFG_III-V Small_GTP-bd_dom Ribosomal_S5_D2-typ_fold_subgr EFG_V Transl_elong_EFG/EF2_IV	PF14492 PF03764 PF03144 PF00009 PF00679	EFG_C EFG_II GTP_EFTU_D2 GTP_EFTU EFG_IV	GO:0006184 GO:0003746 GO:0005525 GO:0003924	F:GTPase activity F:GTP binding P:GTP catabolic process F:translation elongation factor activity			0	6.13651e-16	0.448265	0.46171	1.94018	1.41521	1.26016	0.543544
15	1	C0NUY1	Fructose 1_6-biphosphate aldolase	HCBG_06745	IPR013785 IPR000771 IPR006411	Aldolase_TIM Fruct_bisP_bact Ketose_bisP_aldolase_II	PF01116	F_bP_aldolase	GO:0004332 GO:0006096 GO:0008270	P:glycolysis F:zinc ion binding F:fructose-bisphosphate aldolase activity			0	0	0.721233	0.726478	2.15903	1.96709	1.74916	0.409866
16	1	C0NCH9	Disulfidisomerase	HCBG_00825	IPR005746 IPR005788 IPR005792 IPR013766 IPR012336 IPR017937	Thioredoxin_CS Thioredoxin Disulphide_isomerase Thioredoxin_domain Prot_disulphide_isomerase Thioredoxin-like_fold	PF00085	Thioredoxin	GO:0015035 GO:0006662 GO:0005783 GO:0016853 GO:0055114 GO:0045454	F:isomerase activity C:endoplasmic reticulum P:cell redox homeostasis F:protein disulfide oxidoreductase activity P:glycerol ether metabolic process P:oxidation-reduction process			2.60506e-15	0	0.00160032	0.710611	1.47285	1.64507	2.0398	-0.753977
17	1	C0NG75	ATP synthase subunit alpha	HCBG_01891	IPR000793 IPR005294 IPR020003 IPR004100 IPR027417 IPR000194 IPR023366	ATPase_asu-like ATPase_F1/V1/A1-cplx_a/bsu_C ATPase_F1_a/bsu_N P-loop_NTPase ATPase_F1-cplx_asu ATPase_F1/V1/A1_a/bsu_nucl-bd ATPase_a/bsu_AS	PF02874 PF00006 PF00306	ATP-synt_ab ATP-synt_ab_N ATP-synt_ab_C	GO:0045261 GO:0015986 GO:0015991 GO:0005524 GO:0006200 GO:0046933 GO:0046961	F:proton-transporting ATPase activity, rotational mechanism P:ATP hydrolysis coupled proton transport F:proton-transporting ATP synthase activity, rotational mechanism P:ATP synthesis coupled proton transport C:proton-transporting ATP synthase complex, ca	PTHR15184:SF3	PTHR15184:SF3	2.06895e-05	0.0643797	0.596957	0.360068	1.98556	1.38111	1.588	0.397553
18	1	C0NW75	Chitinase	HCBG_07405	IPR001579 IPR001223 IPR011583 IPR017853 IPR013781	Chitinase_II Glyco_hydro_18_chit_AS Glyco_hydro_catalytic_dom Glyco_hydro18cat Glycoside_hydrolase_SF	PF00704	Glyco_hydro_18	GO:0006032 GO:0005975 GO:0004568	P:carbohydrate metabolic process P:chitin catabolic process F:chitinase activity			6.00308e-05	2.73067e-08	3.93519e-05	0.199563	1.14974	1.32493	2.05263	-1.40358
19	1	P40911	Elongation factor 1-alpha	TEF HCBG_06718									0.0011453	2.43639e-13	0.555047	0.121811	1.32443	1.41606	-0.0121797	1.33661
20	1	C0NMF2	Fimbrin	HCBG_04682	IPR001589 IPR011992 IPR001715 IPR002048	Actinin_actin-bd_CS EF_hand_dom EF-hand-dom_pair CH-domain	PF00307	CH	GO:0005509	F:calcium ion binding				3.25546e-05		0.513132		2.76834		1.66175
21	1	C0NH60	Aconitase	HCBG_02682	IPR018136 IPR001030 IPR000573 IPR015932 IPR006248 IPR015928 IPR015937 IPR015931	Aconitase/IPMdHydase_lsu_aba_2 Acnase/IPM_dHydase_lsu_aba_1/3 Acoase/IPM_deHydtase Aconitase_mito-like Acoase/IPM_deHydtase_lsu_aba Aconitase/3IPM_dehydase_swvl Aconitase_4Fe-4S_BS AconitaseA/IPMdHydase_ssu_swvl	PF00694 PF00330	Aconitase_C Aconitase	GO:0006099 GO:0003994 GO:0051539	P:tricarboxylic acid cycle F:aconitate hydratase activity F:4 iron, 4 sulfur cluster binding	PTHR11670 PTHR11670:SF5	PTHR11670 PTHR11670:SF5	0.000112638	0.128454	0.690609	0.722479	1.64048	1.2473	0.724373	0.916105
22	1	P53455	Actin	HCBG_08711									0.00397484	3.3002e-08	0	0	0.570272	0.79149	-1.02705	1.82508
23	1	C0NHJ7	Glucosidase I	HCBG_02819	IPR004888 IPR008928	Glycoside_hydrolase_63 6-hairpin_glycosidase-like	PF03200	Glyco_hydro_63	GO:0004573 GO:0009311	F:mannosyl-oligosaccharide glucosidase activity P:oligosaccharide metabolic process	PTHR10412	PTHR10412	0.0187441	1.07994e-05	0.720549		1.89814	1.675	0.80274
24	1	C0NF61	Cell division control protein	HCBG_01527	IPR003593 IPR003959 IPR003960 IPR009010 IPR004201 IPR027417 IPR003338	AAA+_ATPase CDC4_N-term_subdom Cdc48_dom2 ATPase_AAA_core P-loop_NTPase ATPase_AAA_CS Asp_de-COase-like_dom	PF00004 PF02933 PF02359	CDC48_2 AAA CDC48_N	GO:0005524 GO:0008152 GO:0051301 GO:0017111	P:metabolic process F:nucleoside-triphosphatase activity P:cell division F:ATP binding			0.000174503	0.72571	0.726369	0.00166523	1.33736	0.672206	-0.137526	1.47488
25	1	C0NAG1	Pyruvate carboxylase	HCBG_00107	IPR013785 IPR000089 IPR005481 IPR005930 IPR000891 IPR016185 IPR011761 IPR005482 IPR003379 IPR011053 IPR005479 IPR013815 IPR011764 IPR001882 IPR009057 IPR013816 IPR011054	Biotin_BS PreATP-grasp_dom Aldolase_TIM Biotin_lipoyl Biotin_COase_C PYR_CT CbamoylP_synth_lsu-like_ATP-bd ATP_grasp_subdomain_1 ATP-grasp ATP_grasp_subdomain_2 Carboxylase_cons_dom Rudment_hybrid_motif Single_hybrid_motif CarbamoylP_synth_lsu_N Homeodoma	PF02785 PF00682 PF02436 PF02786 PF00289 PF00364	Biotin_carb_C CPSase_L_D2 HMGL-like PYC_OADA Biotin_lipoyl CPSase_L_chain	GO:0004736 GO:0003677 GO:0004075 GO:0046872 GO:0005524 GO:0006094	P:gluconeogenesis F:DNA binding F:biotin carboxylase activity F:ATP binding F:metal ion binding F:pyruvate carboxylase activity	PTHR18866:SF10	PTHR18866:SF10	0.00643325	0.0498553	0.409001	0.280159	1.48871	1.30122	-0.293554	1.48064
26	1	C0NS16	DnaK-type molecular chaperone bipA	HCBG_05946	IPR018181 IPR013126	Hsp_70_fam Heat_shock_70_CS	PF00012	HSP70	GO:0005524	F:ATP binding			8.87555e-07	0.269613	0.718129	1.13579e-05	1.05359	0.931885	-0.548205	1.60179
27	1	C0NBB3	Peptidyl-prolyl cis-trans isomerase	HCBG_00409	IPR002130 IPR020892	Cyclophilin-type_PPIase_CS Cyclophilin-type_PPIase_dom	PF00160	Pro_isomerase	GO:0006457 GO:0003755 GO:0000413	P:protein folding P:protein peptidyl-prolyl isomerization F:peptidyl-prolyl cis-trans isomerase activity			2.12183e-07	5.28991e-06	0.69582	0.726806	1.43319	1.15004	0.988793	0.444398
28	1	C0NAP3	Polyphenoloxidase	HCBG_00189	IPR002227 IPR008922	Tyrosinase Unchr_di-copper_centre	PF00264	Tyrosinase	GO:0046872 GO:0055114 GO:0016491	F:oxidoreductase activity P:oxidation-reduction process F:metal ion binding			0.71424	0	0.525782	0.621833	0.795135	1.81922	1.03668	-0.241548
30	1	C0NJW7	3-ketoacyl-coA thiolase peroxisomal A	HCBG_03447 HCBG_03496	IPR002155 IPR020610 IPR020616 IPR020617 IPR020613 IPR016038 IPR016039 IPR020615	Thiolase_CS Thiolase_acyl_enz_int_AS Thiolase Thiolase_AS Thiolase_N Thiolase-like Thiolase_C Thiolase-like_subgr	PF02803 PF00108	Thiolase_N Thiolase_C	GO:0016747	F:transferase activity, transferring acyl groups other than amino-acyl groups	PTHR18919	PTHR18919	0.717896	0.00203424	0.560602		0.918545	1.20929	0.635324
31	1	C0NAA6	Putative uncharacterized protein	HCBG_00052	IPR000308 IPR023409 IPR023410	14-3-3_CS 14-3-3 14-3-3_domain	PF00244	14-3-3			PTHR18860	PTHR18860	2.91406e-11	5.70849e-05	6.73748e-05	0.712437	1.79292	1.65565	1.30078	0.818997
32	1	C0NMI3	Thiol-specific antioxidant	HCBG_03960	IPR019479 IPR000866 IPR024706 IPR012336	AhpC/TSA Peroxiredoxin_AhpC-typ Peroxiredoxin_C Thioredoxin-like_fold	PF10417 PF00578	AhpC-TSA 1-cysPrx_C	GO:0016209 GO:0051920	F:antioxidant activity F:peroxiredoxin activity				1.47378e-05				2.37086
34	1	C0P046	Malate dehydrogenase	HCBG_08888	IPR022383 IPR010097 IPR016040 IPR001557 IPR001236 IPR015955	NAD(P)-bd_dom Malate_DH_type1 Lactate/malate_DH_N Lactate/malate_DH_C L-lactate/malate_DH Lactate_DH/Glyco_Ohase_4_C	PF02866 PF00056	Ldh_1_N Ldh_1_C	GO:0044262 GO:0030060 GO:0006108	P:malate metabolic process F:L-malate dehydrogenase activity P:cellular carbohydrate metabolic process	PTHR11540 PTHR11540:SF1	PTHR11540 PTHR11540:SF1	5.09239e-07	0.0207989	0.72214	0.714955	2.26997	1.39084	1.18257	1.0874
35	1	C0NSF6	Putative uncharacterized protein	HCBG_06086	IPR024655 IPR017853 IPR013781	Unchr_glyco_hydro_catalytic Glyco_hydro_catalytic_dom Glycoside_hydrolase_SF	PF11790	Glyco_hydro_cc	GO:0005975	P:carbohydrate metabolic process			0.416881	1.36828e-06	0.298346	0.377206	-0.873668	-1.04105	1.32716	-2.20083
36	1	C0NQI2	Fumarate reductase flavoprotein subunit	HCBG_05770	IPR010960 IPR027477 IPR003953 IPR001199	Succ_DH/fumarate_Rdtase_cat Cyt_B5-like_heme/steroid-bd Flavocytochrome_c FAD_bind_dom	PF00173 PF00890	Cyt-b5 FAD_binding_2	GO:0020037 GO:0000104	F:succinate dehydrogenase activity F:heme binding			0.243597		0.0217579	0.0332007	0.16973		-1.88425	2.05398
37	1	C0NH39	Beta-1_3-glucanosyltransferase	HCBG_02661	IPR012946 IPR004886 IPR017853 IPR013781	Glucanosyltransferase Glyco_hydro_catalytic_dom Glycoside_hydrolase_SF X8	PF07983 PF03198	Glyco_hydro_72 X8	GO:0005975 GO:0016740	P:carbohydrate metabolic process F:transferase activity			2.88708e-07	0.376695	0.300139	0.000279233	-0.901702	-0.120308	0.745363	-1.42191
39	1	C0NFD3	Triosephosphate isomerase	HCBG_01599	IPR020861 IPR013785 IPR022896 IPR000652	Aldolase_TIM Triosephosphate_isomerase_AS TrioseP_Isoase_bac/euk Triosephosphate_isomerase	PF00121	TIM	GO:0006094 GO:0004807 GO:0006096	P:glycolysis P:gluconeogenesis F:triose-phosphate isomerase activity	PTHR21139	PTHR21139	0	0	0	0.0015029	3.29344	3.04164	2.91005	0.383392
40	1	C0NUB2	Putative uncharacterized protein	HCBG_06943	IPR001764 IPR002772 IPR026892 IPR026891 IPR017853 IPR019800	Fn3-like Glyco_hydro_3_AS Glyco_hydro_3_N Glyco_hydro_3_C Glyco_hydro_3 Glycoside_hydrolase_SF	PF01915 PF14310 PF00933	Fn3-like Glyco_hydro_3_C Glyco_hydro_3	GO:0004553 GO:0005975	P:carbohydrate metabolic process F:hydrolase activity, hydrolyzing O-glycosyl compounds	PTHR30620	PTHR30620	0.703202	1.66795e-05	0.533886	0.295954	-0.0690345	-0.837542	-1.18249	1.35605
41	1	C0NZE4	D-tyrosyl-tRNA(Tyr) deacylase	HCBG_08524	IPR023509 IPR002130 IPR011990 IPR020892 IPR013026 IPR019734 IPR003732	TPR_repeat Cyclophilin-type_PPIase_CS TPR-contain_dom Cyclophilin-type_PPIase_dom DTD-like_dom TPR-like_helical DTyrtRNA_deacyls	PF02580 PF00160	Pro_isomerase Tyr_Deacylase	GO:0006457 GO:0019478 GO:0003755 GO:0000413 GO:0005737 GO:0016788	P:protein folding P:protein peptidyl-prolyl isomerization C:cytoplasm F:hydrolase activity, acting on ester bonds P:D-amino acid catabolic process F:peptidyl-prolyl cis-trans isomerase activity			0.613671	4.48868e-07	0.0469548	0.671227	0.69216	0.5754	1.57114	-0.964148
42	1	C0P0E1	NADH-ubiquinone oxidoreductase	HCBG_08860	IPR019574 IPR010228 IPR006656 IPR001041 IPR000283 IPR012675 IPR015405 IPR006963	NADH_UbQ_OxRdtase_Gsu_4Fe4S-bd Mopterin_OxRdtase_4Fe-4S_dom NADH_UbQ_OxRdtase_75kDa_su_CS NuoG_C Mopterin_OxRdtase Beta-grasp_dom NADH_UbQ_OxRdtase_Gsu 2Fe-2S_ferredoxin-type	PF10588 PF09326 PF00384	Molybdopterin NADH-G_4Fe-4S_3 DUF1982	GO:0009055 GO:0016020 GO:0042773 GO:0051536 GO:0008137	F:NADH dehydrogenase (ubiquinone) activity P:ATP synthesis coupled electron transport F:iron-sulfur cluster binding C:membrane F:electron carrier activity			0.00156773	0.00321979	0.392703	0.631813	-1.85164	-1.72196	-1.51646	-0.335173
45	1	C0NJC3	Adenosylhomocysteinase	HCBG_03253	IPR020082 IPR000043 IPR016040 IPR015878	NAD(P)-bd_dom Ado_hCys_hydrolase_NAD-bd S-Ado-L-homoCys_hydrolase_CS Adenosylhomocysteinase	PF05221 PF00670	AdoHcyase_NAD AdoHcyase	GO:0004013 GO:0006730	P:one-carbon metabolic process F:adenosylhomocysteinase activity	PTHR23420	PTHR23420	0.000106873	0.0638784	0.356875	0.616219	1.83216	1.14041	2.00507	-0.172911
46	1	C0P096	Plasma membrane ATPase	HCBG_08815	IPR023298 IPR023299 IPR008250 IPR023214 IPR004014 IPR001757 IPR006534 IPR018303	HAD-like_dom Cation_transp_P_typ_ATPase ATPase_P-typ_cyto_domN ATPase_P-typ_TM_dom H+_ATPase_P-typ_IIIA ATPase_P-typ_transduc_dom_A ATPase_P-typ_P_site ATPase_P-typ_cation-transptr_N	PF00122 PF00702 PF00690	E1-E2_ATPase Hydrolase Cation_ATPase_N	GO:0006754 GO:0046872 GO:0005524 GO:0034220 GO:0019829 GO:0016021	P:ATP biosynthetic process P:ion transmembrane transport C:integral component of membrane F:ATP binding F:metal ion binding F:cation-transporting ATPase activity			0.485102	0.195526	0.706387	0.0461327	1.06702	0.462346	-0.758384	1.8254
47	1	C0NLL2	Glucanosyltransferase	HCBG_04392	IPR004886 IPR017853 IPR013781	Glucanosyltransferase Glyco_hydro_catalytic_dom Glycoside_hydrolase_SF	PF03198	Glyco_hydro_72	GO:0005975 GO:0016740	P:carbohydrate metabolic process F:transferase activity			9.90697e-08	4.80816e-09	0.680145	0.688648	1.55682	1.72999	0.307158	1.24966
49	1	C0NSJ0	Vacuolar ATP synthase subunit B	HCBG_06120	IPR020003 IPR000793 IPR004100 IPR000194 IPR027417 IPR022879 IPR005723	ATPase_F1/V1/A1-cplx_a/bsu_C ATPase_V1-cplx_bsu V-ATPase_su_B/beta ATPase_F1_a/bsu_N P-loop_NTPase ATPase_a/bsu_AS ATPase_F1/V1/A1_a/bsu_nucl-bd	PF02874 PF00006 PF00306	ATP-synt_ab ATP-synt_ab_C ATP-synt_ab_N	GO:0046034 GO:0015991 GO:0016820 GO:0005524 GO:0033180	P:ATP metabolic process P:ATP hydrolysis coupled proton transport C:proton-transporting V-type ATPase, V1 domain F:hydrolase activity, acting on acid anhydrides, catalyzing transmembrane movement of substances F:ATP binding			0.678962	0.715548	0.000881828	0.00937932	0.814253	0.442367	-1.22251	2.03676
51	1	C0NBG1	DNA damage checkpoint protein rad24	HCBG_00457	IPR000308 IPR023409 IPR023410	14-3-3_CS 14-3-3_domain 14-3-3	PF00244	14-3-3			PTHR18860	PTHR18860	5.33503e-10	3.36072e-07	0.687376	0.679998	1.84226	1.43739	1.21544	0.626819
53	1	C0NXJ2	Secretory pathway gdp dissociation inhibitor	HCBG_08184	IPR016040 IPR000806 IPR018203	NAD(P)-bd_dom GDP_dissociation_inhibitor RabGDI	PF00996	GDI	GO:0015031 GO:0050790 GO:0005093	P:protein transport F:Rab GDP-dissociation inhibitor activity P:regulation of catalytic activity			0.702557	0.0250281	0.68766		1.32018	1.3244	0.671356
56	1	C0NDH1	Malate dehydrogenase	HCBG_01167	IPR022383 IPR010097 IPR016040 IPR001236 IPR001557 IPR001252 IPR015955	NAD(P)-bd_dom Malate_DH_type1 Lactate/malate_DH_N Malate_DH_AS Lactate/malate_DH_C Lactate_DH/Glyco_Ohase_4_C L-lactate/malate_DH	PF02866 PF00056	Ldh_1_N Ldh_1_C	GO:0006099 GO:0044262 GO:0030060 GO:0006108	P:malate metabolic process P:tricarboxylic acid cycle F:L-malate dehydrogenase activity P:cellular carbohydrate metabolic process	PTHR11540 PTHR11540:SF1	PTHR11540 PTHR11540:SF1	1.96864e-05	0.349866	0.71292	0.47036	1.26701	1.00891	-0.200394	1.15919
57	1	C0NDZ9	Pyridoxine biosynthesis protein pyroA	HCBG_02092	IPR013785 IPR001852 IPR011060	Snz1p/Sor1 RibuloseP-bd_barrel Aldolase_TIM	PF01680	SOR_SNZ	GO:0042823 GO:0003824	F:catalytic activity P:pyridoxal phosphate biosynthetic process			1.11056e-07	3.91235e-07	0.620599	0.693783	-1.11338	-1.51404	-0.397662	-0.620682
58	1	C0P0D5	Aminopeptidase	HCBG_08854	IPR001930 IPR014782 IPR024571	ERAP1-like_C_dom Peptidase_M1_N Peptidase_M1	PF11838 PF01433	ERAP1_C Peptidase_M1	GO:0008237 GO:0004177 GO:0006508 GO:0008270	F:zinc ion binding F:aminopeptidase activity P:proteolysis F:metallopeptidase activity	PTHR11533	PTHR11533	0.0295446	0.00909345	0.153499	0.336087	0.765321	0.69217	-0.91565	1.68097
61	1	C0NZA7	Cytosolic non-specific dipeptidase	HCBG_08487	IPR002933 IPR011650	Peptidase_M20 Peptidase_M20_dimer	PF07687 PF01546	M20_dimer Peptidase_M20	GO:0016787	F:hydrolase activity			1.61541e-09	0.000166755	0.426803	0.655979	1.81533	1.15657	2.93922	-1.12389
63	1	C0NQI1	Fructose-1_6-bisphosphatase	HCBG_05769	IPR020548 IPR000146 IPR028343	Fructose_bisphosphatase_AS FBPtase FBPase_class-1/SBPase	PF00316	FBPase	GO:0005975 GO:0016311 GO:0042132	P:dephosphorylation P:carbohydrate metabolic process F:fructose 1,6-bisphosphate 1-phosphatase activity	PTHR11556	PTHR11556	0.000949632	1.55394e-06	0.000241349	0.606044	1.41532	1.52278	1.65881	-0.243488
64	1	C0NKB3	Tubulin beta chain	HCBG_03593	IPR002453 IPR000217 IPR003008 IPR023123 IPR008280 IPR013838 IPR017975 IPR018316	Beta-tubulin_BS Tubulin Tubulin/FtsZ_2-layer-sand-dom Tubulin_C Beta_tubulin Tubulin_CS Tubulin_FtsZ_GTPase Tub_FtsZ_C	PF00091 PF03953	Tubulin Tubulin_C	GO:0051258 GO:0005874 GO:0005200 GO:0007017 GO:0005525 GO:0005737 GO:0003924	P:microtubule-based process F:GTPase activity P:protein polymerization F:GTP binding C:cytoplasm C:microtubule F:structural constituent of cytoskeleton	PTHR11588	PTHR11588	0.0356863	0.720321	0.702299	0.698231	1.05485	0.889895	0.233455	0.783054
65	1	C0P0S2	Tubulin alpha chain	HCBG_09002	IPR002452 IPR017975 IPR000217 IPR003008 IPR023123 IPR008280 IPR018316	Tubulin_CS Tubulin_FtsZ_GTPase Tubulin_C Tubulin Tubulin/FtsZ_2-layer-sand-dom Tub_FtsZ_C Alpha_tubulin	PF00091 PF03953	Tubulin_C Tubulin	GO:0051258 GO:0005874 GO:0005200 GO:0005525 GO:0007017 GO:0005737 GO:0003924	P:microtubule-based process P:protein polymerization F:GTPase activity F:GTP binding C:cytoplasm C:microtubule F:structural constituent of cytoskeleton	PTHR11588	PTHR11588	0.716609	0.72604	0.707517	0.0086881	1.11312	0.739463	-0.45631	1.51686
66	1	C0NHP0	2-methylcitrate dehydratase	HCBG_02862	IPR005656 IPR012705	MmgE_PrpD 2Me_IsoCit_deHydtase_PrpD	PF03972	MmgE_PrpD	GO:0051537 GO:0019629 GO:0047547	P:propionate catabolic process, 2-methylcitrate cycle F:2-methylcitrate dehydratase activity F:2 iron, 2 sulfur cluster binding	PTHR16943	PTHR16943	0.000779149	0.00369052	0.719862	0.109628	1.58523	0.616814	-0.0493612	1.63459
68	1	C0P090	Citrate synthase	HCBG_08809	IPR016142 IPR010109 IPR016141 IPR019810 IPR002020	Citrate_synthase-like Citrate_synthase_AS Citrate_synthase-like_core Citrate_synthase_euk Citrate_synth-like_lrg_a-sub	PF00285	Citrate_synt	GO:0006099 GO:0044262 GO:0004108	P:tricarboxylic acid cycle F:citrate (Si)-synthase activity P:cellular carbohydrate metabolic process	PTHR11739	PTHR11739	0.10839	0.00153535	0.156929	0.677772	-0.460504	-1.70704	-1.03411	0.573605
69	1	C0NDZ7	Probable Xaa-Pro aminopeptidase P	AMPP HCBG_02090	IPR001131 IPR000994 IPR000587	Creatinase_N Peptidase_M24B_aminopep-P_CS Pept_M24_structural-domain	PF01321 PF00557	Creatinase_N Peptidase_M24	GO:0046872 GO:0008237 GO:0004177 GO:0006508	F:aminopeptidase activity P:proteolysis F:metal ion binding F:metallopeptidase activity			2.46291e-06	0.292948	0.728219	0.478768	1.71102	0.994932	0.0903359	1.29079
71	1	C0NBS0	Putative uncharacterized protein	HCBG_00566	IPR024982 IPR015915	Rax2 Kelch-typ_b-propeller	PF12768	Rax2					0.0511264	0.000151781			-1.60351	-1.98962
72	1	C0NJV2	Aha1 domain family	HCBG_03432	IPR015310 IPR023393 IPR013538	START-like_dom Activator_of_Hsp90_ATPase AHSA1_N	PF09229 PF08327	Aha1_N AHSA1	GO:0001671 GO:0032781 GO:0006950	P:response to stress P:positive regulation of ATPase activity F:ATPase activator activity			2.72943e-06	4.61759e-11	0.715902	0.705629	2.98126	2.07214	1.26688	1.71438
73	1	C0NN56	Glutamine synthetase	HCBG_04183	IPR027302 IPR008146 IPR008147 IPR014746 IPR027303	Gln_synth_gly_rich_site Gln_synt_beta Gln_synth/guanido_kin_cat_dom Gln_synth_N_conserv_site Gln_synth_cat_dom	PF00120 PF03951	Gln-synt_C Gln-synt_N	GO:0005524 GO:0004356 GO:0006542	F:glutamate-ammonia ligase activity P:glutamine biosynthetic process F:ATP binding			1.01775e-06	2.28351e-05	0.694737	0.67807	2.18163	1.83377	0.90051	1.2211
76	1	C0NTZ5	RNA-binding protein Snd1	HCBG_06625	IPR016685 IPR016071 IPR002999	Tudor Silence_cplx_Nase-comp_TudorSN Staphylococal_nuclease_OB-fold	PF00567 PF00565	SNase TUDOR	GO:0008152 GO:0016442 GO:0031047 GO:0016788 GO:0003676	P:metabolic process C:RISC complex F:nucleic acid binding F:hydrolase activity, acting on ester bonds P:gene silencing by RNA			0.0102992	0.043707	0.700998	0.00335027	1.44998	1.13121	-0.681033	2.13101
79	1	C0NVK4	Putative uncharacterized protein	HCBG_07184									0.0570351	0.00183906	0.139141	0.107783	1.47973	1.5948	3.18661	-1.70687
81	1	C0NNE2	3-isopropylmalate dehydratase	HCBG_04269	IPR001030 IPR018136 IPR000573 IPR015932 IPR004430 IPR012235 IPR015928 IPR015937 IPR004431 IPR015931	Aconitase/IPMdHydase_lsu_aba_2 Acoase/IPM_deHydtase Acnase/IPM_dHydase_lsu_aba_1/3 Acoase/IPM_deHydtase_lsu_aba Aconitase/3IPM_dehydase_swvl Aconitase_4Fe-4S_BS AconitaseA/IPMdHydase_ssu_swvl 3-IsopropMal_deHydtase_ssu/lsu 3-IsopropMal_deHydase_ssu 3-Isop	PF00694 PF00330	Aconitase_C Aconitase	GO:0009098 GO:0003861 GO:0051539 GO:0009316	C:3-isopropylmalate dehydratase complex F:4 iron, 4 sulfur cluster binding P:leucine biosynthetic process F:3-isopropylmalate dehydratase activity	PTHR11670	PTHR11670	0.713401	0.722929	0.00272163	0.110881	0.201208	0.0372153	-1.51022	1.71143
83	1	C0P165	Putative uncharacterized protein	HCBG_09145	IPR013890 IPR019775 IPR017986 IPR015943 IPR001680 IPR020472	G-protein_beta_WD-40_rep Tscrpt_rep_Tup1_N WD40_repeat WD40_repeat_CS WD40_repeat_dom WD40/YVTN_repeat-like_dom	PF08581 PF00400	WD40 Tup_N					0.00315608	0.727352			0.909752	0.530358
84	1	C0NKI2	60S ribosomal protein L1	HCBG_03662	IPR002143 IPR023674 IPR016095 IPR028364 IPR016094	Ribosomal_L1-like Ribosomal_L1 Ribosomal_L1_3-a/b-sand Ribosomal_L1_2-a/b-sand Ribosomal_L1/biogenesis	PF00687	Ribosomal_L1	GO:0003723 GO:0015934 GO:0006412 GO:0003735	C:large ribosomal subunit F:RNA binding F:structural constituent of ribosome P:translation			0.000381658	0.159667	0.684949	0.661821	1.80209	1.51725	1.52897	0.273128
85	1	C0NI02	Transketolase	HCBG_02974	IPR005478 IPR005474 IPR005476 IPR009014 IPR005475 IPR020826	Transketolase_bac-like Transketolase_C Transketo_C/Pyr-ferredox_oxred Transketolase-like_Pyr-bd Transketolase_BS Transketolase_N	PF02780 PF02779 PF00456	Transketolase_C Transketolase_N Transket_pyr	GO:0046872 GO:0004802	F:transketolase activity F:metal ion binding			0.689771	0.00785851	0.540256		0.300642	-0.966081	-1.36475
87	1	C0NAN2	ATP-dependent RNA helicase EIF4A	HCBG_00178	IPR011545 IPR014014 IPR000629 IPR014001 IPR027417 IPR001650	RNA-helicase_DEAD-box_CS RNA_helicase_DEAD_Q_motif DNA/RNA_helicase_DEAD/DEAH_N Helicase_C P-loop_NTPase Helicase_ATP-bd	PF00270 PF00271	Helicase_C DEAD	GO:0005524 GO:0006200 GO:0003676 GO:0008026	F:nucleic acid binding F:ATP binding F:ATP-dependent helicase activity P:ATP catabolic process			0.277073	0.000839862	0.707642	0.425468	1.04933	1.45827	-0.0551442	1.10448
88	1	C0NPC9	Ubiquitin-activating enzyme	HCBG_05009	IPR018074 IPR018075 IPR018965 IPR000127 IPR019572 IPR023280 IPR000594 IPR009036 IPR016040 IPR000011	Ubiquitin-activating_enzyme NAD(P)-bd_dom Ub-like_act_enz_cat_cys_dom Molybdenum_cofac_synth_MoeB UBQ-activ_enz_E1 UBQ-activ_enz_E1_AS Ub-activating_enz_e1_C UBQ/SUMO-activ_enz_E1-like ThiF_NAD_FAD-bd UBact_repeat	PF09358 PF00899 PF02134 PF10585	UBACT UBA_e1_thiolCys UBA_e1_C ThiF	GO:0008641 GO:0006464 GO:0005524 GO:0016874	F:small protein activating enzyme activity F:ligase activity F:ATP binding P:cellular protein modification process			0.726149	0.582794	0.000269278	0.684518	-0.374363	0.0873475	-2.07043	1.69606
89	1	C0NNC2	Aminopeptidase	HCBG_04249	IPR001930 IPR014782 IPR024571	ERAP1-like_C_dom Peptidase_M1_N Peptidase_M1	PF11838 PF01433	ERAP1_C Peptidase_M1	GO:0006508 GO:0008237 GO:0004177 GO:0008270	F:zinc ion binding F:aminopeptidase activity P:proteolysis F:metallopeptidase activity	PTHR11533	PTHR11533			0.0168178	0.499829			-1.88589	1.85814
92	1	C0NY84	Glycerophosphoryl diester phosphodiesterase	HCBG_07878	IPR017946 IPR004129	PLC-like_Pdiesterase_TIM-brl GlyceroP-diester-Pdiesterase	PF03009	GDPD	GO:0006071 GO:0008889 GO:0006629	F:glycerophosphodiester phosphodiesterase activity P:glycerol metabolic process P:lipid metabolic process	PTHR23344	PTHR23344	0.186735	1.868e-05	0.518724	0.55022	1.69702	1.33124	0.276424	1.42059
94	1	C0NP90	Alkaline phosphatase	HCBG_04970	IPR001952 IPR017849 IPR017850	Alkaline_phosphatase_core Alkaline_Pase-like_a/b/a Alkaline_phosphatase	PF00245	Alk_phosphatase	GO:0016311 GO:0016791	F:phosphatase activity P:dephosphorylation			0.697432	0.00050208	0.677173		1.09889	1.29384	0.878389
96	1	C0NK83	Putative uncharacterized protein	HCBG_03563	IPR018244 IPR001283 IPR014044	Allrgn_V5/Tpx1 CAP_domain Allrgn_V5/Tpx1_CS	PF00188	CAP	GO:0005576	C:extracellular region	PTHR10334	PTHR10334	0.00997346	0.680881	0.020567	1.56983e-05	-1.41271	-1.03257	-0.247746	-1.7195
97	1	C0NIP3	GPI-anchored cell wall organization protein Ecm33	HCBG_02300									0	6.11558e-14	3.29921e-09	3.58906e-05	1.41011	1.50112	2.52739	-1.11728
99	1	C0NBY6	Putative uncharacterized protein	HCBG_00632	IPR022185	DUF3712	PF12505	DUF3712					0.702945	5.72007e-07	0.718361	0.626489	1.52699	2.18726	0.947731	0.579257
107	1	C0NJB1	Phosphoglycerate kinase	HCBG_03241	IPR015824 IPR001576 IPR015901 IPR015911	Phosphoglycerate_kinase_N Phosphoglycerate_kinase_C Phosphoglycerate_kinase Phosphoglycerate_kinase_CS	PF00162	PGK	GO:0005524 GO:0006096 GO:0004618	P:glycolysis F:phosphoglycerate kinase activity F:ATP binding	PTHR11406	PTHR11406	0.724826	0.0005475	0.642205		0.979371	1.02505	0.706553
108	1	C0NRW1	Endonuclease/exonuclease/phosphatase	HCBG_05891	IPR005135	Endo/exonuclease/phosphatase	PF03372	Exo_endo_phos	GO:0004527 GO:0090305 GO:0004519	P:nucleic acid phosphodiester bond hydrolysis F:endonuclease activity F:exonuclease activity			0.31607	8.74769e-08	0.00128582	0.704101	1.52995	1.63345	1.30858	-0.114511
110	1	C0NLZ4	Isochorismatase domain-containing protein	HCBG_04524	IPR000868	Isochorismatase-like	PF00857	Isochorismatase	GO:0003824	F:catalytic activity			3.91343e-10	2.47505e-12	0.00302914	0.451163	1.82048	1.46369	1.16227	0.537532
114	1	C0NGJ6	Putative uncharacterized protein	HCBG_02468									4.49365e-05	0.27831			1.41843	0.821489
115	1	C0P0I5	Woronin body major protein	HCBG_08915	IPR008991 IPR012340 IPR014722 IPR001884	NA-bd_OB-fold Transl_elong_IF5A Rib_L2_dom2 Translation_prot_SH3-like			GO:0043022 GO:0003746 GO:0045905 GO:0006414 GO:0008612 GO:0045901	P:peptidyl-lysine modification to hypusine P:positive regulation of translational termination P:translational elongation F:ribosome binding P:positive regulation of translational elongation F:translation elongation factor activity	PTHR11673	PTHR11673	0.098907	0.133122	0.0222441		1.38764	0.986735	1.33373
119	1	C0NTA4	Farnesyl-pyrophosphate synthetase	HCBG_06384	IPR008949 IPR000092	Polyprenyl_synt Terpenoid_synth	PF00348	polyprenyl_synt	GO:0008299 GO:0016740	P:isoprenoid biosynthetic process F:transferase activity			0.191475	0.0282596	0.68581		1.62049	1.81666	1.5726
123	1	C0NB22	RNA-binding protein	HCBG_00318	IPR000504 IPR012677	Nucleotide-bd_a/b_plait RRM_dom	PF00076	RRM_1	GO:0000166 GO:0003676	F:nucleic acid binding F:nucleotide binding				0.000159156	0.661656			1.4816	0.687389
124	1	C0NND5	Thioredoxin	HCBG_04262	IPR005746 IPR013766 IPR012336 IPR008979 IPR017937 IPR010400	Thioredoxin_CS PITH_dom Thioredoxin Galactose-bd-like Thioredoxin_domain Thioredoxin-like_fold	PF06201 PF00085	Thioredoxin PITH	GO:0006662 GO:0015035 GO:0055114 GO:0045454	F:protein disulfide oxidoreductase activity P:cell redox homeostasis P:glycerol ether metabolic process P:oxidation-reduction process	PTHR10438	PTHR10438	0.000215425	0.00383148	0.446184	0.590115	1.73898	1.52379	0.916388	0.444665
125	1	C0NUW2	Hydroxymethylglutaryl-CoA synthase	HCBG_06726	IPR013746 IPR016039 IPR013528 IPR010122 IPR000590 IPR016038	HMG_CoA_synt_AS HMG_CoA_synthase_euk HMG_CoA_synth_N HMG_CoA_synt_C Thiolase-like Thiolase-like_subgr	PF01154 PF08540	HMG_CoA_synt_C HMG_CoA_synt_N	GO:0008299 GO:0004421	P:isoprenoid biosynthetic process F:hydroxymethylglutaryl-CoA synthase activity			0.717779	7.58428e-05	0.523558	0.588671	0.640212	1.45889	-0.295072	0.935284
136	1	C0NV40	N-acetylglucosamine-phosphate mutase	HCBG_06804	IPR016066 IPR005843 IPR016657 IPR005845 IPR016055 IPR005844	A-D-PHexomutase_CS A-D-PHexomutase_a/b/a-I/II/III PAGM A-D-PHexomutase_C A-D-PHexomutase_a/b/a-II A-D-PHexomutase_a/b/a-I	PF02879 PF02878 PF00408	PGM_PMM_I PGM_PMM_IV PGM_PMM_II	GO:0000287 GO:0004610 GO:0005975	P:carbohydrate metabolic process F:phosphoacetylglucosamine mutase activity F:magnesium ion binding	PTHR22573:SF3	PTHR22573:SF3	0.494177	7.14615e-05	0.0405597		2.3163	2.3399	2.19976
142	1	C0NYP9	60S ribosomal protein L13	HCBG_08279	IPR018256 IPR001380	Ribosomal_L13e_CS Ribosomal_L13e	PF01294	Ribosomal_L13e	GO:0005840 GO:0006412 GO:0003735	C:ribosome F:structural constituent of ribosome P:translation	PTHR11722	PTHR11722	0.0114659	0.3049	0.51512		1.80258	1.20347	1.54864
144	1	C0NA44	Coronin	HCBG_01203	IPR019775 IPR001680 IPR015049 IPR020472 IPR015505 IPR017986 IPR015943 IPR015048	G-protein_beta_WD-40_rep DUF1900 WD40_repeat_CS DUF1899 WD40_repeat Coronin WD40_repeat_dom WD40/YVTN_repeat-like_dom	PF08953 PF08954 PF00400	DUF1900 DUF1899 WD40			PTHR10856	PTHR10856	0.00592257	0.000118791	3.62531e-06	0.685236	-0.785097	-1.44029	-2.13474	1.34964
147	1	C0NN26	Calnexin	HCBG_04153	IPR009033 IPR001580 IPR018124 IPR013320 IPR008985	Calreticulin/calnexin_P_dom ConA-like_subgrp Calret/calnex Calret/calnex_CS ConA-like_lec_gl_sf	PF00262	Calreticulin	GO:0006457 GO:0005783 GO:0005509	C:endoplasmic reticulum P:protein folding F:calcium ion binding	PTHR11073	PTHR11073	8.96274e-05	0.694329	0.673844		2.61851	1.40557	0.330162
148	1	C0NJD6	Putative uncharacterized protein	HCBG_03266	IPR015915	Kelch-typ_b-propeller							3.09893e-05	0.0189678	0.0210317	0.0253043	-1.05566	-0.721526	-1.07803	-0.286502
149	1	C0NZL2	Ketol-acid reductoisomerase	HCBG_08592	IPR013116 IPR008927 IPR013328 IPR016207 IPR000506 IPR013023	AcH_isomrdctse_C IlvN AcH_isomrdctse DH_multihelical KetolA_reductoisomerase_fun 6-PGluconate_DH_C-like	PF01450 PF07991	IlvN IlvC	GO:0016853 GO:0004455 GO:0009082 GO:0050662	F:isomerase activity F:coenzyme binding F:ketol-acid reductoisomerase activity P:branched-chain amino acid biosynthetic process	PTHR21371:SF3 PTHR21371	PTHR21371:SF3 PTHR21371	0.694601	0.691165	0.000646066	0.535723	-0.166518	0.0142544	-1.95289	1.78638
150	1	C0NLP3	40S ribosomal protein S4	HCBG_04423	IPR013845 IPR018199 IPR002942 IPR013843 IPR000876	Ribosomal_S4e_central_region Ribosomal_S4e Ribosomal_S4e_N_CS S4_RNA-bd Ribosomal_S4e_N	PF08071 PF00900	Ribosomal_S4e RS4NT	GO:0005840 GO:0003723 GO:0006412 GO:0003735	C:ribosome F:RNA binding F:structural constituent of ribosome P:translation	PTHR11581	PTHR11581	0.686523	0.00675441	0.713881	0.565759	1.1124	1.29684	0.0750971	0.663275
156	1	C0NZ94	Histone H2B	HCBG_08474	IPR000558 IPR009072 IPR007125	Histone_core_D Histone_H2B Histone-fold	PF00125	Histone	GO:0005634 GO:0003677 GO:0006334 GO:0000786	C:nucleus P:nucleosome assembly F:DNA binding C:nucleosome	PTHR23428	PTHR23428	6.81651e-08	2.15547e-08	0.0049896	0.700213	1.43502	1.26178	2.03643	-0.983773
157	1	C0P0B7	Long-chain-fatty-acid-CoA ligase	HCBG_08836	IPR020845 IPR000873	AMP-binding_CS AMP-dep_Synth/Lig	PF00501	AMP-binding	GO:0016874	F:ligase activity			0.481018	0.631618	0.00117227	0.0533507	-0.468651	-0.441585	-2.50369	2.03504
159	1	C0NTN5	Nucleoside diphosphate kinase	HCBG_06515	IPR023005 IPR001564	Nucleoside_diP_kinase Nucleoside_diP_kinase_AS	PF00334	NDK	GO:0006228 GO:0005524 GO:0006241 GO:0004550 GO:0006183	P:CTP biosynthetic process P:GTP biosynthetic process F:nucleoside diphosphate kinase activity P:UTP biosynthetic process F:ATP binding			9.41097e-10	0.615797	0.543821	0.0908736	-2.14423	-0.952634	-0.876865	-0.728009
160	1	C0NUD0	40S ribosomal protein S3	HCBG_06961	IPR009019 IPR004044 IPR004087 IPR001351 IPR018280 IPR005703	Ribosomal_S3_euk/arc Ribosomal_S3_C KH_dom_type_2 Ribosomal_S3_CS KH_prok-type KH_dom	PF07650 PF00189	KH_2 Ribosomal_S3_C	GO:0003723 GO:0006412 GO:0003735 GO:0015935	C:small ribosomal subunit F:RNA binding P:translation F:structural constituent of ribosome			0.00516044	0.283842	0.387274	0.538754	1.95818	0.988344	1.39521	0.56297
161	1	C0NQX6	Alcohol dehydrogenase	HCBG_05406	IPR011032 IPR016040 IPR013154 IPR002328 IPR013149 IPR002085	NAD(P)-bd_dom ADH_GroES-like ADH_SF_Zn-type ADH_C ADH_Zn_CS GroES-like	PF00107 PF08240	ADH_N ADH_zinc_N	GO:0008270 GO:0016491	F:zinc ion binding F:oxidoreductase activity	PTHR11695	PTHR11695	1.92014e-07	0.00131546	0.675062	0.266484	1.84039	1.43221	0.861859	0.978532
164	1	C0P083	GTP-binding protein ypt3	HCBG_08802	IPR005225 IPR001806 IPR003579 IPR027417	Small_GTPase_Rab_type Small_GTP-bd_dom Small_GTPase P-loop_NTPase	PF00071	Ras	GO:0007264 GO:0005525 GO:0015031	P:small GTPase mediated signal transduction P:protein transport F:GTP binding			0.0239785	0.67911	0.279543	0.703973	1.98374	0.903468	1.60765	0.376093
165	1	C0NUH0	KH domain RNA-binding protein	HCBG_07001	IPR004087 IPR004088	KH_dom_type_1 KH_dom	PF00013	KH_1	GO:0003723	F:RNA binding			0.706513	0.248102	0.0242319		-0.198096	-0.450411	-1.80231
168	1	C0NTH2	Septin	HCBG_06452	IPR016491 IPR000038 IPR027417	P-loop_NTPase Septin Cell_div_GTP-bd	PF00735	Septin	GO:0031105 GO:0005525 GO:0007049	P:cell cycle F:GTP binding C:septin complex	PTHR18884	PTHR18884	0.000628236	0.000517126			2.16451	1.56509
172	1	C0NC54	ATP synthase subunit gamma	HCBG_00700	IPR000131 IPR023633 IPR023632	ATPase_F1-cplx_gsu ATPase_F1_gsu_dom ATPase_F1_gsu_CS	PF00231	ATP-synt	GO:0015986 GO:0045261 GO:0006200 GO:0046961 GO:0046933	F:proton-transporting ATPase activity, rotational mechanism F:proton-transporting ATP synthase activity, rotational mechanism P:ATP synthesis coupled proton transport C:proton-transporting ATP synthase complex, catalytic core F(1) P:ATP catabolic process	PTHR11693	PTHR11693	0.560328	0.702169	0.0279383	0.56197	-0.0208955	-1.15652	-0.881238	0.860342
178	1	C0NJ54	Elongation factor Tu	HCBG_03184	IPR004541 IPR009001 IPR027417 IPR000795 IPR005225 IPR004160 IPR004161 IPR009000	Transl_elong_EFTu/EF1A_2 P-loop_NTPase Transl_elong_EFTu/EF1A_C Transl_elong_EF1A/Init_IF2_C Transl_B-barrel Transl_elong_EFTu/EF1A_bac/org EF_GTP-bd_dom Small_GTP-bd_dom	PF03143 PF00009 PF03144	GTP_EFTU_D3 GTP_EFTU_D2 GTP_EFTU	GO:0006184 GO:0005622 GO:0003746 GO:0005525 GO:0003924	C:intracellular F:GTPase activity F:GTP binding P:GTP catabolic process F:translation elongation factor activity			0.0364101		0.145233		0.415218		-1.67177
187	1	C0NC23	DUTPase	HCBG_00669	IPR008181 IPR008180	dUTP_pyroPase dUTP_pyroPase_sf	PF00692	dUTPase	GO:0046080 GO:0004170	P:dUTP metabolic process F:dUTP diphosphatase activity			0.00426719	1.74392e-06	0.0360486	0.329875	-1.64878	-1.52388	-1.54154	-0.107247
189	1	C0NYE5	26S proteasome regulatory subunit	HCBG_07939	IPR000555 IPR024969	JAB_MPN_dom Rpn11/EIF3F_C	PF13012 PF01398	MitMem_reg JAB	GO:0000502	C:proteasome complex			0.024757	0.0604092	0.589635	0.0130785	1.7631	1.39452	0.381361	0.881816
191	1	C0NEM8	3-isopropylmalate dehydrogenase	HCBG_01344	IPR004429 IPR001804 IPR024084 IPR019818	Isocitrate/isopropylmalate_DH IsoPropMal-DH-like_dom IsoCit/isopropylmalate_DH_CS Isopropylmalate_DH	PF00180	Iso_dh	GO:0009098 GO:0000287 GO:0003862 GO:0051287 GO:0005737	F:NAD binding P:leucine biosynthetic process C:cytoplasm F:magnesium ion binding F:3-isopropylmalate dehydrogenase activity	PTHR11835	PTHR11835	0.622242	0.0328584			0.384975	1.31618
196	1	C0NUX2	Oxysterol-binding protein	HCBG_06736	IPR018494 IPR000648	Oxysterol-bd_CS Oxysterol-bd	PF01237	Oxysterol_BP			PTHR10972	PTHR10972	0.708016	0.0229785			-1.00053	-1.67786
199	1	C0NHD9	Amidohydrolase	HCBG_02761	IPR003010 IPR001110	C-N_Hydrolase UPF0012_CS	PF00795	CN_hydrolase	GO:0006807 GO:0016810	F:hydrolase activity, acting on carbon-nitrogen (but not peptide) bonds P:nitrogen compound metabolic process				0.0071899	0.643851	0.311986		1.41911	-0.45015	1.29656
205	1	C0NZM7	S import receptor	HCBG_08607	IPR001440 IPR011990 IPR013105 IPR013026 IPR019734 IPR005687	TPR_1 TPR-contain_dom TPR_repeat TPR-like_helical Tom70 TPR_2	PF00515 PF07719	TPR_1 TPR_2	GO:0071806 GO:0006886 GO:0015450 GO:0005741	P:protein transmembrane transport F:P-P-bond-hydrolysis-driven protein transmembrane transporter activity P:intracellular protein transport C:mitochondrial outer membrane			0.719517	0.678665	0.0014377	0.00376026	0.200844	0.00292466	-1.54638	1.74723
206	1	C0NF33	Putative uncharacterized protein	HCBG_01499									5.08313e-05	5.64941e-06			1.25481	1.33332
208	1	C0NVG5	Sterigmatocystin 8-O-methyltransferase	HCBG_07145	IPR011991 IPR001077	O_MeTrfase_2 WHTH_DNA-bd_dom	PF00891	Methyltransf_2	GO:0008171	F:O-methyltransferase activity			0.704484	0.719632	3.95718e-06	0.0494382	-0.634268	-0.407745	-1.94818	1.17085
209	1	C0NKW7	40S ribosomal protein S0	RPS0 HCBG_03797	IPR001865 IPR023591 IPR018130 IPR005707 IPR027498	Ribosomal_S2_euk Ribosomal_S2_CS Ribosomal_S2 Ribosomal_S2_flav_dom Ribosomal_S2_euk/arc	PF00318	Ribosomal_S2	GO:0000028 GO:0006412 GO:0003735 GO:0022627	P:ribosomal small subunit assembly C:cytosolic small ribosomal subunit F:structural constituent of ribosome P:translation	PTHR11489	PTHR11489	0.35741	0.023727	0.541748		1.44667	1.01829	0.373132
217	1	C0NHN4	Ribosomal protein L14	HCBG_02856	IPR008991 IPR002784 IPR014722 IPR005824	KOW Ribosomal_L14 Rib_L2_dom2 Translation_prot_SH3-like	PF01929 PF00467	KOW Ribosomal_L14e	GO:0005840 GO:0006412 GO:0003735	C:ribosome F:structural constituent of ribosome P:translation			0.000759126	0.0127094			3.22526	2.09479
218	1	C0NX46	Carboxypeptidase Y homolog A	CPYA HCBG_08038	IPR001563 IPR018202 IPR008442	Peptidase_S10_AS Peptidase_S10 Propeptide_carboxypepY	PF00450 PF05388	Peptidase_S10 Carbpep_Y_N	GO:0004185 GO:0006508 GO:0005773	P:proteolysis C:vacuole F:serine-type carboxypeptidase activity	PTHR11802	PTHR11802	0.00763071	0.683362			1.29983	0.372117
226	1	C0NAB3	Probable carboxypeptidase HCBG_00059	HCBG_00059	IPR002933 IPR011650	Peptidase_M20 Peptidase_M20_dimer	PF07687 PF01546	M20_dimer Peptidase_M20	GO:0046872 GO:0008233 GO:0006508 GO:0005576	C:extracellular region P:proteolysis F:peptidase activity F:metal ion binding			0.263331	0.00328481	0.653413	0.573406	-0.401346	-1.02263	-0.337303	-0.0640434
229	1	C0NAK7	Aspartyl aminopeptidase	HCBG_00153	IPR023358 IPR001948	Peptidase_M18 Peptidase_M18_dom2	PF02127	Peptidase_M18	GO:0004177 GO:0008237 GO:0006508 GO:0008270	F:zinc ion binding F:aminopeptidase activity P:proteolysis F:metallopeptidase activity			0.267737	0.00895809	1.76679e-05	0.722592	-1.14886	-2.32998	-1.4265	0.277633
231	1	C0NZZ4	2-nitropropane dioxygenase	HCBG_08724	IPR013785 IPR004136	Aldolase_TIM 2Npropane_dOase	PF03060	NMO	GO:0018580 GO:0051213	F:nitronate monooxygenase activity F:dioxygenase activity			0.000182446	0.200909			1.0448	1.31462
232	1	C0P074	Tubulin alpha-1 subunit	HCBG_08793	IPR002452 IPR017975 IPR000217 IPR003008 IPR023123 IPR018316 IPR008280	Tubulin_CS Tubulin_FtsZ_GTPase Tubulin_C Tubulin/FtsZ_2-layer-sand-dom Tubulin Tub_FtsZ_C Alpha_tubulin	PF00091 PF03953	Tubulin_C Tubulin	GO:0051258 GO:0005874 GO:0007017 GO:0005200 GO:0005525 GO:0005737 GO:0003924	P:microtubule-based process P:protein polymerization F:GTPase activity C:cytoplasm F:GTP binding C:microtubule F:structural constituent of cytoskeleton	PTHR11588	PTHR11588	0.605599	0.000532117	0.484733	0.118555	-1.09697	-1.4437	-2.28435	1.18738
235	1	C0NC22	Pyridoxine kinase	HCBG_00668	IPR004625 IPR013749	HMP-P_kinase-1 PyrdxlP_synth_PyrdxlKinase	PF08543	Phos_pyr_kin	GO:0008478 GO:0009443	F:pyridoxal kinase activity P:pyridoxal 5'-phosphate salvage	PTHR10534	PTHR10534	0.0119747	0.289324		0.584279	-0.690127	-0.223946		0.625723
236	1	C0NKA1	Vacuolar ATP synthase subunit C	HCBG_03581	IPR004907	ATPase_V1-cplx_csu	PF03223	V-ATPase_C	GO:0015991 GO:0015078 GO:0033180	P:ATP hydrolysis coupled proton transport C:proton-transporting V-type ATPase, V1 domain F:hydrogen ion transmembrane transporter activity	PTHR10137	PTHR10137	0.017234	0.698762	0.70689	0.117908	1.31375	0.88769	-0.57944	1.89319
249	1	C0NDC6	Large subunit ribosomal protein L3	HCBG_01122	IPR000597 IPR019926 IPR009000	Transl_B-barrel Ribosomal_L3_CS Ribosomal_L3	PF00297	Ribosomal_L3	GO:0005840 GO:0006412 GO:0003735	C:ribosome F:structural constituent of ribosome P:translation			0.472292	0.00708037	0.706764		1.10188	1.37726	-0.333446
251	1	C0NHP7	Isocitrate lyase	HCBG_02869	IPR015813 IPR018523 IPR006254 IPR000918	Isocitrate_lyase Isocitrate_lyase_ph_CS Isocitrate_lyase/Pmutase Pyrv/PenolPyrv_Kinase-like_dom	PF00463	ICL	GO:0019752 GO:0004451	P:carboxylic acid metabolic process F:isocitrate lyase activity	PTHR21631:SF3	PTHR21631:SF3	0.683217		0.00266527	0.48288	-0.0595947		-1.63189	1.5723
254	1	C0NA95	Putative uncharacterized protein	HCBG_00041	IPR008427	Extracellular_membr_CFEM_dom	PF05730	CFEM					0.00122783	0.512465	0.454446	0.0270146	-1.03826	-0.251566	0.227433	-1.36082
258	1	C0NEA1	Fumarylacetoacetase	HCBG_01217	IPR011234 IPR015377 IPR002529 IPR005959	Fumarylacetoacetase Fumarylacetoacetase_N Fumarylacetoacetase_C Fumarylacetoacetase_C-rel	PF09298 PF01557	FAA_hydrolase FAA_hydrolase_N	GO:0009072 GO:0004334	P:aromatic amino acid family metabolic process F:fumarylacetoacetase activity	PTHR11820:SF1	PTHR11820:SF1	0.010628	0.0874666	0.70191	0.323584	1.86886	0.603348	0.18236	1.6865
263	1	C0NQN9	Septin	HCBG_05319	IPR016491 IPR000038 IPR027417	P-loop_NTPase Septin Cell_div_GTP-bd	PF00735	Septin	GO:0031105 GO:0005525 GO:0007049	P:cell cycle F:GTP binding C:septin complex	PTHR18884	PTHR18884		0.000682007				2.02657
264	1	C0NMA2	Ribosomal protein L19	HCBG_04632	IPR027547 IPR000196 IPR015972 IPR022716 IPR011989 IPR021133 IPR023638 IPR015974 IPR026827 IPR016024	ARM-type_fold ARM-like Ribosomal_L19/L19e_dom1 DUF3554 ECM29/GCN1 Ribosomal_L19/L19e_dom Ribosomal_L19/L19e_CS HEAT_type_2 Ribosomal_L19/L19e_dom3 Ribosomal_L19/L19e	PF12074 PF01280	Ribosomal_L19e DUF3554	GO:0005840 GO:0006412 GO:0003735	C:ribosome F:structural constituent of ribosome P:translation	PTHR23346	PTHR23346	0.499129	0.407594	0.000700811	0.0413274	-0.845635	-0.886237	-3.12463	2.27899
268	1	C0NL66	Isoleucyl-tRNA synthetase_cytoplasmic	HCBG_03896	IPR001412 IPR023586 IPR002301 IPR009080 IPR014729 IPR013155 IPR009008 IPR002300	V/L/I-tRNA-synth_anticodon-bd Rossmann-like_a/b/a_fold aa-tRNA-synth_Ia tRNAsynth_1a_anticodon-bd aa-tRNA-synth_I_CS Ile-tRNA-ligase Val/Leu/Ile-tRNA-synth_edit Ile-tRNA-ligase_type2	PF00133 PF08264	Anticodon_1 tRNA-synt_1	GO:0005524 GO:0002161 GO:0006428 GO:0006450 GO:0005737 GO:0004822	F:isoleucine-tRNA ligase activity P:regulation of translational fidelity C:cytoplasm F:ATP binding P:isoleucyl-tRNA aminoacylation F:aminoacyl-tRNA editing activity			0.654957	0.693919	0.035324	0.405235	-0.733	-0.69318	-2.05447	1.32147
269	1	C0NQK3	Adenylosuccinate lyase	HCBG_05791	IPR024083 IPR008948 IPR020557 IPR004769 IPR022761 IPR019468 IPR000362	Fumarate_lyase_N Fumarate_lyase_fam Pur_lyase AdenyloSucc_lyase_C Fumarate_lyase_CS Fumarase/histidase_N L-Aspartase-like	PF00206 PF10397	ADSL_C Lyase_1	GO:0004018 GO:0009152	F:N6-(1,2-dicarboxyethyl)AMP AMP-lyase (fumarate-forming) activity P:purine ribonucleotide biosynthetic process	PTHR11444 PTHR11444:SF2	PTHR11444 PTHR11444:SF2	0.346047	0.686381	0.321859	0.0159901	1.04365	0.742059	-0.727565	1.77122
274	1	C0NZL5	Enoyl-CoA hydratase/isomerase	HCBG_08595	IPR014748 IPR001753	Crontonase_C Crotonase_core_superfam	PF00378	ECH	GO:0016853	F:isomerase activity			0.00572421	0.248741	0.646739		1.52687	1.3079	0.886477
282	1	C0NBZ7	F-actin-capping protein subunit beta	HCBG_00643	IPR019771 IPR001698	CapZ_beta F-actin_capping_bsu_CS	PF01115	F_actin_cap_B	GO:0030036 GO:0071203 GO:0008290	C:F-actin capping protein complex P:actin cytoskeleton organization C:WASH complex	PTHR10619	PTHR10619	0.132458	2.9955e-06	0.583785	0.0185252	2.00939	1.98265	-0.69263	2.70202
294	1	C0NVD9	Eukaryotic translation initiation factor 3 subunit L	HCBG_07119	IPR019382	eIF3l	PF10255	Paf67	GO:0016282 GO:0003743 GO:0006446 GO:0033290 GO:0005852 GO:0001731	C:eukaryotic 48S preinitiation complex C:eukaryotic 43S preinitiation complex P:formation of translation preinitiation complex F:translation initiation factor activity C:eukaryotic translation initiation factor 3 complex P:regulation of translational init	PTHR13242:SF0	PTHR13242:SF0	2.94718e-05				1.92288
296	1	C0NKL7	Peptidyl-prolyl cis-trans isomerase	HCBG_03697	IPR024936 IPR002130 IPR020892	Cyclophilin-type_PPIase_CS Cyclophilin-type_PPIase_dom Cyclophilin-type_PPIase	PF00160	Pro_isomerase	GO:0006457 GO:0003755 GO:0000413	P:protein folding P:protein peptidyl-prolyl isomerization F:peptidyl-prolyl cis-trans isomerase activity			0.000190313	2.41021e-05	0.427248	0.605153	-2.09739	-1.76401	-1.34839	-0.748997
303	1	C0NRD6	60S ribosomal protein L5	HCBG_05566	IPR005485 IPR025607 IPR005484 IPR023214 IPR023198	HAD-like_dom Rbsml_L5e/L18P_C PGP_dom2 Rbsml_L5_euk/L18_arc Ribosomal_L18/L5	PF13419 PF00861 PF14204	HAD_2 Ribosomal_L18p Ribosomal_L18_c	GO:0005840 GO:0006412 GO:0008097 GO:0003735	F:5S rRNA binding C:ribosome P:translation F:structural constituent of ribosome	PTHR23410	PTHR23410	0.00191456	1.18724e-06	0.290535		2.19006	1.68738	1.1132
314	1	C0NXL8	Argininosuccinate lyase	HCBG_08210	IPR009049 IPR024083 IPR008948 IPR022761 IPR020557 IPR000362	Fumarate_lyase_N Argininosuccinate_lyase Fumarate_lyase_fam Fumarate_lyase_CS Fumarase/histidase_N L-Aspartase-like	PF00206	Lyase_1	GO:0004056 GO:0042450	F:argininosuccinate lyase activity P:arginine biosynthetic process via ornithine	PTHR11444:SF3 PTHR11444	PTHR11444:SF3 PTHR11444			5.28208e-05				-1.35306
315	1	C0NL60	Histone H3	HCBG_03890	IPR000164 IPR009072 IPR007125	Histone_core_D Histone_H3 Histone-fold	PF00125	Histone	GO:0003677 GO:0005634 GO:0006334 GO:0000786	P:nucleosome assembly C:nucleus F:DNA binding C:nucleosome	PTHR11426	PTHR11426	6.90275e-06	0.45648	0.00362097	0.673691	-1.76167	-1.01683	-2.53576	0.774095
316	1	C0NTY6	Serine/threonine-protein phosphatase	HCBG_06616	IPR004843 IPR006186	PEstase_dom Ser/Thr-sp_prot-phosphatase	PF00149	Metallophos	GO:0004721 GO:0016311	P:dephosphorylation F:phosphoprotein phosphatase activity				0.602004	0.0342475			-0.000891581	-2.04093
319	1	C0NJV7	Vacuolar ATP synthase subunit	HCBG_03437	IPR002490 IPR026028	V-type_ATPase_116kDa_su_euka V-ATPase_116kDa_su	PF01496	V_ATPase_I	GO:0000220 GO:0015991 GO:0015078	P:ATP hydrolysis coupled proton transport F:hydrogen ion transmembrane transporter activity C:vacuolar proton-transporting V-type ATPase, V0 domain	PTHR11629	PTHR11629	0.0018027	0.71304	0.000394672		-0.886755	-0.0763333	-2.95114
321	1	C0NW72	Ribonuclease T2-like protein	HCBG_07402	IPR001568 IPR018188	RNase_T2-like RNase_T2_AS	PF00445	Ribonuclease_T2	GO:0003723 GO:0090502 GO:0033897	F:ribonuclease T2 activity P:RNA phosphodiester bond hydrolysis, endonucleolytic F:RNA binding	PTHR11240	PTHR11240	0.576751	0.210391		0.00882203	-2.0296	-2.00325		0.648803
328	1	C0NZ16	FAD dependent oxidoreductase superfamily	HCBG_08396	IPR006076	FAD-dep_OxRdtase	PF01266	DAO	GO:0016491	F:oxidoreductase activity			0.0143956	0.621423			-1.59445	-0.897576
332	1	C0NVD3	Kynureninase	HCBG_07113	IPR015424 IPR000192 IPR010111 IPR015422 IPR015421	PyrdxlP-dep_Trfase_major_sub1 PyrdxlP-dep_Trfase_major_sub2 PyrdxlP-dep_Trfase Aminotrans_V/Cys_dSase Kynureninase	PF00266	Aminotran_5	GO:0030429 GO:0006569 GO:0030170 GO:0005737 GO:0097053 GO:0009435	F:kynureninase activity C:cytoplasm P:tryptophan catabolic process P:L-kynurenine catabolic process F:pyridoxal phosphate binding P:NAD biosynthetic process	PTHR14084	PTHR14084	0.402383	0.00099599	0.693372	0.213095	1.71824	1.47113	0.332264	1.38597
343	1	C0NUE8	40S ribosomal protein S12	HCBG_06979	IPR000530 IPR020683 IPR004038 IPR002110	Ankyrin_rpt Ankyrin_rpt-contain_dom Ribosomal_L7Ae/L30e/S12e/Gad45 Ribosomal_S12e	PF12796 PF01248	Ank_2 Ribosomal_L7Ae	GO:0005840 GO:0006412 GO:0003735	C:ribosome F:structural constituent of ribosome P:translation	PTHR11843	PTHR11843	0.372587	0.0258553			-0.774983	-1.25691
348	1	C0NJU5	Saccharopine dehydrogenase	HCBG_03425	IPR005097 IPR016040	NAD(P)-bd_dom Saccharopine_DH/HSpermid_syn	PF03435	Saccharop_dh	GO:0016491	F:oxidoreductase activity			0.0401745	0.260801			1.41337	-0.123157
353	1	C0NX78	Phosphoribosylformylglycinamidine cyclo-ligase	HCBG_08070	IPR016188 IPR000728 IPR020560 IPR020561 IPR013815 IPR016185 IPR020562 IPR011761 IPR010918 IPR013816 IPR004733 IPR011054 IPR000115	ATP-grasp ATP_grasp_subdomain_2 PRibGlycinamide_synth PurM_cligase Rudment_hybrid_motif AIR_synth_C_dom PreATP-grasp_dom PRibGlycinamide_synth_N PRibGlycinamide_synth_C-dom PurM_N-like PRibGlycinamid_synth_ATP-grasp ATP_grasp_subdomain_1 AIR_synth_N_dom	PF01071 PF02844 PF02769 PF00586 PF02843	GARS_C AIRS_C GARS_A GARS_N AIRS	GO:0046872 GO:0005524 GO:0009113 GO:0004641 GO:0004637 GO:0006189 GO:0005737	F:phosphoribosylamine-glycine ligase activity P:purine nucleobase biosynthetic process C:cytoplasm F:ATP binding P:'de novo' IMP biosynthetic process F:phosphoribosylformylglycinamidine cyclo-ligase activity F:metal ion binding			0.548492	4.28401e-06	0.00255252	0.115969	-1.29794	-1.42048	-2.02444	0.726504
358	1	C0NNW9	Putative uncharacterized protein	HCBG_04849	IPR011993 IPR012466	NECAP-1 PH_like_dom	PF07933	DUF1681	GO:0016020 GO:0006897	C:membrane P:endocytosis			0.104179	0.0453213			-1.67895	-1.38955
362	1	C0NRE5	Epsilon-COP	HCBG_05575	IPR011990 IPR006822	TPR-like_helical Coatomer_esu	PF04733	Coatomer_E	GO:0005198 GO:0006890	F:structural molecule activity P:retrograde vesicle-mediated transport, Golgi to ER	PTHR10805	PTHR10805	0.427691	0.0261298			1.31702	1.16444
363	1	C0NGY7	Aspartyl-tRNA synthetase	HCBG_02609	IPR004523 IPR012340 IPR006353 IPR004365 IPR006195 IPR023214 IPR002312 IPR004364 IPR018150 IPR006357	HAD-like_dom NA-bd_OB_tRNA aa-tRNA-synt_II NA-bd_OB-fold Asp/Asn-tRNA-synth_IIb HAD-SF_hydro_IIA aa-tRNA-synt_II-like HAD-SF_hydro_IIA_CECR5 Asp-tRNA_synthase aa-tRNA-synth_II	PF13344 PF01336 PF00152	tRNA_anti-codon Hydrolase_6 tRNA-synt_2	GO:0006422 GO:0005524 GO:0004815 GO:0005737 GO:0003676	F:aspartate-tRNA ligase activity P:aspartyl-tRNA aminoacylation F:nucleic acid binding C:cytoplasm F:ATP binding	PTHR22594 PTHR22594:SF10	PTHR22594 PTHR22594:SF10	0.192828		0.510119	0.041714	0.853751		-1.39157	2.24532
364	1	C0NIM4	Glutamate dehydrogenase	HCBG_02281	IPR006095 IPR006096 IPR014362 IPR016040 IPR006097	NAD(P)-bd_dom Glu/Leu/Phe/Val_DH_dimer_dom Glu_DH Glu/Leu/Phe/Val_DH Glu/Leu/Phe/Val_DH_C	PF02812 PF00208	ELFV_dehydrog_N ELFV_dehydrog	GO:0006520 GO:0016639	P:cellular amino acid metabolic process F:oxidoreductase activity, acting on the CH-NH2 group of donors, NAD or NADP as acceptor			7.32376e-06	8.71393e-06	0.648165	0.12979	-1.63117	-1.79189	-1.17309	-0.45808
372	1	C0NBP4	Aromatic amino acid aminotransferase	HCBG_00540	IPR004839 IPR015424 IPR015421	PyrdxlP-dep_Trfase_major_sub1 Aminotransferase_I/II PyrdxlP-dep_Trfase	PF00155	Aminotran_1_2	GO:0009058 GO:0008483 GO:0030170	P:biosynthetic process F:transaminase activity F:pyridoxal phosphate binding			0.0397885	0.657501			1.46293	-0.152083
386	1	C0NP52	Cytochrome b-c1 complex subunit Rieske_ mitochondrial	HCBG_04932	IPR017941 IPR006317 IPR005805 IPR014349 IPR004192	Rieske_Fe-S_prot_C Ubiquinol_cyt_c_Rdtase_Fe-S-su Rieske_2Fe-2S Rieske_Fe-S_prot Ubiquinol_cyt_Rdtase_TM	PF00355 PF02921	UCR_TM Rieske	GO:0051537 GO:0046872 GO:1902600 GO:0008121 GO:0070469 GO:0005739	F:ubiquinol-cytochrome-c reductase activity C:respiratory chain C:mitochondrion F:metal ion binding F:2 iron, 2 sulfur cluster binding P:hydrogen ion transmembrane transport	PTHR10134	PTHR10134	0.000407825	0.00134493	0.582048	0.0633773	-2.67012	-2.1928	-0.75173	-1.91839
388	1	C0NPP2	DNA damage-binding protein 1a	HCBG_05122	IPR011047 IPR004871	Cleavage/polyA-sp_fac_asu_C Quinonprotein_ADH-like_supfam	PF03178	CPSF_A	GO:0005634 GO:0003676	F:nucleic acid binding C:nucleus			0.686238		0.301332	0.011297	0.47101		-1.13232	1.60333
389	1	C0NTQ2	CRAL/TRIO domain-containing protein	HCBG_06532	IPR001251 IPR011074	CRAL/TRIO_N_dom CRAL-TRIO_dom	PF03765 PF00650	CRAL_TRIO_N CRAL_TRIO						0.00278124				1.8866
391	1	C0NUQ8	Probable dipeptidyl-aminopeptidase B	DAPB HCBG_06672	IPR001375 IPR002469	Peptidase_S9B Peptidase_S9	PF00930 PF00326	DPPIV_N Peptidase_S9	GO:0005774 GO:0004177 GO:0006508 GO:0016021 GO:0008236	F:aminopeptidase activity P:proteolysis C:integral component of membrane C:vacuolar membrane F:serine-type peptidase activity			0.608034		0.00686268	0.00473959	1.0192		-2.96669	3.98589
396	1	C0P152	Heat shock protein	HCBG_09132	IPR002068 IPR008978	HSP20-like_chaperone a-crystallin/Hsp20_dom	PF00011	HSP20	GO:0006950	P:response to stress			1.17115e-08	0.000289218	0.5345	0.691304	-2.38477	-1.19812	-1.41295	-0.97182
398	1	C0NCC8	Phosphatase PP1 regulatory subunit sds22	HCBG_00774	IPR003603 IPR025875 IPR001611	Leu-rich_rpt_4 Leu-rich_rpt U2A'_phosphoprotein32A_C	PF12799	LRR_4					0.0026086	0.0886057			-2.26306	-2.14157
408	1	C0NIC1	PH domain-containing protein	HCBG_03093	IPR001849	Pleckstrin_homology							0.576495	0.00244468			1.4003	1.69688
410	1	C0NH90	Putative uncharacterized protein	HCBG_02712	IPR011146 IPR019808 IPR001310	Histidine_triad_HIT HIT-like Histidine_triad_CS	PF01230	HIT	GO:0008152 GO:0003824	P:metabolic process F:catalytic activity	PTHR23089	PTHR23089		0.593682		0.000488563		-0.100031		3.29002
413	1	C0NCZ0	Carnitine acetyl transferase	HCBG_00986	IPR000542	Carn_acyl_trans	PF00755	Carn_acyltransf	GO:0016746 GO:0008152	P:metabolic process F:transferase activity, transferring acyl groups	PTHR22589	PTHR22589	0.479895		0.0145886	0.12512	-1.14071		-2.96586	1.82515
417	1	C0NLE3	Metallopeptidase MepB	HCBG_04323	IPR024077 IPR001567 IPR024079 IPR024080	Pept_M3A_M3B MetalloPept_cat_dom Neurolysin/TOP_dom2 Neurolysin/TOP_N	PF01432	Peptidase_M3	GO:0046872 GO:0006508 GO:0004222	F:metalloendopeptidase activity P:proteolysis F:metal ion binding			0.027626		0.0273188	0.65984	2.75895		2.16152	0.597421
425	1	C0P0B4	Cofilin	HCBG_08833	IPR002108 IPR017904	ADF/Cofilin/Destrin Actin-bd_cofilin/tropomyosin	PF00241	Cofilin_ADF	GO:0015629 GO:0030042	C:actin cytoskeleton P:actin filament depolymerization	PTHR11913	PTHR11913	4.11241e-05	0.609567	0.656995	0.00632842	4.44123	0.486583	0.954479	3.48675
427	1	C0NUK9	Putative uncharacterized protein	HCBG_07040									0.626889	0.537849	0.00290299	0.307268	-0.562183	-1.26648	-2.69079	2.12861
430	1	C0NFM9	Small G-beta protein GPB	HCBG_01695	IPR019775 IPR017986 IPR001680 IPR015943 IPR016346 IPR001632 IPR020472	WD40_repeat G-protein_beta_WD-40_rep Gprotein_B WD40_repeat_CS WD40_repeat_dom Guanine_nucleotide-bd_bsu WD40/YVTN_repeat-like_dom	PF00400	WD40							0.000562762	0.000198228			-3.92316	3.94461
433	1	C0NCF6	NADP-dependent mannitol dehydrogenase	HCBG_00802	IPR011032 IPR016040 IPR002328 IPR013154 IPR013149 IPR002085	NAD(P)-bd_dom ADH_GroES-like ADH_SF_Zn-type ADH_C ADH_Zn_CS GroES-like	PF00107 PF08240	ADH_N ADH_zinc_N	GO:0008270 GO:0016491	F:zinc ion binding F:oxidoreductase activity	PTHR11695	PTHR11695	0.0232275	0.542045	0.0441087	0.592263	0.0479338	-0.615209	-1.50066	1.54859
434	1	C0NR06	Adenosine kinase	HCBG_05436	IPR011611 IPR001805	Adenokinase PfkB_dom	PF00294	PfkB	GO:0006167 GO:0006166 GO:0004001	P:purine ribonucleoside salvage P:AMP biosynthetic process F:adenosine kinase activity	PTHR10584:SF24	PTHR10584:SF24		0.282002	0.000332599			0.841184	2.18314
436	1	C0NML9	Mitogen-activated protein kinase	HCBG_03996	IPR003527 IPR017441 IPR000719 IPR002290 IPR008271 IPR011009	MAP_kinase_CS Ser/Thr_kinase_AS Prot_kinase_dom Protein_kinase_ATP_BS Kinase-like_dom Ser/Thr_dual-sp_kinase_dom	PF00069	Pkinase	GO:0000165 GO:0005524 GO:0004707	F:ATP binding F:MAP kinase activity P:MAPK cascade				0.613028	0.0183054			-0.15343	-1.9242
440	1	C0NE75	60S ribosomal protein L23	HCBG_02168	IPR012678 IPR005633 IPR012677 IPR013025	Nucleotide-bd_a/b_plait Ribosomal_L23/L15e_core_dom Ribosomal_L23/L25_N Ribosomal_L25/23	PF03939 PF00276	Ribosomal_L23 Ribosomal_L23eN	GO:0005840 GO:0000166 GO:0006412 GO:0003735	C:ribosome F:nucleotide binding F:structural constituent of ribosome P:translation			1.30478e-10	7.03511e-10	4.88651e-05	0.00843882	-4.04597	-3.57844	-2.82602	-1.21995
441	1	C0NKH9	ADP-ribosylation factor	HCBG_03659	IPR024156 IPR005225 IPR027417 IPR006689	Small_GTPase_ARF/SAR Small_GTP-bd_dom P-loop_NTPase Small_GTPase_ARF	PF00025	Arf	GO:0007264 GO:0005622 GO:0005525	C:intracellular P:small GTPase mediated signal transduction F:GTP binding			0.0034837				3.98967
443	1	C0NXA3	Eukaryotic translation initiation factor 3 subunit C	NIP1 HCBG_08095	IPR011991 IPR000717 IPR027516 IPR008905	PCI_dom WHTH_DNA-bd_dom EIF3C EIF3C_N_dom	PF01399 PF05470	eIF-3c_N PCI	GO:0016282 GO:0006446 GO:0003743 GO:0033290 GO:0005852 GO:0001731	C:eukaryotic 43S preinitiation complex P:formation of translation preinitiation complex F:translation initiation factor activity C:eukaryotic translation initiation factor 3 complex C:eukaryotic 48S preinitiation complex P:regulation of translational init			0.597421	0.0077442	0.0180867		-0.15408	-0.955431	-1.59245
448	1	C0NXZ3	Serine/threonine-protein kinase DCLK1	HCBG_07787	IPR017441 IPR000719 IPR020636 IPR011009 IPR008271	Ca/CaM-dep_Ca-dep_prot_Kinase Prot_kinase_dom Ser/Thr_kinase_AS Protein_kinase_ATP_BS Kinase-like_dom	PF00069	Pkinase	GO:0004674 GO:0005524	F:protein serine/threonine kinase activity F:ATP binding	PTHR24347	PTHR24347	0.543231	0.208358	0.00234241	0.520991	-0.661616	-1.07219	-2.64567	1.98406
454	1	C0NAZ6	Oxysterol-binding protein	HCBG_00292	IPR018494 IPR020683 IPR011993 IPR000648 IPR001849 IPR002110	Ankyrin_rpt Ankyrin_rpt-contain_dom Oxysterol-bd_CS Oxysterol-bd Pleckstrin_homology PH_like_dom	PF01237 PF12796 PF00169 PF00023	PH Oxysterol_BP Ank_2 Ank			PTHR10972	PTHR10972	0.156244	0.00434336			-1.23208	-1.92782
466	1	C0NE91	Seryl-tRNA synthetase	HCBG_02184	IPR010978 IPR015866 IPR002314 IPR002317 IPR006195	Ser-tRNA-ligase_type_1 Ser-tRNA-synth_1_N tRNA-bd_arm aa-tRNA-synt_IIb_cons-dom aa-tRNA-synth_II	PF00587 PF02403	tRNA-synt_2b Seryl_tRNA_N	GO:0005524 GO:0004828 GO:0005737 GO:0006434	C:cytoplasm F:ATP binding F:serine-tRNA ligase activity P:seryl-tRNA aminoacylation	PTHR11778	PTHR11778	0.63661	0.47952	0.0196468	0.0346017	-0.474596	0.232966	-2.22068	1.74608
468	1	C0P170	Cap binding protein	HCBG_09150	IPR015172 IPR015174 IPR016024 IPR016021 IPR027159	MIF4G-like_typ-2 MIF4-like_typ_1/2/3 ARM-type_fold MIF4G-like_typ-1 CBP80	PF09088 PF09090	MIF4G_like MIF4G_like_2	GO:0000339 GO:0045292 GO:0005846 GO:0051028	C:nuclear cap binding complex F:RNA cap binding P:mRNA cis splicing, via spliceosome P:mRNA transport	PTHR12412	PTHR12412	0.00533735	0.620187			-2.92879	-1.24411
474	1	C0NCI0	Uracil-DNA glycosylase	HCBG_00826	IPR002043 IPR018085 IPR004000 IPR005122	Ura-DNA_Glyclase_AS Uracil-DNA_glycosylase-like Ura_DNA_glycsylse Actin-related	PF00022 PF03167	UDG Actin	GO:0006284 GO:0004844	F:uracil DNA N-glycosylase activity P:base-excision repair	PTHR11264	PTHR11264	0.574182	0.615161	0.0191932		-0.586598	-0.886142	-2.41988
477	1	C0NUD2	Phosphoprotein phosphatase A	HCBG_06963	IPR011989 IPR021133 IPR016024	ARM-type_fold HEAT_type_2 ARM-like							0.72112	0.711466	0.0220006	0.270236	-0.292287	-0.307498	-1.09383	0.801547
479	1	C0NFD1	Armadillo repeat protein	HCBG_01597	IPR011989 IPR000225 IPR026958 IPR016024	ARM-type_fold Armadillo ARM-like Vac8	PF00514	Arm	GO:0000011	P:vacuole inheritance	PTHR23315:SF8	PTHR23315:SF8		0.665391	0.00229296			-0.0830963	-2.04694
482	1	C0NCE3	60S ribosomal protein L20	HCBG_00789	IPR028877 IPR023573	Ribosomal_L18a/LX 50S_L18Ae/Ribosomal_L18a/L20	PF01775	Ribosomal_L18ae	GO:0005840 GO:0006412 GO:0003735	C:ribosome F:structural constituent of ribosome P:translation				0.00582352	0.0785661			-1.05041	-1.34093
491	1	C0NJZ2	RuvB-like helicase 1	HCBG_03472 HCBG_03522	IPR010339 IPR003593 IPR027238 IPR027417	AAA+_ATPase TIP49_C P-loop_NTPase RuvB-like	PF06068	TIP49	GO:0005524 GO:0006200 GO:0043141 GO:0032508	F:ATP-dependent 5'-3' DNA helicase activity F:ATP binding P:DNA duplex unwinding P:ATP catabolic process	PTHR11093	PTHR11093	0.630055	0.0378992			-0.501706	-1.27045
496	1	C0NLK3	Glutathione-dependent formaldehyde dehydrogenase	HCBG_04383	IPR011032 IPR016040 IPR002328 IPR013154 IPR013149 IPR014183 IPR002085	NAD(P)-bd_dom ADH_GroES-like ADH_SF_Zn-type ADH_Zn_CS ADH_C GroES-like ADH_3	PF00107 PF08240	ADH_N ADH_zinc_N	GO:0006069 GO:0008270 GO:0051903	F:S-(hydroxymethyl)glutathione dehydrogenase activity F:zinc ion binding P:ethanol oxidation	PTHR11695	PTHR11695		0.462905	1.35896e-07			0.637222	-4.19338
506	1	C0P1C6	Putative uncharacterized protein	HCBG_09206	IPR011013 IPR008183 IPR025532 IPR014718	Gal_mutarotase_SF_dom Aldose_1/G6P_1-epimerase G6P_1-epimerase Glyco_hydro-type_carb-bd_sub	PF01263	Aldose_epim	GO:0030246 GO:0016853 GO:0005975	F:isomerase activity P:carbohydrate metabolic process F:carbohydrate binding			0.0151833				3.20267
509	1	C0NT49	Cleavage and polyadenylation specific factor 5	HCBG_06329	IPR016706	Cleav_polyA_spec_factor_su5	PF13869	NUDIX_2	GO:0003729 GO:0006378 GO:0005849	P:mRNA polyadenylation C:mRNA cleavage factor complex F:mRNA binding	PTHR13047	PTHR13047	0.000101057	0.705121	0.200235		1.62914	0.628089	2.40965
515	1	C0NBI7	Alkaline phosphatase	HCBG_00483	IPR001952 IPR017849 IPR017850 IPR018299	Alkaline_Pase-like_a/b/a Alkaline_phosphatase_core Alkaline_phosphatase_AS Alkaline_phosphatase	PF00245	Alk_phosphatase	GO:0016311 GO:0004035	P:dephosphorylation F:alkaline phosphatase activity						0.0149852				2.23354
516	1	C0NI23	Glutathione peroxidase	HCBG_02995	IPR000889 IPR012336	Glutathione_peroxidase Thioredoxin-like_fold	PF00255	GSHPx	GO:0006979 GO:0004602	F:glutathione peroxidase activity P:response to oxidative stress	PTHR11592	PTHR11592	0.00137448	0.00187576	0.258915		3.27165	1.58646	2.19622
520	1	C0P0H6	3-methylcrotonyl-CoA carboxylase biotin-containing subunit	HCBG_08906	IPR011053 IPR000089 IPR005479 IPR005481 IPR013815 IPR016185 IPR011764 IPR005482 IPR011761 IPR013816 IPR011054	ATP-grasp ATP_grasp_subdomain_2 Rudment_hybrid_motif PreATP-grasp_dom Biotin_lipoyl Biotin_COase_C Single_hybrid_motif CarbamoylP_synth_lsu_N Biotin_carboxylation_dom CbamoylP_synth_lsu-like_ATP-bd ATP_grasp_subdomain_1	PF02785 PF00289 PF02786 PF00364	Biotin_carb_C CPSase_L_D2 Biotin_lipoyl CPSase_L_chain	GO:0004075 GO:0046872 GO:0005524	F:biotin carboxylase activity F:ATP binding F:metal ion binding			0.512799		4.30112e-05	0.198222	-0.67803		-3.23735	2.55932
521	1	C0NGE0	Aconitate hydratase	HCBG_02412	IPR001030 IPR018136 IPR000573 IPR018810 IPR015932 IPR006248 IPR015928 IPR015937 IPR015931	Aconitase/IPMdHydase_lsu_aba_2 Aconitase_mito-like Acoase/IPM_deHydtase Acnase/IPM_dHydase_lsu_aba_1/3 Acoase/IPM_deHydtase_lsu_aba AconitaseA/IPMdHydase_ssu_swvl Aconitase_4Fe-4S_BS Aconitase/3IPM_dehydase_swvl UPF0662	PF00694 PF00330 PF10303	DUF2408 Aconitase_C Aconitase	GO:0003994 GO:0006099 GO:0051539	P:tricarboxylic acid cycle F:aconitate hydratase activity F:4 iron, 4 sulfur cluster binding	PTHR11670 PTHR11670:SF5	PTHR11670 PTHR11670:SF5	0.50877	0.00697059	0.216457		0.866859	1.91629	-1.55893
522	1	C0NIZ7	Nicotinate-nucleotide pyrophosphorylase [carboxylating]	HCBG_03127	IPR027277 IPR013785 IPR004393 IPR002638 IPR022412	NadC/ModD Quinolinate_PRibosylTrfase_C NadC Aldolase_TIM Quinolinate_PRibosylTrfase_N	PF01729 PF02749	QRPTase_C QRPTase_N	GO:0004514 GO:0009435	F:nicotinate-nucleotide diphosphorylase (carboxylating) activity P:NAD biosynthetic process				0.522918	0.000799114			-0.562609	-2.43944
523	1	C0NSG6	Extracellular cell wall glucanase Crf1	HCBG_06096	IPR008985 IPR013320 IPR000757	Glyco_hydro_16 ConA-like_subgrp ConA-like_lec_gl_sf	PF00722	Glyco_hydro_16	GO:0004553 GO:0005975	F:hydrolase activity, hydrolyzing O-glycosyl compounds P:carbohydrate metabolic process			0	5.88875e-08	9.18214e-06	0.671537	-3.00906	-1.58674	-2.22333	-0.785728
525	1	C0NA79	Prenylated Rab acceptor 1	HCBG_00025	IPR004895	Prenylated_rab_accept_PRA1	PF03208	PRA1					0.0715175	0.00109382			2.65886	1.47977
526	1	C0NRA2	Sugar transporter	HCBG_05532	IPR005829 IPR020846 IPR005828 IPR003663 IPR016196	MFS_dom MFS_dom_general_subst_transpt Sub_transporter Sugar_transporter_CS Sugar/inositol_transpt	PF00083	Sugar_tr	GO:0008643 GO:0016021 GO:0022891	F:substrate-specific transmembrane transporter activity P:carbohydrate transport C:integral component of membrane			0.549933	0.491305	1.2351e-07	7.79252e-08	-1.06102	-0.897678	-5.89817	4.83715
529	1	C0P057	RuvB-like helicase	HCBG_08776	IPR010339 IPR003593 IPR027238 IPR027417	AAA+_ATPase TIP49_C P-loop_NTPase RuvB-like	PF06068	TIP49	GO:0005524 GO:0043141 GO:0006200 GO:0032508	F:ATP-dependent 5'-3' DNA helicase activity F:ATP binding P:DNA duplex unwinding P:ATP catabolic process	PTHR11093	PTHR11093		0.68695	0.00239164			-0.692648	-2.09134
541	1	C0NC89	60S acidic ribosomal protein P0	HCBG_00735	IPR001813	Ribosomal_L10/L12	PF00428	Ribosomal_60s	GO:0005840 GO:0006414 GO:0003735	C:ribosome P:translational elongation F:structural constituent of ribosome			0.510792	0.00729892			1.15727	0.698898
545	1	C0P028	DUF895 domain-containing protein	HCBG_08758	IPR011701 IPR016196	MFS_dom_general_subst_transpt MFS	PF07690	MFS_1	GO:0055085 GO:0016021	C:integral component of membrane P:transmembrane transport			0.00057815	0.675517	0.623872	0.000461404	2.99982	-0.0878575	-0.846659	3.84648
556	1	C0NV29	Proteasome subunit alpha type	HCBG_06793	IPR000426 IPR001353 IPR023332	Proteasome_sua/b Proteasome_suA-type Proteasome_asu_N	PF00227 PF10584	Proteasome Proteasome_A_N	GO:0005634 GO:0019773 GO:0006511 GO:0004298 GO:0005737	C:cytoplasm C:nucleus P:ubiquitin-dependent protein catabolic process F:threonine-type endopeptidase activity C:proteasome core complex, alpha-subunit complex			0.400469	6.36281e-05		0.00341608	-1.70532	-2.11252		1.16931
560	1	C0NRH5	60S ribosomal protein L24	HCBG_05605	IPR023441 IPR023442 IPR000988	Ribosomal_L24e_dom Ribosomal_L24e_rel Ribosomal_L24e_CS	PF01246	Ribosomal_L24e	GO:0005840	C:ribosome	PTHR10792	PTHR10792	0.0694354	0.0136341	0.660338	0.471521	-0.722284	-0.814873	0.11872	-0.841005
564	1	C0NNA3	DUF757 domain-containing protein	HCBG_04230	IPR008476 IPR021148 IPR023139	Put_polysacc_synth Yst0336-like_domain UPF0368_met/fun	PF04669	Polysacc_synt_4			PTHR13410	PTHR13410	0.530799		0.0174456	0.00653938	0.803624		-2.25721	3.06083
569	1	C0NNM0	3-ketoacyl-CoA thiolase	HCBG_04750	IPR002155 IPR016039 IPR020615 IPR020616 IPR020617 IPR020613 IPR016038	Thiolase_N Thiolase_CS Thiolase Thiolase-like Thiolase_acyl_enz_int_AS Thiolase_C Thiolase-like_subgr	PF02803 PF00108	Thiolase_N Thiolase_C	GO:0016747	F:transferase activity, transferring acyl groups other than amino-acyl groups	PTHR18919	PTHR18919	0.496311	0.0528977	0.000860907	0.57444	-1.51335	-1.7531	-1.84684	0.33349
577	1	C0NQ22	Putative uncharacterized protein	HCBG_05252	IPR012936	Erv_C	PF07970	COPIIcoated_ERV								0.0335482				3.43714
582	1	C0NK86	DUF255 domain-containing protein	HCBG_03566	IPR024705 IPR012341 IPR004879 IPR008928 IPR012336	DUF255 Ssp411 Thioredoxin-like_fold 6hp_glycosidase 6-hairpin_glycosidase-like	PF03190	Thioredox_DsbH	GO:0008152 GO:0003824	P:metabolic process F:catalytic activity					0.0433059				-2.09977
584	1	C0P150	Proteasome subunit beta type	HCBG_09130	IPR016050 IPR016295 IPR001353 IPR023333	Proteasome_sua/b Proteasome_suB-type Proteasome_bsu_CS Proteasome_endopept_cplx_B	PF00227	Proteasome	GO:0005634 GO:0004298 GO:0051603 GO:0005737 GO:0005839	C:proteasome core complex C:cytoplasm C:nucleus P:proteolysis involved in cellular protein catabolic process F:threonine-type endopeptidase activity			0.000309706	0.000232642	0.00169816	0.285065	-2.35983	-2.14951	-4.16032	1.80048
605	1	C0NJL9	Vacuolar sorting-associated protein	HCBG_03349	IPR005377	VPS26			GO:0030904 GO:0007034	C:retromer complex P:vacuolar transport	PTHR12233:SF1	PTHR12233:SF1	0.000420952		0.250018	3.75925e-05	-4.87387		-1.9809	-2.89298
609	1	C0NI41	VHS domain-containing protein	HCBG_03013	IPR002014 IPR004152 IPR008942	ENTH_VHS VHS GAT	PF03127 PF00790	VHS GAT	GO:0006886 GO:0005622	C:intracellular P:intracellular protein transport					0.0244926				-2.34952
610	1	C0NFM3	XPG I-region protein	HCBG_01689	IPR006085 IPR006084 IPR022039 IPR006086 IPR022040	XPG-I_dom XPG_DNA_repair_N MKT1_N MKT1_C XPG/Rad2	PF00752 PF00867 PF12247 PF12246	XPG_N MKT1_N MKT1_C XPG_I	GO:0006281 GO:0090305 GO:0004518	P:nucleic acid phosphodiester bond hydrolysis F:nuclease activity P:DNA repair				0.0264163	0.0618839			-2.14816	-2.12644
612	1	C0NIS9	Putative uncharacterized protein	HCBG_02336	IPR018228 IPR001130	TatD_family DNase_TatD-rel_CS	PF01026	TatD_DNase	GO:0016888 GO:0000737	P:DNA catabolic process, endonucleolytic F:endodeoxyribonuclease activity, producing 5'-phosphomonoesters	PTHR10060	PTHR10060	0.650459	0.607813	0.00524749		-0.536955	-0.900631	-2.13143
618	1	C0NVC6	40S ribosomal protein S17	HCBG_07106	IPR001210 IPR018273	Ribosomal_S17e_CS Ribosomal_S17e	PF00833	Ribosomal_S17e	GO:0005840 GO:0006412 GO:0003735	C:ribosome P:translation F:structural constituent of ribosome	PTHR10732	PTHR10732	0.311399	0.571323	0.353655	0.0325249	1.90515	0.535029	-1.22651	3.13166
627	1	C0NBU6	Esterase	HCBG_00592	IPR000801 IPR014186	S-formylglutathione_hydrol Esterase_put	PF00756	Esterase	GO:0046294 GO:0018738	F:S-formylglutathione hydrolase activity P:formaldehyde catabolic process	PTHR10061	PTHR10061	0.352035	2.38791e-09	6.43549e-07		-2.52319	-3.14069	-5.21596
635	1	C0NRP4	Peptidyl-prolyl cis-trans isomerase	HCBG_05824	IPR024936 IPR002130 IPR020892	Cyclophilin-type_PPIase_CS Cyclophilin-type_PPIase_dom Cyclophilin-type_PPIase	PF00160	Pro_isomerase	GO:0006457 GO:0003755 GO:0000413	P:protein folding P:protein peptidyl-prolyl isomerization F:peptidyl-prolyl cis-trans isomerase activity			0.361652	0.338321	3.42172e-05	0.00284094	-0.898261	-1.37511	-3.36371	2.46545
645	1	C0NFK8	Ribonucleotide reductase M2 B	HCBG_01674	IPR012348 IPR000358 IPR009078	RNR-rel Ferritin-like_SF RNR_small	PF00268	Ribonuc_red_sm	GO:0009186 GO:0016491	F:oxidoreductase activity P:deoxyribonucleoside diphosphate metabolic process	PTHR23409	PTHR23409				0.00552897				2.56393
656	1	C0NLZ9	Putative uncharacterized protein	HCBG_04529									0.527045	0.475739	8.03071e-05		0.756921	0.693749	-2.66264
674	1	C0NST1	Putative uncharacterized protein	HCBG_06211									0.000663961	0.629465			-1.99402	0.178404
681	1	C0NKI6	Putative uncharacterized protein	HCBG_03666	IPR001163 IPR006649 IPR010920	Ribonucl_LSM Ribonucl_LSM_euk/arc LSM_dom	PF01423	LSM					0.000972584	0.0663834			3.16693	1.49318
690	1	C0NSI9	Carboxypeptidase	HCBG_06119	IPR001563 IPR018202	Peptidase_S10 Peptidase_S10_AS	PF00450	Peptidase_S10	GO:0004185 GO:0006508	P:proteolysis F:serine-type carboxypeptidase activity	PTHR11802	PTHR11802	0.136459	0.00982144			-1.2486	-1.36805
704	1	C0NT48	A-pheromone processing metallopeptidase Ste23	HCBG_06328	IPR007863 IPR011765 IPR011249 IPR011237	Pept_M16_dom Pept_M16_N Metalloenz_LuxS/M16 Peptidase_M16_C	PF00675 PF05193	Peptidase_M16 Peptidase_M16_C	GO:0046872 GO:0008152 GO:0003824	P:metabolic process F:catalytic activity F:metal ion binding			1.35808e-08				-4.35129
705	1	C0NQ08	Saccharopine dehydrogenase [NAD(+)_ L-lysine-forming]	HCBG_05238	IPR007698 IPR027281 IPR007886	Lys1 AlaDH/PNT_N AlaDH/PNT_NAD(H)-bd	PF01262 PF05222	AlaDh_PNT_N AlaDh_PNT_C	GO:0004754 GO:0019878	P:lysine biosynthetic process via aminoadipic acid F:saccharopine dehydrogenase (NAD+, L-lysine-forming) activity	PTHR11133:SF4	PTHR11133:SF4	0.00622416	0.0107932			-1.65777	-1.62992
725	1	C0NIP4	N-glycosyl-transferase	HCBG_02301	IPR005109	Anp1	PF03452	Anp1	GO:0008152 GO:0016740	P:metabolic process F:transferase activity				8.04324e-09	1.60893e-07			-6.94003	-6.86055
740	1	C0NIF7	Putative uncharacterized protein	HCBG_02214									0.0425049	0.0747535	0.00176749	0.382272	-1.69681	-1.50716	-2.64354	0.946728
746	1	C0NH51	Putative uncharacterized protein	HCBG_02673	IPR007681 IPR016123	Mog1 Mog1/PsbP_a/b/a-sand	PF04603	Mog1					0.00071976	0.00207538			3.40574	3.66857
748	1	C0NMK6	Acyl-CoA dehydrogenase	HCBG_03983	IPR013786 IPR009100 IPR006091 IPR001199 IPR009075	AcylCo_DH/oxidase_C AcylCoA_DH/oxidase_NM_dom Acyl-CoA_Oxase/DH_cen-dom Cyt_B5-like_heme/steroid-bd AcylCoA_DH/ox_N	PF02770 PF00441 PF00173 PF02771	Acyl-CoA_dh_1 Acyl-CoA_dh_N Cyt-b5 Acyl-CoA_dh_M	GO:0020037 GO:0050660 GO:0003995	F:acyl-CoA dehydrogenase activity F:flavin adenine dinucleotide binding F:heme binding					0.00797246				-2.01466
750	1	C0NTJ9	Putative uncharacterized protein	HCBG_06479	IPR009038	GOLD	PF01105	EMP24_GP25L	GO:0006810 GO:0016021	C:integral component of membrane P:transport				0.415501		0.0166101		1.22437		2.34132
752	1	C0NXH6	Ornithine aminotransferase	HCBG_08168	IPR015424 IPR010164 IPR005814 IPR015422 IPR015421	Orn_aminotrans PyrdxlP-dep_Trfase_major_sub1 Aminotrans_3 PyrdxlP-dep_Trfase_major_sub2 PyrdxlP-dep_Trfase	PF00202	Aminotran_3	GO:0008152 GO:0008483 GO:0030170	P:metabolic process F:transaminase activity F:pyridoxal phosphate binding	PTHR11986 PTHR11986:SF18	PTHR11986 PTHR11986:SF18			0.0128933				-2.19167
773	1	C0NZ33	Choline sulfatase	HCBG_08413	IPR017785 IPR017849 IPR024607 IPR017850 IPR000917 IPR025863	Alkaline_phosphatase_core Sulfatase_CS Alkaline_Pase-like_a/b/a Sulfatase Choline_sulf_C_dom Choline-sulfatase	PF00884 PF12411	Sulfatase Choline_sulf_C	GO:0008484	F:sulfuric ester hydrolase activity			0.441557	0.467635	0.000739314	0.324158	-0.920551	-1.0756	-1.9735	1.05295
776	1	C0NP11	Golgi apyrase	HCBG_04891	IPR000407	GDA1_CD39_NTPase	PF01150	GDA1_CD39	GO:0008152 GO:0016787	P:metabolic process F:hydrolase activity	PTHR11782	PTHR11782		0.0386504				-1.20812
784	1	C0NFJ2	Oxidoreductase	HCBG_01658	IPR002283 IPR005123 IPR027443 IPR026992	DIOX_N Oxoglu/Fe-dep_dioxygenase IPNS-like Isopenicillin-N_synthase	PF14226 PF03171	DIOX_N 2OG-FeII_Oxy	GO:0005506 GO:0016706	F:oxidoreductase activity, acting on paired donors, with incorporation or reduction of molecular oxygen, 2-oxoglutarate as one donor, and incorporation of one atom each of oxygen into both donors F:iron ion binding					0.00602305				-3.52416
786	1	C0ND33	Putative uncharacterized protein	HCBG_01029	IPR005344	UPF0121	PF03661	UPF0121	GO:0016021	C:integral component of membrane				0.0375226				2.1458
788	1	C0P037	NAD+-dependent betaine aldehyde dehydrogenase	HCBG_08767	IPR016161 IPR015590 IPR016162 IPR016160 IPR016163	Ald_DH/histidinol_DH Aldehyde_DH_dom Ald_DH_N Ald_DH_CS Ald_DH_C	PF00171	Aldedh	GO:0016620	F:oxidoreductase activity, acting on the aldehyde or oxo group of donors, NAD or NADP as acceptor					0.00195381				-3.43409
789	1	C0P1A8	Putative uncharacterized protein	HCBG_09188	IPR002672	Ribosomal_L28e			GO:0005840 GO:0006412 GO:0003735	C:ribosome P:translation F:structural constituent of ribosome	PTHR10544	PTHR10544		0.0104638				-2.58782
794	1	C0NP32	DUF221 domain-containing protein	HCBG_04912	IPR027815 IPR003864 IPR022257	DUF4463 DUF221 DUF3779	PF02714 PF12621 PF14703	DUF4463 DUF221 DUF3779	GO:0016020	C:membrane			0.622651			0.000434198	-0.410117			3.22737
796	1	C0NQQ6	MYG1 protein	HCBG_05336	IPR003226	Met-dep_prot_hydro	PF03690	UPF0160			PTHR11215	PTHR11215	0.00249846				-2.42635
797	1	C0NB64	Short-chain dehydrogenase/reductase	HCBG_00360	IPR020904 IPR016040 IPR002347 IPR002198	NAD(P)-bd_dom Glc/ribitol_DH DH_sc/Rdtase_SDR Sc_DH/Rdtase_CS	PF00106	adh_short	GO:0055114 GO:0016491	F:oxidoreductase activity P:oxidation-reduction process					0.00465805				-2.53014
807	1	C0NQD6	Phospho-2-dehydro-3-deoxyheptonate aldolase	HCBG_05724	IPR006218 IPR013785 IPR006219	Aldolase_TIM DHAP_synth_1 DAHP1/KDSA	PF00793	DAHP_synth_1	GO:0009423 GO:0003849 GO:0009073	P:aromatic amino acid family biosynthetic process F:3-deoxy-7-phosphoheptulonate synthase activity P:chorismate biosynthetic process	PTHR21225	PTHR21225				0.000259645				3.44871
819	1	C0NBP7	Calcium/calmodulin-dependent protein kinase	HCBG_00543	IPR017441 IPR000719 IPR002290 IPR020636 IPR008271 IPR011009	Ca/CaM-dep_Ca-dep_prot_Kinase Ser/Thr_kinase_AS Prot_kinase_dom Protein_kinase_ATP_BS Kinase-like_dom Ser/Thr_dual-sp_kinase_dom	PF00069	Pkinase	GO:0004674 GO:0005524	F:protein serine/threonine kinase activity F:ATP binding	PTHR24347	PTHR24347	0.527988	0.0457276			-1.18341	-1.52625
826	1	C0NZS2	MBOAT family protein	HCBG_08652	IPR004299	MBOAT_fam	PF03062	MBOAT	GO:0016021	C:integral component of membrane						0.0153848				2.59085
838	1	C0NTW1	Oxidosqualene:lanosterol cyclase	HCBG_06591	IPR002365 IPR018333 IPR008930 IPR001330	Terpene_synthase_CS Prenyltrans Terpenoid_cyclase/PrenylTrfase Squalene_cyclase	PF00432	Prenyltrans	GO:0008152 GO:0016866	P:metabolic process F:intramolecular transferase activity						0.0101349				2.58369
841	1	C0NHZ2	Prohibitin	HCBG_02964	IPR000163 IPR001107	Prohibitin Band_7	PF01145	Band_7	GO:0016020	C:membrane	PTHR23222	PTHR23222		0.534806	0.00449649			0.645693	-1.96028
846	1	C0NVW8	Peptidyl-prolyl cis-trans isomerase	HCBG_07298	IPR023566 IPR001179	PPIase_FKBP_dom PPIase_FKBP	PF00254	FKBP_C	GO:0006457 GO:0003755 GO:0000413	P:protein folding P:protein peptidyl-prolyl isomerization F:peptidyl-prolyl cis-trans isomerase activity	PTHR10516	PTHR10516	0.624479		0.0092353		0.402605		-2.6792
867	1	C0NRU5	Putative uncharacterized protein	HCBG_05875	IPR012921 IPR019786 IPR013083 IPR001965 IPR003618 IPR011011 IPR019787	TFIIS_cen_dom SPOC_C Znf_FYVE_PHD Znf_PHD Zinc_finger_PHD-type_CS Znf_RING/FYVE/PHD Znf_PHD-finger	PF00628 PF07500 PF07744	PHD TFIIS_M SPOC	GO:0008270 GO:0006351	F:zinc ion binding P:transcription, DNA-templated				0.447018	0.0201079			0.82171	-2.60787
874	1	C0NFN7	Alpha-1_2-mannosyltransferase Kre5	HCBG_01703	IPR002685	Glyco_trans_15	PF01793	Glyco_transf_15	GO:0097502 GO:0016020 GO:0006486 GO:0000030	P:protein glycosylation F:mannosyltransferase activity P:mannosylation C:membrane				0.332709	0.048607			-1.62859	-2.66356
875	1	C0NV96	Phospho-2-dehydro-3-deoxyheptonate aldolase	HCBG_07076	IPR006218 IPR013785 IPR006219	Aldolase_TIM DHAP_synth_1 DAHP1/KDSA	PF00793	DAHP_synth_1	GO:0009423 GO:0003849 GO:0009073	P:aromatic amino acid family biosynthetic process F:3-deoxy-7-phosphoheptulonate synthase activity P:chorismate biosynthetic process	PTHR21225	PTHR21225			0.0445105				-2.14373
880	1	C0NA87	Putative uncharacterized protein	HCBG_00033	IPR027417	P-loop_NTPase								0.00831878				-2.32294
894	1	C0NFW3	RNA polymerase Rpb1 C-terminal repeat domain-containing protein	HCBG_01779									0.00457644	0.000206835			2.3868	3.66769
901	1	C0NFN5	Ran-specific GTPase-activating protein	HCBG_01701	IPR000156 IPR011993	Ran_bind_dom PH_like_dom	PF00638	Ran_BP1	GO:0046907	P:intracellular transport					0.00419257				-3.07708
917	1	C0NNS2	Putative uncharacterized protein	HCBG_04802	IPR004871	Cleavage/polyA-sp_fac_asu_C	PF03178	CPSF_A	GO:0005634 GO:0003676	F:nucleic acid binding C:nucleus					0.0311837				-4.90784
922	1	C0NRN4	Histone H2A	HCBG_05814	IPR002119 IPR009072 IPR007125	Histone_core_D Histone-fold Histone_H2A	PF00125	Histone	GO:0003677 GO:0005634 GO:0006334 GO:0000786	P:nucleosome assembly C:nucleus F:DNA binding C:nucleosome					1.20354e-05				-4.33343
925	1	C0NYQ7	Xanthine phosphoribosyltransferase	HCBG_08287	IPR000836	PRibTrfase_dom	PF00156	Pribosyltran	GO:0009116 GO:0016757	P:nucleoside metabolic process F:transferase activity, transferring glycosyl groups			0.0194203	0.645301			1.84789	0.632079
966	1	C0NMY3	Ubiquitin	HCBG_04110	IPR019956 IPR019954 IPR000626	Ubiquitin_CS Ubiquitin_dom Ubiquitin	PF00240	ubiquitin					0.231796	1.28669e-05	0.681321	0.297748	0.731359	2.27059	-0.0181713	0.74953
977	1	C0P0T5	NADH-ubiquinone oxidoreductase	HCBG_09015	IPR020163	Complex_I_NDUFS6									0.00147034				-2.44536
983	1	C0NW09	Putative uncharacterized protein	HCBG_07339	IPR011990	TPR-like_helical										6.47612e-06				2.89396
1006	1	C0NBV1	Cyclin-dependent protein kinase PhoA	HCBG_00597	IPR017441 IPR000719 IPR002290 IPR008271 IPR011009	Ser/Thr_kinase_AS Prot_kinase_dom Protein_kinase_ATP_BS Kinase-like_dom Ser/Thr_dual-sp_kinase_dom	PF00069	Pkinase	GO:0004674 GO:0005524	F:protein serine/threonine kinase activity F:ATP binding			0.000224006	0.255753			3.41774	1.0977
1017	1	C0NQX1	DNA ATP-dependent helicase	HCBG_05401	IPR020838 IPR027417 IPR014001 IPR001650 IPR000330	SNF2_N DBINO Helicase_C P-loop_NTPase Helicase_ATP-bd	PF00271 PF00176 PF13892	SNF2_N DBINO Helicase_C	GO:0003677 GO:0008152 GO:0005524 GO:0004386	P:metabolic process F:helicase activity F:DNA binding F:ATP binding						0.000368848				3.91151
1037	1	C0NSU0	Serine/threonine phosphatase	HCBG_06220	IPR004843	PEstase_dom	PF00149	Metallophos	GO:0008152 GO:0016787	P:metabolic process F:hydrolase activity				0.00355198				-2.06498
1058	1	C0NEZ9	Receptor-associated protein	HCBG_01465	IPR008417	Bap31	PF05529	Bap31	GO:0006886 GO:0005783 GO:0016021	C:endoplasmic reticulum C:integral component of membrane P:intracellular protein transport	PTHR12701	PTHR12701		8.241e-06				4.76898
1066	1	C0NEV9	Fibrillarin	HCBG_01425	IPR000692	Fibrillarin	PF01269	Fibrillarin	GO:0003723 GO:0008168 GO:0032259 GO:0006364 GO:0008033	F:methyltransferase activity P:rRNA processing P:tRNA processing F:RNA binding P:methylation	PTHR10335	PTHR10335			7.64888e-07				-6.43461
1081	1	C0NXU1	DNA-repair protein rad2	HCBG_07735	IPR019974 IPR006085 IPR006084 IPR023426 IPR020045 IPR008918 IPR006086	Flap_endonuc XPG-I_dom XPG_DNA_repair_N HhH2 XPG_CS XPG/Rad2 5-3_exonuclease_C	PF00867 PF00752	XPG_N XPG_I	GO:0005654 GO:0003677 GO:0005730 GO:0006281 GO:0090305 GO:0005739 GO:0004518	P:nucleic acid phosphodiester bond hydrolysis F:nuclease activity P:DNA repair C:nucleolus F:DNA binding C:mitochondrion C:nucleoplasm	PTHR11081	PTHR11081	0.66329		0.0155862	0.0224865	-0.0771516		-2.33954	2.26239
1082	1	C0NCA6	Serine/threonine-protein phosphatase	HCBG_00752	IPR004843 IPR006186	PEstase_dom Ser/Thr-sp_prot-phosphatase	PF00149	Metallophos	GO:0004721 GO:0016311	P:dephosphorylation F:phosphoprotein phosphatase activity			0.000593905				2.872
1084	1	C0NAW2	Eukaryotic translation initiation factor 3 subunit I	TIF34 HCBG_00258	IPR027525 IPR019775 IPR017986 IPR015943 IPR001680	WD40_repeat WD40_repeat_CS WD40_repeat_dom eIF3i WD40/YVTN_repeat-like_dom	PF00400	WD40	GO:0016282 GO:0003743 GO:0006446 GO:0033290 GO:0005852 GO:0001731	F:translation initiation factor activity P:formation of translation preinitiation complex C:eukaryotic translation initiation factor 3 complex C:eukaryotic 43S preinitiation complex C:eukaryotic 48S preinitiation complex P:regulation of translational init				0.00125641	0.61643			3.04717	1.13196
1099	1	C0NLE5	Delta-9 fatty acid desaturase	HCBG_04325	IPR018506 IPR009160 IPR015876 IPR005804 IPR001522 IPR001199	Fatty_acid_desaturase-1_core Cyt_B5_heme-BS Cyt_B5-like_heme/steroid-bd Acyl-CoA_deSatase_haem/ster-bd Fatty_acid_desaturase-1_C Fatty_acid_desaturase-1	PF00487 PF00173	FA_desaturase Cyt-b5	GO:0005783 GO:0020037 GO:0005506 GO:0016021 GO:0004768 GO:0006633	C:endoplasmic reticulum P:fatty acid biosynthetic process F:stearoyl-CoA 9-desaturase activity F:iron ion binding C:integral component of membrane F:heme binding				1.95553e-06				-4.90837
1109	1	C0NB50	Indoleamine 2_3-dioxygenase	HCBG_00346	IPR000898	Indolamine_dOase	PF01231	IDO	GO:0020037 GO:0051213 GO:0055114	F:dioxygenase activity P:oxidation-reduction process F:heme binding			0.650634	0.0382752			-0.638984	-2.39307
1114	1	C0NRR6	Ribose 5-phosphate isomerase A	HCBG_05846	IPR004788	Ribose5P_isomerase_typA	PF06026	Rib_5-P_isom_A	GO:0009052 GO:0004751	F:ribose-5-phosphate isomerase activity P:pentose-phosphate shunt, non-oxidative branch	PTHR11934	PTHR11934	0.0111278	0.135789	0.0161953	0.640915	-2.32193	-2.17191	-2.58215	0.260214
